# Supplementary material for: Assessing the dynamic impacts of non-pharmaceutical and pharmaceutical intervention measures on the containment results against COVID-19 in Ethiopia
Source: PLoS One. 2022 Jul 26;17(7):e0271231. doi: 10.1371/journal.pone.0271231 (PMC9321453; doi:10.1371/journal.pone.0271231)
Supplement: S1 Data — (ZIP) [file pone.0271231.s002.zip]

Archive with 9 entries (9 files):
- 001 counterfactual analysis_Scenarios_1_16.xlsx
- 002 Prediction scenarios 17_52.xlsx
- 003 Prediction scenarios53_64.xlsx
- 004 Prediction scenarios 65_100.xlsx
- 005 Prediction scenarios 101_136.xlsx
- 006 Prediction scenarios 137_172.xlsx
- 007 Prediction scenarios 173_208.xlsx
- 008 Prediction scenarios 209_244.xlsx
- 009 Prediction scenarios 245_280.xlsx
