# Supplementary material for: Assessing the dynamic impacts of non-pharmaceutical and pharmaceutical intervention measures on the containment results against COVID-19 in Ethiopia
Source: PLoS One. 2022 Jul 26;17(7):e0271231. doi: 10.1371/journal.pone.0271231 (PMC9321453; doi:10.1371/journal.pone.0271231)
Supplement: S1 Data — (ZIP) [file pone.0271231.s002.zip › 001 counterfactual analysis_Scenarios_1_16.xlsx]

## Sheet: Inf1-4-9-12
Time	Scenario 1	Scenario 4	Scenario 9	Scenario 12	Historical data
0	120	120	120	120	1
1	121.018	121.018	121.018	121.018	1
2	121.13	121.13	121.13	121.13	1
3	121.242	121.242	121.242	121.242	5
4	121.369	121.369	121.369	121.369	5
5	121.512	121.512	121.512	121.512	6
6	121.672	121.672	121.672	121.672	6
7	121.848	121.848	121.848	121.848	9
8	122.043	122.043	122.043	122.043	9
9	122.256	122.256	122.256	122.256	11
10	122.488	122.488	122.488	122.488	11
11	122.742	122.742	122.742	122.742	12
12	123.019	123.019	123.019	123.019	12
13	123.32	123.32	123.32	123.32	12
14	123.647	123.647	123.647	123.647	16
15	124.004	124.004	124.004	124.004	16
16	124.39	124.39	124.39	124.39	21
17	124.811	124.811	124.811	124.811	23
18	125.267	125.267	125.267	125.267	26
19	125.763	125.763	125.763	125.763	29
20	126.302	126.302	126.302	126.302	29
21	126.886	126.886	126.886	126.886	35
22	127.521	127.521	127.521	127.521	38
23	128.211	128.211	128.211	128.211	43
24	128.959	128.959	128.959	128.959	44
25	129.772	129.772	129.772	129.772	52
26	130.654	130.654	130.654	130.654	55
27	131.612	131.612	131.612	131.612	56
28	132.652	132.652	132.652	132.652	65
29	133.782	133.782	133.782	133.782	69
30	135.008	135.008	135.008	135.008	71
31	136.339	136.339	136.339	136.339	74
32	137.784	137.784	137.784	137.784	82
33	139.352	139.352	139.352	139.352	85
34	141.056	141.056	141.056	141.056	92
35	142.905	142.905	142.905	142.905	96
36	144.912	144.912	144.912	144.912	105
37	147.092	147.092	147.092	147.092	108
38	149.458	149.458	149.458	149.458	111
39	152.027	152.027	152.027	152.027	114
40	154.816	154.816	154.816	154.816	116
41	157.844	157.844	157.844	157.844	116
42	161.132	161.132	161.132	161.132	117
43	164.701	164.701	164.701	164.701	122
44	168.576	168.576	168.576	168.576	123
45	172.782	172.782	172.782	172.782	124
46	177.35	177.35	177.35	177.35	126
47	182.308	182.308	182.308	182.308	130
48	187.691	187.691	187.691	187.691	131
49	193.535	193.535	193.535	193.535	133
50	199.88	199.88	199.88	199.88	133
51	206.769	206.769	206.769	206.769	135
52	214.247	214.247	214.247	214.247	140
53	222.367	222.367	222.367	222.367	145
54	231.181	231.181	231.181	231.181	162
55	240.751	240.751	240.751	240.751	191
56	251.141	251.141	251.141	251.141	194
57	262.421	262.421	262.421	262.421	210
58	274.667	274.667	274.667	274.667	239
59	287.962	287.962	287.962	287.962	250
60	302.396	302.396	302.396	302.396	261
61	318.067	318.067	318.067	318.067	263
62	335.08	335.08	335.08	335.08	272
63	353.551	353.551	353.551	353.551	287
64	373.603	373.603	373.603	373.603	306
65	395.374	395.374	395.374	395.374	317
66	419.01	419.01	419.01	419.01	352
67	444.67	444.67	444.67	444.67	365
68	472.529	472.529	472.529	472.529	389
69	502.774	502.774	502.774	502.774	399
70	535.61	535.61	535.61	535.61	433
71	571.26	571.26	571.26	571.26	494
72	609.963	609.963	609.963	609.963	582
73	651.981	651.981	651.981	651.981	655
74	697.6	697.6	697.6	697.6	701
75	747.126	747.126	747.126	747.126	731
76	800.895	800.895	800.895	800.895	831
77	859.27	859.27	859.27	859.27	968
78	922.646	922.646	922.646	922.646	1063
79	991.451	991.451	991.451	991.451	1172
80	1066.15	1066.15	1066.15	1066.15	1257
81	1145.58	1145.58	1145.58	1145.58	1344
82	1225.3	1225.3	1225.3	1225.3	1486
83	1305.37	1305.37	1305.37	1305.37	1636
84	1386.42	1386.42	1386.42	1386.42	1805
85	1468.98	1468.98	1468.98	1468.98	1934
86	1553.52	1553.52	1553.52	1553.52	2020
87	1640.41	1640.41	1640.41	1640.41	2156
88	1729.99	1729.99	1729.99	1729.99	2336
89	1822.55	1822.55	1822.55	1822.55	2506
90	1918.34	1918.34	1918.34	1918.34	2670
91	2017.62	2017.62	2017.62	2017.62	2915
92	2120.61	2120.61	2120.61	2120.61	3166
93	2227.52	2227.52	2227.52	2227.52	3345
94	2338.56	2338.56	2338.56	2338.56	3521
95	2453.95	2453.95	2453.95	2453.95	3630
96	2573.89	2573.89	2573.89	2573.89	3759
97	2698.59	2698.59	2698.59	2698.59	3954
98	2828.25	2828.25	2828.25	2828.25	4070
99	2963.09	2963.09	2963.09	2963.09	4469
100	3103.34	3103.34	3103.34	3103.34	4532
101	3249.22	3249.22	3249.22	3249.22	4663
102	3400.96	3400.96	3400.96	3400.96	4848
103	3558.81	3558.81	3558.81	3558.81	5034
104	3723.01	3723.01	3723.01	3723.01	5175
105	3893.82	3893.82	3893.82	3893.82	5425
106	4071.52	4071.52	4071.52	4071.52	5570
107	4256.39	4256.39	4256.39	4256.39	5689
108	4448.71	4448.71	4448.71	4448.71	5846
109	4648.79	4648.79	4648.79	4648.79	5846
110	4856.94	4856.94	4856.94	4856.94	5846
111	5073.49	5073.49	5073.49	5073.49	5846
112	5298.78	5298.78	5298.78	5298.78	5846
113	5533.15	5533.15	5533.15	5533.15	5846
114	5776.98	5776.98	5776.98	5776.98	5846
115	6030.66	6030.66	6030.66	6030.66	5846
116	6294.57	6294.57	6294.57	6294.57	5846
117	6569.13	6569.13	6569.13	6569.13	6774
118	6854.77	6854.77	6854.77	6854.77	6973
119	7151.93	7151.93	7151.93	7151.93	7120
120	7461.1	7461.1	7461.1	7461.1	7402
121	7782.73	7782.73	7782.73	7782.73	7560
122	8117.35	8117.35	8117.35	8117.35	7766
123	8465.47	8465.47	8465.47	8465.47	7969
124	8827.64	8827.64	8827.64	8827.64	8181
125	9204.42	9204.42	9204.42	9204.42	8475
126	9596.42	9596.42	9596.42	9596.42	8803
127	10004.2	10004.2	10004.2	10004.2	9147
128	10428.5	10428.5	10428.5	10428.5	9503
129	10869.9	10869.9	10869.9	10869.9	10207
130	11329.1	11329.1	11329.1	11329.1	11072
131	11806.8	11806.8	11806.8	11806.8	11524
132	12303.8	12303.8	12303.8	12303.8	11933
133	12820.9	12820.9	12820.9	12820.9	12693
134	13358.8	13358.8	13358.8	13358.8	13248
135	13918.5	13918.5	13918.5	13918.5	13968
136	14500.7	14500.7	14500.7	14500.7	14547
137	15106.4	15106.4	15106.4	15106.4	15200
138	15736.5	15736.5	15736.5	15736.5	15810
139	16392.1	16392.1	16392.1	16392.1	16615
140	17074.2	17074.2	17074.2	17074.2	17530
141	17783.7	17783.7	17783.7	17783.7	17999
142	18521.9	18521.9	18521.9	18521.9	18706
143	19289.9	19289.9	19289.9	19289.9	19289
144	20088.8	20088.8	20088.8	20088.8	19877
145	20920	20920	20920	20920	20336
146	21784.7	21784.7	21784.7	21784.7	20900
147	22684.3	22684.3	22684.3	22684.3	21452
148	23620.2	23620.2	23620.2	23620.2	22253
149	24593.9	24593.9	24593.9	24593.9	22818
150	25606.8	25606.8	25606.8	25606.8	23591
151	26660.6	26660.6	26660.6	26660.6	24175
152	27756.9	27756.9	27756.9	27756.9	25118
153	28897.4	28897.4	28897.4	28897.4	26204
154	30083.9	30083.9	30083.9	30083.9	27242
155	31318.3	31318.3	31318.3	31318.3	28894
156	32602.5	32602.5	32602.5	32602.5	29876
157	33938.4	33938.4	33938.4	33938.4	31336
158	35328.3	35328.3	35328.3	35328.3	32722
159	36774.2	36774.2	36774.2	36774.2	34058
160	38278.4	38278.4	38278.4	38278.4	35836
161	39803	39803	39803	39803	37665
162	41235.6	41235.6	41235.6	41235.6	39033
163	42578.2	42578.2	42578.2	42578.2	40671
164	43847.4	43847.4	43847.4	43847.4	42143
165	45056.9	45056.9	45056.9	45056.9	43688
166	46217.3	46217.3	46217.3	46217.3	45221
167	47337.4	47337.4	47337.4	47337.4	46407
168	48424.1	48424.1	48424.1	48424.1	48140
169	49482.8	49482.8	49482.8	49482.8	49654
170	50517.9	50517.9	50517.9	50517.9	51122
171	51533	51533	51533	51533	52131
172	52531	52531	52531	52531	53304
173	53513.9	53513.9	53513.9	53513.9	54409
174	54483.7	54483.7	54483.7	54483.7	55213
175	55441.9	55441.9	55441.9	55441.9	56516
176	56389.6	56389.6	56389.6	56389.6	57466
177	57327.7	57327.7	57327.7	57327.7	58672
178	58257	58257	58257	58257	59648
179	59178.1	59178.1	59178.1	59178.1	60784
180	60091.6	60091.6	60091.6	60091.6	61700
181	60997.8	60997.8	60997.8	60997.8	62578
182	61897.1	61897.1	61897.1	61897.1	63367
183	62789.8	62789.8	62789.8	62789.8	63888
184	63676.1	63676.1	63676.1	63676.1	64301
185	64556.1	64556.1	64556.1	64556.1	64786
186	65430.1	65430.1	65430.1	65430.1	65486
187	66298.2	66298.2	66298.2	66298.2	66224
188	67160.4	67160.4	67160.4	67160.4	66913
189	68017	68017	68017	68017	67515
190	68868	68868	68868	68868	68131
191	69713.4	69713.4	69713.4	69713.4	68820
192	70553.3	70553.3	70553.3	70553.3	69709
193	71387.8	71387.8	71387.8	71387.8	70422
194	72216.9	72216.9	72216.9	72216.9	71083
195	73040.8	73040.8	73040.8	73040.8	71687
196	73859.3	73859.3	73859.3	73859.3	72173
197	74672.7	74672.7	74672.7	74672.7	72700
198	75480.8	75480.8	75480.8	75480.8	73332
199	76283.8	76283.8	76283.8	76283.8	73944
200	77081.8	77081.8	77081.8	77081.8	74584
201	77872.9	77872.9	77872.9	77872.9	75368
202	78652.4	78652.4	78652.4	78652.4	76098
203	79420.6	79420.6	79420.6	79420.6	76988
204	80178.5	80178.5	80178.5	80178.5	77860
205	80926.8	80926.8	80926.8	80926.8	78819
206	81666.2	81666.2	81666.2	81666.2	79437
207	82397.1	82397.1	82397.1	82397.1	80003
208	83119.9	83119.9	83119.9	83119.9	80895
209	83835.1	83835.1	83835.1	83835.1	81797
210	84542.9	84542.9	84542.9	84542.9	82662
211	85243.5	85243.5	85243.5	85243.5	83429
212	85937.2	85937.2	85937.2	85937.2	84295
213	86624.1	86624.1	86624.1	86624.1	85136
214	87304.3	87304.3	87304.3	87304.3	85718
215	87978.1	87978.1	87978.1	87978.1	86430
216	88645.5	88645.5	88645.5	88645.5	87169
217	89306.6	89306.6	89306.6	89306.6	87834
218	89961.5	89961.5	89961.5	89961.5	88434
219	90610.3	90610.3	90610.3	90610.3	89137
220	91253.1	91253.1	91253.1	91253.1	89860
221	91889.9	91889.9	91889.9	91889.9	90490
222	92520.9	92520.9	92520.9	92520.9	91118
223	93146.1	93146.1	93146.1	93146.1	91693
224	93765.5	93765.5	93765.5	93765.5	92229
225	94379.3	94379.3	94379.3	94379.3	92858
226	94987.4	94987.4	94987.4	94987.4	93343
227	95589.9	95589.9	95589.9	95589.9	93707
228	96186.9	96186.9	96186.9	96186.9	94218
229	96778.5	96778.5	96778.5	96778.5	94820
230	97364.6	97364.6	97364.6	97364.6	95301
231	97945.4	97945.4	97945.4	97945.4	95789
232	98520.9	98520.9	98520.9	98520.9	96169
233	99091.1	99091.1	99091.1	99091.1	96583
234	99656.1	99656.1	99656.1	99656.1	96942
235	100216	100216	100216	100216	97502
236	100771	100771	100771	100771	97881
237	101320	101320	101320	101320	98391
238	101865	101865	101865	101865	98746
239	102405	102405	102405	102405	99201
240	102939	102939	102939	102939	99675
241	103469	103469	103469	103469	99982
242	103994	103994	103994	103994	100327
243	104515	104515	104515	104515	100727
244	105030	105030	105030	105030	101248
245	105541	105541	105541	105541	101757
246	106047	106047	106047	106047	102321
247	106548	106548	106548	106548	102720
248	107045	107045	107045	107045	103056
249	107538	107538	107538	107538	103395
250	108026	108026	108026	108026	103928
251	108509	108509	108509	108509	104427
252	108988	108988	108988	108988	104879
253	109463	109463	109463	109463	105352
254	109933	109933	109933	109933	105785
255	110399	110399	110399	110399	106203
256	110861	110861	110861	110861	106591
257	111318	111318	111318	111318	107109
258	111772	111772	111772	111772	107669
259	112221	112221	112221	112221	108438
260	112666	112666	112666	112666	108930
261	113107	113107	113107	113107	109534
262	113544	113544	113544	113544	110074
263	113977	113977	113977	113977	110554
264	114406	114406	114406	114406	110984
265	114831	114831	114831	114831	111579
266	115253	115253	115253	115253	112091
267	115670	115670	115670	115670	112740
268	116084	116084	116084	116084	113295
269	116494	116494	116494	116494	113735
270	116900	116900	116900	116900	114266
271	117302	117302	117302	117302	114834
272	117701	117701	117701	117701	115360
273	118096	118096	118096	118096	115782
274	118487	118487	118487	118487	116297
275	118875	118875	118875	118875	116769
276	119260	119260	119260	119260	117242
277	119640	119640	119640	119640	117542
278	120018	120018	120018	120018	118006
279	120392	120392	120392	120392	118481
280	120762	120762	120762	120762	119025
281	121129	121129	121129	121129	119494
282	121493	121493	121493	121493	119951
283	121853	121853	121853	121853	120348
284	122211	122211	122211	122211	120638
285	122564	122564	122564	122564	120989
286	122915	122915	122915	122915	121399
287	123263	123263	123263	123263	121880
288	123607	123607	123607	123607	122413
289	123948	123948	123948	123948	122864
290	124286	124286	124286	124286	123145
291	124621	124621	124621	124621	123388
292	124953	124953	124953	124953	123856
293	125282	125282	125282	125282	124264
294	125607	125607	125607	125607	124652
295	125930	125930	125930	125930	125049
296	126250	126250	126250	126250	125622
297	126567	126567	126567	126567	125919
298	126881	126881	126881	126881	126241
299	127192	127192	127192	127192	126786
300	127501	127501	127501	127501	127227
301	127806	127806	127806	127806	127572
302	128109	128109	128109	128109	127792
303	128409	128409	128409	128409	128316
304	128706	128706	128706	128706	128616
305	129001	129001	129001	129001	128992
306	129293	129293	129293	129293	129455
307	129582	129582	129582	129582	129922
308	129868	129868	129868	129868	130326
309	130152	130152	130152	130152	130772
310	130434	130434	130434	130434	131195
311	130712	130712	130712	130712	131546
312	130989	130989	130989	130989	131727
313	131262	131262	131262	131262	132034
314	131534	131534	131534	131534	132326
315	131802	131802	131802	131802	132881
316	132069	132069	132069	132069	133298
317	132332	132332	132332	132332	133767
318	132594	132594	132594	132594	134132
319	132853	132853	132853	132853	134569
320	133110	133110	133110	133110	135045
321	133364	133364	133364	133364	135594
322	133616	133616	133616	133616	136365
323	133866	133866	133866	133866	137021
324	134113	134113	134113	134113	137650
325	134358	134358	134358	134358	138384
326	134612	134612	134612	134612	138861
327	134904	134904	134904	134904	139408
328	135234	135234	135234	135234	140157
329	135597	135597	135597	135597	140883
330	135992	135992	135992	135992	141453
331	136414	136414	136414	136414	142338
332	136863	136863	136863	136863	142994
333	137337	137337	137337	137337	143566
334	137837	137837	137837	137837	144249
335	138361	138361	138361	138361	144862
336	138910	138910	138910	138910	145548
337	139483	139483	139483	139483	145704
338	140082	140082	140082	140082	147092
339	140706	140706	140706	140706	147825
340	141356	141356	141356	141356	148490
341	142034	142034	142034	142034	149308
342	142739	142739	142739	142739	150179
343	143473	143473	143473	143473	151016
344	144237	144237	144237	144237	151857
345	145031	145031	145031	145031	152806
346	145858	145858	145858	145858	153541
347	146717	146717	146717	146717	154257
348	147611	147611	147611	147611	155234
349	148540	148540	148540	148540	156112
350	149507	149507	149507	149507	157047
351	150511	150511	150511	150511	158053
352	151556	151556	151556	151556	159072
353	152642	152642	152642	152642	159972
354	153771	153771	153771	153771	160813
355	154945	154945	154945	154945	161974
356	156165	156165	156165	156165	162954
357	157434	157434	157434	157434	164073
358	158753	158753	158753	158753	165029
359	160124	160124	160124	160124	166138
360	161549	161549	161549	161549	167133
361	163031	163031	163031	163031	168335
362	164572	164572	164572	164572	169878
363	166173	166173	166173	166173	171210
364	167837	167837	167837	167837	172571
365	169568	169568	169568	169568	174054
366	171367	171367	171367	171367	175467
367	173237	173237	173237	173237	176618
368	175181	175181	175181	175181	178108
369	177201	177201	177201	177201	179812
370	179302	179302	179302	179302	181869
371	181414	181414	181414	181414	183863
372	183338	183338	183338	183338	185641
373	184918	184918	185078	185078	187365
374	186444	186444	186664	186664	188902
375	187960	187960	188121	188121	190594
376	189443	189443	189470	189470	192575
377	190821	190821	190728	190728	194524
378	192049	192050	191909	191909	196621
379	193210	193211	193023	193023	198794
380	194316	194316	194079	194079	200563
381	195372	195373	195086	195086	202545
382	196386	196386	196048	196049	204521
383	197361	197361	196972	196973	206589
384	198301	198302	197862	197862	208961
385	199211	199211	198720	198720	211314
386	200091	200092	199549	199549	213311
387	200945	200946	200352	200353	215189
388	201774	201775	201132	201132	217327
389	202581	202582	201889	201889	219381
390	203365	203366	202625	202625	221544
391	204129	204130	203341	203341	223665
392	204874	204875	204038	204039	225516
393	205600	205601	204718	204718	227255
394	206308	206309	205380	205381	228996
395	206999	207000	206026	206027	230944
396	207673	207674	206657	206657	232512
397	208331	208333	207272	207273	234405
398	208974	208975	207872	207873	236554
399	209601	209603	208459	208460	238527
400	210214	210216	209031	209032	240236
401	210809	210811	209587	209588	242028
402	211375	211377	210115	210117	243631
403	211915	211917	210619	210620	245155
404	212431	212433	211101	211102	246484
405	212925	212927	211562	211563	247989
406	213400	213402	212005	212007	249292
407	213857	213860	212432	212434	250955
408	214298	214301	212844	212846	252279
409	214725	214727	213242	213244	253120
410	215137	215140	213627	213628	254044
411	215536	215539	213999	214001	255288
412	215923	215927	214360	214363	256418
413	216299	216302	214711	214713	257442
414	216663	216667	215051	215054	258062
415	217017	217022	215381	215384	258384
416	217361	217366	215702	215706	258813
417	217695	217701	216014	216018	259354
418	218021	218027	216317	216322	260139
419	218337	218344	216613	216618	260802
420	218645	218652	216900	216905	261580
421	218945	218952	217180	217186	262217
422	219237	219245	217452	217458	262702
423	219521	219529	217717	217724	263120
424	219798	219807	217975	217982	263672
425	220067	220076	218226	218234	264367
426	220329	220339	218471	218480	264960
427	220585	220596	218710	218719	265413
428	220834	220845	218942	218951	265832
429	221076	221088	219168	219178	266264
430	221313	221325	219389	219399	266646
431	221543	221556	219603	219614	267100
432	221767	221781	219812	219824	267597
433	221985	222000	220016	220028	268035
434	222198	222213	220215	220227	268520
435	222406	222421	220408	220421	268901
436	222608	222624	220597	220610	269194
437	222805	222821	220780	220795	269500
438	222997	223014	220959	220974	269782
439	223184	223201	221134	221149	270180
440	223366	223384	221304	221319	270527
441	223543	223562	221469	221486	270944
442	223716	223736	221630	221647	271200
443	223884	223905	221788	221805	271345
444	224049	224070	221941	221959	271541
445	224209	224230	222090	222109	271790
446	224365	224387	222235	222255	272036
447	224516	224539	222377	222397	272285
448	224664	224688	222515	222536	272632
449	224809	224833	222650	222671	272805
450	224949	224974	222781	222802	272914
451	225086	225111	222908	222930	273024
452	225217	225242	223030	223053	273175
453	225343	225369	223148	223171	273398
454	225464	225490	223261	223284	273678
455	225580	225607	223369	223393	273892
456	225693	225720	223474	223499	274028
457	225801	225829	223575	223600	274187
458	225906	225935	223673	223699	274346
459	226007	226036	223768	223793	274480
460	226105	226135	223859	223885	274601
461	226200	226230	223948	223974	274775
462	226292	226322	224033	224060	274899
463	226381	226412	224116	224144	275036
464	226467	226498	224196	224225	275194
465	226551	226582	224274	224303	275318
466	226632	226664	224350	224379	275391
467	226710	226743	224423	224452	275502
468	226786	226819	224494	224524	275601
469	226860	226893	224563	224593	275769
470	226932	226965	224630	224660	275881
471	227001	227035	224694	224725	275935
472	227068	227103	224757	224788	275974
473	227134	227168	224818	224850	276037
474	227197	227232	224877	224909	276174
475	227259	227294	224935	224967	276250
476	227318	227354	224990	225023	276323
477	227376	227412	225044	225077	276368
478	227432	227469	225097	225130	276435
479	227487	227524	225148	225181	276503
480	227540	227577	225197	225231	276598
481	227591	227629	225245	225279	276683
482	227641	227679	225291	225326	276799
483	227689	227727	225337	225371	276871
484	227736	227775	225380	225415	276984
485	227782	227820	225423	225458	277071
486	227826	227865	225464	225499	277137
487	227869	227908	225504	225540	277212
488	227910	227950	225543	225579	277318
489	227951	227991	225581	225617	277443
490	227990	228030	225617	225653	277536
491	228028	228068	225653	225689	277615
492	228065	228106	225687	225724	277696
493	228101	228142	225721	225757	277780
494	228136	228177	225753	225790	277877
495	228169	228211	225784	225822	277959
496	228202	228244	225815	225852	278105
497	228234	228276	225845	225882	278233
498	228265	228307	225873	225911	278446
499	228295	228337	225901	225939	278543
500	228324	228366	225928	225967	278717
501	228354	228397	225957	225995	278920
502	228392	228435	225993	226031	279153
503	228438	228481	226035	226074	279629
504	228490	228534	226084	226123	280024
505	228547	228591	226137	226177	280365
506	228609	228654	226195	226235	280565
507	228675	228720	226256	226297	280833
508	228744	228790	226321	226362	281300
509	228817	228863	226388	226430	281811
510	228892	228939	226459	226501	282498
511	228970	229018	226532	226575	283082
512	229051	229099	226607	226651	283667
513	229134	229183	226684	226729	284091
514	229220	229270	226764	226810	284531
515	229307	229358	226846	226892	285413
516	229398	229450	226930	226977	286286
517	229490	229543	227017	227064	287184
518	229585	229639	227105	227154	288159
519	229682	229737	227196	227245	288788
520	229781	229837	227288	227339	289274
521	229883	229940	227383	227435	289962
522	229987	230045	227480	227533	290818
523	230094	230153	227580	227633	291803
524	230202	230263	227681	227736	292731
525	230314	230375	227785	227841	293737
526	230428	230490	227891	227948	295019
527	230544	230608	228000	228058	295804
528	230663	230729	228111	228170	296731
529	230785	230852	228225	228285	297997
530	230910	230978	228341	228403	300092
531	231037	231107	228459	228523	301713
532	231167	231238	228581	228646	303171
533	231300	231373	228705	228772	305077
534	231436	231511	228832	228900	306117
535	231575	231652	228962	229032	306810
536	231717	231796	229094	229166	308134
537	231863	231943	229230	229303	309351
538	232011	232093	229368	229444	310994
539	232163	232247	229510	229587	312348
540	232319	232405	229655	229734	313468
541	232478	232566	229803	229884	314984
542	232640	232730	229955	230038	316174
543	232806	232899	230110	230195	317572
544	232976	233071	230268	230356	319101
545	233149	233247	230430	230520	320453
546	233327	233427	230595	230688	321787
547	233508	233611	230764	230859	322632
548	233693	233799	230937	231035	323104
549	233883	233991	231114	231214	323715
550	234076	234188	231295	231397	325379
551	234270	234385	231475	231581	327066
552	234452	234570	231645	231754	328735
553	234623	234743	231805	231915	330494
554	234784	234907	231955	232068	332003
555	234938	235063	232098	232214	332961
556	235084	235212	232235	232353	333698
557	235225	235355	232366	232486	335273
558	235361	235493	232493	232615	336762
559	235492	235627	232616	232740	338306
560	235620	235757	232735	232861	339658
561	235744	235883	232850	232979	340845
562	235865	236006	232963	233093	341714
563	235983	236126	233074	233206	342305
564	236099	236244	233182	233315	343104
565	236212	236359	233287	233423	344322
566	236323	236472	233391	233528	345674
567	236432	236583	233492	233632	347084
568	236539	236692	233592	233734	347972
569	236644	236799	233690	233833	348669
570	236747	236904	233787	233932	349231
571	236849	237008	233881	234028	350204
572	236949	237110	233974	234123	351338
573	237047	237210	234066	234217	352504
574	237144	237308	234156	234308	353425
575	237239	237405	234245	234399	354033
576	237333	237501	234333	234488	354476
577	237425	237595	234419	234576	355001
578	237516	237688	234503	234662	355843
579	237605	237779	234587	234747	356772
580	237693	237869	234669	234831	357550
581	237780	237957	234750	234914	358345
582	237866	238044	234830	234995	358739
583	237950	238130	234908	235075	359247
584	238033	238215	234985	235154	359495
585	238114	238298	235062	235232	359881
586	238195	238380	235137	235308	360503
587	238274	238461	235210	235384	361027
588	238352	238541	235283	235458	361647
589	238429	238619	235355	235531	362088
590	238504	238696	235426	235603	362335
591	238579	238773	235495	235674	362672
592	238652	238848	235564	235744	363240
593	238725	238922	235631	235813	363712
594	238796	238994	235698	235881	364098
595	238866	239066	235763	235948	364576
596	238936	239137	235828	236014	364960
597	239004	239207	235891	236079	365167
598	239071	239275	235954	236143	365372
599	239137	239343	236016	236206	365776
600	239202	239409	236076	236269	366097
601	239266	239475	236136	236330	366424
602	239330	239540	236195	236390	366783

## Sheet: Deaths1-4-9-12
	Historical data	Scenario 1	Scenario 4	Scenario 9	Scenario 12
	0	0	0	0	0
	0	0.000108525	0.000108525	0.000108525	0.000108525
	0	0.000561969	0.000561969	0.000561969	0.000561969
	0	0.00133322	0.00133322	0.00133322	0.00133322
	0	0.00238076	0.00238076	0.00238076	0.00238076
	0	0.00367741	0.00367741	0.00367741	0.00367741
	0	0.00520723	0.00520723	0.00520723	0.00520723
	0	0.0069628	0.0069628	0.0069628	0.0069628
	0	0.00894328	0.00894328	0.00894328	0.00894328
	0	0.011153	0.011153	0.011153	0.011153
	0	0.0136004	0.0136004	0.0136004	0.0136004
	0	0.0162976	0.0162976	0.0162976	0.0162976
	0	0.0192595	0.0192595	0.0192595	0.0192595
	0	0.022504	0.022504	0.022504	0.022504
	0	0.0260513	0.0260513	0.0260513	0.0260513
	0	0.0299245	0.0299245	0.0299245	0.0299245
	0	0.0341489	0.0341489	0.0341489	0.0341489
	0	0.0387526	0.0387526	0.0387526	0.0387526
	0	0.0437664	0.0437664	0.0437664	0.0437664
	0	0.049224	0.049224	0.049224	0.049224
	0	0.055162	0.055162	0.055162	0.055162
	0	0.0616205	0.0616205	0.0616205	0.0616205
	0	0.068643	0.068643	0.068643	0.068643
	2	0.0762771	0.0762771	0.0762771	0.0762771
	2	0.0845742	0.0845742	0.0845742	0.0845742
	2	0.0935904	0.0935904	0.0935904	0.0935904
	2	0.103387	0.103387	0.103387	0.103387
	2	0.114029	0.114029	0.114029	0.114029
	3	0.12559	0.12559	0.12559	0.12559
	3	0.138147	0.138147	0.138147	0.138147
	3	0.151785	0.151785	0.151785	0.151785
	3	0.166596	0.166596	0.166596	0.166596
	3	0.182681	0.182681	0.182681	0.182681
	3	0.200148	0.200148	0.200148	0.200148
	3	0.219115	0.219115	0.219115	0.219115
	3	0.23971	0.23971	0.23971	0.23971
	3	0.262073	0.262073	0.262073	0.262073
	3	0.286355	0.286355	0.286355	0.286355
	3	0.312719	0.312719	0.312719	0.312719
	3	0.341345	0.341345	0.341345	0.341345
	3	0.372425	0.372425	0.372425	0.372425
	3	0.406169	0.406169	0.406169	0.406169
	3	0.442807	0.442807	0.442807	0.442807
	3	0.482584	0.482584	0.482584	0.482584
	3	0.525771	0.525771	0.525771	0.525771
	3	0.572659	0.572659	0.572659	0.572659
	3	0.623565	0.623565	0.623565	0.623565
	3	0.678833	0.678833	0.678833	0.678833
	3	0.738837	0.738837	0.738837	0.738837
	3	0.803982	0.803982	0.803982	0.803982
	3	0.874709	0.874709	0.874709	0.874709
	3	0.951496	0.951496	0.951496	0.951496
	3	1.03486	1.03486	1.03486	1.03486
	4	1.12537	1.12537	1.12537	1.12537
	4	1.22363	1.22363	1.22363	1.22363
	4	1.33031	1.33031	1.33031	1.33031
	4	1.44613	1.44613	1.44613	1.44613
	5	1.57187	1.57187	1.57187	1.57187
	5	1.70839	1.70839	1.70839	1.70839
	5	1.8566	1.8566	1.8566	1.8566
	5	2.0175	2.0175	2.0175	2.0175
	5	2.19219	2.19219	2.19219	2.19219
	5	2.38185	2.38185	2.38185	2.38185
	5	2.58775	2.58775	2.58775	2.58775
	5	2.81129	2.81129	2.81129	2.81129
	5	3.05398	3.05398	3.05398	3.05398
	5	3.31747	3.31747	3.31747	3.31747
	5	3.60352	3.60352	3.60352	3.60352
	5	3.91408	3.91408	3.91408	3.91408
	5	4.25125	4.25125	4.25125	4.25125
	5	4.6173	4.6173	4.6173	4.6173
	5	5.0147	5.0147	5.0147	5.0147
	5	5.44616	5.44616	5.44616	5.44616
	5	5.91457	5.91457	5.91457	5.91457
	6	6.42311	6.42311	6.42311	6.42311
	6	6.97521	6.97521	6.97521	6.97521
	7	7.57461	7.57461	7.57461	7.57461
	8	8.22536	8.22536	8.22536	8.22536
	8	8.93186	8.93186	8.93186	8.93186
	11	9.69888	9.69888	9.69888	9.69888
	12	10.5316	10.5316	10.5316	10.5316
	14	11.2283	11.2283	11.2283	11.2283
	17	11.9895	11.9895	11.9895	11.9895
	18	12.8297	12.8297	12.8297	12.8297
	19	13.7494	13.7494	13.7494	13.7494
	20	14.7482	14.7482	14.7482	14.7482
	27	15.8261	15.8261	15.8261	15.8261
	27	16.9826	16.9826	16.9826	16.9826
	32	18.2179	18.2179	18.2179	18.2179
	35	19.532	19.532	19.532	19.532
	40	20.9253	20.9253	20.9253	20.9253
	47	22.3984	22.3984	22.3984	22.3984
	55	23.9522	23.9522	23.9522	23.9522
	57	25.588	25.588	25.588	25.588
	60	27.307	27.307	27.307	27.307
	61	29.111	29.111	29.111	29.111
	63	31.002	31.002	31.002	31.002
	65	32.982	32.982	32.982	32.982
	72	35.0535	35.0535	35.0535	35.0535
	72	37.2191	37.2191	37.2191	37.2191
	74	39.4817	39.4817	39.4817	39.4817
	75	41.8442	41.8442	41.8442	41.8442
	75	44.3099	44.3099	44.3099	44.3099
	78	46.8824	46.8824	46.8824	46.8824
	81	49.5653	49.5653	49.5653	49.5653
	89	52.3625	52.3625	52.3625	52.3625
	94	55.2781	55.2781	55.2781	55.2781
	98	58.3165	58.3165	58.3165	58.3165
	103	61.4821	61.4821	61.4821	61.4821
	103	64.7798	64.7798	64.7798	64.7798
	103	68.2144	68.2144	68.2144	68.2144
	103	71.7914	71.7914	71.7914	71.7914
	103	75.516	75.516	75.516	75.516
	103	79.394	79.394	79.394	79.394
	103	83.4314	83.4314	83.4314	83.4314
	103	87.6343	87.6343	87.6343	87.6343
	103	92.0093	92.0093	92.0093	92.0093
	120	96.5631	96.5631	96.5631	96.5631
	120	101.303	101.303	101.303	101.303
	124	106.236	106.236	106.236	106.236
	124	111.369	111.369	111.369	111.369
	127	116.712	116.712	116.712	116.712
	128	122.271	122.271	122.271	122.271
	139	128.057	128.057	128.057	128.057
	146	134.077	134.077	134.077	134.077
	148	140.341	140.341	140.341	140.341
	150	146.86	146.86	146.86	146.86
	163	153.642	153.642	153.642	153.642
	167	160.699	160.699	160.699	160.699
	170	168.042	168.042	168.042	168.042
	180	175.682	175.682	175.682	175.682
	188	183.631	183.631	183.631	183.631
	197	191.901	191.901	191.901	191.901
	200	200.506	200.506	200.506	200.506
	209	209.459	209.459	209.459	209.459
	223	218.774	218.774	218.774	218.774
	228	228.465	228.465	228.465	228.465
	239	238.547	238.547	238.547	238.547
	253	249.037	249.037	249.037	249.037
	263	259.951	259.951	259.951	259.951
	274	271.306	271.306	271.306	271.306
	284	283.119	283.119	283.119	283.119
	310	295.409	295.409	295.409	295.409
	336	308.196	308.196	308.196	308.196
	343	321.498	321.498	321.498	321.498
	356	335.338	335.338	335.338	335.338
	365	349.737	349.737	349.737	349.737
	380	364.716	364.716	364.716	364.716
	390	380.301	380.301	380.301	380.301
	407	396.514	396.514	396.514	396.514
	420	413.382	413.382	413.382	413.382
	440	430.931	430.931	430.931	430.931
	463	449.188	449.188	449.188	449.188
	479	468.182	468.182	468.182	468.182
	492	487.942	487.942	487.942	487.942
	509	508.5	508.5	508.5	508.5
	528	529.887	529.887	529.887	529.887
	544	552.137	552.137	552.137	552.137
	572	575.285	575.285	575.285	575.285
	600	599.367	599.367	599.367	599.367
	620	624.421	624.421	624.421	624.421
	637	631.83	631.83	631.83	631.83
	662	638.687	638.687	638.687	638.687
	678	646.207	646.207	646.207	646.207
	692	654.362	654.362	654.362	654.362
	709	663.121	663.121	663.121	663.121
	725	672.447	672.447	672.447	672.447
	745	682.304	682.304	682.304	682.304
	758	692.654	692.654	692.654	692.654
	770	703.46	703.46	703.46	703.46
	793	714.685	714.685	714.685	714.685
	809	726.294	726.294	726.294	726.294
	828	738.251	738.251	738.251	738.251
	846	750.526	750.526	750.526	750.526
	856	763.086	763.086	763.086	763.086
	880	775.903	775.903	775.903	775.903
	897	788.949	788.949	788.949	788.949
	918	802.2	802.2	802.2	802.2
	933	815.631	815.631	815.631	815.631
	949	829.221	829.221	829.221	829.221
	966	842.949	842.949	842.949	842.949
	974	856.796	856.796	856.796	856.796
	986	870.745	870.745	870.745	870.745
	996	884.78	884.78	884.78	884.78
	1013	898.886	898.886	898.886	898.886
	1022	913.049	913.049	913.049	913.049
	1035	927.257	927.257	927.257	927.257
	1045	941.499	941.499	941.499	941.499
	1060	955.763	955.763	955.763	955.763
	1072	970.04	970.04	970.04	970.04
	1089	984.322	984.322	984.322	984.322
	1096	998.601	998.601	998.601	998.601
	1108	1012.87	1012.87	1012.87	1012.87
	1127	1027.12	1027.12	1027.12	1027.12
	1141	1041.34	1041.34	1041.34	1041.34
	1148	1055.54	1055.54	1055.54	1055.54
	1155	1069.7	1069.7	1069.7	1069.7
	1165	1083.83	1083.83	1083.83	1083.83
	1170	1097.91	1097.91	1097.91	1097.91
	1177	1111.94	1111.94	1111.94	1111.94
	1191	1125.92	1125.92	1125.92	1125.92
	1198	1139.6	1139.6	1139.6	1139.6
	1205	1153.2	1153.2	1153.2	1153.2
	1208	1166.75	1166.75	1166.75	1166.75
	1214	1180.23	1180.23	1180.23	1180.23
	1222	1193.66	1193.66	1193.66	1193.66
	1230	1207.01	1207.01	1207.01	1207.01
	1238	1220.3	1220.3	1220.3	1220.3
	1255	1233.51	1233.51	1233.51	1233.51
	1262	1246.65	1246.65	1246.65	1246.65
	1271	1259.71	1259.71	1259.71	1259.71
	1277	1272.69	1272.69	1272.69	1272.69
	1287	1285.58	1285.58	1285.58	1285.58
	1301	1298.39	1298.39	1298.39	1298.39
	1305	1311.12	1311.12	1311.12	1311.12
	1312	1323.76	1323.76	1323.76	1323.76
	1325	1336.31	1336.31	1336.31	1336.31
	1337	1348.76	1348.76	1348.76	1348.76
	1346	1361.13	1361.13	1361.13	1361.13
	1352	1373.4	1373.4	1373.4	1373.4
	1365	1385.58	1385.58	1385.58	1385.58
	1371	1397.67	1397.67	1397.67	1397.67
	1384	1409.66	1409.66	1409.66	1409.66
	1396	1421.55	1421.55	1421.55	1421.55
	1400	1433.36	1433.36	1433.36	1433.36
	1419	1445.06	1445.06	1445.06	1445.06
	1426	1456.67	1456.67	1456.67	1456.67
	1437	1468.18	1468.18	1468.18	1468.18
	1445	1479.6	1479.6	1479.6	1479.6
	1451	1490.92	1490.92	1490.92	1490.92
	1457	1502.15	1502.15	1502.15	1502.15
	1464	1513.28	1513.28	1513.28	1513.28
	1469	1524.32	1524.32	1524.32	1524.32
	1478	1535.26	1535.26	1535.26	1535.26
	1489	1546.1	1546.1	1546.1	1546.1
	1494	1556.86	1556.86	1556.86	1556.86
	1503	1567.52	1567.52	1567.52	1567.52
	1508	1578.08	1578.08	1578.08	1578.08
	1512	1588.56	1588.56	1588.56	1588.56
	1518	1598.94	1598.94	1598.94	1598.94
	1523	1609.23	1609.23	1609.23	1609.23
	1530	1619.43	1619.43	1619.43	1619.43
	1537	1629.54	1629.54	1629.54	1629.54
	1545	1639.55	1639.55	1639.55	1639.55
	1554	1649.48	1649.48	1649.48	1649.48
	1558	1659.32	1659.32	1659.32	1659.32
	1565	1669.08	1669.08	1669.08	1669.08
	1569	1678.74	1678.74	1678.74	1678.74
	1581	1688.32	1688.32	1688.32	1688.32
	1588	1697.81	1697.81	1697.81	1697.81
	1601	1707.22	1707.22	1707.22	1707.22
	1607	1716.54	1716.54	1716.54	1716.54
	1620	1725.78	1725.78	1725.78	1725.78
	1636	1734.94	1734.94	1734.94	1734.94
	1647	1744.01	1744.01	1744.01	1744.01
	1651	1753	1753	1753	1753
	1661	1761.91	1761.91	1761.91	1761.91
	1664	1770.74	1770.74	1770.74	1770.74
	1672	1779.49	1779.49	1779.49	1779.49
	1686	1788.16	1788.16	1788.16	1788.16
	1695	1796.75	1796.75	1796.75	1796.75
	1700	1805.26	1805.26	1805.26	1805.26
	1706	1813.7	1813.7	1813.7	1813.7
	1709	1822.05	1822.05	1822.05	1822.05
	1715	1830.34	1830.34	1830.34	1830.34
	1724	1838.54	1838.54	1838.54	1838.54
	1734	1846.68	1846.68	1846.68	1846.68
	1745	1854.74	1854.74	1854.74	1854.74
	1747	1862.72	1862.72	1862.72	1862.72
	1755	1870.63	1870.63	1870.63	1870.63
	1766	1878.47	1878.47	1878.47	1878.47
	1769	1886.24	1886.24	1886.24	1886.24
	1779	1893.94	1893.94	1893.94	1893.94
	1791	1901.57	1901.57	1901.57	1901.57
	1803	1909.13	1909.13	1909.13	1909.13
	1806	1916.62	1916.62	1916.62	1916.62
	1809	1924.04	1924.04	1924.04	1924.04
	1813	1931.39	1931.39	1931.39	1931.39
	1818	1938.68	1938.68	1938.68	1938.68
	1831	1945.9	1945.9	1945.9	1945.9
	1843	1953.05	1953.05	1953.05	1953.05
	1846	1960.14	1960.14	1960.14	1960.14
	1853	1967.17	1967.17	1967.17	1967.17
	1861	1974.13	1974.13	1974.13	1974.13
	1864	1981.02	1981.02	1981.02	1981.02
	1870	1987.86	1987.86	1987.86	1987.86
	1882	1994.63	1994.63	1994.63	1994.63
	1897	2001.34	2001.34	2001.34	2001.34
	1901	2007.98	2007.98	2007.98	2007.98
	1909	2014.57	2014.57	2014.57	2014.57
	1912	2021.1	2021.1	2021.1	2021.1
	1913	2027.57	2027.57	2027.57	2027.57
	1918	2033.98	2033.98	2033.98	2033.98
	1923	2040.33	2040.33	2040.33	2040.33
	1937	2046.62	2046.62	2046.62	2046.62
	1944	2052.85	2052.85	2052.85	2052.85
	1948	2059.03	2059.03	2059.03	2059.03
	1950	2065.15	2065.15	2065.15	2065.15
	1963	2071.22	2071.22	2071.22	2071.22
	1965	2077.23	2077.23	2077.23	2077.23
	1966	2083.18	2083.18	2083.18	2083.18
	1974	2089.08	2089.08	2089.08	2089.08
	1985	2094.93	2094.93	2094.93	2094.93
	1994	2100.72	2100.72	2100.72	2100.72
	2003	2106.46	2106.46	2106.46	2106.46
	2004	2112.15	2112.15	2112.15	2112.15
	2006	2117.79	2117.79	2117.79	2117.79
	2008	2123.37	2123.37	2123.37	2123.37
	2023	2128.91	2128.91	2128.91	2128.91
	2029	2134.39	2134.39	2134.39	2134.39
	2030	2139.82	2139.82	2139.82	2139.82
	2033	2145.21	2145.21	2145.21	2145.21
	2037	2150.54	2150.54	2150.54	2150.54
	2044	2155.83	2155.83	2155.83	2155.83
	2057	2161.06	2161.06	2161.06	2161.06
	2060	2166.25	2166.25	2166.25	2166.25
	2063	2171.4	2171.4	2171.4	2171.4
	2066	2176.49	2176.49	2176.49	2176.49
	2071	2181.54	2181.54	2181.54	2181.54
	2075	2186.54	2186.54	2186.54	2186.54
	2083	2191.5	2191.5	2191.5	2191.5
	2085	2196.41	2196.41	2196.41	2196.41
	2087	2201.28	2201.28	2201.28	2201.28
	2091	2206.1	2206.1	2206.1	2206.1
	2093	2210.88	2210.88	2210.88	2210.88
	2103	2215.61	2215.61	2215.61	2215.61
	2116	2221.03	2221.03	2221.03	2221.03
	2122	2226.46	2226.46	2226.46	2226.46
	2126	2231.85	2231.85	2231.85	2231.85
	2136	2237.22	2237.22	2237.22	2237.22
	2145	2242.57	2242.57	2242.57	2242.57
	2148	2247.91	2247.91	2247.91	2247.91
	2156	2253.26	2253.26	2253.26	2253.26
	2158	2258.62	2258.62	2258.62	2258.62
	2167	2264.02	2264.02	2264.02	2264.02
	2171	2269.46	2269.46	2269.46	2269.46
	2177	2274.95	2274.95	2274.95	2274.95
	2181	2280.51	2280.51	2280.51	2280.51
	2194	2286.16	2286.16	2286.16	2286.16
	2209	2291.9	2291.9	2291.9	2291.9
	2223	2297.76	2297.76	2297.76	2297.76
	2237	2303.73	2303.73	2303.73	2303.73
	2249	2309.84	2309.84	2309.84	2309.84
	2259	2316.1	2316.1	2316.1	2316.1
	2271	2322.52	2322.52	2322.52	2322.52
	2279	2329.11	2329.11	2329.11	2329.11
	2293	2335.89	2335.89	2335.89	2335.89
	2305	2342.88	2342.88	2342.88	2342.88
	2316	2350.07	2350.07	2350.07	2350.07
	2321	2357.5	2357.5	2357.5	2357.5
	2340	2365.17	2365.17	2365.17	2365.17
	2354	2373.09	2373.09	2373.09	2373.09
	2365	2381.28	2381.28	2381.28	2381.28
	2373	2389.75	2389.75	2389.75	2389.75
	2386	2398.53	2398.53	2398.53	2398.53
	2391	2407.61	2407.61	2407.61	2407.61
	2394	2417.02	2417.02	2417.02	2417.02
	2404	2426.78	2426.78	2426.78	2426.78
	2420	2436.9	2436.9	2436.9	2436.9
	2429	2447.39	2447.39	2447.39	2447.39
	2442	2458.27	2458.27	2458.27	2458.27
	2451	2469.57	2469.57	2469.57	2469.57
	2466	2481.29	2481.29	2481.29	2481.29
	2483	2493.46	2493.46	2493.46	2493.46
	2510	2506.1	2506.1	2506.1	2506.1
	2540	2519.22	2519.22	2519.22	2519.22
	2550	2532.84	2532.84	2532.84	2532.84
	2555	2546.99	2546.99	2546.99	2546.99
	2573	2561.7	2561.7	2561.7	2561.7
	2592	2576.97	2576.97	2576.97	2576.97
	2602	2592.84	2592.84	2592.84	2592.84
	2618	2608.74	2608.74	2608.74	2608.74
	2647	2625.02	2625.02	2625.02	2625.02
	2659	2641.7	2641.7	2641.7	2641.7
	2674	2658.8	2658.8	2658.79	2658.79
	2693	2676.34	2676.34	2676.25	2676.25
	2718	2694.32	2694.32	2694.05	2694.05
	2741	2712.73	2712.73	2712.17	2712.17
	2769	2731.52	2731.52	2730.56	2730.56
	2784	2750.65	2750.65	2749.17	2749.17
	2801	2770.05	2770.05	2767.97	2767.97
	2825	2789.67	2789.67	2786.92	2786.92
	2841	2809.46	2809.46	2805.96	2805.96
	2865	2829.36	2829.37	2825.07	2825.07
	2890	2849.35	2849.35	2844.21	2844.21
	2915	2869.36	2869.37	2863.33	2863.33
	2936	2889.37	2889.38	2882.42	2882.42
	2963	2909.34	2909.35	2901.43	2901.43
	3000	2929.23	2929.24	2920.35	2920.35
	3025	2949.03	2949.03	2939.14	2939.14
	3058	2968.69	2968.69	2957.79	2957.79
	3078	2988.2	2988.2	2976.27	2976.27
	3111	3007.53	3007.54	2994.57	2994.57
	3146	3026.67	3026.68	3012.67	3012.67
	3174	3045.6	3045.61	3030.56	3030.56
	3208	3064.3	3064.31	3048.22	3048.22
	3230	3082.77	3082.78	3065.65	3065.65
	3252	3100.99	3101	3082.83	3082.83
	3285	3118.95	3118.96	3099.75	3099.76
	3300	3136.65	3136.66	3116.42	3116.43
	3328	3154.07	3154.08	3132.83	3132.83
	3370	3161.69	3161.71	3140	3140.01
	3392	3168.73	3168.75	3146.62	3146.63
	3439	3175.81	3175.83	3153.28	3153.29
	3474	3182.92	3182.94	3159.96	3159.97
	3496	3190.05	3190.06	3166.66	3166.66
	3511	3197.18	3197.19	3173.35	3173.36
	3531	3204.3	3204.32	3180.04	3180.05
	3551	3211.41	3211.42	3186.71	3186.71
	3570	3218.49	3218.5	3193.35	3193.36
	3605	3225.53	3225.55	3199.96	3199.96
	3639	3232.53	3232.55	3206.52	3206.53
	3658	3239.48	3239.5	3213.04	3213.04
	3688	3246.38	3246.4	3219.5	3219.5
	3709	3253.21	3253.23	3225.89	3225.9
	3726	3259.97	3259.99	3232.23	3232.23
	3757	3266.65	3266.67	3238.49	3238.5
	3772	3273.26	3273.28	3244.67	3244.68
	3795	3279.78	3279.8	3250.78	3250.79
	3822	3286.22	3286.24	3256.81	3256.81
	3840	3292.56	3292.59	3262.75	3262.76
	3871	3298.82	3298.84	3268.6	3268.61
	3888	3304.98	3305.01	3274.37	3274.38
	3897	3311.05	3311.07	3280.04	3280.05
	3911	3317.02	3317.04	3285.62	3285.64
	3938	3322.89	3322.91	3291.11	3291.13
	3951	3328.66	3328.69	3296.51	3296.52
	3964	3334.32	3334.36	3301.81	3301.83
	3976	3339.89	3339.93	3307.01	3307.03
	3996	3345.36	3345.39	3312.12	3312.14
	4008	3350.72	3350.76	3317.14	3317.16
	4021	3355.99	3356.02	3322.06	3322.08
	4038	3361.15	3361.19	3326.88	3326.91
	4048	3366.21	3366.25	3331.61	3331.64
	4060	3371.17	3371.21	3336.25	3336.28
	4068	3376.03	3376.08	3340.79	3340.82
	4076	3380.79	3380.84	3345.24	3345.27
	4084	3385.46	3385.51	3349.6	3349.63
	4093	3390.03	3390.08	3353.87	3353.9
	4108	3394.5	3394.55	3358.04	3358.08
	4127	3398.87	3398.93	3362.13	3362.17
	4139	3403.15	3403.22	3366.13	3366.17
	4143	3407.34	3407.41	3370.04	3370.09
	4155	3411.44	3411.51	3373.87	3373.92
	4165	3415.45	3415.52	3377.61	3377.67
	4171	3419.37	3419.44	3381.28	3381.33
	4178	3423.2	3423.28	3384.85	3384.91
	4185	3426.95	3427.03	3388.35	3388.41
	4193	3430.61	3430.69	3391.77	3391.83
	4201	3434.19	3434.28	3395.11	3395.18
	4209	3437.68	3437.78	3398.38	3398.45
	4213	3443.05	3443.14	3403.39	3403.47
	4220	3448.39	3448.49	3408.39	3408.47
	4226	3453.58	3453.69	3413.24	3413.33
	4231	3458.63	3458.74	3417.96	3418.06
	4235	3463.53	3463.66	3422.55	3422.65
	4237	3468.31	3468.43	3427.02	3427.12
	4242	3472.94	3473.08	3431.35	3431.46
	4250	3477.45	3477.6	3435.57	3435.68
	4257	3481.84	3481.99	3439.67	3439.79
	4260	3486.1	3486.26	3443.65	3443.78
	4262	3490.24	3490.4	3447.52	3447.65
	4276	3494.27	3494.44	3451.28	3451.42
	4280	3498.18	3498.36	3454.94	3455.09
	4283	3501.98	3502.16	3458.49	3458.64
	4286	3505.68	3505.87	3461.94	3462.1
	4290	3509.27	3509.46	3465.3	3465.46
	4292	3512.76	3512.96	3468.56	3468.73
	4296	3516.15	3516.36	3471.73	3471.9
	4302	3519.44	3519.66	3474.8	3474.99
	4309	3522.64	3522.86	3477.79	3477.98
	4314	3525.75	3525.98	3480.69	3480.89
	4315	3528.77	3529	3483.51	3483.72
	4320	3531.7	3531.94	3486.25	3486.46
	4320	3534.55	3534.8	3488.91	3489.13
	4325	3537.32	3537.57	3491.5	3491.72
	4327	3540.01	3540.27	3494.01	3494.24
	4330	3542.62	3542.89	3496.45	3496.68
	4331	3545.15	3545.43	3498.81	3499.05
	4332	3547.61	3547.9	3501.11	3501.36
	4335	3550	3550.29	3503.34	3503.6
	4338	3552.33	3552.62	3505.51	3505.77
	4341	3554.58	3554.88	3507.62	3507.88
	4342	3556.77	3557.08	3509.66	3509.93
	4343	3558.9	3559.21	3511.65	3511.92
	4343	3560.96	3561.28	3513.57	3513.85
	4343	3562.96	3563.29	3515.44	3515.73
	4347	3564.91	3565.24	3517.26	3517.55
	4349	3566.8	3567.14	3519.02	3519.32
	4350	3568.63	3568.98	3520.73	3521.04
	4352	3570.41	3570.77	3522.4	3522.71
	4354	3572.14	3572.5	3524.01	3524.33
	4357	3573.82	3574.18	3525.58	3525.9
	4357	3575.45	3575.82	3527.1	3527.42
	4359	3577.03	3577.41	3528.57	3528.9
	4360	3578.57	3578.95	3530.01	3530.34
	4363	3580.06	3580.44	3531.4	3531.74
	4365	3581.51	3581.9	3532.75	3533.09
	4367	3582.91	3583.31	3534.06	3534.41
	4369	3584.27	3584.68	3535.33	3535.69
	4371	3585.6	3586	3536.57	3536.93
	4374	3587.11	3587.52	3537.98	3538.34
	4376	3588.59	3589.01	3539.36	3539.73
	4381	3590.02	3590.45	3540.7	3541.08
	4383	3591.42	3591.85	3542	3542.38
	4385	3592.78	3593.21	3543.27	3543.66
	4390	3594.1	3594.54	3544.5	3544.9
	4391	3595.39	3595.84	3545.71	3546.11
	4395	3596.66	3597.11	3546.89	3547.29
	4403	3597.89	3598.36	3548.04	3548.45
	4406	3599.11	3599.58	3549.18	3549.6
	4415	3600.31	3600.78	3550.3	3550.72
	4421	3601.5	3601.98	3551.4	3551.83
	4426	3602.67	3603.15	3552.5	3552.93
	4430	3603.83	3604.32	3553.58	3554.02
	4440	3604.98	3605.48	3554.66	3555.1
	4450	3606.13	3606.64	3555.73	3556.18
	4452	3607.28	3607.79	3556.8	3557.26
	4460	3608.43	3608.94	3557.87	3558.33
	4471	3609.58	3610.1	3558.95	3559.41
	4478	3610.73	3611.26	3560.02	3560.49
	4489	3611.89	3612.42	3561.1	3561.58
	4495	3613.05	3613.6	3562.18	3562.67
	4505	3614.23	3614.78	3563.28	3563.78
	4518	3615.41	3615.97	3564.39	3564.89
	4539	3616.61	3617.18	3565.5	3566.01
	4553	3617.82	3618.4	3566.63	3567.15
	4561	3619.05	3619.63	3567.78	3568.3
	4571	3620.29	3620.89	3568.94	3569.47
	4580	3621.55	3622.16	3570.11	3570.66
	4593	3622.83	3623.45	3571.31	3571.86
	4606	3624.13	3624.75	3572.52	3573.08
	4618	3625.45	3626.09	3573.75	3574.32
	4631	3626.79	3627.44	3575	3575.59
	4644	3628.16	3628.82	3576.28	3576.87
	4660	3629.55	3630.22	3577.58	3578.18
	4675	3630.97	3631.65	3578.9	3579.52
	4692	3632.41	3633.11	3580.25	3580.88
	4711	3633.88	3634.6	3581.62	3582.26
	4731	3635.38	3636.11	3583.02	3583.67
	4749	3636.91	3637.66	3584.45	3585.12
	4763	3638.47	3639.23	3585.9	3586.59
	4785	3640.06	3640.84	3587.39	3588.09
	4804	3641.69	3642.48	3588.9	3589.62
	4830	3643.35	3644.16	3590.45	3591.18
	4857	3645.04	3645.87	3592.03	3592.78
	4884	3646.77	3647.62	3593.64	3594.41
	4907	3648.54	3649.4	3595.29	3596.07
	4929	3650.34	3651.23	3596.97	3597.78
	4967	3652.18	3653.09	3598.69	3599.51
	5001	3654.06	3654.99	3600.45	3601.29
	5035	3658.56	3659.54	3604.64	3605.53
	5059	3663.22	3664.26	3608.99	3609.93
	5090	3667.88	3668.97	3613.34	3614.33
	5115	3672.54	3673.69	3617.69	3618.73
	5130	3677.21	3678.41	3622.04	3623.14
	5164	3681.88	3683.14	3626.39	3627.55
	5207	3686.55	3687.87	3630.75	3631.96
	5254	3691.21	3692.6	3635.1	3636.37
	5291	3695.88	3697.32	3639.46	3640.78
	5331	3700.54	3702.04	3643.8	3645.18
	5369	3705.19	3706.76	3648.14	3649.57
	5401	3709.82	3711.45	3652.46	3653.96
	5439	3714.44	3716.13	3656.77	3658.32
	5488	3719.03	3720.79	3661.06	3662.67
	5534	3723.61	3725.43	3665.32	3666.99
	5582	3728.15	3730.04	3669.56	3671.29
	5630	3732.67	3734.62	3673.77	3675.57
	5675	3737.15	3739.17	3677.96	3679.81
	5722	3741.6	3743.68	3682.11	3684.02
	5765	3746.01	3748.16	3686.22	3688.19
	5811	3750.38	3752.59	3690.3	3692.33
	5843	3754.72	3756.99	3694.34	3696.43
	5888	3759.01	3761.34	3698.34	3700.5
	5921	3763.25	3765.66	3702.31	3704.52
	5950	3767.46	3769.92	3706.23	3708.5
	5990	3771.61	3774.14	3710.1	3712.43
	6026	3775.72	3778.32	3713.94	3716.33
	6066	3779.78	3782.44	3717.73	3720.18
	6103	3783.8	3786.52	3721.47	3723.98
	6141	3787.76	3790.55	3725.17	3727.74
	6169	3791.68	3794.53	3728.83	3731.45
	6197	3795.55	3798.46	3732.43	3735.12
	6217	3799.37	3802.34	3736	3738.74
	6238	3803.14	3806.18	3739.51	3742.32
	6258	3806.86	3809.96	3742.99	3745.85
	6287	3810.53	3813.69	3746.41	3749.33
	6316	3814.16	3817.38	3749.79	3752.77
	6333	3817.73	3821.01	3753.13	3756.16
	6347	3821.26	3824.6	3756.41	3759.5
	6358	3824.73	3828.14	3759.66	3762.8
	6377	3828.16	3831.63	3762.86	3766.06
	6393	3831.55	3835.07	3766.01	3769.27
	6412	3834.88	3838.46	3769.12	3772.43
	6428	3838.17	3841.81	3772.19	3775.55
	6437	3841.41	3845.11	3775.21	3778.63
	6451	3844.6	3848.36	3778.19	3781.67
	6459	3847.75	3851.57	3781.13	3784.66
	6467	3850.86	3854.73	3784.03	3787.61
	6486	3853.92	3857.84	3786.88	3790.51
	6494	3856.94	3860.92	3789.7	3793.38
	6509	3859.91	3863.94	3792.47	3796.2
	6517	3862.84	3866.93	3795.2	3798.99

## Sheet: Rec 1-4-9-12
Historical data	Scenario 1	Scenario 4	Scenario 9	Scenario 12
0	120	120	120	120
0	120.046	120.046	120.046	120.046
0	120.11	120.11	120.11	120.11
0	120.177	120.177	120.177	120.177
0	120.247	120.247	120.247	120.247
0	120.321	120.321	120.321	120.321
0	120.4	120.4	120.4	120.4
0	120.484	120.484	120.484	120.484
0	120.574	120.574	120.574	120.574
0	120.671	120.671	120.671	120.671
0	120.776	120.776	120.776	120.776
0	120.889	120.889	120.889	120.889
0	121.011	121.011	121.011	121.011
0	121.143	121.143	121.143	121.143
0	121.287	121.287	121.287	121.287
1	121.442	121.442	121.442	121.442
1	121.61	121.61	121.61	121.61
2	121.793	121.793	121.793	121.793
2	121.991	121.991	121.991	121.991
2	122.207	122.207	122.207	122.207
3	122.44	122.44	122.44	122.44
3	122.693	122.693	122.693	122.693
4	122.968	122.968	122.968	122.968
4	123.267	123.267	123.267	123.267
4	123.591	123.591	123.591	123.591
4	123.943	123.943	123.943	123.943
4	124.324	124.324	124.324	124.324
4	124.739	124.739	124.739	124.739
4	125.189	125.189	125.189	125.189
10	125.677	125.677	125.677	125.677
10	126.207	126.207	126.207	126.207
14	126.783	126.783	126.783	126.783
14	127.408	127.408	127.408	127.408
15	128.087	128.087	128.087	128.087
15	128.823	128.823	128.823	128.823
15	129.623	129.623	129.623	129.623
16	130.491	130.491	130.491	130.491
16	131.433	131.433	131.433	131.433
16	132.456	132.456	132.456	132.456
16	133.567	133.567	133.567	133.567
21	134.773	134.773	134.773	134.773
21	136.083	136.083	136.083	136.083
25	137.504	137.504	137.504	137.504
29	139.047	139.047	139.047	139.047
41	140.723	140.723	140.723	140.723
50	142.542	142.542	142.542	142.542
50	144.516	144.516	144.516	144.516
58	146.66	146.66	146.66	146.66
59	148.988	148.988	148.988	148.988
66	151.515	151.515	151.515	151.515
69	154.258	154.258	154.258	154.258
75	157.237	157.237	157.237	157.237
75	160.47	160.47	160.47	160.47
91	163.981	163.981	163.981	163.981
93	167.792	167.792	167.792	167.792
93	171.93	171.93	171.93	171.93
95	176.422	176.422	176.422	176.422
97	181.299	181.299	181.299	181.299
99	186.594	186.594	186.594	186.594
105	192.342	192.342	192.342	192.342
106	198.583	198.583	198.583	198.583
108	205.359	205.359	205.359	205.359
108	212.715	212.715	212.715	212.715
112	220.701	220.701	220.701	220.701
113	229.371	229.371	229.371	229.371
113	238.784	238.784	238.784	238.784
116	249.004	249.004	249.004	249.004
120	260.099	260.099	260.099	260.099
122	272.144	272.144	272.144	272.144
123	285.221	285.221	285.221	285.221
128	299.419	299.419	299.419	299.419
151	314.833	314.833	314.833	314.833
152	331.567	331.567	331.567	331.567
159	349.735	349.735	349.735	349.735
167	369.459	369.459	369.459	369.459
181	390.872	390.872	390.872	390.872
191	414.121	414.121	414.121	414.121
197	439.36	439.36	439.36	439.36
103	466.762	466.762	466.762	466.762
314	496.512	496.512	496.512	496.512
217	528.81	528.81	528.81	528.81
231	563.885	563.885	563.885	563.885
246	601.685	601.685	601.685	601.685
250	642.041	642.041	642.041	642.041
262	684.826	684.826	684.826	684.826
281	729.961	729.961	729.961	729.961
344	777.402	777.402	777.402	777.402
361	827.134	827.134	827.134	827.134
379	879.165	879.165	879.165	879.165
401	933.524	933.524	933.524	933.524
434	990.254	990.254	990.254	990.254
451	1049.41	1049.41	1049.41	1049.41
495	1111.06	1111.06	1111.06	1111.06
545	1175.28	1175.28	1175.28	1175.28
620	1242.16	1242.16	1242.16	1242.16
738	1311.79	1311.79	1311.79	1311.79
849	1384.26	1384.26	1384.26	1384.26
934	1459.69	1459.69	1459.69	1459.69
1029	1538.19	1538.19	1538.19	1538.19
1122	1619.88	1619.88	1619.88	1619.88
1213	1704.87	1704.87	1704.87	1704.87
1297	1793.31	1793.31	1793.31	1793.31
1412	1885.33	1885.33	1885.33	1885.33
1486	1981.06	1981.06	1981.06	1981.06
1544	2080.66	2080.66	2080.66	2080.66
1688	2184.29	2184.29	2184.29	2184.29
2015	2292.1	2292.1	2292.1	2292.1
2532	2404.27	2404.27	2404.27	2404.27
2430	2520.96	2520.96	2520.96	2520.96
2430	2642.36	2642.36	2642.36	2642.36
2430	2768.67	2768.67	2768.67	2768.67
2430	2900.07	2900.07	2900.07	2900.07
2430	3036.77	3036.77	3036.77	3036.77
2430	3178.99	3178.99	3178.99	3178.99
2430	3326.96	3326.96	3326.96	3326.96
2430	3480.89	3480.89	3480.89	3480.89
2430	3641.03	3641.03	3641.03	3641.03
2430	3807.64	3807.64	3807.64	3807.64
2430	3980.97	3980.97	3980.97	3980.97
2430	4161.3	4161.3	4161.3	4161.3
2430	4348.9	4348.9	4348.9	4348.9
2430	4544.08	4544.08	4544.08	4544.08
2430	4747.13	4747.13	4747.13	4747.13
2430	4958.37	4958.37	4958.37	4958.37
2430	5178.14	5178.14	5178.14	5178.14
2430	5406.78	5406.78	5406.78	5406.78
2430	5644.65	5644.65	5644.65	5644.65
2430	5892.11	5892.11	5892.11	5892.11
2430	6149.56	6149.56	6149.56	6149.56
2430	6417.41	6417.41	6417.41	6417.41
5448	6696.06	6696.06	6696.06	6696.06
5506	6985.95	6985.95	6985.95	6985.95
5645	7287.55	7287.55	7287.55	7287.55
5785	7601.31	7601.31	7601.31	7601.31
5966	7927.74	7927.74	7927.74	7927.74
6216	8267.34	8267.34	8267.34	8267.34
6386	8620.64	8620.64	8620.64	8620.64
6526	8988.2	8988.2	8988.2	8988.2
6685	9370.6	9370.6	9370.6	9370.6
6763	9768.43	9768.43	9768.43	9768.43
6950	10182.3	10182.3	10182.3	10182.3
7193	10612.9	10612.9	10612.9	10612.9
7601	11060.8	11060.8	11060.8	11060.8
7931	11526.9	11526.9	11526.9	11526.9
8240	12011.7	12011.7	12011.7	12011.7
8598	12516.1	12516.1	12516.1	12516.1
9027	13040.9	13040.9	13040.9	13040.9
9415	13586.8	13586.8	13586.8	13586.8
9707	14154.7	14154.7	14154.7	14154.7
10206	14745.6	14745.6	14745.6	14745.6
10411	15360.3	15360.3	15360.3	15360.3
10696	15999.8	15999.8	15999.8	15999.8
11034	16665.1	16665.1	16665.1	16665.1
11428	17357.3	17357.3	17357.3	17357.3
11660	18077.4	18077.4	18077.4	18077.4
12037	18826.5	18826.5	18826.5	18826.5
12359	19605.8	19605.8	19605.8	19605.8
12527	20416.6	20416.6	20416.6	20416.6
12938	21260.1	21260.1	21260.1	21260.1
13308	22137.7	22137.7	22137.7	22137.7
13536	23050.6	23050.6	23050.6	23050.6
13913	24012.3	24012.3	24012.3	24012.3
14480	25006.8	25006.8	25006.8	25006.8
14995	26025.4	26025.4	26025.4	26025.4
15262	27061.2	27061.2	27061.2	27061.2
15796	28109.1	28109.1	28109.1	28109.1
16311	29164.8	29164.8	29164.8	29164.8
16829	30225.1	30225.1	30225.1	30225.1
17415	31287.2	31287.2	31287.2	31287.2
18116	32349.2	32349.2	32349.2	32349.2
18382	33409.4	33409.4	33409.4	33409.4
18994	34466.5	34466.5	34466.5	34466.5
19487	35519.6	35519.6	35519.6	35519.6
19903	36567.9	36567.9	36567.9	36567.9
20283	37610.7	37610.7	37610.7	37610.7
20612	38647.8	38647.8	38647.8	38647.8
20776	39678.6	39678.6	39678.6	39678.6
21307	40703.1	40703.1	40703.1	40703.1
21789	41720.9	41720.9	41720.9	41720.9
22677	42732	42732	42732	42732
23054	43736.3	43736.3	43736.3	43736.3
23640	44733.8	44733.8	44733.8	44733.8
24024	45724.4	45724.4	45724.4	45724.4
27493	46708.1	46708.1	46708.1	46708.1
24983	47685	47685	47685	47685
25333	48655.2	48655.2	48655.2	48655.2
26008	49618.5	49618.5	49618.5	49618.5
26665	50575.2	50575.2	50575.2	50575.2
27085	51525.2	51525.2	51525.2	51525.2
27638	52468.6	52468.6	52468.6	52468.6
27939	53405.4	53405.4	53405.4	53405.4
28314	54335.8	54335.8	54335.8	54335.8
28634	55259.8	55259.8	55259.8	55259.8
28991	56177.5	56177.5	56177.5	56177.5
29253	57088.9	57088.9	57088.9	57088.9
29461	57994	57994	57994	57994
29863	58893	58893	58893	58893
30029	59785.9	59785.9	59785.9	59785.9
30363	60672.8	60672.8	60672.8	60672.8
30753	61553.7	61553.7	61553.7	61553.7
30952	62428.7	62428.7	62428.7	62428.7
31204	63297.9	63297.9	63297.9	63297.9
31430	64161	64161	64161	64161
31677	65017.8	65017.8	65017.8	65017.8
32325	65867.8	65867.8	65867.8	65867.8
33060	66710.9	66710.9	66710.9	66710.9
34016	67546.9	67546.9	67546.9	67546.9
34960	68375.9	68375.9	68375.9	68375.9
35670	69197.5	69197.5	69197.5	69197.5
36434	70012	70012	70012	70012
37102	70819.2	70819.2	70819.2	70819.2
37683	71619.1	71619.1	71619.1	71619.1
38316	72411.8	72411.8	72411.8	72411.8
38904	73197.3	73197.3	73197.3	73197.3
39307	73975.6	73975.6	73975.6	73975.6
40165	74746.8	74746.8	74746.8	74746.8
40988	75510.9	75510.9	75510.9	75510.9
41628	76268	76268	76268	76268
42099	77018.1	77018.1	77018.1	77018.1
42649	77761.3	77761.3	77761.3	77761.3
43149	78497.6	78497.6	78497.6	78497.6
43638	79227.2	79227.2	79227.2	79227.2
44506	79950	79950	79950	79950
45260	80666.2	80666.2	80666.2	80666.2
46118	81375.8	81375.8	81375.8	81375.8
46842	82078.8	82078.8	82078.8	82078.8
47543	82775.3	82775.3	82775.3	82775.3
48150	83465.4	83465.4	83465.4	83465.4
48968	84149.1	84149.1	84149.1	84149.1
49886	84826.6	84826.6	84826.6	84826.6
50753	85497.8	85497.8	85497.8	85497.8
51713	86162.8	86162.8	86162.8	86162.8
52517	86821.7	86821.7	86821.7	86821.7
53452	87474.5	87474.5	87474.5	87474.5
53805	88121.4	88121.4	88121.4	88121.4
55254	88762.3	88762.3	88762.3	88762.3
56156	89397.3	89397.3	89397.3	89397.3
57114	90026.4	90026.4	90026.4	90026.4
58103	90649.8	90649.8	90649.8	90649.8
58948	91267.5	91267.5	91267.5	91267.5
59767	91879.5	91879.5	91879.5	91879.5
60710	92485.8	92485.8	92485.8	92485.8
61516	93086.6	93086.6	93086.6	93086.6
62497	93681.9	93681.9	93681.9	93681.9
63268	94271.8	94271.8	94271.8	94271.8
63571	94856.2	94856.2	94856.2	94856.2
63675	95435.3	95435.3	95435.3	95435.3
63866	96009	96009	96009	96009
64130	96577.5	96577.5	96577.5	96577.5
64293	97140.8	97140.8	97140.8	97140.8
64593	97699	97699	97699	97699
64983	98252	98252	98252	98252
65325	98800	98800	98800	98800
65534	99342.9	99342.9	99342.9	99342.9
65691	99880.9	99880.9	99880.9	99880.9
65839	100414	100414	100414	100414
66018	100942	100942	100942	100942
66574	101465	101465	101465	101465
67001	101984	101984	101984	101984
67506	102498	102498	102498	102498
68250	103007	103007	103007	103007
69315	103511	103511	103511	103511
73808	104011	104011	104011	104011
74917	104507	104507	104507	104507
76067	104997	104997	104997	104997
77385	105483	105483	105483	105483
78619	105965	105965	105965	105965
79579	106443	106443	106443	106443
80831	106916	106916	106916	106916
82803	107384	107384	107384	107384
84948	107849	107849	107849	107849
87244	108309	108309	108309	108309
88975	108765	108765	108765	108765
91209	109217	109217	109217	109217
92449	109665	109665	109665	109665
93890	110108	110108	110108	110108
95225	110548	110548	110548	110548
96307	110983	110983	110983	110983
97969	111415	111415	111415	111415
99751	111842	111842	111842	111842
100859	112266	112266	112266	112266
102153	112686	112686	112686	112686
102980	113102	113102	113102	113102
104301	113514	113514	113514	113514
104818	113922	113922	113922	113922
105824	114327	114327	114327	114327
106845	114728	114728	114728	114728
107599	115125	115125	115125	115125
108269	115519	115519	115519	115519
109293	115909	115909	115909	115909
109846	116296	116296	116296	116296
110739	116679	116679	116679	116679
111870	117058	117058	117058	117058
112096	117434	117434	117434	117434
112251	117807	117807	117807	117807
112325	118176	118176	118176	118176
112367	118542	118542	118542	118542
112610	118904	118904	118904	118904
112813	119263	119263	119263	119263
112974	119619	119619	119619	119619
113021	119972	119972	119972	119972
113182	120321	120321	120321	120321
113295	120667	120667	120667	120667
113374	121010	121010	121010	121010
113563	121350	121350	121350	121350
114262	121687	121687	121687	121687
114567	122021	122021	122021	122021
114749	122352	122352	122352	122352
115428	122679	122679	122679	122679
116045	123004	123004	123004	123004
116147	123326	123326	123326	123326
116335	123644	123644	123644	123644
116392	123960	123960	123960	123960
117353	124273	124273	124273	124273
118006	124583	124583	124583	124583
118513	124891	124891	124891	124891
118730	125195	125195	125195	125195
118896	125497	125497	125497	125497
120199	125796	125796	125796	125796
120748	126092	126092	126092	126092
121594	126385	126385	126385	126385
121860	126676	126676	126676	126676
121987	126964	126964	126964	126964
122588	127250	127250	127250	127250
122862	127533	127533	127533	127533
122968	127813	127813	127813	127813
123806	128091	128091	128091	128091
123988	128369	128369	128369	128369
124242	128648	128648	128648	128648
125241	128930	128930	128930	128930
125531	129219	129219	129219	129219
125619	129514	129514	129514	129514
125756	129818	129818	129818	129818
126004	130132	130132	130132	130132
126797	130456	130456	130456	130456
127622	130791	130791	130791	130791
127864	131139	131139	131139	131139
127419	131499	131499	131499	131499
128742	131873	131873	131873	131873
128946	132262	132262	132262	132262
129145	132666	132666	132666	132666
130124	133086	133086	133086	133086
130399	133522	133522	133522	133522
130566	133976	133976	133976	133976
131241	134447	134447	134447	134447
131366	134938	134938	134938	134938
131713	135448	135448	135448	135448
133051	135978	135978	135978	135978
133438	136530	136530	136530	136530
133607	137103	137103	137103	137103
134561	137700	137700	137700	137700
134736	138320	138320	138320	138320
134858	138965	138965	138965	138965
135177	139636	139636	139636	139636
136079	140333	140333	140333	140333
136443	141058	141058	141058	141058
137203	141812	141812	141812	141812
137431	142596	142596	142596	142596
137785	143412	143412	143412	143412
138500	144260	144260	144260	144260
138639	145141	145141	145141	145141
139532	146057	146057	146057	146057
140035	147010	147010	147010	147010
140839	148001	148001	148001	148001
141195	149031	149031	149031	149031
142041	150102	150102	150102	150102
143710	151215	151215	151215	151215
143828	152373	152373	152373	152373
144488	153576	153576	153576	153576
145019	154827	154827	154827	154827
145349	156128	156128	156128	156128
145687	157482	157482	157482	157482
146273	158877	158877	158877	158877
147452	160294	160294	160299	160299
148571	161717	161717	161735	161735
149590	163145	163145	163176	163176
150642	164575	164575	164613	164613
151172	166006	166006	166041	166041
152508	167427	167427	167455	167455
153236	168832	168832	168851	168851
154323	170220	170220	170227	170227
155190	171587	171587	171580	171580
156625	172933	172933	172908	172908
158112	174255	174255	174212	174212
159436	175553	175553	175489	175489
159929	176827	176827	176740	176740
161226	178076	178076	177964	177964
161968	179299	179300	179162	179162
163022	180498	180498	180333	180333
163956	181672	181672	181477	181477
166135	182821	182821	182595	182595
166752	183945	183945	183688	183688
167945	185045	185045	184755	184755
169038	186120	186121	185797	185798
170633	187173	187173	186815	186816
172580	188202	188202	187809	187810
173818	189208	189208	188780	188780
174591	190191	190192	189728	189728
175879	191153	191154	190653	190653
177629	192093	192094	191557	191557
178705	193013	193013	192439	192439
179315	193913	193914	193302	193303
180645	194793	194794	194145	194145
181935	195652	195653	194966	194967
183932	196490	196491	195767	195767
185107	197306	197307	196546	196547
188080	198101	198102	197304	197305
190013	198874	198875	198041	198042
192747	199627	199628	198758	198758
193497	200359	200360	199454	199455
195547	201070	201072	200131	200132
196424	201762	201764	200789	200789
197916	202435	202437	201427	201428
198862	203089	203091	202048	202049
200148	203725	203727	202650	202652
200508	204342	204344	203236	203237
201156	204943	204945	203804	203806
202679	205526	205529	204357	204358
203408	206093	206096	204893	204895
205458	206644	206647	205414	205416
206870	207180	207183	205921	205923
208314	207701	207704	206413	206415
210030	208207	208211	206890	206893
211493	208699	208703	207355	207358
212567	209177	209182	207806	207809
214808	209643	209647	208245	208248
215738	210095	210100	208671	208674
217370	210534	210540	209085	209089
218866	210962	210968	209488	209492
219566	211378	211384	209879	209884
220642	211782	211788	210260	210265
221451	212175	212182	210630	210635
222560	212558	212565	210989	210995
223993	212930	212938	211339	211345
225480	213292	213300	211679	211686
227080	213644	213653	212010	212017
228757	213987	213996	212332	212339
230784	214320	214329	212645	212653
231635	214644	214654	212949	212957
233216	214960	214970	213246	213254
234426	215267	215278	213534	213543
235850	215566	215577	213814	213823
236774	215857	215868	214087	214097
237544	216140	216152	214352	214362
238734	216415	216428	214610	214621
239475	216683	216697	214862	214873
242442	216944	216958	215106	215118
243378	217198	217213	215344	215357
244650	217446	217461	215576	215589
245648	217686	217702	215801	215815
246247	217921	217937	216021	216035
246883	218148	218164	216234	216248
247502	218369	218386	216440	216455
248285	218584	218601	216642	216657
249028	218793	218811	216837	216853
249471	218996	219014	217027	217043
250089	219193	219212	217212	217228
250664	219384	219404	217391	217408
251107	219570	219591	217565	217582
251880	219751	219772	217734	217752
252451	219926	219948	217897	217916
253195	220096	220118	218056	218076
253634	220261	220284	218211	218230
254296	220421	220444	218361	218381
254948	220577	220600	218506	218527
255071	220728	220752	218647	218668
255962	220874	220898	218783	218805
256757	221016	221041	218916	218938
257429	221154	221179	219045	219067
258203	221287	221313	219170	219193
258491	221417	221443	219291	219314
259044	221543	221569	219408	219432
259617	221665	221692	219522	219547
260302	221783	221811	219633	219658
260372	221898	221926	219740	219765
260737	222009	222038	219844	219870
260327	222117	222146	219945	219971
260949	222222	222251	220043	220069
261025	222324	222354	220138	220165
261156	222422	222453	220230	220257
261656	222518	222549	220320	220347
261749	222611	222642	220406	220434
261817	222701	222733	220490	220519
261933	222789	222820	220572	220601
261979	222873	222906	220651	220680
261989	222956	222988	220728	220757
262022	223036	223068	220803	220832
262102	223113	223146	220875	220905
262167	223188	223222	220945	220975
262206	223261	223295	221013	221044
262237	223332	223366	221079	221110
262265	223400	223435	221143	221175
262314	223467	223502	221206	221237
262457	223532	223567	221266	221298
262550	223594	223630	221324	221357
262588	223655	223691	221381	221414
262692	223714	223751	221436	221469
262750	223772	223808	221490	221523
262848	223827	223864	221542	221575
262862	223881	223918	221592	221625
262925	223933	223971	221641	221675
262968	223984	224022	221688	221722
263066	224034	224072	221734	221769
263392	224082	224121	221780	221815
263425	224131	224170	221826	221861
263500	224180	224220	221872	221907
263587	224230	224270	221918	221953
263694	224281	224321	221965	222001
263885	224332	224372	222013	222049
264008	224385	224425	222062	222099
264165	224439	224480	222113	222149
264225	224494	224536	222164	222201
264312	224551	224593	222217	222255
264617	224609	224651	222272	222310
264673	224669	224712	222328	222366
264798	224731	224774	222385	222424
264872	224794	224837	222444	222483
264935	224859	224903	222504	222544
265197	224925	224970	222566	222607
265306	224994	225039	222630	222671
265371	225064	225109	222696	222737
265589	225136	225182	222763	222805
265663	225210	225257	222832	222874
266080	225285	225333	222902	222945
266792	225363	225411	222975	223019
267407	225443	225492	223049	223094
268252	225524	225574	223125	223170
269132	225608	225659	223203	223249
270171	225694	225745	223283	223330
270830	225782	225834	223365	223413
271112	225871	225925	223449	223497
271819	225963	226018	223535	223584
272659	226058	226113	223623	223673
273515	226154	226211	223713	223764
274577	226253	226310	223805	223857
276078	226354	226413	223900	223953
276842	226458	226517	223996	224050
278062	226564	226625	224095	224150
279448	226672	226734	224196	224253
280421	226783	226847	224300	224357
283151	226897	226961	224406	224465
283991	227013	227079	224514	224574
284895	227132	227199	224625	224687
285501	227254	227322	224738	224801
286384	227378	227448	224854	224919
287147	227505	227577	224973	225039
288844	227635	227709	225095	225162
289986	227768	227844	225219	225288
290748	227905	227982	225346	225416
291946	228044	228123	225475	225548
293092	228186	228267	225608	225682
294555	228331	228413	225743	225819
295604	228478	228562	225880	225958
296352	228626	228713	226019	226098
298112	228775	228864	226158	226240
300684	228925	229016	226298	226381
301785	229074	229167	226437	226522
303589	229223	229318	226576	226663
304768	229371	229468	226713	226803
305234	229517	229617	226850	226942
306288	229663	229764	226986	227079
307856	229806	229910	227120	227215
308395	229949	230054	227252	227350
308938	230089	230197	227383	227483
310239	230228	230338	227513	227614
310707	230365	230477	227640	227744
312806	230500	230614	227767	227872
314015	230633	230749	227891	227998
314458	230764	230883	228013	228123
315171	230894	231014	228134	228245
317074	231021	231144	228253	228366
318007	231147	231272	228371	228486
318896	231271	231398	228486	228603
319989	231393	231522	228600	228719
321695	231514	231645	228713	228833
322013	231632	231765	228823	228946
323505	231749	231884	228932	229057
324450	231864	232001	229040	229166
324988	231978	232116	229145	229274
325865	232089	232230	229250	229380
326735	232199	232342	229352	229484
328121	232308	232452	229453	229587
328521	232415	232561	229553	229688
328962	232520	232668	229651	229788
329257	232623	232773	229748	229886
330334	232725	232877	229843	229983
330821	232826	232979	229936	230079
331267	232925	233080	230029	230173
332482	233022	233180	230120	230265
332945	233118	233277	230209	230356
335416	233213	233374	230297	230446
336162	233306	233469	230384	230535
336914	233398	233562	230470	230622
338411	233488	233654	230554	230708
338776	233577	233745	230637	230793
339092	233665	233834	230719	230876
339320	233751	233922	230800	230958
339742	233836	234009	230879	231039
340251	233920	234095	230957	231119
341188	234003	234179	231034	231197
341412	234084	234262	231110	231275
342389	234164	234343	231185	231351
342562	234243	234424	231258	231426

## Sheet: Inf 2-5-10-13
Scenario 2	Scenario 5	Scenario 10	Scenario 13	Historical data
120	120	120	120	1
121.013	121.013	121.013	121.013	1
121.114	121.114	121.114	121.114	1
121.21	121.21	121.21	121.21	5
121.319	121.319	121.319	121.319	5
121.44	121.44	121.44	121.44	6
121.574	121.574	121.574	121.574	6
121.72	121.72	121.72	121.72	9
121.879	121.879	121.879	121.879	9
122.051	122.051	122.051	122.051	11
122.237	122.237	122.237	122.237	11
122.437	122.437	122.437	122.437	12
122.652	122.652	122.652	122.652	12
122.882	122.882	122.882	122.882	12
123.13	123.13	123.13	123.13	16
123.396	123.396	123.396	123.396	16
123.681	123.681	123.681	123.681	21
123.986	123.986	123.986	123.986	23
124.313	124.313	124.313	124.313	26
124.663	124.663	124.663	124.663	29
125.038	125.038	125.038	125.038	29
125.44	125.44	125.44	125.44	35
125.87	125.87	125.87	125.87	38
126.331	126.331	126.331	126.331	43
126.824	126.824	126.824	126.824	44
127.352	127.352	127.352	127.352	52
127.918	127.918	127.918	127.918	55
128.523	128.523	128.523	128.523	56
129.172	129.172	129.172	129.172	65
129.866	129.866	129.866	129.866	69
130.609	130.609	130.609	130.609	71
131.405	131.405	131.405	131.405	74
132.257	132.257	132.257	132.257	82
133.169	133.169	133.169	133.169	85
134.145	134.145	134.145	134.145	92
135.191	135.191	135.191	135.191	96
136.31	136.31	136.31	136.31	105
137.509	137.509	137.509	137.509	108
138.792	138.792	138.792	138.792	111
140.165	140.165	140.165	140.165	114
141.636	141.636	141.636	141.636	116
143.211	143.211	143.211	143.211	116
144.897	144.897	144.897	144.897	117
146.702	146.702	146.702	146.702	122
148.634	148.634	148.634	148.634	123
150.703	150.703	150.703	150.703	124
152.919	152.919	152.919	152.919	126
155.29	155.29	155.29	155.29	130
157.83	157.83	157.83	157.83	131
160.548	160.548	160.548	160.548	133
163.459	163.459	163.459	163.459	133
166.575	166.575	166.575	166.575	135
169.911	169.911	169.911	169.911	140
173.483	173.483	173.483	173.483	145
177.307	177.307	177.307	177.307	162
181.401	181.401	181.401	181.401	191
185.785	185.785	185.785	185.785	194
190.478	190.478	190.478	190.478	210
195.503	195.503	195.503	195.503	239
200.883	200.883	200.883	200.883	250
206.642	206.642	206.642	206.642	261
212.809	212.809	212.809	212.809	263
219.411	219.411	219.411	219.411	272
226.479	226.479	226.479	226.479	287
234.047	234.047	234.047	234.047	306
242.149	242.149	242.149	242.149	317
250.823	250.823	250.823	250.823	352
260.11	260.11	260.11	260.11	365
270.054	270.054	270.054	270.054	389
280.699	280.699	280.699	280.699	399
292.097	292.097	292.097	292.097	433
304.299	304.299	304.299	304.299	494
317.364	317.364	317.364	317.364	582
331.351	331.351	331.351	331.351	655
346.326	346.326	346.326	346.326	701
362.359	362.359	362.359	362.359	731
379.525	379.525	379.525	379.525	831
397.903	397.903	397.903	397.903	968
417.579	417.579	417.579	417.579	1063
438.645	438.645	438.645	438.645	1172
461.199	461.199	461.199	461.199	1257
484.992	484.992	484.992	484.992	1344
509.088	509.088	509.088	509.088	1486
533.515	533.515	533.515	533.515	1636
558.426	558.426	558.426	558.426	1805
583.955	583.955	583.955	583.955	1934
610.212	610.212	610.212	610.212	2020
637.294	637.294	637.294	637.294	2156
665.289	665.289	665.289	665.289	2336
694.273	694.273	694.273	694.273	2506
724.318	724.318	724.318	724.318	2670
755.491	755.491	755.491	755.491	2915
787.858	787.858	787.858	787.858	3166
821.481	821.481	821.481	821.481	3345
856.422	856.422	856.422	856.422	3521
892.743	892.743	892.743	892.743	3630
930.507	930.507	930.507	930.507	3759
969.778	969.778	969.778	969.778	3954
1010.62	1010.62	1010.62	1010.62	4070
1053.1	1053.1	1053.1	1053.1	4469
1097.29	1097.29	1097.29	1097.29	4532
1143.25	1143.25	1143.25	1143.25	4663
1191.06	1191.06	1191.06	1191.06	4848
1240.8	1240.8	1240.8	1240.8	5034
1292.55	1292.55	1292.55	1292.55	5175
1346.38	1346.38	1346.38	1346.38	5425
1402.39	1402.39	1402.39	1402.39	5570
1460.65	1460.65	1460.65	1460.65	5689
1521.26	1521.26	1521.26	1521.26	5846
1584.32	1584.32	1584.32	1584.32	5846
1649.93	1649.93	1649.93	1649.93	5846
1718.18	1718.18	1718.18	1718.18	5846
1789.19	1789.19	1789.19	1789.19	5846
1863.06	1863.06	1863.06	1863.06	5846
1939.92	1939.92	1939.92	1939.92	5846
2019.88	2019.88	2019.88	2019.88	5846
2103.07	2103.07	2103.07	2103.07	5846
2189.62	2189.62	2189.62	2189.62	6774
2279.66	2279.66	2279.66	2279.66	6973
2373.33	2373.33	2373.33	2373.33	7120
2470.79	2470.79	2470.79	2470.79	7402
2572.18	2572.18	2572.18	2572.18	7560
2677.66	2677.66	2677.66	2677.66	7766
2787.41	2787.41	2787.41	2787.41	7969
2901.58	2901.58	2901.58	2901.58	8181
3020.36	3020.36	3020.36	3020.36	8475
3143.94	3143.94	3143.94	3143.94	8803
3272.51	3272.51	3272.51	3272.51	9147
3406.27	3406.27	3406.27	3406.27	9503
3545.43	3545.43	3545.43	3545.43	10207
3690.21	3690.21	3690.21	3690.21	11072
3840.83	3840.83	3840.83	3840.83	11524
3997.53	3997.53	3997.53	3997.53	11933
4160.56	4160.56	4160.56	4160.56	12693
4330.17	4330.17	4330.17	4330.17	13248
4506.63	4506.63	4506.63	4506.63	13968
4690.22	4690.22	4690.22	4690.22	14547
4881.21	4881.21	4881.21	4881.21	15200
5079.91	5079.91	5079.91	5079.91	15810
5286.64	5286.64	5286.64	5286.64	16615
5501.71	5501.71	5501.71	5501.71	17530
5725.47	5725.47	5725.47	5725.47	17999
5958.25	5958.25	5958.25	5958.25	18706
6200.44	6200.44	6200.44	6200.44	19289
6452.4	6452.4	6452.4	6452.4	19877
6714.54	6714.54	6714.54	6714.54	20336
6987.25	6987.25	6987.25	6987.25	20900
7270.98	7270.98	7270.98	7270.98	21452
7566.16	7566.16	7566.16	7566.16	22253
7873.25	7873.25	7873.25	7873.25	22818
8192.74	8192.74	8192.74	8192.74	23591
8525.13	8525.13	8525.13	8525.13	24175
8870.94	8870.94	8870.94	8870.94	25118
9230.7	9230.7	9230.7	9230.7	26204
9604.99	9604.99	9604.99	9604.99	27242
9994.39	9994.39	9994.39	9994.39	28894
10399.5	10399.5	10399.5	10399.5	29876
10821	10821	10821	10821	31336
11259.5	11259.5	11259.5	11259.5	32722
11715.6	11715.6	11715.6	11715.6	34058
12190.2	12190.2	12190.2	12190.2	35836
12671.6	12671.6	12671.6	12671.6	37665
13125.1	13125.1	13125.1	13125.1	39033
13551.5	13551.5	13551.5	13551.5	40671
13955.7	13955.7	13955.7	13955.7	42143
14342.1	14342.1	14342.1	14342.1	43688
14713.8	14713.8	14713.8	14713.8	45221
15073.5	15073.5	15073.5	15073.5	46407
15423.4	15423.4	15423.4	15423.4	48140
15765	15765	15765	15765	49654
16099.8	16099.8	16099.8	16099.8	51122
16428.9	16428.9	16428.9	16428.9	52131
16753	16753	16753	16753	53304
17072.8	17072.8	17072.8	17072.8	54409
17389	17389	17389	17389	55213
17701.9	17701.9	17701.9	17701.9	56516
18011.9	18011.9	18011.9	18011.9	57466
18319.3	18319.3	18319.3	18319.3	58672
18624.3	18624.3	18624.3	18624.3	59648
18927.1	18927.1	18927.1	18927.1	60784
19227.9	19227.9	19227.9	19227.9	61700
19526.7	19526.7	19526.7	19526.7	62578
19823.7	19823.7	19823.7	19823.7	63367
20118.9	20118.9	20118.9	20118.9	63888
20412.4	20412.4	20412.4	20412.4	64301
20704.3	20704.3	20704.3	20704.3	64786
20994.6	20994.6	20994.6	20994.6	65486
21283.4	21283.4	21283.4	21283.4	66224
21570.6	21570.6	21570.6	21570.6	66913
21856.4	21856.4	21856.4	21856.4	67515
22140.6	22140.6	22140.6	22140.6	68131
22423.5	22423.5	22423.5	22423.5	68820
22704.8	22704.8	22704.8	22704.8	69709
22984.8	22984.8	22984.8	22984.8	70422
23263.4	23263.4	23263.4	23263.4	71083
23540.5	23540.5	23540.5	23540.5	71687
23816.3	23816.3	23816.3	23816.3	72173
24090.7	24090.7	24090.7	24090.7	72700
24363.7	24363.7	24363.7	24363.7	73332
24635.4	24635.4	24635.4	24635.4	73944
24905.7	24905.7	24905.7	24905.7	74584
25171.5	25171.5	25171.5	25171.5	75368
25423.9	25423.9	25423.9	25423.9	76098
25663.7	25663.7	25663.7	25663.7	76988
25892.4	25892.4	25892.4	25892.4	77860
26111.5	26111.5	26111.5	26111.5	78819
26322.2	26322.2	26322.2	26322.2	79437
26525.4	26525.4	26525.4	26525.4	80003
26721.8	26721.8	26721.8	26721.8	80895
26912.1	26912.1	26912.1	26912.1	81797
27096.8	27096.8	27096.8	27096.8	82662
27276.3	27276.3	27276.3	27276.3	83429
27451.1	27451.1	27451.1	27451.1	84295
27621.4	27621.4	27621.4	27621.4	85136
27787.5	27787.5	27787.5	27787.5	85718
27949.6	27949.6	27949.6	27949.6	86430
28107.9	28107.9	28107.9	28107.9	87169
28262.5	28262.5	28262.5	28262.5	87834
28413.7	28413.7	28413.7	28413.7	88434
28561.5	28561.5	28561.5	28561.5	89137
28706.1	28706.1	28706.1	28706.1	89860
28847.5	28847.5	28847.5	28847.5	90490
28985.9	28985.9	28985.9	28985.9	91118
29121.4	29121.4	29121.4	29121.4	91693
29253.9	29253.9	29253.9	29253.9	92229
29383.7	29383.7	29383.7	29383.7	92858
29510.8	29510.8	29510.8	29510.8	93343
29635.2	29635.2	29635.2	29635.2	93707
29757	29757	29757	29757	94218
29876.3	29876.3	29876.3	29876.3	94820
29993.1	29993.1	29993.1	29993.1	95301
30107.5	30107.5	30107.5	30107.5	95789
30219.5	30219.5	30219.5	30219.5	96169
30329.2	30329.2	30329.2	30329.2	96583
30436.7	30436.7	30436.7	30436.7	96942
30541.9	30541.9	30541.9	30541.9	97502
30645	30645	30645	30645	97881
30745.9	30745.9	30745.9	30745.9	98391
30844.8	30844.8	30844.8	30844.8	98746
30941.7	30941.7	30941.7	30941.7	99201
31036.5	31036.5	31036.5	31036.5	99675
31129.4	31129.4	31129.4	31129.4	99982
31220.4	31220.4	31220.4	31220.4	100327
31309.6	31309.6	31309.6	31309.6	100727
31396.9	31396.9	31396.9	31396.9	101248
31482.4	31482.4	31482.4	31482.4	101757
31566.2	31566.2	31566.2	31566.2	102321
31648.2	31648.2	31648.2	31648.2	102720
31728.6	31728.6	31728.6	31728.6	103056
31807.3	31807.3	31807.3	31807.3	103395
31884.4	31884.4	31884.4	31884.4	103928
31959.9	31959.9	31959.9	31959.9	104427
32033.9	32033.9	32033.9	32033.9	104879
32106.3	32106.3	32106.3	32106.3	105352
32177.3	32177.3	32177.3	32177.3	105785
32246.8	32246.8	32246.8	32246.8	106203
32314.9	32314.9	32314.9	32314.9	106591
32381.6	32381.6	32381.6	32381.6	107109
32446.9	32446.9	32446.9	32446.9	107669
32510.9	32510.9	32510.9	32510.9	108438
32573.6	32573.6	32573.6	32573.6	108930
32634.9	32634.9	32634.9	32634.9	109534
32695.1	32695.1	32695.1	32695.1	110074
32754	32754	32754	32754	110554
32811.7	32811.7	32811.7	32811.7	110984
32868.2	32868.2	32868.2	32868.2	111579
32923.5	32923.5	32923.5	32923.5	112091
32977.7	32977.7	32977.7	32977.7	112740
33030.8	33030.8	33030.8	33030.8	113295
33082.8	33082.8	33082.8	33082.8	113735
33133.8	33133.8	33133.8	33133.8	114266
33183.7	33183.7	33183.7	33183.7	114834
33232.5	33232.5	33232.5	33232.5	115360
33280.4	33280.4	33280.4	33280.4	115782
33327.3	33327.3	33327.3	33327.3	116297
33373.2	33373.2	33373.2	33373.2	116769
33418.2	33418.2	33418.2	33418.2	117242
33462.3	33462.3	33462.3	33462.3	117542
33505.5	33505.5	33505.5	33505.5	118006
33547.7	33547.7	33547.7	33547.7	118481
33589.1	33589.1	33589.1	33589.1	119025
33629.7	33629.7	33629.7	33629.7	119494
33669.4	33669.4	33669.4	33669.4	119951
33708.3	33708.3	33708.3	33708.3	120348
33746.5	33746.5	33746.5	33746.5	120638
33783.8	33783.8	33783.8	33783.8	120989
33820.4	33820.4	33820.4	33820.4	121399
33856.2	33856.2	33856.2	33856.2	121880
33891.3	33891.3	33891.3	33891.3	122413
33925.6	33925.6	33925.6	33925.6	122864
33959.3	33959.3	33959.3	33959.3	123145
33992.3	33992.3	33992.3	33992.3	123388
34024.5	34024.5	34024.5	34024.5	123856
34056.2	34056.2	34056.2	34056.2	124264
34087.1	34087.1	34087.1	34087.1	124652
34117.5	34117.5	34117.5	34117.5	125049
34147.2	34147.2	34147.2	34147.2	125622
34176.3	34176.3	34176.3	34176.3	125919
34204.8	34204.8	34204.8	34204.8	126241
34232.8	34232.8	34232.8	34232.8	126786
34260.1	34260.1	34260.1	34260.1	127227
34286.9	34286.9	34286.9	34286.9	127572
34313.2	34313.2	34313.2	34313.2	127792
34338.9	34338.9	34338.9	34338.9	128316
34364	34364	34364	34364	128616
34388.7	34388.7	34388.7	34388.7	128992
34412.8	34412.8	34412.8	34412.8	129455
34436.5	34436.5	34436.5	34436.5	129922
34459.7	34459.7	34459.7	34459.7	130326
34482.4	34482.4	34482.4	34482.4	130772
34504.6	34504.6	34504.6	34504.6	131195
34526.4	34526.4	34526.4	34526.4	131546
34547.7	34547.7	34547.7	34547.7	131727
34568.6	34568.6	34568.6	34568.6	132034
34589.1	34589.1	34589.1	34589.1	132326
34609.1	34609.1	34609.1	34609.1	132881
34628.8	34628.8	34628.8	34628.8	133298
34648	34648	34648	34648	133767
34666.8	34666.8	34666.8	34666.8	134132
34685.3	34685.3	34685.3	34685.3	134569
34703.3	34703.3	34703.3	34703.3	135045
34721	34721	34721	34721	135594
34738.4	34738.4	34738.4	34738.4	136365
34755.4	34755.4	34755.4	34755.4	137021
34772	34772	34772	34772	137650
34788.3	34788.3	34788.3	34788.3	138384
34805	34805	34805	34805	138861
34824.2	34824.2	34824.2	34824.2	139408
34845.7	34845.7	34845.7	34845.7	140157
34869.2	34869.2	34869.2	34869.2	140883
34894.6	34894.6	34894.6	34894.6	141453
34921.4	34921.4	34921.4	34921.4	142338
34949.6	34949.6	34949.6	34949.6	142994
34979.1	34979.1	34979.1	34979.1	143566
35009.8	35009.8	35009.8	35009.8	144249
35041.5	35041.5	35041.5	35041.5	144862
35074.3	35074.3	35074.3	35074.3	145548
35108	35108	35108	35108	145704
35142.8	35142.8	35142.8	35142.8	147092
35178.5	35178.5	35178.5	35178.5	147825
35215.2	35215.2	35215.2	35215.2	148490
35252.9	35252.9	35252.9	35252.9	149308
35291.5	35291.5	35291.5	35291.5	150179
35331.1	35331.1	35331.1	35331.1	151016
35371.7	35371.7	35371.7	35371.7	151857
35413.2	35413.2	35413.2	35413.2	152806
35455.8	35455.8	35455.8	35455.8	153541
35499.4	35499.4	35499.4	35499.4	154257
35544.1	35544.1	35544.1	35544.1	155234
35589.8	35589.8	35589.8	35589.8	156112
35636.6	35636.6	35636.6	35636.6	157047
35684.5	35684.5	35684.5	35684.5	158053
35733.5	35733.5	35733.5	35733.5	159072
35783.7	35783.7	35783.7	35783.7	159972
35835.1	35835.1	35835.1	35835.1	160813
35887.7	35887.7	35887.7	35887.7	161974
35941.5	35941.5	35941.5	35941.5	162954
35996.6	35996.6	35996.6	35996.6	164073
36053	36053	36053	36053	165029
36110.7	36110.7	36110.7	36110.7	166138
36169.7	36169.7	36169.7	36169.7	167133
36230.1	36230.1	36230.1	36230.1	168335
36292	36292	36292	36292	169878
36355.3	36355.3	36355.3	36355.3	171210
36420.1	36420.1	36420.1	36420.1	172571
36486.4	36486.4	36486.4	36486.4	174054
36554.2	36554.2	36554.2	36554.2	175467
36623.6	36623.6	36623.6	36623.6	176618
36694.7	36694.7	36694.7	36694.7	178108
36767.4	36767.4	36767.4	36767.4	179812
36841.8	36841.8	36841.8	36841.8	181869
36916.3	36916.3	36916.3	36916.3	183863
36986.3	36986.3	36986.3	36986.3	185641
37052	37052	37052	37052	187365
37113.9	37113.9	37113.9	37113.9	188902
37172.8	37172.8	37172.8	37172.8	190594
37229.1	37229.1	37229.1	37229.1	192575
37283.3	37283.3	37283.3	37283.3	194524
37335.5	37335.5	37335.5	37335.5	196621
37386.1	37386.1	37386.1	37386.1	198794
37435.3	37435.3	37435.3	37435.3	200563
37483.2	37483.2	37483.2	37483.2	202545
37530	37530	37530	37530	204521
37575.8	37575.8	37575.8	37575.8	206589
37620.7	37620.7	37620.7	37620.7	208961
37664.8	37664.8	37664.8	37664.8	211314
37708	37708.1	37708	37708.1	213311
37750.6	37750.6	37750.6	37750.6	215189
37792.5	37792.5	37792.5	37792.5	217327
37833.7	37833.7	37833.7	37833.7	219381
37874.3	37874.3	37874.3	37874.3	221544
37914.3	37914.3	37914.3	37914.3	223665
37953.7	37953.8	37953.7	37953.8	225516
37992.6	37992.7	37992.6	37992.7	227255
38031	38031	38031	38031	228996
38068.8	38068.8	38068.8	38068.8	230944
38106.1	38106.1	38106.1	38106.1	232512
38142.9	38142.9	38142.9	38142.9	234405
38179.2	38179.3	38179.2	38179.3	236554
38215	38215.1	38215	38215.1	238527
38250.4	38250.4	38250.4	38250.4	240236
38284.7	38284.8	38284.7	38284.8	242028
38316.3	38316.4	38316.3	38316.4	243631
38345.5	38345.6	38345.5	38345.6	245155
38372.5	38372.6	38372.5	38372.6	246484
38397.6	38397.7	38397.6	38397.7	247989
38421.2	38421.3	38421.2	38421.3	249292
38443.4	38443.5	38443.4	38443.5	250955
38464.4	38464.5	38464.4	38464.5	252279
38484.2	38484.4	38484.2	38484.4	253120
38503.2	38503.3	38503.2	38503.3	254044
38521.2	38521.3	38521.2	38521.3	255288
38538.5	38538.6	38538.5	38538.6	256418
38555	38555.2	38555	38555.2	257442
38570.9	38571.1	38570.9	38571.1	258062
38586.2	38586.4	38586.2	38586.4	258384
38601	38601.2	38601	38601.2	258813
38615.2	38615.4	38615.2	38615.4	259354
38628.9	38629.2	38628.9	38629.2	260139
38642.2	38642.4	38642.2	38642.4	260802
38655	38655.3	38655	38655.3	261580
38667.4	38667.7	38667.4	38667.7	262217
38679.4	38679.7	38679.4	38679.7	262702
38691	38691.4	38691	38691.4	263120
38702.3	38702.7	38702.3	38702.7	263672
38713.2	38713.6	38713.2	38713.6	264367
38723.8	38724.2	38723.8	38724.2	264960
38734.1	38734.5	38734.1	38734.5	265413
38744.1	38744.5	38744.1	38744.5	265832
38753.7	38754.2	38753.7	38754.2	266264
38763.1	38763.6	38763.1	38763.6	266646
38772.2	38772.7	38772.2	38772.7	267100
38781	38781.6	38781	38781.6	267597
38789.6	38790.2	38789.6	38790.2	268035
38797.9	38798.5	38797.9	38798.5	268520
38806	38806.6	38806	38806.6	268901
38813.8	38814.5	38813.8	38814.5	269194
38821.5	38822.1	38821.5	38822.1	269500
38828.8	38829.5	38828.8	38829.5	269782
38836	38836.7	38836	38836.7	270180
38843	38843.7	38843	38843.7	270527
38849.7	38850.5	38849.7	38850.5	270944
38856.3	38857	38856.3	38857	271200
38862.7	38863.4	38862.7	38863.4	271345
38868.9	38869.7	38868.9	38869.7	271541
38874.9	38875.7	38874.9	38875.7	271790
38880.7	38881.5	38880.7	38881.5	272036
38886.4	38887.2	38886.4	38887.2	272285
38891.9	38892.8	38891.9	38892.8	272632
38897.2	38898.1	38897.2	38898.1	272805
38902.4	38903.3	38902.4	38903.3	272914
38907.5	38908.4	38907.5	38908.4	273024
38912.5	38913.4	38912.5	38913.4	273175
38917.4	38918.3	38917.4	38918.3	273398
38922.2	38923.2	38922.2	38923.2	273678
38926.9	38927.9	38926.9	38927.9	273892
38931.6	38932.6	38931.6	38932.6	274028
38936.1	38937.2	38936.1	38937.2	274187
38940.6	38941.7	38940.6	38941.7	274346
38944.9	38946	38944.9	38946	274480
38949.2	38950.3	38949.2	38950.3	274601
38953.3	38954.4	38953.3	38954.4	274775
38957.3	38958.5	38957.3	38958.5	274899
38961.2	38962.4	38961.2	38962.4	275036
38965.1	38966.3	38965.1	38966.3	275194
38968.8	38970	38968.8	38970	275318
38972.4	38973.7	38972.4	38973.7	275391
38976	38977.2	38976	38977.2	275502
38979.4	38980.7	38979.4	38980.7	275601
38982.8	38984.1	38982.8	38984.1	275769
38986	38987.3	38986	38987.3	275881
38989.2	38990.5	38989.2	38990.5	275935
38992.3	38993.6	38992.3	38993.6	275974
38995.3	38996.7	38995.3	38996.7	276037
38998.2	38999.6	38998.2	38999.6	276174
39001.1	39002.5	39001.1	39002.5	276250
39003.8	39005.3	39003.8	39005.3	276323
39006.5	39008	39006.5	39008	276368
39009.2	39010.6	39009.2	39010.6	276435
39011.7	39013.2	39011.7	39013.2	276503
39014.2	39015.7	39014.2	39015.7	276598
39016.6	39018.1	39016.6	39018.1	276683
39019	39020.5	39019	39020.5	276799
39021.3	39022.8	39021.3	39022.8	276871
39023.5	39025	39023.5	39025	276984
39025.6	39027.2	39025.6	39027.2	277071
39027.7	39029.3	39027.7	39029.3	277137
39029.8	39031.4	39029.8	39031.4	277212
39031.8	39033.4	39031.8	39033.4	277318
39033.7	39035.3	39033.7	39035.3	277443
39035.6	39037.2	39035.6	39037.2	277536
39037.4	39039.1	39037.4	39039.1	277615
39039.2	39040.9	39039.2	39040.9	277696
39041	39042.6	39041	39042.6	277780
39042.6	39044.3	39042.6	39044.3	277877
39044.3	39046	39044.3	39046	277959
39045.9	39047.6	39045.9	39047.6	278105
39047.4	39049.1	39047.4	39049.1	278233
39048.9	39050.6	39048.9	39050.6	278446
39050.4	39052.1	39050.4	39052.1	278543
39051.9	39053.6	39051.9	39053.6	278717
39053.4	39055.1	39053.4	39055.1	278920
39055.4	39057.1	39055.4	39057.1	279153
39057.9	39059.7	39057.9	39059.7	279629
39060.9	39062.6	39060.9	39062.6	280024
39064.2	39066	39064.2	39066	280365
39067.8	39069.6	39067.8	39069.6	280565
39071.8	39073.6	39071.8	39073.6	280833
39076	39077.9	39076	39077.9	281300
39080.5	39082.4	39080.5	39082.4	281811
39085.2	39087.2	39085.2	39087.2	282498
39090.2	39092.3	39090.2	39092.3	283082
39095.5	39097.6	39095.5	39097.6	283667
39101	39103.1	39101	39103.1	284091
39106.7	39108.9	39106.7	39108.9	284531
39112.7	39115	39112.7	39115	285413
39119	39121.3	39119	39121.3	286286
39125.6	39128	39125.6	39128	287184
39132.4	39134.9	39132.4	39134.9	288159
39139.5	39142.1	39139.5	39142.1	288788
39146.9	39149.5	39146.9	39149.5	289274
39154.6	39157.3	39154.6	39157.3	289962
39162.7	39165.5	39162.7	39165.5	290818
39171	39173.9	39171	39173.9	291803
39179.8	39182.7	39179.8	39182.7	292731
39188.8	39191.9	39188.8	39191.9	293737
39198.3	39201.4	39198.3	39201.4	295019
39208.1	39211.4	39208.1	39211.4	295804
39218.3	39221.7	39218.3	39221.7	296731
39228.9	39232.5	39228.9	39232.5	297997
39240	39243.7	39240	39243.7	300092
39251.5	39255.3	39251.5	39255.3	301713
39263.5	39267.5	39263.5	39267.5	303171
39275.9	39280.1	39275.9	39280.1	305077
39288.9	39293.3	39288.9	39293.3	306117
39302.4	39306.9	39302.4	39306.9	306810
39316.5	39321.2	39316.5	39321.2	308134
39331.1	39336	39331.1	39336	309351
39346.3	39351.5	39346.3	39351.5	310994
39362.2	39367.5	39362.2	39367.5	312348
39378.6	39384.3	39378.6	39384.3	313468
39395.8	39401.7	39395.8	39401.7	314984
39413.6	39419.8	39413.6	39419.8	316174
39432.2	39438.6	39432.2	39438.6	317572
39451.5	39458.3	39451.5	39458.3	319101
39471.6	39478.7	39471.6	39478.7	320453
39492.6	39499.9	39492.6	39499.9	321787
39514.3	39522.1	39514.3	39522.1	322632
39537	39545.1	39537	39545.1	323104
39560.5	39569	39560.5	39569	323715
39585.1	39594	39585.1	39594	325379
39609.9	39619.3	39609.9	39619.3	327066
39633.3	39643	39633.3	39643	328735
39655.2	39665.3	39655.2	39665.3	330494
39675.8	39686.3	39675.8	39686.3	332003
39695.5	39706.3	39695.5	39706.3	332961
39714.3	39725.5	39714.3	39725.5	333698
39732.4	39744	39732.4	39744	335273
39750	39761.8	39750	39761.8	336762
39767	39779.2	39767	39779.2	338306
39783.7	39796.1	39783.7	39796.1	339658
39799.9	39812.7	39799.9	39812.7	340845
39815.8	39828.9	39815.8	39828.9	341714
39831.5	39844.9	39831.5	39844.9	342305
39846.9	39860.6	39846.9	39860.6	343104
39862	39876	39862	39876	344322
39876.9	39891.3	39876.9	39891.3	345674
39891.7	39906.3	39891.7	39906.3	347084
39906.2	39921.1	39906.2	39921.1	347972
39920.6	39935.8	39920.6	39935.8	348669
39934.9	39950.3	39934.9	39950.3	349231
39948.9	39964.7	39948.9	39964.7	350204
39962.8	39978.9	39962.8	39978.9	351338
39976.6	39993	39976.6	39993	352504
39990.3	40006.9	39990.3	40006.9	353425
40003.8	40020.7	40003.8	40020.7	354033
40017.1	40034.4	40017.1	40034.4	354476
40030.4	40047.9	40030.4	40047.9	355001
40043.5	40061.3	40043.5	40061.3	355843
40056.5	40074.6	40056.5	40074.6	356772
40069.3	40087.7	40069.3	40087.7	357550
40082.1	40100.7	40082.1	40100.7	358345
40094.7	40113.6	40094.7	40113.6	358739
40107.2	40126.4	40107.2	40126.4	359247
40119.6	40139.1	40119.6	40139.1	359495
40131.9	40151.6	40131.9	40151.6	359881
40144	40164.1	40144	40164.1	360503
40156.1	40176.4	40156.1	40176.4	361027
40168	40188.6	40168	40188.6	361647
40179.9	40200.7	40179.9	40200.7	362088
40191.6	40212.7	40191.6	40212.7	362335
40203.2	40224.6	40203.2	40224.6	362672
40214.7	40236.4	40214.7	40236.4	363240
40226.1	40248.1	40226.1	40248.1	363712
40237.4	40259.6	40237.4	40259.6	364098
40248.6	40271.1	40248.6	40271.1	364576
40259.7	40282.4	40259.7	40282.4	364960
40270.7	40293.7	40270.7	40293.7	365167
40281.6	40304.9	40281.6	40304.9	365372
40292.4	40315.9	40292.4	40315.9	365776
40303	40326.9	40303	40326.9	366097
40313.6	40337.7	40313.6	40337.7	366424
40324.1	40348.5	40324.1	40348.5	366783

## Sheet: Death 2-5-10-13
Historical data	Scenario 2	Scenario 5	Scenario 10	Scenario 13
0	0	0	0	0
0	0.000108424	0.000108424	0.000108424	0.000108424
0	0.000559872	0.000559872	0.000559872	0.000559872
0	0.00132337	0.00132337	0.00132337	0.00132337
0	0.00235315	0.00235315	0.00235315	0.00235315
0	0.00361762	0.00361762	0.00361762	0.00361762
0	0.00509623	0.00509623	0.00509623	0.00509623
0	0.00677669	0.00677669	0.00677669	0.00677669
0	0.00865296	0.00865296	0.00865296	0.00865296
0	0.0107237	0.0107237	0.0107237	0.0107237
0	0.0129914	0.0129914	0.0129914	0.0129914
0	0.0154613	0.0154613	0.0154613	0.0154613
0	0.0181412	0.0181412	0.0181412	0.0181412
0	0.0210407	0.0210407	0.0210407	0.0210407
0	0.0241715	0.0241715	0.0241715	0.0241715
0	0.0275467	0.0275467	0.0275467	0.0275467
0	0.0311808	0.0311808	0.0311808	0.0311808
0	0.0350901	0.0350901	0.0350901	0.0350901
0	0.0392922	0.0392922	0.0392922	0.0392922
0	0.0438061	0.0438061	0.0438061	0.0438061
0	0.0486526	0.0486526	0.0486526	0.0486526
0	0.0538539	0.0538539	0.0538539	0.0538539
0	0.0594341	0.0594341	0.0594341	0.0594341
2	0.0654188	0.0654188	0.0654188	0.0654188
2	0.071836	0.071836	0.071836	0.071836
2	0.0787151	0.0787151	0.0787151	0.0787151
2	0.0860883	0.0860883	0.0860883	0.0860883
2	0.0939897	0.0939897	0.0939897	0.0939897
3	0.102456	0.102456	0.102456	0.102456
3	0.111527	0.111527	0.111527	0.111527
3	0.121244	0.121244	0.121244	0.121244
3	0.131653	0.131653	0.131653	0.131653
3	0.142801	0.142801	0.142801	0.142801
3	0.154742	0.154742	0.154742	0.154742
3	0.16753	0.16753	0.16753	0.16753
3	0.181226	0.181226	0.181226	0.181226
3	0.195892	0.195892	0.195892	0.195892
3	0.211597	0.211597	0.211597	0.211597
3	0.228414	0.228414	0.228414	0.228414
3	0.246422	0.246422	0.246422	0.246422
3	0.265705	0.265705	0.265705	0.265705
3	0.286351	0.286351	0.286351	0.286351
3	0.308458	0.308458	0.308458	0.308458
3	0.332129	0.332129	0.332129	0.332129
3	0.357473	0.357473	0.357473	0.357473
3	0.384608	0.384608	0.384608	0.384608
3	0.413662	0.413662	0.413662	0.413662
3	0.44477	0.44477	0.44477	0.44477
3	0.478076	0.478076	0.478076	0.478076
3	0.513735	0.513735	0.513735	0.513735
3	0.551915	0.551915	0.551915	0.551915
3	0.592792	0.592792	0.592792	0.592792
3	0.636558	0.636558	0.636558	0.636558
4	0.683415	0.683415	0.683415	0.683415
4	0.733583	0.733583	0.733583	0.733583
4	0.787295	0.787295	0.787295	0.787295
4	0.844802	0.844802	0.844802	0.844802
5	0.906372	0.906372	0.906372	0.906372
5	0.972291	0.972291	0.972291	0.972291
5	1.04287	1.04287	1.04287	1.04287
5	1.11843	1.11843	1.11843	1.11843
5	1.19933	1.19933	1.19933	1.19933
5	1.28594	1.28594	1.28594	1.28594
5	1.37867	1.37867	1.37867	1.37867
5	1.47795	1.47795	1.47795	1.47795
5	1.58425	1.58425	1.58425	1.58425
5	1.69805	1.69805	1.69805	1.69805
5	1.8199	1.8199	1.8199	1.8199
5	1.95035	1.95035	1.95035	1.95035
5	2.09001	2.09001	2.09001	2.09001
5	2.23954	2.23954	2.23954	2.23954
5	2.39963	2.39963	2.39963	2.39963
5	2.57103	2.57103	2.57103	2.57103
5	2.75454	2.75454	2.75454	2.75454
6	2.951	2.951	2.951	2.951
6	3.16135	3.16135	3.16135	3.16135
7	3.38655	3.38655	3.38655	3.38655
8	3.62767	3.62767	3.62767	3.62767
8	3.88581	3.88581	3.88581	3.88581
11	4.16219	4.16219	4.16219	4.16219
12	4.45809	4.45809	4.45809	4.45809
14	4.70239	4.70239	4.70239	4.70239
17	4.9656	4.9656	4.9656	4.9656
18	5.25255	5.25255	5.25255	5.25255
19	5.56314	5.56314	5.56314	5.56314
20	5.89725	5.89725	5.89725	5.89725
27	6.25479	6.25479	6.25479	6.25479
27	6.63573	6.63573	6.63573	6.63573
32	7.04012	7.04012	7.04012	7.04012
35	7.46809	7.46809	7.46809	7.46809
40	7.91983	7.91983	7.91983	7.91983
47	8.39563	8.39563	8.39563	8.39563
55	8.89588	8.89588	8.89588	8.89588
57	9.42102	9.42102	9.42102	9.42102
60	9.97157	9.97157	9.97157	9.97157
61	10.5482	10.5482	10.5482	10.5482
63	11.1514	11.1514	11.1514	11.1514
65	11.7822	11.7822	11.7822	11.7822
72	12.4411	12.4411	12.4411	12.4411
72	13.1293	13.1293	13.1293	13.1293
74	13.8475	13.8475	13.8475	13.8475
75	14.5967	14.5967	14.5967	14.5967
75	15.3782	15.3782	15.3782	15.3782
78	16.1929	16.1929	16.1929	16.1929
81	17.042	17.042	17.042	17.042
89	17.927	17.927	17.927	17.927
94	18.8489	18.8489	18.8489	18.8489
98	19.8093	19.8093	19.8093	19.8093
103	20.8096	20.8096	20.8096	20.8096
103	21.8513	21.8513	21.8513	21.8513
103	22.936	22.936	22.936	22.936
103	24.0654	24.0654	24.0654	24.0654
103	25.2411	25.2411	25.2411	25.2411
103	26.4651	26.4651	26.4651	26.4651
103	27.7391	27.7391	27.7391	27.7391
103	29.0652	29.0652	29.0652	29.0652
103	30.4455	30.4455	30.4455	30.4455
120	31.882	31.882	31.882	31.882
120	33.3769	33.3769	33.3769	33.3769
124	34.9327	34.9327	34.9327	34.9327
124	36.5518	36.5518	36.5518	36.5518
127	38.2365	38.2365	38.2365	38.2365
128	39.9897	39.9897	39.9897	39.9897
139	41.814	41.814	41.814	41.814
146	43.7123	43.7123	43.7123	43.7123
148	45.6874	45.6874	45.6874	45.6874
150	47.7426	47.7426	47.7426	47.7426
163	49.881	49.881	49.881	49.881
167	52.106	52.106	52.106	52.106
170	54.421	54.421	54.421	54.421
180	56.8296	56.8296	56.8296	56.8296
188	59.3357	59.3357	59.3357	59.3357
197	61.9432	61.9432	61.9432	61.9432
200	64.656	64.656	64.656	64.656
209	67.4785	67.4785	67.4785	67.4785
223	70.4152	70.4152	70.4152	70.4152
228	73.4705	73.4705	73.4705	73.4705
239	76.6492	76.6492	76.6492	76.6492
253	79.9564	79.9564	79.9564	79.9564
263	83.3972	83.3972	83.3972	83.3972
274	86.9771	86.9771	86.9771	86.9771
284	90.7015	90.7015	90.7015	90.7015
310	94.5764	94.5764	94.5764	94.5764
336	98.6078	98.6078	98.6078	98.6078
343	102.802	102.802	102.802	102.802
356	107.166	107.166	107.166	107.166
365	111.705	111.705	111.705	111.705
380	116.429	116.429	116.429	116.429
390	121.342	121.342	121.342	121.342
407	126.455	126.455	126.455	126.455
420	131.773	131.773	131.773	131.773
440	137.307	137.307	137.307	137.307
463	143.064	143.064	143.064	143.064
479	149.053	149.053	149.053	149.053
492	155.285	155.285	155.285	155.285
509	161.767	161.767	161.767	161.767
528	168.512	168.512	168.512	168.512
544	175.529	175.529	175.529	175.529
572	182.829	182.829	182.829	182.829
600	190.424	190.424	190.424	190.424
620	198.325	198.325	198.325	198.325
637	200.662	200.662	200.662	200.662
662	202.825	202.825	202.825	202.825
678	205.197	205.197	205.197	205.197
692	207.769	207.769	207.769	207.769
709	210.533	210.533	210.533	210.533
725	213.476	213.476	213.476	213.476
745	216.589	216.589	216.589	216.589
758	219.858	219.858	219.858	219.858
770	223.273	223.273	223.273	223.273
793	226.822	226.822	226.822	226.822
809	230.494	230.494	230.494	230.494
828	234.279	234.279	234.279	234.279
846	238.167	238.167	238.167	238.167
856	242.148	242.148	242.148	242.148
880	246.214	246.214	246.214	246.214
897	250.356	250.356	250.356	250.356
918	254.566	254.566	254.566	254.566
933	258.836	258.836	258.836	258.836
949	263.162	263.162	263.162	263.162
966	267.535	267.535	267.535	267.535
974	271.95	271.95	271.95	271.95
986	276.402	276.402	276.402	276.402
996	280.885	280.885	280.885	280.885
1013	285.396	285.396	285.396	285.396
1022	289.93	289.93	289.93	289.93
1035	294.483	294.483	294.483	294.483
1045	299.051	299.051	299.051	299.051
1060	303.632	303.632	303.632	303.632
1072	308.222	308.222	308.222	308.222
1089	312.818	312.818	312.818	312.818
1096	317.419	317.419	317.419	317.419
1108	322.021	322.021	322.021	322.021
1127	326.623	326.623	326.623	326.623
1141	331.223	331.223	331.223	331.223
1148	335.819	335.819	335.819	335.819
1155	340.409	340.409	340.409	340.409
1165	344.992	344.992	344.992	344.992
1170	349.567	349.567	349.567	349.567
1177	354.132	354.132	354.132	354.132
1191	358.686	358.686	358.686	358.686
1198	363.146	363.146	363.146	363.146
1205	367.587	367.587	367.587	367.587
1208	372.014	372.014	372.014	372.014
1214	376.425	376.425	376.425	376.425
1222	380.816	380.816	380.816	380.816
1230	385.185	385.185	385.185	385.185
1238	389.528	389.528	389.528	389.528
1255	393.842	393.842	393.842	393.842
1262	398.124	398.124	398.124	398.124
1271	402.371	402.371	402.371	402.371
1277	406.581	406.581	406.581	406.581
1287	410.75	410.75	410.75	410.75
1301	414.876	414.876	414.876	414.876
1305	418.958	418.958	418.958	418.958
1312	422.992	422.992	422.992	422.992
1325	426.978	426.978	426.978	426.978
1337	430.914	430.914	430.914	430.914
1346	434.798	434.798	434.798	434.798
1352	438.629	438.629	438.629	438.629
1365	442.406	442.406	442.406	442.406
1371	446.129	446.129	446.129	446.129
1384	449.797	449.797	449.797	449.797
1396	453.409	453.409	453.409	453.409
1400	456.964	456.964	456.964	456.964
1419	460.463	460.463	460.463	460.463
1426	463.905	463.905	463.905	463.905
1437	467.291	467.291	467.291	467.291
1445	470.619	470.619	470.619	470.619
1451	473.892	473.892	473.892	473.892
1457	477.107	477.107	477.107	477.107
1464	480.267	480.267	480.267	480.267
1469	483.371	483.371	483.371	483.371
1478	486.42	486.42	486.42	486.42
1489	489.413	489.413	489.413	489.413
1494	492.353	492.353	492.353	492.353
1503	495.238	495.238	495.238	495.238
1508	498.07	498.07	498.07	498.07
1512	500.849	500.849	500.849	500.849
1518	503.577	503.577	503.577	503.577
1523	506.253	506.253	506.253	506.253
1530	508.878	508.878	508.878	508.878
1537	511.453	511.453	511.453	511.453
1545	513.978	513.978	513.978	513.978
1554	516.455	516.455	516.455	516.455
1558	518.885	518.885	518.885	518.885
1565	521.266	521.266	521.266	521.266
1569	523.602	523.602	523.602	523.602
1581	525.892	525.892	525.892	525.892
1588	528.137	528.137	528.137	528.137
1601	530.337	530.337	530.337	530.337
1607	532.494	532.494	532.494	532.494
1620	534.609	534.609	534.609	534.609
1636	536.682	536.682	536.682	536.682
1647	538.713	538.713	538.713	538.713
1651	540.704	540.704	540.704	540.704
1661	542.655	542.655	542.655	542.655
1664	544.567	544.567	544.567	544.567
1672	546.441	546.441	546.441	546.441
1686	548.277	548.277	548.277	548.277
1695	550.076	550.076	550.076	550.076
1700	551.839	551.839	551.839	551.839
1706	553.566	553.566	553.566	553.566
1709	555.259	555.259	555.259	555.259
1715	556.917	556.917	556.917	556.917
1724	558.542	558.542	558.542	558.542
1734	560.134	560.134	560.134	560.134
1745	561.694	561.694	561.694	561.694
1747	563.222	563.222	563.222	563.222
1755	564.719	564.719	564.719	564.719
1766	566.185	566.185	566.185	566.185
1769	567.622	567.622	567.622	567.622
1779	569.029	569.029	569.029	569.029
1791	570.408	570.408	570.408	570.408
1803	571.759	571.759	571.759	571.759
1806	573.082	573.082	573.082	573.082
1809	574.379	574.379	574.379	574.379
1813	575.649	575.649	575.649	575.649
1818	576.893	576.893	576.893	576.893
1831	578.111	578.111	578.111	578.111
1843	579.305	579.305	579.305	579.305
1846	580.474	580.474	580.474	580.474
1853	581.619	581.619	581.619	581.619
1861	582.741	582.741	582.741	582.741
1864	583.84	583.84	583.84	583.84
1870	584.917	584.917	584.917	584.917
1882	585.971	585.971	585.971	585.971
1897	587.004	587.004	587.004	587.004
1901	588.016	588.016	588.016	588.016
1909	589.007	589.007	589.007	589.007
1912	589.978	589.978	589.978	589.978
1913	590.929	590.929	590.929	590.929
1918	591.861	591.861	591.861	591.861
1923	592.773	592.773	592.773	592.773
1937	593.667	593.667	593.667	593.667
1944	594.542	594.542	594.542	594.542
1948	595.399	595.399	595.399	595.399
1950	596.239	596.239	596.239	596.239
1963	597.062	597.062	597.062	597.062
1965	597.868	597.868	597.868	597.868
1966	598.657	598.657	598.657	598.657
1974	599.43	599.43	599.43	599.43
1985	600.187	600.187	600.187	600.187
1994	600.929	600.929	600.929	600.929
2003	601.656	601.656	601.656	601.656
2004	602.367	602.367	602.367	602.367
2006	603.064	603.064	603.064	603.064
2008	603.747	603.747	603.747	603.747
2023	604.416	604.416	604.416	604.416
2029	605.071	605.071	605.071	605.071
2030	605.712	605.712	605.712	605.712
2033	606.341	606.341	606.341	606.341
2037	606.956	606.956	606.956	606.956
2044	607.559	607.559	607.559	607.559
2057	608.15	608.15	608.15	608.15
2060	608.728	608.728	608.728	608.728
2063	609.295	609.295	609.295	609.295
2066	609.85	609.85	609.85	609.85
2071	610.393	610.393	610.393	610.393
2075	610.926	610.926	610.926	610.926
2083	611.447	611.447	611.447	611.447
2085	611.958	611.958	611.958	611.958
2087	612.458	612.458	612.458	612.458
2091	612.948	612.948	612.948	612.948
2093	613.428	613.428	613.428	613.428
2103	613.898	613.898	613.898	613.898
2116	614.429	614.429	614.429	614.429
2122	614.954	614.954	614.954	614.954
2126	615.47	615.47	615.47	615.47
2136	615.978	615.978	615.978	615.978
2145	616.477	616.477	616.477	616.477
2148	616.969	616.969	616.969	616.969
2156	617.456	617.456	617.456	617.456
2158	617.937	617.937	617.937	617.937
2167	618.413	618.413	618.413	618.413
2171	618.887	618.887	618.887	618.887
2177	619.357	619.357	619.357	619.357
2181	619.827	619.827	619.827	619.827
2194	620.295	620.295	620.295	620.295
2209	620.764	620.764	620.764	620.764
2223	621.234	621.234	621.234	621.234
2237	621.705	621.705	621.705	621.705
2249	622.179	622.179	622.179	622.179
2259	622.657	622.657	622.657	622.657
2271	623.138	623.138	623.138	623.138
2279	623.623	623.623	623.623	623.623
2293	624.114	624.114	624.114	624.114
2305	624.61	624.61	624.61	624.61
2316	625.113	625.113	625.113	625.113
2321	625.623	625.623	625.623	625.623
2340	626.141	626.141	626.141	626.141
2354	626.666	626.666	626.666	626.666
2365	627.2	627.2	627.2	627.2
2373	627.743	627.743	627.743	627.743
2386	628.296	628.296	628.296	628.296
2391	628.858	628.858	628.858	628.858
2394	629.432	629.432	629.432	629.432
2404	630.016	630.016	630.016	630.016
2420	630.611	630.611	630.611	630.611
2429	631.219	631.219	631.219	631.219
2442	631.839	631.839	631.839	631.839
2451	632.471	632.471	632.471	632.471
2466	633.117	633.117	633.117	633.117
2483	633.776	633.776	633.776	633.776
2510	634.45	634.45	634.45	634.45
2540	635.138	635.138	635.138	635.138
2550	635.841	635.841	635.841	635.841
2555	636.559	636.559	636.559	636.559
2573	637.293	637.293	637.293	637.293
2592	638.044	638.044	638.044	638.044
2602	638.811	638.811	638.811	638.811
2618	639.576	639.576	639.576	639.576
2647	640.347	640.347	640.347	640.347
2659	641.125	641.125	641.125	641.125
2674	641.91	641.91	641.91	641.91
2693	642.702	642.702	642.702	642.702
2718	643.5	643.5	643.5	643.5
2741	644.304	644.304	644.304	644.304
2769	645.112	645.112	645.112	645.112
2784	645.925	645.925	645.925	645.925
2801	646.741	646.741	646.741	646.741
2825	647.56	647.56	647.56	647.56
2841	648.379	648.379	648.379	648.379
2865	649.199	649.199	649.199	649.199
2890	650.019	650.019	650.019	650.019
2915	650.838	650.838	650.838	650.838
2936	651.655	651.655	651.655	651.655
2963	652.47	652.47	652.47	652.47
3000	653.282	653.282	653.282	653.282
3025	654.09	654.09	654.09	654.09
3058	654.894	654.894	654.894	654.894
3078	655.693	655.693	655.693	655.693
3111	656.487	656.487	656.487	656.487
3146	657.276	657.276	657.276	657.276
3174	658.059	658.059	658.059	658.059
3208	658.836	658.836	658.836	658.836
3230	659.607	659.607	659.607	659.607
3252	660.371	660.371	660.371	660.371
3285	661.128	661.128	661.128	661.128
3300	661.879	661.879	661.879	661.879
3328	662.622	662.622	662.622	662.622
3370	662.949	662.949	662.949	662.949
3392	663.253	663.253	663.253	663.253
3439	663.561	663.561	663.561	663.561
3474	663.871	663.871	663.871	663.871
3496	664.184	664.185	664.184	664.185
3511	664.499	664.5	664.499	664.5
3531	664.816	664.816	664.816	664.816
3551	665.133	665.133	665.133	665.133
3570	665.45	665.45	665.45	665.45
3605	665.766	665.767	665.766	665.767
3639	666.082	666.082	666.082	666.082
3658	666.396	666.396	666.396	666.396
3688	666.709	666.709	666.709	666.709
3709	667.019	667.019	667.019	667.019
3726	667.327	667.327	667.327	667.327
3757	667.632	667.632	667.632	667.632
3772	667.933	667.934	667.933	667.934
3795	668.231	668.232	668.231	668.232
3822	668.526	668.526	668.526	668.526
3840	668.817	668.817	668.817	668.817
3871	669.103	669.104	669.103	669.104
3888	669.386	669.386	669.386	669.386
3897	669.664	669.665	669.664	669.665
3911	669.938	669.938	669.938	669.938
3938	670.207	670.207	670.207	670.207
3951	670.471	670.471	670.471	670.471
3964	670.73	670.731	670.73	670.731
3976	670.985	670.986	670.985	670.986
3996	671.235	671.236	671.235	671.236
4008	671.48	671.481	671.48	671.481
4021	671.72	671.721	671.72	671.721
4038	671.956	671.957	671.956	671.957
4048	672.186	672.187	672.186	672.187
4060	672.412	672.413	672.412	672.413
4068	672.632	672.634	672.632	672.634
4076	672.848	672.85	672.848	672.85
4084	673.059	673.061	673.059	673.061
4093	673.266	673.267	673.266	673.267
4108	673.468	673.469	673.468	673.469
4127	673.665	673.666	673.665	673.666
4139	673.857	673.859	673.857	673.859
4143	674.045	674.047	674.045	674.047
4155	674.229	674.231	674.229	674.231
4165	674.408	674.41	674.408	674.41
4171	674.582	674.585	674.582	674.585
4178	674.753	674.756	674.753	674.756
4185	674.919	674.922	674.919	674.922
4193	675.081	675.084	675.081	675.084
4201	675.24	675.243	675.24	675.243
4209	675.394	675.397	675.394	675.397
4213	675.629	675.633	675.629	675.633
4220	675.863	675.867	675.863	675.867
4226	676.09	676.094	676.09	676.094
4231	676.31	676.314	676.31	676.314
4235	676.523	676.528	676.523	676.528
4237	676.73	676.735	676.73	676.735
4242	676.931	676.936	676.931	676.936
4250	677.125	677.13	677.125	677.13
4257	677.314	677.32	677.314	677.32
4260	677.497	677.503	677.497	677.503
4262	677.675	677.681	677.675	677.681
4276	677.847	677.854	677.847	677.854
4280	678.015	678.021	678.015	678.021
4283	678.177	678.184	678.177	678.184
4286	678.335	678.342	678.335	678.342
4290	678.488	678.495	678.488	678.495
4292	678.637	678.644	678.637	678.644
4296	678.781	678.788	678.781	678.788
4302	678.921	678.929	678.921	678.929
4309	679.057	679.065	679.057	679.065
4314	679.189	679.197	679.189	679.197
4315	679.317	679.326	679.317	679.326
4320	679.442	679.451	679.442	679.451
4320	679.563	679.572	679.563	679.572
4325	679.681	679.69	679.681	679.69
4327	679.795	679.805	679.795	679.805
4330	679.906	679.916	679.906	679.916
4331	680.014	680.024	680.014	680.024
4332	680.119	680.129	680.119	680.129
4335	680.221	680.231	680.221	680.231
4338	680.32	680.33	680.32	680.33
4341	680.416	680.427	680.416	680.427
4342	680.51	680.521	680.51	680.521
4343	680.6	680.612	680.6	680.612
4343	680.689	680.701	680.689	680.701
4343	680.775	680.787	680.775	680.787
4347	680.858	680.87	680.858	680.87
4349	680.939	680.952	680.939	680.952
4350	681.018	681.031	681.018	681.031
4352	681.095	681.108	681.095	681.108
4354	681.17	681.183	681.17	681.183
4357	681.242	681.255	681.242	681.255
4357	681.313	681.326	681.313	681.326
4359	681.381	681.395	681.381	681.395
4360	681.448	681.462	681.448	681.462
4363	681.513	681.527	681.513	681.527
4365	681.576	681.59	681.576	681.59
4367	681.637	681.651	681.637	681.651
4369	681.696	681.711	681.696	681.711
4371	681.754	681.769	681.754	681.769
4374	681.821	681.836	681.821	681.836
4376	681.886	681.901	681.886	681.901
4381	681.949	681.965	681.949	681.965
4383	682.011	682.027	682.011	682.027
4385	682.071	682.087	682.071	682.087
4390	682.13	682.147	682.13	682.147
4391	682.188	682.205	682.188	682.205
4395	682.245	682.262	682.245	682.262
4403	682.301	682.318	682.301	682.318
4406	682.357	682.374	682.357	682.374
4415	682.412	682.43	682.412	682.43
4421	682.467	682.485	682.467	682.485
4426	682.522	682.54	682.522	682.54
4430	682.578	682.596	682.578	682.596
4440	682.633	682.652	682.633	682.652
4450	682.69	682.708	682.69	682.708
4452	682.746	682.765	682.746	682.765
4460	682.804	682.823	682.804	682.823
4471	682.862	682.882	682.862	682.882
4478	682.922	682.942	682.922	682.942
4489	682.983	683.003	682.983	683.003
4495	683.045	683.066	683.045	683.066
4505	683.109	683.13	683.109	683.13
4518	683.174	683.196	683.174	683.196
4539	683.242	683.264	683.242	683.264
4553	683.311	683.334	683.311	683.334
4561	683.383	683.406	683.383	683.406
4571	683.457	683.481	683.457	683.481
4580	683.533	683.557	683.533	683.557
4593	683.612	683.637	683.612	683.637
4606	683.693	683.719	683.693	683.719
4618	683.777	683.804	683.777	683.804
4631	683.865	683.893	683.865	683.893
4644	683.956	683.984	683.956	683.984
4660	684.049	684.079	684.049	684.079
4675	684.147	684.177	684.147	684.177
4692	684.248	684.279	684.248	684.279
4711	684.353	684.385	684.353	684.385
4731	684.462	684.496	684.462	684.496
4749	684.575	684.61	684.575	684.61
4763	684.693	684.729	684.693	684.729
4785	684.815	684.852	684.815	684.852
4804	684.942	684.981	684.942	684.981
4830	685.074	685.115	685.074	685.115
4857	685.211	685.253	685.211	685.253
4884	685.354	685.398	685.354	685.398
4907	685.502	685.548	685.502	685.548
4929	685.657	685.704	685.657	685.704
4967	685.817	685.867	685.817	685.867
5001	685.984	686.036	685.984	686.036
5035	686.39	686.447	686.39	686.447
5059	686.818	686.881	686.818	686.881
5090	687.253	687.322	687.253	687.322
5115	687.697	687.772	687.697	687.772
5130	688.149	688.23	688.149	688.23
5164	688.608	688.696	688.608	688.696
5207	689.075	689.17	689.075	689.17
5254	689.548	689.65	689.548	689.65
5291	690.028	690.137	690.028	690.137
5331	690.513	690.629	690.513	690.629
5369	691.002	691.126	691.002	691.126
5401	691.496	691.627	691.496	691.627
5439	691.993	692.132	691.993	692.132
5488	692.493	692.64	692.493	692.64
5534	692.995	693.15	692.995	693.15
5582	693.499	693.662	693.499	693.662
5630	694.004	694.175	694.004	694.175
5675	694.51	694.689	694.51	694.689
5722	695.015	695.203	695.015	695.203
5765	695.521	695.716	695.521	695.716
5811	696.025	696.229	696.025	696.229
5843	696.529	696.742	696.529	696.742
5888	697.031	697.253	697.031	697.253
5921	697.532	697.762	697.532	697.762
5950	698.031	698.27	698.031	698.27
5990	698.528	698.775	698.528	698.775
6026	699.023	699.279	699.023	699.279
6066	699.515	699.779	699.515	699.779
6103	700.004	700.278	700.004	700.278
6141	700.491	700.773	700.491	700.773
6169	700.975	701.265	700.975	701.265
6197	701.455	701.755	701.455	701.755
6217	701.933	702.241	701.933	702.241
6238	702.407	702.724	702.407	702.724
6258	702.878	703.204	702.878	703.204
6287	703.345	703.68	703.345	703.68
6316	703.809	704.152	703.809	704.152
6333	704.269	704.622	704.269	704.622
6347	704.726	705.087	704.726	705.087
6358	705.179	705.549	705.179	705.549
6377	705.629	706.008	705.629	706.008
6393	706.075	706.463	706.075	706.463
6412	706.517	706.914	706.517	706.914
6428	706.956	707.361	706.956	707.361
6437	707.391	707.805	707.391	707.805
6451	707.823	708.245	707.823	708.245
6459	708.25	708.681	708.25	708.681
6467	708.674	709.114	708.674	709.114
6486	709.095	709.543	709.095	709.543
6494	709.511	709.969	709.511	709.969
6509	709.924	710.39	709.924	710.39
6517	710.334	710.808	710.334	710.808

## Sheet: Rec 2-5-10-13
Historical data	Scenario 2	Scenario 5	Scenario 10	Scenario 13
0	120	120	120	120
0	120.046	120.046	120.046	120.046
0	120.11	120.11	120.11	120.11
0	120.175	120.175	120.175	120.175
0	120.243	120.243	120.243	120.243
0	120.313	120.313	120.313	120.313
0	120.387	120.387	120.387	120.387
0	120.465	120.465	120.465	120.465
0	120.547	120.547	120.547	120.547
0	120.634	120.634	120.634	120.634
0	120.727	120.727	120.727	120.727
0	120.826	120.826	120.826	120.826
0	120.931	120.931	120.931	120.931
0	121.044	121.044	121.044	121.044
0	121.164	121.164	121.164	121.164
1	121.292	121.292	121.292	121.292
1	121.429	121.429	121.429	121.429
2	121.576	121.576	121.576	121.576
2	121.733	121.733	121.733	121.733
2	121.901	121.901	121.901	121.901
3	122.08	122.08	122.08	122.08
3	122.273	122.273	122.273	122.273
4	122.478	122.478	122.478	122.478
4	122.699	122.699	122.699	122.699
4	122.934	122.934	122.934	122.934
4	123.186	123.186	123.186	123.186
4	123.457	123.457	123.457	123.457
4	123.746	123.746	123.746	123.746
4	124.055	124.055	124.055	124.055
10	124.386	124.386	124.386	124.386
10	124.741	124.741	124.741	124.741
14	125.121	125.121	125.121	125.121
14	125.527	125.527	125.527	125.527
15	125.962	125.962	125.962	125.962
15	126.428	126.428	126.428	126.428
15	126.927	126.927	126.927	126.927
16	127.461	127.461	127.461	127.461
16	128.033	128.033	128.033	128.033
16	128.645	128.645	128.645	128.645
16	129.3	129.3	129.3	129.3
21	130.001	130.001	130.001	130.001
21	130.753	130.753	130.753	130.753
25	131.557	131.557	131.557	131.557
29	132.418	132.418	132.418	132.418
41	133.339	133.339	133.339	133.339
50	134.326	134.326	134.326	134.326
50	135.383	135.383	135.383	135.383
58	136.514	136.514	136.514	136.514
59	137.725	137.725	137.725	137.725
66	139.022	139.022	139.022	139.022
69	140.41	140.41	140.41	140.41
75	141.896	141.896	141.896	141.896
75	143.487	143.487	143.487	143.487
91	145.191	145.191	145.191	145.191
93	147.015	147.015	147.015	147.015
93	148.968	148.968	148.968	148.968
95	151.058	151.058	151.058	151.058
97	153.297	153.297	153.297	153.297
99	155.693	155.693	155.693	155.693
105	158.259	158.259	158.259	158.259
106	161.006	161.006	161.006	161.006
108	163.947	163.947	163.947	163.947
108	167.096	167.096	167.096	167.096
112	170.467	170.467	170.467	170.467
113	174.076	174.076	174.076	174.076
113	177.941	177.941	177.941	177.941
116	182.078	182.078	182.078	182.078
120	186.507	186.507	186.507	186.507
122	191.25	191.25	191.25	191.25
123	196.327	196.327	196.327	196.327
128	201.763	201.763	201.763	201.763
151	207.583	207.583	207.583	207.583
152	213.814	213.814	213.814	213.814
159	220.485	220.485	220.485	220.485
167	227.628	227.628	227.628	227.628
181	235.274	235.274	235.274	235.274
191	243.461	243.461	243.461	243.461
197	252.227	252.227	252.227	252.227
103	261.611	261.611	261.611	261.611
314	271.658	271.658	271.658	271.658
217	282.415	282.415	282.415	282.415
231	293.939	293.939	293.939	293.939
246	306.219	306.219	306.219	306.219
250	319.222	319.222	319.222	319.222
262	332.928	332.928	332.928	332.928
281	347.324	347.324	347.324	347.324
344	362.408	362.408	362.408	362.408
361	378.183	378.183	378.183	378.183
379	394.66	394.66	394.66	394.66
401	411.851	411.851	411.851	411.851
434	429.776	429.776	429.776	429.776
451	448.453	448.453	448.453	448.453
495	467.909	467.909	467.909	467.909
545	488.167	488.167	488.167	488.167
620	509.258	509.258	509.258	509.258
738	531.21	531.21	531.21	531.21
849	554.058	554.058	554.058	554.058
934	577.834	577.834	577.834	577.834
1029	602.576	602.576	602.576	602.576
1122	628.32	628.32	628.32	628.32
1213	655.106	655.106	655.106	655.106
1297	682.976	682.976	682.976	682.976
1412	711.973	711.973	711.973	711.973
1486	742.142	742.142	742.142	742.142
1544	773.531	773.531	773.531	773.531
1688	806.187	806.187	806.187	806.187
2015	840.162	840.162	840.162	840.162
2532	875.509	875.509	875.509	875.509
2430	912.283	912.283	912.283	912.283
2430	950.543	950.543	950.543	950.543
2430	990.347	990.347	990.347	990.347
2430	1031.76	1031.76	1031.76	1031.76
2430	1074.84	1074.84	1074.84	1074.84
2430	1119.66	1119.66	1119.66	1119.66
2430	1166.3	1166.3	1166.3	1166.3
2430	1214.81	1214.81	1214.81	1214.81
2430	1265.28	1265.28	1265.28	1265.28
2430	1317.79	1317.79	1317.79	1317.79
2430	1372.42	1372.42	1372.42	1372.42
2430	1429.26	1429.26	1429.26	1429.26
2430	1488.39	1488.39	1488.39	1488.39
2430	1549.91	1549.91	1549.91	1549.91
2430	1613.91	1613.91	1613.91	1613.91
2430	1680.49	1680.49	1680.49	1680.49
2430	1749.77	1749.77	1749.77	1749.77
2430	1821.84	1821.84	1821.84	1821.84
2430	1896.82	1896.82	1896.82	1896.82
2430	1974.82	1974.82	1974.82	1974.82
2430	2055.98	2055.98	2055.98	2055.98
2430	2140.41	2140.41	2140.41	2140.41
5448	2228.25	2228.25	2228.25	2228.25
5506	2319.64	2319.64	2319.64	2319.64
5645	2414.71	2414.71	2414.71	2414.71
5785	2513.63	2513.63	2513.63	2513.63
5966	2616.54	2616.54	2616.54	2616.54
6216	2723.6	2723.6	2723.6	2723.6
6386	2834.98	2834.98	2834.98	2834.98
6526	2950.86	2950.86	2950.86	2950.86
6685	3071.42	3071.42	3071.42	3071.42
6763	3196.85	3196.85	3196.85	3196.85
6950	3327.34	3327.34	3327.34	3327.34
7193	3463.1	3463.1	3463.1	3463.1
7601	3604.34	3604.34	3604.34	3604.34
7931	3751.28	3751.28	3751.28	3751.28
8240	3904.16	3904.16	3904.16	3904.16
8598	4063.2	4063.2	4063.2	4063.2
9027	4228.67	4228.67	4228.67	4228.67
9415	4400.81	4400.81	4400.81	4400.81
9707	4579.91	4579.91	4579.91	4579.91
10206	4766.23	4766.23	4766.23	4766.23
10411	4960.08	4960.08	4960.08	4960.08
10696	5161.75	5161.75	5161.75	5161.75
11034	5371.57	5371.57	5371.57	5371.57
11428	5589.85	5589.85	5589.85	5589.85
11660	5816.95	5816.95	5816.95	5816.95
12037	6053.21	6053.21	6053.21	6053.21
12359	6299.02	6299.02	6299.02	6299.02
12527	6554.74	6554.74	6554.74	6554.74
12938	6820.79	6820.79	6820.79	6820.79
13308	7097.57	7097.57	7097.57	7097.57
13536	7385.53	7385.53	7385.53	7385.53
13913	7688.89	7688.89	7688.89	7688.89
14480	8002.67	8002.67	8002.67	8002.67
14995	8324.16	8324.16	8324.16	8324.16
15262	8651.31	8651.31	8651.31	8651.31
15796	8982.5	8982.5	8982.5	8982.5
16311	9316.44	9316.44	9316.44	9316.44
16829	9652.13	9652.13	9652.13	9652.13
17415	9988.77	9988.77	9988.77	9988.77
18116	10325.7	10325.7	10325.7	10325.7
18382	10662.5	10662.5	10662.5	10662.5
18994	10998.6	10998.6	10998.6	10998.6
19487	11333.9	11333.9	11333.9	11333.9
19903	11668.1	11668.1	11668.1	11668.1
20283	12001	12001	12001	12001
20612	12332.5	12332.5	12332.5	12332.5
20776	12662.4	12662.4	12662.4	12662.4
21307	12990.7	12990.7	12990.7	12990.7
21789	13317.3	13317.3	13317.3	13317.3
22677	13642.2	13642.2	13642.2	13642.2
23054	13965.4	13965.4	13965.4	13965.4
23640	14286.8	14286.8	14286.8	14286.8
24024	14606.4	14606.4	14606.4	14606.4
27493	14924.2	14924.2	14924.2	14924.2
24983	15240.3	15240.3	15240.3	15240.3
25333	15554.7	15554.7	15554.7	15554.7
26008	15867.2	15867.2	15867.2	15867.2
26665	16178.1	16178.1	16178.1	16178.1
27085	16487.2	16487.2	16487.2	16487.2
27638	16794.6	16794.6	16794.6	16794.6
27939	17100.3	17100.3	17100.3	17100.3
28314	17404.3	17404.3	17404.3	17404.3
28634	17706.6	17706.6	17706.6	17706.6
28991	18007.3	18007.3	18007.3	18007.3
29253	18306.4	18306.4	18306.4	18306.4
29461	18603.8	18603.8	18603.8	18603.8
29863	18899.7	18899.7	18899.7	18899.7
30029	19193.9	19193.9	19193.9	19193.9
30363	19486.6	19486.6	19486.6	19486.6
30753	19777.7	19777.7	19777.7	19777.7
30952	20067.3	20067.3	20067.3	20067.3
31204	20355.3	20355.3	20355.3	20355.3
31430	20641.3	20641.3	20641.3	20641.3
31677	20924.5	20924.5	20924.5	20924.5
32325	21204.4	21204.4	21204.4	21204.4
33060	21480.4	21480.4	21480.4	21480.4
34016	21752.4	21752.4	21752.4	21752.4
34960	22020.1	22020.1	22020.1	22020.1
35670	22283.2	22283.2	22283.2	22283.2
36434	22541.7	22541.7	22541.7	22541.7
37102	22795.5	22795.5	22795.5	22795.5
37683	23044.5	23044.5	23044.5	23044.5
38316	23288.8	23288.8	23288.8	23288.8
38904	23528.3	23528.3	23528.3	23528.3
39307	23763.1	23763.1	23763.1	23763.1
40165	23993.2	23993.2	23993.2	23993.2
40988	24218.7	24218.7	24218.7	24218.7
41628	24439.7	24439.7	24439.7	24439.7
42099	24656.1	24656.1	24656.1	24656.1
42649	24868.1	24868.1	24868.1	24868.1
43149	25075.8	25075.8	25075.8	25075.8
43638	25279.1	25279.1	25279.1	25279.1
44506	25478.3	25478.3	25478.3	25478.3
45260	25673.4	25673.4	25673.4	25673.4
46118	25864.4	25864.4	25864.4	25864.4
46842	26051.4	26051.4	26051.4	26051.4
47543	26234.6	26234.6	26234.6	26234.6
48150	26414	26414	26414	26414
48968	26589.6	26589.6	26589.6	26589.6
49886	26761.6	26761.6	26761.6	26761.6
50753	26930.1	26930.1	26930.1	26930.1
51713	27095	27095	27095	27095
52517	27256.5	27256.5	27256.5	27256.5
53452	27414.6	27414.6	27414.6	27414.6
53805	27569.5	27569.5	27569.5	27569.5
55254	27721.1	27721.1	27721.1	27721.1
56156	27869.6	27869.6	27869.6	27869.6
57114	28015	28015	28015	28015
58103	28157.4	28157.4	28157.4	28157.4
58948	28296.8	28296.8	28296.8	28296.8
59767	28433.4	28433.4	28433.4	28433.4
60710	28567.1	28567.1	28567.1	28567.1
61516	28698	28698	28698	28698
62497	28826.3	28826.3	28826.3	28826.3
63268	28951.8	28951.8	28951.8	28951.8
63571	29074.8	29074.8	29074.8	29074.8
63675	29195.3	29195.3	29195.3	29195.3
63866	29313.2	29313.2	29313.2	29313.2
64130	29428.7	29428.7	29428.7	29428.7
64293	29541.8	29541.8	29541.8	29541.8
64593	29652.6	29652.6	29652.6	29652.6
64983	29761.1	29761.1	29761.1	29761.1
65325	29867.3	29867.3	29867.3	29867.3
65534	29971.4	29971.4	29971.4	29971.4
65691	30073.3	30073.3	30073.3	30073.3
65839	30173.1	30173.1	30173.1	30173.1
66018	30270.9	30270.9	30270.9	30270.9
66574	30366.6	30366.6	30366.6	30366.6
67001	30460.4	30460.4	30460.4	30460.4
67506	30552.2	30552.2	30552.2	30552.2
68250	30642.1	30642.1	30642.1	30642.1
69315	30730.2	30730.2	30730.2	30730.2
73808	30816.5	30816.5	30816.5	30816.5
74917	30901	30901	30901	30901
76067	30983.7	30983.7	30983.7	30983.7
77385	31064.7	31064.7	31064.7	31064.7
78619	31144.1	31144.1	31144.1	31144.1
79579	31221.9	31221.9	31221.9	31221.9
80831	31298	31298	31298	31298
82803	31372.6	31372.6	31372.6	31372.6
84948	31445.6	31445.6	31445.6	31445.6
87244	31517.2	31517.2	31517.2	31517.2
88975	31587.2	31587.2	31587.2	31587.2
91209	31655.9	31655.9	31655.9	31655.9
92449	31723.1	31723.1	31723.1	31723.1
93890	31788.9	31788.9	31788.9	31788.9
95225	31853.4	31853.4	31853.4	31853.4
96307	31916.5	31916.5	31916.5	31916.5
97969	31978.4	31978.4	31978.4	31978.4
99751	32039	32039	32039	32039
100859	32098.3	32098.3	32098.3	32098.3
102153	32156.5	32156.5	32156.5	32156.5
102980	32213.4	32213.4	32213.4	32213.4
104301	32269.1	32269.1	32269.1	32269.1
104818	32323.7	32323.7	32323.7	32323.7
105824	32377.2	32377.2	32377.2	32377.2
106845	32429.6	32429.6	32429.6	32429.6
107599	32480.9	32480.9	32480.9	32480.9
108269	32531.2	32531.2	32531.2	32531.2
109293	32580.4	32580.4	32580.4	32580.4
109846	32628.6	32628.6	32628.6	32628.6
110739	32675.9	32675.9	32675.9	32675.9
111870	32722.1	32722.1	32722.1	32722.1
112096	32767.4	32767.4	32767.4	32767.4
112251	32811.8	32811.8	32811.8	32811.8
112325	32855.3	32855.3	32855.3	32855.3
112367	32897.8	32897.8	32897.8	32897.8
112610	32939.5	32939.5	32939.5	32939.5
112813	32980.4	32980.4	32980.4	32980.4
112974	33020.4	33020.4	33020.4	33020.4
113021	33059.6	33059.6	33059.6	33059.6
113182	33098	33098	33098	33098
113295	33135.5	33135.5	33135.5	33135.5
113374	33172.4	33172.4	33172.4	33172.4
113563	33208.4	33208.4	33208.4	33208.4
114262	33243.7	33243.7	33243.7	33243.7
114567	33278.3	33278.3	33278.3	33278.3
114749	33312.2	33312.2	33312.2	33312.2
115428	33345.4	33345.4	33345.4	33345.4
116045	33377.9	33377.9	33377.9	33377.9
116147	33409.8	33409.8	33409.8	33409.8
116335	33440.9	33440.9	33440.9	33440.9
116392	33471.5	33471.5	33471.5	33471.5
117353	33501.4	33501.4	33501.4	33501.4
118006	33530.7	33530.7	33530.7	33530.7
118513	33559.4	33559.4	33559.4	33559.4
118730	33587.6	33587.6	33587.6	33587.6
118896	33615.1	33615.1	33615.1	33615.1
120199	33642.1	33642.1	33642.1	33642.1
120748	33668.5	33668.5	33668.5	33668.5
121594	33694.4	33694.4	33694.4	33694.4
121860	33719.7	33719.7	33719.7	33719.7
121987	33744.5	33744.5	33744.5	33744.5
122588	33768.9	33768.9	33768.9	33768.9
122862	33792.7	33792.7	33792.7	33792.7
122968	33816	33816	33816	33816
123806	33838.9	33838.9	33838.9	33838.9
123988	33861.4	33861.4	33861.4	33861.4
124242	33883.8	33883.8	33883.8	33883.8
125241	33906.1	33906.1	33906.1	33906.1
125531	33928.5	33928.5	33928.5	33928.5
125619	33951.1	33951.1	33951.1	33951.1
125756	33974	33974	33974	33974
126004	33997.3	33997.3	33997.3	33997.3
126797	34020.9	34020.9	34020.9	34020.9
127622	34045	34045	34045	34045
127864	34069.5	34069.5	34069.5	34069.5
127419	34094.6	34094.6	34094.6	34094.6
128742	34120.2	34120.2	34120.2	34120.2
128946	34146.4	34146.4	34146.4	34146.4
129145	34173.2	34173.2	34173.2	34173.2
130124	34200.6	34200.6	34200.6	34200.6
130399	34228.6	34228.6	34228.6	34228.6
130566	34257.3	34257.3	34257.3	34257.3
131241	34286.7	34286.7	34286.7	34286.7
131366	34316.8	34316.8	34316.8	34316.8
131713	34347.6	34347.6	34347.6	34347.6
133051	34379.1	34379.1	34379.1	34379.1
133438	34411.4	34411.4	34411.4	34411.4
133607	34444.5	34444.5	34444.5	34444.5
134561	34478.4	34478.4	34478.4	34478.4
134736	34513	34513	34513	34513
134858	34548.5	34548.5	34548.5	34548.5
135177	34584.9	34584.9	34584.9	34584.9
136079	34622.1	34622.1	34622.1	34622.1
136443	34660.2	34660.2	34660.2	34660.2
137203	34699.2	34699.2	34699.2	34699.2
137431	34739.2	34739.2	34739.2	34739.2
137785	34780.1	34780.1	34780.1	34780.1
138500	34821.9	34821.9	34821.9	34821.9
138639	34864.8	34864.8	34864.8	34864.8
139532	34908.6	34908.6	34908.6	34908.6
140035	34953.5	34953.5	34953.5	34953.5
140839	34999.5	34999.5	34999.5	34999.5
141195	35046.6	35046.6	35046.6	35046.6
142041	35094.7	35094.7	35094.7	35094.7
143710	35144	35144	35144	35144
143828	35194.5	35194.5	35194.5	35194.5
144488	35246.2	35246.2	35246.2	35246.2
145019	35299	35299	35299	35299
145349	35353.1	35353.1	35353.1	35353.1
145687	35408.6	35408.6	35408.6	35408.6
146273	35465.1	35465.1	35465.1	35465.1
147452	35522.3	35522.3	35522.3	35522.3
148571	35579.9	35579.9	35579.9	35579.9
149590	35637.6	35637.6	35637.6	35637.6
150642	35695.2	35695.2	35695.2	35695.2
151172	35752.7	35752.7	35752.7	35752.7
152508	35809.8	35809.8	35809.8	35809.8
153236	35866.6	35866.6	35866.6	35866.6
154323	35922.8	35922.8	35922.8	35922.8
155190	35978.6	35978.6	35978.6	35978.6
156625	36033.7	36033.7	36033.7	36033.7
158112	36088.3	36088.3	36088.3	36088.3
159436	36142.2	36142.2	36142.2	36142.2
159929	36195.5	36195.5	36195.5	36195.5
161226	36248.1	36248.1	36248.1	36248.1
161968	36300.1	36300.1	36300.1	36300.1
163022	36351.4	36351.4	36351.4	36351.4
163956	36402.1	36402.1	36402.1	36402.1
166135	36452.1	36452.1	36452.1	36452.1
166752	36501.4	36501.4	36501.4	36501.4
167945	36550.1	36550.1	36550.1	36550.1
169038	36598.1	36598.1	36598.1	36598.1
170633	36645.5	36645.5	36645.5	36645.5
172580	36692.3	36692.3	36692.3	36692.3
173818	36738.4	36738.4	36738.4	36738.4
174591	36783.9	36784	36783.9	36784
175879	36828.8	36828.9	36828.8	36828.9
177629	36873.2	36873.2	36873.2	36873.2
178705	36916.9	36916.9	36916.9	36916.9
179315	36960.1	36960.2	36960.1	36960.2
180645	37002.7	37002.7	37002.7	37002.7
181935	37044.5	37044.5	37044.5	37044.5
183932	37085.3	37085.4	37085.3	37085.4
185107	37125.3	37125.3	37125.3	37125.3
188080	37164.2	37164.3	37164.2	37164.3
190013	37202.1	37202.2	37202.1	37202.2
192747	37238.9	37239	37238.9	37239
193497	37274.7	37274.8	37274.7	37274.8
195547	37309.5	37309.5	37309.5	37309.5
196424	37343.2	37343.2	37343.2	37343.2
197916	37375.8	37375.9	37375.8	37375.9
198862	37407.4	37407.5	37407.4	37407.5
200148	37438.1	37438.2	37438.1	37438.2
200508	37467.8	37467.9	37467.8	37467.9
201156	37496.5	37496.6	37496.5	37496.6
202679	37524.3	37524.5	37524.3	37524.5
203408	37551.3	37551.4	37551.3	37551.4
205458	37577.3	37577.5	37577.3	37577.5
206870	37602.6	37602.7	37602.6	37602.7
208314	37627	37627.1	37627	37627.1
210030	37650.6	37650.8	37650.6	37650.8
211493	37673.5	37673.6	37673.5	37673.6
212567	37695.6	37695.8	37695.6	37695.8
214808	37717	37717.2	37717	37717.2
215738	37737.7	37737.9	37737.7	37737.9
217370	37757.8	37758	37757.8	37758
218866	37777.2	37777.5	37777.2	37777.5
219566	37796	37796.3	37796	37796.3
220642	37814.2	37814.5	37814.2	37814.5
221451	37831.9	37832.1	37831.9	37832.1
222560	37848.9	37849.2	37848.9	37849.2
223993	37865.4	37865.8	37865.4	37865.8
225480	37881.4	37881.8	37881.4	37881.8
227080	37896.9	37897.3	37896.9	37897.3
228757	37912	37912.3	37912	37912.3
230784	37926.5	37926.9	37926.5	37926.9
231635	37940.6	37941	37940.6	37941
233216	37954.2	37954.6	37954.2	37954.6
234426	37967.5	37967.9	37967.5	37967.9
235850	37980.3	37980.7	37980.3	37980.7
236774	37992.7	37993.1	37992.7	37993.1
237544	38004.7	38005.2	38004.7	38005.2
238734	38016.4	38016.8	38016.4	38016.8
239475	38027.7	38028.2	38027.7	38028.2
242442	38038.6	38039.1	38038.6	38039.1
243378	38049.2	38049.8	38049.2	38049.8
244650	38059.5	38060.1	38059.5	38060.1
245648	38069.5	38070.1	38069.5	38070.1
246247	38079.1	38079.8	38079.1	38079.8
246883	38088.5	38089.1	38088.5	38089.1
247502	38097.5	38098.2	38097.5	38098.2
248285	38106.3	38107	38106.3	38107
249028	38114.8	38115.5	38114.8	38115.5
249471	38123.1	38123.8	38123.1	38123.8
250089	38131.1	38131.9	38131.1	38131.9
250664	38138.9	38139.7	38138.9	38139.7
251107	38146.5	38147.3	38146.5	38147.3
251880	38153.9	38154.7	38153.9	38154.7
252451	38161.1	38161.9	38161.1	38161.9
253195	38168.1	38168.9	38168.1	38168.9
253634	38174.9	38175.7	38174.9	38175.7
254296	38181.5	38182.4	38181.5	38182.4
254948	38187.9	38188.8	38187.9	38188.8
255071	38194.2	38195.1	38194.2	38195.1
255962	38200.3	38201.2	38200.3	38201.2
256757	38206.2	38207.1	38206.2	38207.1
257429	38211.9	38212.9	38211.9	38212.9
258203	38217.5	38218.5	38217.5	38218.5
258491	38223	38224	38223	38224
259044	38228.3	38229.3	38228.3	38229.3
259617	38233.5	38234.5	38233.5	38234.5
260302	38238.5	38239.6	38238.5	38239.6
260372	38243.4	38244.5	38243.4	38244.5
260737	38248.1	38249.2	38248.1	38249.2
260327	38252.8	38253.9	38252.8	38253.9
260949	38257.3	38258.4	38257.3	38258.4
261025	38261.7	38262.8	38261.7	38262.8
261156	38265.9	38267.1	38265.9	38267.1
261656	38270.1	38271.3	38270.1	38271.3
261749	38274.1	38275.3	38274.1	38275.3
261817	38278	38279.3	38278	38279.3
261933	38281.9	38283.1	38281.9	38283.1
261979	38285.6	38286.9	38285.6	38286.9
261989	38289.2	38290.5	38289.2	38290.5
262022	38292.7	38294	38292.7	38294
262102	38296.2	38297.5	38296.2	38297.5
262167	38299.5	38300.8	38299.5	38300.8
262206	38302.7	38304.1	38302.7	38304.1
262237	38305.9	38307.3	38305.9	38307.3
262265	38309	38310.3	38309	38310.3
262314	38312	38313.3	38312	38313.3
262457	38314.9	38316.3	38314.9	38316.3
262550	38317.7	38319.1	38317.7	38319.1
262588	38320.5	38321.9	38320.5	38321.9
262692	38323.1	38324.6	38323.1	38324.6
262750	38325.7	38327.2	38325.7	38327.2
262848	38328.3	38329.7	38328.3	38329.7
262862	38330.7	38332.2	38330.7	38332.2
262925	38333.1	38334.6	38333.1	38334.6
262968	38335.5	38337	38335.5	38337
263066	38337.8	38339.3	38337.8	38339.3
263392	38340	38341.6	38340	38341.6
263425	38342.4	38343.9	38342.4	38343.9
263500	38344.7	38346.3	38344.7	38346.3
263587	38347.1	38348.7	38347.1	38348.7
263694	38349.6	38351.2	38349.6	38351.2
263885	38352.2	38353.9	38352.2	38353.9
264008	38355	38356.6	38355	38356.6
264165	38357.8	38359.4	38357.8	38359.4
264225	38360.7	38362.4	38360.7	38362.4
264312	38363.8	38365.5	38363.8	38365.5
264617	38367	38368.8	38367	38368.8
264673	38370.4	38372.2	38370.4	38372.2
264798	38373.9	38375.7	38373.9	38375.7
264872	38377.6	38379.4	38377.6	38379.4
264935	38381.5	38383.3	38381.5	38383.3
265197	38385.5	38387.4	38385.5	38387.4
265306	38389.7	38391.6	38389.7	38391.6
265371	38394.1	38396.1	38394.1	38396.1
265589	38398.7	38400.7	38398.7	38400.7
265663	38403.5	38405.5	38403.5	38405.5
266080	38408.5	38410.6	38408.5	38410.6
266792	38413.7	38415.9	38413.7	38415.9
267407	38419.2	38421.3	38419.2	38421.3
268252	38424.8	38427.1	38424.8	38427.1
269132	38430.8	38433.1	38430.8	38433.1
270171	38436.9	38439.3	38436.9	38439.3
270830	38443.4	38445.8	38443.4	38445.8
271112	38450.1	38452.6	38450.1	38452.6
271819	38457	38459.6	38457	38459.6
272659	38464.3	38467	38464.3	38467
273515	38471.9	38474.6	38471.9	38474.6
274577	38479.8	38482.6	38479.8	38482.6
276078	38488	38491	38488	38491
276842	38496.6	38499.6	38496.6	38499.6
278062	38505.5	38508.7	38505.5	38508.7
279448	38514.8	38518.1	38514.8	38518.1
280421	38524.5	38527.9	38524.5	38527.9
283151	38534.5	38538.1	38534.5	38538.1
283991	38545	38548.7	38545	38548.7
284895	38555.9	38559.7	38555.9	38559.7
285501	38567.3	38571.2	38567.3	38571.2
286384	38579.1	38583.2	38579.1	38583.2
287147	38591.4	38595.7	38591.4	38595.7
288844	38604.2	38608.7	38604.2	38608.7
289986	38617.6	38622.2	38617.6	38622.2
290748	38631.4	38636.3	38631.4	38636.3
291946	38645.9	38651	38645.9	38651
293092	38660.9	38666.2	38660.9	38666.2
294555	38676.5	38682	38676.5	38682
295604	38692.5	38698.3	38692.5	38698.3
296352	38709	38715	38709	38715
298112	38725.7	38732	38725.7	38732
300684	38742.6	38749.2	38742.6	38749.2
301785	38759.6	38766.4	38759.6	38766.4
303589	38776.7	38783.8	38776.7	38783.8
304768	38793.8	38801.2	38793.8	38801.2
305234	38810.9	38818.6	38810.9	38818.6
306288	38827.9	38835.9	38827.9	38835.9
307856	38844.9	38853.1	38844.9	38853.1
308395	38861.8	38870.3	38861.8	38870.3
308938	38878.5	38887.3	38878.5	38887.3
310239	38895.2	38904.3	38895.2	38904.3
310707	38911.8	38921.1	38911.8	38921.1
312806	38928.2	38937.8	38928.2	38937.8
314015	38944.5	38954.4	38944.5	38954.4
314458	38960.6	38970.9	38960.6	38970.9
315171	38976.6	38987.2	38976.6	38987.2
317074	38992.5	39003.3	38992.5	39003.3
318007	39008.3	39019.4	39008.3	39019.4
318896	39023.9	39035.3	39023.9	39035.3
319989	39039.3	39051	39039.3	39051
321695	39054.6	39066.6	39054.6	39066.6
322013	39069.8	39082.1	39069.8	39082.1
323505	39084.9	39097.4	39084.9	39097.4
324450	39099.8	39112.6	39099.8	39112.6
324988	39114.5	39127.6	39114.5	39127.6
325865	39129.1	39142.5	39129.1	39142.5
326735	39143.6	39157.3	39143.6	39157.3
328121	39158	39171.9	39158	39171.9
328521	39172.2	39186.5	39172.2	39186.5
328962	39186.3	39200.8	39186.3	39200.8
329257	39200.3	39215.1	39200.3	39215.1
330334	39214.1	39229.2	39214.1	39229.2
330821	39227.8	39243.1	39227.8	39243.1
331267	39241.3	39257	39241.3	39257
332482	39254.8	39270.7	39254.8	39270.7
332945	39268.1	39284.3	39268.1	39284.3
335416	39281.3	39297.8	39281.3	39297.8
336162	39294.4	39311.1	39294.4	39311.1
336914	39307.3	39324.3	39307.3	39324.3
338411	39320.1	39337.4	39320.1	39337.4
338776	39332.8	39350.4	39332.8	39350.4
339092	39345.4	39363.3	39345.4	39363.3
339320	39357.9	39376	39357.9	39376
339742	39370.3	39388.6	39370.3	39388.6
340251	39382.5	39401.2	39382.5	39401.2
341188	39394.6	39413.6	39394.6	39413.6
341412	39406.7	39425.8	39406.7	39425.8
342389	39418.6	39438	39418.6	39438
342562	39430.4	39450.1	39430.4	39450.1

## Sheet: Inf-3-6-11-14
Historical data	Scenario 3	Scenario 6	Scenario 11	Scenario 14
1	120	120	120	120
1	121.013	121.013	121.013	121.013
1	121.114	121.114	121.114	121.114
5	121.21	121.21	121.21	121.21
5	121.319	121.319	121.319	121.319
6	121.44	121.44	121.44	121.44
6	121.574	121.574	121.574	121.574
9	121.72	121.72	121.72	121.72
9	121.879	121.879	121.879	121.879
11	122.051	122.051	122.051	122.051
11	122.237	122.237	122.237	122.237
12	122.437	122.437	122.437	122.437
12	122.652	122.652	122.652	122.652
12	122.882	122.882	122.882	122.882
16	123.13	123.13	123.13	123.13
16	123.396	123.396	123.396	123.396
21	123.681	123.681	123.681	123.681
23	123.986	123.986	123.986	123.986
26	124.313	124.313	124.313	124.313
29	124.663	124.663	124.663	124.663
29	125.038	125.038	125.038	125.038
35	125.44	125.44	125.44	125.44
38	125.87	125.87	125.87	125.87
43	126.331	126.331	126.331	126.331
44	126.824	126.824	126.824	126.824
52	127.352	127.352	127.352	127.352
55	127.918	127.918	127.918	127.918
56	128.523	128.523	128.523	128.523
65	129.172	129.172	129.172	129.172
69	129.866	129.866	129.866	129.866
71	130.609	130.609	130.609	130.609
74	131.405	131.405	131.405	131.405
82	132.257	132.257	132.257	132.257
85	133.169	133.169	133.169	133.169
92	134.145	134.145	134.145	134.145
96	135.191	135.191	135.191	135.191
105	136.31	136.31	136.31	136.31
108	137.509	137.509	137.509	137.509
111	138.792	138.792	138.792	138.792
114	140.165	140.165	140.165	140.165
116	141.636	141.636	141.636	141.636
116	143.211	143.211	143.211	143.211
117	144.897	144.897	144.897	144.897
122	146.702	146.702	146.702	146.702
123	148.634	148.634	148.634	148.634
124	150.703	150.703	150.703	150.703
126	152.919	152.919	152.919	152.919
130	155.29	155.29	155.29	155.29
131	157.83	157.83	157.83	157.83
133	160.548	160.548	160.548	160.548
133	163.459	163.459	163.459	163.459
135	166.575	166.575	166.575	166.575
140	169.911	169.911	169.911	169.911
145	173.483	173.483	173.483	173.483
162	177.307	177.307	177.307	177.307
191	181.401	181.401	181.401	181.401
194	185.785	185.785	185.785	185.785
210	190.478	190.478	190.478	190.478
239	195.503	195.503	195.503	195.503
250	200.883	200.883	200.883	200.883
261	206.642	206.642	206.642	206.642
263	212.809	212.809	212.809	212.809
272	219.411	219.411	219.411	219.411
287	226.479	226.479	226.479	226.479
306	234.047	234.047	234.047	234.047
317	242.149	242.149	242.149	242.149
352	250.823	250.823	250.823	250.823
365	260.11	260.11	260.11	260.11
389	270.054	270.054	270.054	270.054
399	280.699	280.699	280.699	280.699
433	292.097	292.097	292.097	292.097
494	304.299	304.299	304.299	304.299
582	317.364	317.364	317.364	317.364
655	331.351	331.351	331.351	331.351
701	346.326	346.326	346.326	346.326
731	362.359	362.359	362.359	362.359
831	379.525	379.525	379.525	379.525
968	397.903	397.903	397.903	397.903
1063	417.579	417.579	417.579	417.579
1172	438.645	438.645	438.645	438.645
1257	461.199	461.199	461.199	461.199
1344	484.992	484.992	484.992	484.992
1486	509.088	509.088	509.088	509.088
1636	533.515	533.515	533.515	533.515
1805	558.426	558.426	558.426	558.426
1934	583.955	583.955	583.955	583.955
2020	610.212	610.212	610.212	610.212
2156	637.294	637.294	637.294	637.294
2336	665.289	665.289	665.289	665.289
2506	694.273	694.273	694.273	694.273
2670	724.318	724.318	724.318	724.318
2915	755.491	755.491	755.491	755.491
3166	787.858	787.858	787.858	787.858
3345	821.481	821.481	821.481	821.481
3521	856.422	856.422	856.422	856.422
3630	892.743	892.743	892.743	892.743
3759	930.507	930.507	930.507	930.507
3954	969.778	969.778	969.778	969.778
4070	1010.62	1010.62	1010.62	1010.62
4469	1053.1	1053.1	1053.1	1053.1
4532	1097.29	1097.29	1097.29	1097.29
4663	1143.25	1143.25	1143.25	1143.25
4848	1191.06	1191.06	1191.06	1191.06
5034	1240.8	1240.8	1240.8	1240.8
5175	1292.55	1292.55	1292.55	1292.55
5425	1346.38	1346.38	1346.38	1346.38
5570	1402.39	1402.39	1402.39	1402.39
5689	1460.65	1460.65	1460.65	1460.65
5846	1521.26	1521.26	1521.26	1521.26
5846	1584.32	1584.32	1584.32	1584.32
5846	1649.93	1649.93	1649.93	1649.93
5846	1718.18	1718.18	1718.18	1718.18
5846	1789.19	1789.19	1789.19	1789.19
5846	1863.06	1863.06	1863.06	1863.06
5846	1939.92	1939.92	1939.92	1939.92
5846	2019.88	2019.88	2019.88	2019.88
5846	2103.07	2103.07	2103.07	2103.07
6774	2189.62	2189.62	2189.62	2189.62
6973	2279.66	2279.66	2279.66	2279.66
7120	2373.33	2373.33	2373.33	2373.33
7402	2470.79	2470.79	2470.79	2470.79
7560	2572.18	2572.18	2572.18	2572.18
7766	2677.66	2677.66	2677.66	2677.66
7969	2787.41	2787.41	2787.41	2787.41
8181	2901.58	2901.58	2901.58	2901.58
8475	3020.36	3020.36	3020.36	3020.36
8803	3143.94	3143.94	3143.94	3143.94
9147	3272.51	3272.51	3272.51	3272.51
9503	3406.27	3406.27	3406.27	3406.27
10207	3545.43	3545.43	3545.43	3545.43
11072	3690.21	3690.21	3690.21	3690.21
11524	3840.83	3840.83	3840.83	3840.83
11933	3997.53	3997.53	3997.53	3997.53
12693	4160.56	4160.56	4160.56	4160.56
13248	4330.17	4330.17	4330.17	4330.17
13968	4506.63	4506.63	4506.63	4506.63
14547	4690.22	4690.22	4690.22	4690.22
15200	4881.21	4881.21	4881.21	4881.21
15810	5079.91	5079.91	5079.91	5079.91
16615	5286.64	5286.64	5286.64	5286.64
17530	5501.71	5501.71	5501.71	5501.71
17999	5725.47	5725.47	5725.47	5725.47
18706	5958.25	5958.25	5958.25	5958.25
19289	6200.44	6200.44	6200.44	6200.44
19877	6452.4	6452.4	6452.4	6452.4
20336	6714.54	6714.54	6714.54	6714.54
20900	6987.25	6987.25	6987.25	6987.25
21452	7270.98	7270.98	7270.98	7270.98
22253	7566.16	7566.16	7566.16	7566.16
22818	7873.25	7873.25	7873.25	7873.25
23591	8192.74	8192.74	8192.74	8192.74
24175	8525.13	8525.13	8525.13	8525.13
25118	8870.94	8870.94	8870.94	8870.94
26204	9230.7	9230.7	9230.7	9230.7
27242	9604.99	9604.99	9604.99	9604.99
28894	9994.39	9994.39	9994.39	9994.39
29876	10399.5	10399.5	10399.5	10399.5
31336	10821	10821	10821	10821
32722	11259.5	11259.5	11259.5	11259.5
34058	11715.6	11715.6	11715.6	11715.6
35836	12190.2	12190.2	12190.2	12190.2
37665	12671.6	12671.6	12671.6	12671.6
39033	13125.1	13125.1	13125.1	13125.1
40671	13551.5	13551.5	13551.5	13551.5
42143	13955.7	13955.7	13955.7	13955.7
43688	14342.1	14342.1	14342.1	14342.1
45221	14713.8	14713.8	14713.8	14713.8
46407	15073.5	15073.5	15073.5	15073.5
48140	15423.4	15423.4	15423.4	15423.4
49654	15765	15765	15765	15765
51122	16099.8	16099.8	16099.8	16099.8
52131	16428.9	16428.9	16428.9	16428.9
53304	16753	16753	16753	16753
54409	17072.8	17072.8	17072.8	17072.8
55213	17389	17389	17389	17389
56516	17701.9	17701.9	17701.9	17701.9
57466	18011.9	18011.9	18011.9	18011.9
58672	18319.3	18319.3	18319.3	18319.3
59648	18624.3	18624.3	18624.3	18624.3
60784	18927.1	18927.1	18927.1	18927.1
61700	19227.9	19227.9	19227.9	19227.9
62578	19526.7	19526.7	19526.7	19526.7
63367	19823.7	19823.7	19823.7	19823.7
63888	20118.9	20118.9	20118.9	20118.9
64301	20412.4	20412.4	20412.4	20412.4
64786	20704.3	20704.3	20704.3	20704.3
65486	20994.6	20994.6	20994.6	20994.6
66224	21283.4	21283.4	21283.4	21283.4
66913	21570.6	21570.6	21570.6	21570.6
67515	21856.4	21856.4	21856.4	21856.4
68131	22140.6	22140.6	22140.6	22140.6
68820	22423.5	22423.5	22423.5	22423.5
69709	22704.8	22704.8	22704.8	22704.8
70422	22984.8	22984.8	22984.8	22984.8
71083	23263.4	23263.4	23263.4	23263.4
71687	23540.5	23540.5	23540.5	23540.5
72173	23816.3	23816.3	23816.3	23816.3
72700	24090.7	24090.7	24090.7	24090.7
73332	24363.7	24363.7	24363.7	24363.7
73944	24635.4	24635.4	24635.4	24635.4
74584	24905.7	24905.7	24905.7	24905.7
75368	25171.5	25171.5	25171.5	25171.5
76098	25423.9	25423.9	25423.9	25423.9
76988	25663.7	25663.7	25663.7	25663.7
77860	25892.4	25892.4	25892.4	25892.4
78819	26111.5	26111.5	26111.5	26111.5
79437	26322.2	26322.2	26322.2	26322.2
80003	26525.4	26525.4	26525.4	26525.4
80895	26721.8	26721.8	26721.8	26721.8
81797	26912.1	26912.1	26912.1	26912.1
82662	27096.8	27096.8	27096.8	27096.8
83429	27276.3	27276.3	27276.3	27276.3
84295	27451.1	27451.1	27451.1	27451.1
85136	27621.4	27621.4	27621.4	27621.4
85718	27787.5	27787.5	27787.5	27787.5
86430	27949.6	27949.6	27949.6	27949.6
87169	28107.9	28107.9	28107.9	28107.9
87834	28262.5	28262.5	28262.5	28262.5
88434	28413.7	28413.7	28413.7	28413.7
89137	28561.5	28561.5	28561.5	28561.5
89860	28706.1	28706.1	28706.1	28706.1
90490	28847.5	28847.5	28847.5	28847.5
91118	28985.9	28985.9	28985.9	28985.9
91693	29121.4	29121.4	29121.4	29121.4
92229	29253.9	29253.9	29253.9	29253.9
92858	29383.7	29383.7	29383.7	29383.7
93343	29510.8	29510.8	29510.8	29510.8
93707	29635.2	29635.2	29635.2	29635.2
94218	29757	29757	29757	29757
94820	29876.3	29876.3	29876.3	29876.3
95301	29993.1	29993.1	29993.1	29993.1
95789	30107.5	30107.5	30107.5	30107.5
96169	30219.5	30219.5	30219.5	30219.5
96583	30329.2	30329.2	30329.2	30329.2
96942	30436.7	30436.7	30436.7	30436.7
97502	30541.9	30541.9	30541.9	30541.9
97881	30645	30645	30645	30645
98391	30745.9	30745.9	30745.9	30745.9
98746	30844.8	30844.8	30844.8	30844.8
99201	30941.7	30941.7	30941.7	30941.7
99675	31036.5	31036.5	31036.5	31036.5
99982	31129.4	31129.4	31129.4	31129.4
100327	31220.4	31220.4	31220.4	31220.4
100727	31309.6	31309.6	31309.6	31309.6
101248	31396.9	31396.9	31396.9	31396.9
101757	31482.4	31482.4	31482.4	31482.4
102321	31566.2	31566.2	31566.2	31566.2
102720	31648.2	31648.2	31648.2	31648.2
103056	31728.6	31728.6	31728.6	31728.6
103395	31807.3	31807.3	31807.3	31807.3
103928	31884.4	31884.4	31884.4	31884.4
104427	31959.9	31959.9	31959.9	31959.9
104879	32033.9	32033.9	32033.9	32033.9
105352	32106.3	32106.3	32106.3	32106.3
105785	32177.3	32177.3	32177.3	32177.3
106203	32246.8	32246.8	32246.8	32246.8
106591	32314.9	32314.9	32314.9	32314.9
107109	32381.6	32381.6	32381.6	32381.6
107669	32446.9	32446.9	32446.9	32446.9
108438	32510.9	32510.9	32510.9	32510.9
108930	32573.6	32573.6	32573.6	32573.6
109534	32634.9	32634.9	32634.9	32634.9
110074	32695.1	32695.1	32695.1	32695.1
110554	32754	32754	32754	32754
110984	32811.7	32811.7	32811.7	32811.7
111579	32868.2	32868.2	32868.2	32868.2
112091	32923.5	32923.5	32923.5	32923.5
112740	32977.7	32977.7	32977.7	32977.7
113295	33030.8	33030.8	33030.8	33030.8
113735	33082.8	33082.8	33082.8	33082.8
114266	33133.8	33133.8	33133.8	33133.8
114834	33183.7	33183.7	33183.7	33183.7
115360	33232.5	33232.5	33232.5	33232.5
115782	33280.4	33280.4	33280.4	33280.4
116297	33327.3	33327.3	33327.3	33327.3
116769	33373.2	33373.2	33373.2	33373.2
117242	33418.2	33418.2	33418.2	33418.2
117542	33462.3	33462.3	33462.3	33462.3
118006	33505.5	33505.5	33505.5	33505.5
118481	33547.7	33547.7	33547.7	33547.7
119025	33589.1	33589.1	33589.1	33589.1
119494	33629.7	33629.7	33629.7	33629.7
119951	33669.4	33669.4	33669.4	33669.4
120348	33708.3	33708.3	33708.3	33708.3
120638	33746.5	33746.5	33746.5	33746.5
120989	33783.8	33783.8	33783.8	33783.8
121399	33820.4	33820.4	33820.4	33820.4
121880	33856.2	33856.2	33856.2	33856.2
122413	33891.3	33891.3	33891.3	33891.3
122864	33925.6	33925.6	33925.6	33925.6
123145	33959.3	33959.3	33959.3	33959.3
123388	33992.3	33992.3	33992.3	33992.3
123856	34024.5	34024.5	34024.5	34024.5
124264	34056.2	34056.2	34056.2	34056.2
124652	34087.1	34087.1	34087.1	34087.1
125049	34117.5	34117.5	34117.5	34117.5
125622	34147.2	34147.2	34147.2	34147.2
125919	34176.3	34176.3	34176.3	34176.3
126241	34204.8	34204.8	34204.8	34204.8
126786	34232.8	34232.8	34232.8	34232.8
127227	34260.1	34260.1	34260.1	34260.1
127572	34286.9	34286.9	34286.9	34286.9
127792	34313.2	34313.2	34313.2	34313.2
128316	34338.9	34338.9	34338.9	34338.9
128616	34364	34364	34364	34364
128992	34388.7	34388.7	34388.7	34388.7
129455	34412.8	34412.8	34412.8	34412.8
129922	34436.5	34436.5	34436.5	34436.5
130326	34459.7	34459.7	34459.7	34459.7
130772	34482.4	34482.4	34482.4	34482.4
131195	34504.6	34504.6	34504.6	34504.6
131546	34526.4	34526.4	34526.4	34526.4
131727	34547.7	34547.7	34547.7	34547.7
132034	34568.6	34568.6	34568.6	34568.6
132326	34589.1	34589.1	34589.1	34589.1
132881	34609.1	34609.1	34609.1	34609.1
133298	34628.8	34628.8	34628.8	34628.8
133767	34648	34648	34648	34648
134132	34666.8	34666.8	34666.8	34666.8
134569	34685.3	34685.3	34685.3	34685.3
135045	34703.3	34703.3	34703.3	34703.3
135594	34721	34721	34721	34721
136365	34738.4	34738.4	34738.4	34738.4
137021	34755.4	34755.4	34755.4	34755.4
137650	34772	34772	34772	34772
138384	34788.3	34788.3	34788.3	34788.3
138861	34805	34805	34805	34805
139408	34824.2	34824.2	34824.2	34824.2
140157	34845.7	34845.7	34845.7	34845.7
140883	34869.2	34869.2	34869.2	34869.2
141453	34894.6	34894.6	34894.6	34894.6
142338	34921.4	34921.4	34921.4	34921.4
142994	34949.6	34949.6	34949.6	34949.6
143566	34979.1	34979.1	34979.1	34979.1
144249	35009.8	35009.8	35009.8	35009.8
144862	35041.5	35041.5	35041.5	35041.5
145548	35074.3	35074.3	35074.3	35074.3
145704	35108	35108	35108	35108
147092	35142.8	35142.8	35142.8	35142.8
147825	35178.5	35178.5	35178.5	35178.5
148490	35215.2	35215.2	35215.2	35215.2
149308	35252.9	35252.9	35252.9	35252.9
150179	35291.5	35291.5	35291.5	35291.5
151016	35331.1	35331.1	35331.1	35331.1
151857	35371.7	35371.7	35371.7	35371.7
152806	35413.2	35413.2	35413.2	35413.2
153541	35455.8	35455.8	35455.8	35455.8
154257	35499.4	35499.4	35499.4	35499.4
155234	35544.1	35544.1	35544.1	35544.1
156112	35589.8	35589.8	35589.8	35589.8
157047	35636.6	35636.6	35636.6	35636.6
158053	35684.5	35684.5	35684.5	35684.5
159072	35733.5	35733.5	35733.5	35733.5
159972	35783.7	35783.7	35783.7	35783.7
160813	35835.1	35835.1	35835.1	35835.1
161974	35887.7	35887.7	35887.7	35887.7
162954	35941.5	35941.5	35941.5	35941.5
164073	35996.6	35996.6	35996.6	35996.6
165029	36053	36053	36053	36053
166138	36110.7	36110.7	36110.7	36110.7
167133	36169.7	36169.7	36169.7	36169.7
168335	36230.1	36230.1	36230.1	36230.1
169878	36292	36292	36292	36292
171210	36355.3	36355.3	36355.3	36355.3
172571	36420.1	36420.1	36420.1	36420.1
174054	36486.4	36486.4	36486.4	36486.4
175467	36554.2	36554.2	36554.2	36554.2
176618	36623.6	36623.6	36623.6	36623.6
178108	36694.7	36694.7	36694.7	36694.7
179812	36767.4	36767.4	36767.4	36767.4
181869	36841.8	36841.8	36841.8	36841.8
183863	36915.9	36915.9	36915.9	36915.9
185641	36984	36984	36984	36984
187365	37046.2	37046.2	37046.2	37046.2
188902	37103.5	37103.5	37103.5	37103.5
190594	37156.6	37156.6	37156.6	37156.6
192575	37206.2	37206.2	37206.2	37206.2
194524	37252.8	37252.9	37252.8	37252.9
196621	37296.9	37296.9	37296.9	37296.9
198794	37338.8	37338.8	37338.8	37338.8
200563	37378.7	37378.7	37378.7	37378.7
202545	37416.9	37416.9	37416.9	37416.9
204521	37453.6	37453.6	37453.6	37453.6
206589	37488.9	37489	37488.9	37489
208961	37523	37523.1	37523	37523.1
211314	37556.1	37556.1	37556.1	37556.1
213311	37588	37588.1	37588	37588.1
215189	37619	37619.1	37619	37619.1
217327	37649.2	37649.2	37649.2	37649.2
219381	37678.5	37678.5	37678.5	37678.5
221544	37707	37707.1	37707	37707.1
223665	37734.8	37734.9	37734.8	37734.9
225516	37761.9	37761.9	37761.9	37761.9
227255	37788.3	37788.3	37788.3	37788.3
228996	37814	37814.1	37814	37814.1
230944	37839.2	37839.2	37839.2	37839.2
232512	37863.7	37863.7	37863.7	37863.7
234405	37887.6	37887.6	37887.6	37887.6
236554	37911	37911	37911	37911
238527	37933.8	37933.8	37933.8	37933.8
240236	37956.1	37956.1	37956.1	37956.1
242028	37977.7	37977.7	37977.7	37977.7
243631	37998.3	37998.3	37998.3	37998.3
245155	38017.9	38017.9	38017.9	38017.9
246484	38036.6	38036.7	38036.6	38036.7
247989	38054.6	38054.7	38054.6	38054.7
249292	38071.9	38071.9	38071.9	38071.9
250955	38088.5	38088.6	38088.5	38088.6
252279	38104.5	38104.6	38104.5	38104.6
253120	38120	38120.1	38120	38120.1
254044	38135	38135.1	38135	38135.1
255288	38149.5	38149.6	38149.5	38149.6
256418	38163.6	38163.7	38163.6	38163.7
257442	38177.2	38177.4	38177.2	38177.4
258062	38190.5	38190.6	38190.5	38190.6
258384	38203.4	38203.5	38203.4	38203.5
258813	38215.9	38216	38215.9	38216
259354	38228	38228.2	38228	38228.2
260139	38239.8	38240	38239.8	38240
260802	38251.3	38251.5	38251.3	38251.5
261580	38262.5	38262.8	38262.5	38262.8
262217	38273.5	38273.7	38273.5	38273.7
262702	38284.1	38284.3	38284.1	38284.3
263120	38294.4	38294.6	38294.4	38294.6
263672	38304.5	38304.7	38304.5	38304.7
264367	38314.3	38314.5	38314.3	38314.5
264960	38323.8	38324.1	38323.8	38324.1
265413	38333.1	38333.4	38333.1	38333.4
265832	38342.1	38342.5	38342.1	38342.5
266264	38350.9	38351.3	38350.9	38351.3
266646	38359.5	38359.9	38359.5	38359.9
267100	38367.9	38368.3	38367.9	38368.3
267597	38376	38376.5	38376	38376.5
268035	38384	38384.4	38384	38384.4
268520	38391.7	38392.2	38391.7	38392.2
268901	38399.3	38399.8	38399.3	38399.8
269194	38406.6	38407.1	38406.6	38407.1
269500	38413.8	38414.3	38413.8	38414.3
269782	38420.8	38421.3	38420.8	38421.3
270180	38427.6	38428.1	38427.6	38428.1
270527	38434.2	38434.8	38434.2	38434.8
270944	38440.6	38441.3	38440.6	38441.3
271200	38446.9	38447.6	38446.9	38447.6
271345	38453	38453.7	38453	38453.7
271541	38459	38459.7	38459	38459.7
271790	38464.8	38465.6	38464.8	38465.6
272036	38470.5	38471.2	38470.5	38471.2
272285	38476	38476.8	38476	38476.8
272632	38481.4	38482.2	38481.4	38482.2
272805	38486.6	38487.5	38486.6	38487.5
272914	38491.8	38492.6	38491.8	38492.6
273024	38496.7	38497.6	38496.7	38497.6
273175	38501.6	38502.4	38501.6	38502.4
273398	38506.3	38507.2	38506.3	38507.2
273678	38510.8	38511.7	38510.8	38511.7
273892	38515.3	38516.2	38515.3	38516.2
274028	38519.6	38520.5	38519.6	38520.5
274187	38523.8	38524.7	38523.8	38524.7
274346	38527.8	38528.8	38527.8	38528.8
274480	38531.8	38532.8	38531.8	38532.8
274601	38535.6	38536.7	38535.6	38536.7
274775	38539.4	38540.4	38539.4	38540.4
274899	38543	38544.1	38543	38544.1
275036	38546.6	38547.6	38546.6	38547.6
275194	38550	38551.1	38550	38551.1
275318	38553.3	38554.5	38553.3	38554.5
275391	38556.6	38557.7	38556.6	38557.7
275502	38559.8	38560.9	38559.8	38560.9
275601	38562.8	38564	38562.8	38564
275769	38565.8	38567	38565.8	38567
275881	38568.8	38570	38568.8	38570
275935	38571.6	38572.8	38571.6	38572.8
275974	38574.3	38575.6	38574.3	38575.6
276037	38577	38578.3	38577	38578.3
276174	38579.6	38580.9	38579.6	38580.9
276250	38582.2	38583.5	38582.2	38583.5
276323	38584.6	38585.9	38584.6	38585.9
276368	38587	38588.4	38587	38588.4
276435	38589.4	38590.7	38589.4	38590.7
276503	38591.6	38593	38591.6	38593
276598	38593.9	38595.2	38593.9	38595.2
276683	38596	38597.4	38596	38597.4
276799	38598.1	38599.5	38598.1	38599.5
276871	38600.1	38601.5	38600.1	38601.5
276984	38602.1	38603.5	38602.1	38603.5
277071	38604	38605.5	38604	38605.5
277137	38605.9	38607.3	38605.9	38607.3
277212	38607.7	38609.2	38607.7	38609.2
277318	38609.5	38611	38609.5	38611
277443	38611.2	38612.7	38611.2	38612.7
277536	38612.9	38614.4	38612.9	38614.4
277615	38614.5	38616	38614.5	38616
277696	38616.1	38617.6	38616.1	38617.6
277780	38617.7	38619.2	38617.7	38619.2
277877	38619.2	38620.7	38619.2	38620.7
277959	38620.6	38622.2	38620.6	38622.2
278105	38622.1	38623.6	38622.1	38623.6
278233	38623.4	38625	38623.4	38625
278446	38624.8	38626.4	38624.8	38626.4
278543	38626.1	38627.7	38626.1	38627.7
278717	38627.4	38628.9	38627.4	38628.9
278920	38628.7	38630.3	38628.7	38630.3
279153	38630.3	38631.9	38630.3	38631.9
279629	38632.2	38633.9	38632.2	38633.9
280024	38634.4	38636	38634.4	38636
280365	38636.7	38638.4	38636.7	38638.4
280565	38639.3	38641	38639.3	38641
280833	38642	38643.7	38642	38643.7
281300	38644.9	38646.6	38644.9	38646.6
281811	38647.9	38649.6	38647.9	38649.6
282498	38650.9	38652.7	38650.9	38652.7
283082	38654.1	38656	38654.1	38656
283667	38657.5	38659.3	38657.5	38659.3
284091	38660.9	38662.7	38660.9	38662.7
284531	38664.4	38666.3	38664.4	38666.3
285413	38668	38669.9	38668	38669.9
286286	38671.7	38673.6	38671.7	38673.6
287184	38675.4	38677.5	38675.4	38677.5
288159	38679.3	38681.4	38679.3	38681.4
288788	38683.3	38685.4	38683.3	38685.4
289274	38687.4	38689.5	38687.4	38689.5
289962	38691.5	38693.7	38691.5	38693.7
290818	38695.8	38698	38695.8	38698
291803	38700.2	38702.4	38700.2	38702.4
292731	38704.6	38707	38704.6	38707
293737	38709.2	38711.6	38709.2	38711.6
295019	38713.8	38716.3	38713.8	38716.3
295804	38718.6	38721.1	38718.6	38721.1
296731	38723.5	38726	38723.5	38726
297997	38728.5	38731.1	38728.5	38731.1
300092	38733.6	38736.3	38733.6	38736.3
301713	38738.8	38741.5	38738.8	38741.5
303171	38744.1	38746.9	38744.1	38746.9
305077	38749.6	38752.4	38749.6	38752.4
306117	38755.2	38758.1	38755.2	38758.1
306810	38760.8	38763.9	38760.8	38763.9
308134	38766.7	38769.8	38766.7	38769.8
309351	38772.6	38775.8	38772.6	38775.8
310994	38778.7	38782	38778.7	38782
312348	38784.9	38788.3	38784.9	38788.3
313468	38791.3	38794.7	38791.3	38794.7
314984	38797.8	38801.3	38797.8	38801.3
316174	38804.5	38808.1	38804.5	38808.1
317572	38811.3	38815	38811.3	38815
319101	38818.2	38822	38818.2	38822
320453	38825.4	38829.2	38825.4	38829.2
321787	38832.6	38836.6	38832.6	38836.6
322632	38840.1	38844.2	38840.1	38844.2
323104	38847.6	38851.9	38847.6	38851.9
323715	38855.4	38859.8	38855.4	38859.8
325379	38863.4	38867.8	38863.4	38867.8
327066	38871.3	38875.9	38871.3	38875.9
328735	38878.8	38883.5	38878.8	38883.5
330494	38885.8	38890.6	38885.8	38890.6
332003	38892.4	38897.3	38892.4	38897.3
332961	38898.7	38903.7	38898.7	38903.7
333698	38904.7	38909.8	38904.7	38909.8
335273	38910.5	38915.7	38910.5	38915.7
336762	38916.1	38921.4	38916.1	38921.4
338306	38921.4	38926.8	38921.4	38926.8
339658	38926.7	38932.2	38926.7	38932.2
340845	38931.8	38937.3	38931.8	38937.3
341714	38936.7	38942.4	38936.7	38942.4
342305	38941.6	38947.3	38941.6	38947.3
343104	38946.3	38952.1	38946.3	38952.1
344322	38951	38956.9	38951	38956.9
345674	38955.5	38961.5	38955.5	38961.5
347084	38960	38966.1	38960	38966.1
347972	38964.4	38970.5	38964.4	38970.5
348669	38968.7	38974.9	38968.7	38974.9
349231	38972.9	38979.2	38972.9	38979.2
350204	38977.1	38983.5	38977.1	38983.5
351338	38981.2	38987.7	38981.2	38987.7
352504	38985.2	38991.8	38985.2	38991.8
353425	38989.2	38995.8	38989.2	38995.8
354033	38993.1	38999.8	38993.1	38999.8
354476	38996.9	39003.7	38996.9	39003.7
355001	39000.7	39007.6	39000.7	39007.6
355843	39004.5	39011.4	39004.5	39011.4
356772	39008.1	39015.1	39008.1	39015.1
357550	39011.7	39018.8	39011.7	39018.8
358345	39015.3	39022.4	39015.3	39022.4
358739	39018.8	39026	39018.8	39026
359247	39022.2	39029.5	39022.2	39029.5
359495	39025.6	39033	39025.6	39033
359881	39029	39036.4	39029	39036.4
360503	39032.3	39039.8	39032.3	39039.8
361027	39035.5	39043.1	39035.5	39043.1
361647	39038.7	39046.4	39038.7	39046.4
362088	39041.9	39049.6	39041.9	39049.6
362335	39045	39052.8	39045	39052.8
362672	39048.1	39055.9	39048.1	39055.9
363240	39051.1	39059	39051.1	39059
363712	39054.1	39062	39054.1	39062
364098	39057	39065	39057	39065
364576	39059.9	39068	39059.9	39068
364960	39062.7	39070.9	39062.7	39070.9
365167	39065.5	39073.7	39065.5	39073.7
365372	39068.3	39076.5	39068.3	39076.5
365776	39071	39079.3	39071	39079.3
366097	39073.6	39082.1	39073.6	39082.1
366424	39076.3	39084.8	39076.3	39084.8
366783	39078.9	39087.4	39078.9	39087.4

## Sheet: Death 3-6-11-14
Historical data	Scenario 3	Scenario 6	Scenario 11	Scenario 14
0	0	0	0	0
0	0.000108424	0.000108424	0.000108424	0.000108424
0	0.000559872	0.000559872	0.000559872	0.000559872
0	0.00132337	0.00132337	0.00132337	0.00132337
0	0.00235315	0.00235315	0.00235315	0.00235315
0	0.00361762	0.00361762	0.00361762	0.00361762
0	0.00509623	0.00509623	0.00509623	0.00509623
0	0.00677669	0.00677669	0.00677669	0.00677669
0	0.00865296	0.00865296	0.00865296	0.00865296
0	0.0107237	0.0107237	0.0107237	0.0107237
0	0.0129914	0.0129914	0.0129914	0.0129914
0	0.0154613	0.0154613	0.0154613	0.0154613
0	0.0181412	0.0181412	0.0181412	0.0181412
0	0.0210407	0.0210407	0.0210407	0.0210407
0	0.0241715	0.0241715	0.0241715	0.0241715
0	0.0275467	0.0275467	0.0275467	0.0275467
0	0.0311808	0.0311808	0.0311808	0.0311808
0	0.0350901	0.0350901	0.0350901	0.0350901
0	0.0392922	0.0392922	0.0392922	0.0392922
0	0.0438061	0.0438061	0.0438061	0.0438061
0	0.0486526	0.0486526	0.0486526	0.0486526
0	0.0538539	0.0538539	0.0538539	0.0538539
0	0.0594341	0.0594341	0.0594341	0.0594341
2	0.0654188	0.0654188	0.0654188	0.0654188
2	0.071836	0.071836	0.071836	0.071836
2	0.0787151	0.0787151	0.0787151	0.0787151
2	0.0860883	0.0860883	0.0860883	0.0860883
2	0.0939897	0.0939897	0.0939897	0.0939897
3	0.102456	0.102456	0.102456	0.102456
3	0.111527	0.111527	0.111527	0.111527
3	0.121244	0.121244	0.121244	0.121244
3	0.131653	0.131653	0.131653	0.131653
3	0.142801	0.142801	0.142801	0.142801
3	0.154742	0.154742	0.154742	0.154742
3	0.16753	0.16753	0.16753	0.16753
3	0.181226	0.181226	0.181226	0.181226
3	0.195892	0.195892	0.195892	0.195892
3	0.211597	0.211597	0.211597	0.211597
3	0.228414	0.228414	0.228414	0.228414
3	0.246422	0.246422	0.246422	0.246422
3	0.265705	0.265705	0.265705	0.265705
3	0.286351	0.286351	0.286351	0.286351
3	0.308458	0.308458	0.308458	0.308458
3	0.332129	0.332129	0.332129	0.332129
3	0.357473	0.357473	0.357473	0.357473
3	0.384608	0.384608	0.384608	0.384608
3	0.413662	0.413662	0.413662	0.413662
3	0.44477	0.44477	0.44477	0.44477
3	0.478076	0.478076	0.478076	0.478076
3	0.513735	0.513735	0.513735	0.513735
3	0.551915	0.551915	0.551915	0.551915
3	0.592792	0.592792	0.592792	0.592792
3	0.636558	0.636558	0.636558	0.636558
4	0.683415	0.683415	0.683415	0.683415
4	0.733583	0.733583	0.733583	0.733583
4	0.787295	0.787295	0.787295	0.787295
4	0.844802	0.844802	0.844802	0.844802
5	0.906372	0.906372	0.906372	0.906372
5	0.972291	0.972291	0.972291	0.972291
5	1.04287	1.04287	1.04287	1.04287
5	1.11843	1.11843	1.11843	1.11843
5	1.19933	1.19933	1.19933	1.19933
5	1.28594	1.28594	1.28594	1.28594
5	1.37867	1.37867	1.37867	1.37867
5	1.47795	1.47795	1.47795	1.47795
5	1.58425	1.58425	1.58425	1.58425
5	1.69805	1.69805	1.69805	1.69805
5	1.8199	1.8199	1.8199	1.8199
5	1.95035	1.95035	1.95035	1.95035
5	2.09001	2.09001	2.09001	2.09001
5	2.23954	2.23954	2.23954	2.23954
5	2.39963	2.39963	2.39963	2.39963
5	2.57103	2.57103	2.57103	2.57103
5	2.75454	2.75454	2.75454	2.75454
6	2.951	2.951	2.951	2.951
6	3.16135	3.16135	3.16135	3.16135
7	3.38655	3.38655	3.38655	3.38655
8	3.62767	3.62767	3.62767	3.62767
8	3.88581	3.88581	3.88581	3.88581
11	4.16219	4.16219	4.16219	4.16219
12	4.45809	4.45809	4.45809	4.45809
14	4.70239	4.70239	4.70239	4.70239
17	4.9656	4.9656	4.9656	4.9656
18	5.25255	5.25255	5.25255	5.25255
19	5.56314	5.56314	5.56314	5.56314
20	5.89725	5.89725	5.89725	5.89725
27	6.25479	6.25479	6.25479	6.25479
27	6.63573	6.63573	6.63573	6.63573
32	7.04012	7.04012	7.04012	7.04012
35	7.46809	7.46809	7.46809	7.46809
40	7.91983	7.91983	7.91983	7.91983
47	8.39563	8.39563	8.39563	8.39563
55	8.89588	8.89588	8.89588	8.89588
57	9.42102	9.42102	9.42102	9.42102
60	9.97157	9.97157	9.97157	9.97157
61	10.5482	10.5482	10.5482	10.5482
63	11.1514	11.1514	11.1514	11.1514
65	11.7822	11.7822	11.7822	11.7822
72	12.4411	12.4411	12.4411	12.4411
72	13.1293	13.1293	13.1293	13.1293
74	13.8475	13.8475	13.8475	13.8475
75	14.5967	14.5967	14.5967	14.5967
75	15.3782	15.3782	15.3782	15.3782
78	16.1929	16.1929	16.1929	16.1929
81	17.042	17.042	17.042	17.042
89	17.927	17.927	17.927	17.927
94	18.8489	18.8489	18.8489	18.8489
98	19.8093	19.8093	19.8093	19.8093
103	20.8096	20.8096	20.8096	20.8096
103	21.8513	21.8513	21.8513	21.8513
103	22.936	22.936	22.936	22.936
103	24.0654	24.0654	24.0654	24.0654
103	25.2411	25.2411	25.2411	25.2411
103	26.4651	26.4651	26.4651	26.4651
103	27.7391	27.7391	27.7391	27.7391
103	29.0652	29.0652	29.0652	29.0652
103	30.4455	30.4455	30.4455	30.4455
120	31.882	31.882	31.882	31.882
120	33.3769	33.3769	33.3769	33.3769
124	34.9327	34.9327	34.9327	34.9327
124	36.5518	36.5518	36.5518	36.5518
127	38.2365	38.2365	38.2365	38.2365
128	39.9897	39.9897	39.9897	39.9897
139	41.814	41.814	41.814	41.814
146	43.7123	43.7123	43.7123	43.7123
148	45.6874	45.6874	45.6874	45.6874
150	47.7426	47.7426	47.7426	47.7426
163	49.881	49.881	49.881	49.881
167	52.106	52.106	52.106	52.106
170	54.421	54.421	54.421	54.421
180	56.8296	56.8296	56.8296	56.8296
188	59.3357	59.3357	59.3357	59.3357
197	61.9432	61.9432	61.9432	61.9432
200	64.656	64.656	64.656	64.656
209	67.4785	67.4785	67.4785	67.4785
223	70.4152	70.4152	70.4152	70.4152
228	73.4705	73.4705	73.4705	73.4705
239	76.6492	76.6492	76.6492	76.6492
253	79.9564	79.9564	79.9564	79.9564
263	83.3972	83.3972	83.3972	83.3972
274	86.9771	86.9771	86.9771	86.9771
284	90.7015	90.7015	90.7015	90.7015
310	94.5764	94.5764	94.5764	94.5764
336	98.6078	98.6078	98.6078	98.6078
343	102.802	102.802	102.802	102.802
356	107.166	107.166	107.166	107.166
365	111.705	111.705	111.705	111.705
380	116.429	116.429	116.429	116.429
390	121.342	121.342	121.342	121.342
407	126.455	126.455	126.455	126.455
420	131.773	131.773	131.773	131.773
440	137.307	137.307	137.307	137.307
463	143.064	143.064	143.064	143.064
479	149.053	149.053	149.053	149.053
492	155.285	155.285	155.285	155.285
509	161.767	161.767	161.767	161.767
528	168.512	168.512	168.512	168.512
544	175.529	175.529	175.529	175.529
572	182.829	182.829	182.829	182.829
600	190.424	190.424	190.424	190.424
620	198.325	198.325	198.325	198.325
637	200.662	200.662	200.662	200.662
662	202.825	202.825	202.825	202.825
678	205.197	205.197	205.197	205.197
692	207.769	207.769	207.769	207.769
709	210.533	210.533	210.533	210.533
725	213.476	213.476	213.476	213.476
745	216.589	216.589	216.589	216.589
758	219.858	219.858	219.858	219.858
770	223.273	223.273	223.273	223.273
793	226.822	226.822	226.822	226.822
809	230.494	230.494	230.494	230.494
828	234.279	234.279	234.279	234.279
846	238.167	238.167	238.167	238.167
856	242.148	242.148	242.148	242.148
880	246.214	246.214	246.214	246.214
897	250.356	250.356	250.356	250.356
918	254.566	254.566	254.566	254.566
933	258.836	258.836	258.836	258.836
949	263.162	263.162	263.162	263.162
966	267.535	267.535	267.535	267.535
974	271.95	271.95	271.95	271.95
986	276.402	276.402	276.402	276.402
996	280.885	280.885	280.885	280.885
1013	285.396	285.396	285.396	285.396
1022	289.93	289.93	289.93	289.93
1035	294.483	294.483	294.483	294.483
1045	299.051	299.051	299.051	299.051
1060	303.632	303.632	303.632	303.632
1072	308.222	308.222	308.222	308.222
1089	312.818	312.818	312.818	312.818
1096	317.419	317.419	317.419	317.419
1108	322.021	322.021	322.021	322.021
1127	326.623	326.623	326.623	326.623
1141	331.223	331.223	331.223	331.223
1148	335.819	335.819	335.819	335.819
1155	340.409	340.409	340.409	340.409
1165	344.992	344.992	344.992	344.992
1170	349.567	349.567	349.567	349.567
1177	354.132	354.132	354.132	354.132
1191	358.686	358.686	358.686	358.686
1198	363.146	363.146	363.146	363.146
1205	367.587	367.587	367.587	367.587
1208	372.014	372.014	372.014	372.014
1214	376.425	376.425	376.425	376.425
1222	380.816	380.816	380.816	380.816
1230	385.185	385.185	385.185	385.185
1238	389.528	389.528	389.528	389.528
1255	393.842	393.842	393.842	393.842
1262	398.124	398.124	398.124	398.124
1271	402.371	402.371	402.371	402.371
1277	406.581	406.581	406.581	406.581
1287	410.75	410.75	410.75	410.75
1301	414.876	414.876	414.876	414.876
1305	418.958	418.958	418.958	418.958
1312	422.992	422.992	422.992	422.992
1325	426.978	426.978	426.978	426.978
1337	430.914	430.914	430.914	430.914
1346	434.798	434.798	434.798	434.798
1352	438.629	438.629	438.629	438.629
1365	442.406	442.406	442.406	442.406
1371	446.129	446.129	446.129	446.129
1384	449.797	449.797	449.797	449.797
1396	453.409	453.409	453.409	453.409
1400	456.964	456.964	456.964	456.964
1419	460.463	460.463	460.463	460.463
1426	463.905	463.905	463.905	463.905
1437	467.291	467.291	467.291	467.291
1445	470.619	470.619	470.619	470.619
1451	473.892	473.892	473.892	473.892
1457	477.107	477.107	477.107	477.107
1464	480.267	480.267	480.267	480.267
1469	483.371	483.371	483.371	483.371
1478	486.42	486.42	486.42	486.42
1489	489.413	489.413	489.413	489.413
1494	492.353	492.353	492.353	492.353
1503	495.238	495.238	495.238	495.238
1508	498.07	498.07	498.07	498.07
1512	500.849	500.849	500.849	500.849
1518	503.577	503.577	503.577	503.577
1523	506.253	506.253	506.253	506.253
1530	508.878	508.878	508.878	508.878
1537	511.453	511.453	511.453	511.453
1545	513.978	513.978	513.978	513.978
1554	516.455	516.455	516.455	516.455
1558	518.885	518.885	518.885	518.885
1565	521.266	521.266	521.266	521.266
1569	523.602	523.602	523.602	523.602
1581	525.892	525.892	525.892	525.892
1588	528.137	528.137	528.137	528.137
1601	530.337	530.337	530.337	530.337
1607	532.494	532.494	532.494	532.494
1620	534.609	534.609	534.609	534.609
1636	536.682	536.682	536.682	536.682
1647	538.713	538.713	538.713	538.713
1651	540.704	540.704	540.704	540.704
1661	542.655	542.655	542.655	542.655
1664	544.567	544.567	544.567	544.567
1672	546.441	546.441	546.441	546.441
1686	548.277	548.277	548.277	548.277
1695	550.076	550.076	550.076	550.076
1700	551.839	551.839	551.839	551.839
1706	553.566	553.566	553.566	553.566
1709	555.259	555.259	555.259	555.259
1715	556.917	556.917	556.917	556.917
1724	558.542	558.542	558.542	558.542
1734	560.134	560.134	560.134	560.134
1745	561.694	561.694	561.694	561.694
1747	563.222	563.222	563.222	563.222
1755	564.719	564.719	564.719	564.719
1766	566.185	566.185	566.185	566.185
1769	567.622	567.622	567.622	567.622
1779	569.029	569.029	569.029	569.029
1791	570.408	570.408	570.408	570.408
1803	571.759	571.759	571.759	571.759
1806	573.082	573.082	573.082	573.082
1809	574.379	574.379	574.379	574.379
1813	575.649	575.649	575.649	575.649
1818	576.893	576.893	576.893	576.893
1831	578.111	578.111	578.111	578.111
1843	579.305	579.305	579.305	579.305
1846	580.474	580.474	580.474	580.474
1853	581.619	581.619	581.619	581.619
1861	582.741	582.741	582.741	582.741
1864	583.84	583.84	583.84	583.84
1870	584.917	584.917	584.917	584.917
1882	585.971	585.971	585.971	585.971
1897	587.004	587.004	587.004	587.004
1901	588.016	588.016	588.016	588.016
1909	589.007	589.007	589.007	589.007
1912	589.978	589.978	589.978	589.978
1913	590.929	590.929	590.929	590.929
1918	591.861	591.861	591.861	591.861
1923	592.773	592.773	592.773	592.773
1937	593.667	593.667	593.667	593.667
1944	594.542	594.542	594.542	594.542
1948	595.399	595.399	595.399	595.399
1950	596.239	596.239	596.239	596.239
1963	597.062	597.062	597.062	597.062
1965	597.868	597.868	597.868	597.868
1966	598.657	598.657	598.657	598.657
1974	599.43	599.43	599.43	599.43
1985	600.187	600.187	600.187	600.187
1994	600.929	600.929	600.929	600.929
2003	601.656	601.656	601.656	601.656
2004	602.367	602.367	602.367	602.367
2006	603.064	603.064	603.064	603.064
2008	603.747	603.747	603.747	603.747
2023	604.416	604.416	604.416	604.416
2029	605.071	605.071	605.071	605.071
2030	605.712	605.712	605.712	605.712
2033	606.341	606.341	606.341	606.341
2037	606.956	606.956	606.956	606.956
2044	607.559	607.559	607.559	607.559
2057	608.15	608.15	608.15	608.15
2060	608.728	608.728	608.728	608.728
2063	609.295	609.295	609.295	609.295
2066	609.85	609.85	609.85	609.85
2071	610.393	610.393	610.393	610.393
2075	610.926	610.926	610.926	610.926
2083	611.447	611.447	611.447	611.447
2085	611.958	611.958	611.958	611.958
2087	612.458	612.458	612.458	612.458
2091	612.948	612.948	612.948	612.948
2093	613.428	613.428	613.428	613.428
2103	613.898	613.898	613.898	613.898
2116	614.429	614.429	614.429	614.429
2122	614.954	614.954	614.954	614.954
2126	615.47	615.47	615.47	615.47
2136	615.978	615.978	615.978	615.978
2145	616.477	616.477	616.477	616.477
2148	616.969	616.969	616.969	616.969
2156	617.456	617.456	617.456	617.456
2158	617.937	617.937	617.937	617.937
2167	618.413	618.413	618.413	618.413
2171	618.887	618.887	618.887	618.887
2177	619.357	619.357	619.357	619.357
2181	619.827	619.827	619.827	619.827
2194	620.295	620.295	620.295	620.295
2209	620.764	620.764	620.764	620.764
2223	621.234	621.234	621.234	621.234
2237	621.705	621.705	621.705	621.705
2249	622.179	622.179	622.179	622.179
2259	622.657	622.657	622.657	622.657
2271	623.138	623.138	623.138	623.138
2279	623.623	623.623	623.623	623.623
2293	624.114	624.114	624.114	624.114
2305	624.61	624.61	624.61	624.61
2316	625.113	625.113	625.113	625.113
2321	625.623	625.623	625.623	625.623
2340	626.141	626.141	626.141	626.141
2354	626.666	626.666	626.666	626.666
2365	627.2	627.2	627.2	627.2
2373	627.743	627.743	627.743	627.743
2386	628.296	628.296	628.296	628.296
2391	628.858	628.858	628.858	628.858
2394	629.432	629.432	629.432	629.432
2404	630.016	630.016	630.016	630.016
2420	630.611	630.611	630.611	630.611
2429	631.219	631.219	631.219	631.219
2442	631.839	631.839	631.839	631.839
2451	632.471	632.471	632.471	632.471
2466	633.117	633.117	633.117	633.117
2483	633.776	633.776	633.776	633.776
2510	634.45	634.45	634.45	634.45
2540	635.138	635.138	635.138	635.138
2550	635.841	635.841	635.841	635.841
2555	636.559	636.559	636.559	636.559
2573	637.293	637.293	637.293	637.293
2592	638.044	638.044	638.044	638.044
2602	638.811	638.811	638.811	638.811
2618	639.576	639.576	639.576	639.576
2647	640.347	640.347	640.347	640.347
2659	641.124	641.124	641.124	641.124
2674	641.909	641.909	641.909	641.909
2693	642.699	642.699	642.699	642.699
2718	643.495	643.495	643.495	643.495
2741	644.295	644.295	644.295	644.295
2769	645.098	645.098	645.098	645.098
2784	645.903	645.904	645.903	645.904
2801	646.709	646.709	646.709	646.709
2825	647.515	647.515	647.515	647.515
2841	648.318	648.318	648.318	648.318
2865	649.119	649.119	649.119	649.119
2890	649.916	649.916	649.916	649.916
2915	650.708	650.708	650.708	650.708
2936	651.494	651.494	651.494	651.494
2963	652.274	652.274	652.274	652.274
3000	653.047	653.047	653.047	653.047
3025	653.811	653.811	653.811	653.811
3058	654.567	654.567	654.567	654.567
3078	655.314	655.314	655.314	655.314
3111	656.051	656.051	656.051	656.051
3146	656.778	656.778	656.778	656.778
3174	657.495	657.495	657.495	657.495
3208	658.201	658.201	658.201	658.201
3230	658.896	658.896	658.896	658.896
3252	659.58	659.581	659.58	659.581
3285	660.253	660.253	660.253	660.253
3300	660.915	660.915	660.915	660.915
3328	661.565	661.565	661.565	661.565
3370	661.849	661.849	661.849	661.849
3392	662.11	662.11	662.11	662.11
3439	662.373	662.373	662.373	662.373
3474	662.636	662.637	662.636	662.637
3496	662.9	662.9	662.9	662.9
3511	663.164	663.164	663.164	663.164
3531	663.426	663.427	663.426	663.427
3551	663.689	663.689	663.689	663.689
3570	663.949	663.95	663.949	663.95
3605	664.209	664.209	664.209	664.209
3639	664.466	664.467	664.466	664.467
3658	664.722	664.722	664.722	664.722
3688	664.975	664.976	664.975	664.976
3709	665.226	665.226	665.226	665.226
3726	665.474	665.474	665.474	665.474
3757	665.719	665.719	665.719	665.719
3772	665.961	665.962	665.961	665.962
3795	666.2	666.201	666.2	666.201
3822	666.436	666.436	666.436	666.436
3840	666.668	666.669	666.668	666.669
3871	666.897	666.898	666.897	666.898
3888	667.122	667.123	667.122	667.123
3897	667.344	667.345	667.344	667.345
3911	667.563	667.563	667.563	667.563
3938	667.777	667.778	667.777	667.778
3951	667.988	667.988	667.988	667.988
3964	668.195	668.195	668.195	668.195
3976	668.398	668.399	668.398	668.399
3996	668.598	668.598	668.598	668.598
4008	668.793	668.794	668.793	668.794
4021	668.985	668.986	668.985	668.986
4038	669.174	669.175	669.174	669.175
4048	669.358	669.359	669.358	669.359
4060	669.539	669.54	669.539	669.54
4068	669.716	669.718	669.716	669.718
4076	669.89	669.891	669.89	669.891
4084	670.06	670.061	670.06	670.061
4093	670.226	670.228	670.226	670.228
4108	670.389	670.391	670.389	670.391
4127	670.549	670.55	670.549	670.55
4139	670.705	670.707	670.705	670.707
4143	670.857	670.859	670.857	670.859
4155	671.007	671.009	671.007	671.009
4165	671.153	671.155	671.153	671.155
4171	671.295	671.297	671.295	671.297
4178	671.435	671.437	671.435	671.437
4185	671.571	671.574	671.571	671.574
4193	671.705	671.707	671.705	671.707
4201	671.835	671.837	671.835	671.837
4209	671.962	671.965	671.962	671.965
4213	672.158	672.16	672.158	672.16
4220	672.352	672.355	672.352	672.355
4226	672.542	672.545	672.542	672.545
4231	672.726	672.729	672.726	672.729
4235	672.905	672.908	672.905	672.908
4237	673.078	673.082	673.078	673.082
4242	673.248	673.252	673.248	673.252
4250	673.412	673.416	673.412	673.416
4257	673.572	673.576	673.572	673.576
4260	673.727	673.732	673.727	673.732
4262	673.879	673.884	673.879	673.884
4276	674.026	674.031	674.026	674.031
4280	674.169	674.174	674.169	674.174
4283	674.308	674.313	674.308	674.313
4286	674.443	674.449	674.443	674.449
4290	674.574	674.581	674.574	674.581
4292	674.702	674.709	674.702	674.709
4296	674.827	674.833	674.827	674.833
4302	674.948	674.955	674.948	674.955
4309	675.065	675.073	675.065	675.073
4314	675.18	675.187	675.18	675.187
4315	675.291	675.299	675.291	675.299
4320	675.399	675.407	675.399	675.407
4320	675.505	675.513	675.505	675.513
4325	675.607	675.615	675.607	675.615
4327	675.707	675.715	675.707	675.715
4330	675.804	675.812	675.804	675.812
4331	675.898	675.907	675.898	675.907
4332	675.99	675.999	675.99	675.999
4335	676.079	676.088	676.079	676.088
4338	676.165	676.175	676.165	676.175
4341	676.25	676.26	676.25	676.26
4342	676.332	676.342	676.332	676.342
4343	676.411	676.422	676.411	676.422
4343	676.489	676.5	676.489	676.5
4343	676.565	676.576	676.565	676.576
4347	676.638	676.649	676.638	676.649
4349	676.709	676.721	676.709	676.721
4350	676.779	676.791	676.779	676.791
4352	676.847	676.858	676.847	676.858
4354	676.912	676.924	676.912	676.924
4357	676.976	676.989	676.976	676.989
4357	677.038	677.051	677.038	677.051
4359	677.099	677.112	677.099	677.112
4360	677.158	677.171	677.158	677.171
4363	677.215	677.228	677.215	677.228
4365	677.271	677.284	677.271	677.284
4367	677.325	677.339	677.325	677.339
4369	677.378	677.392	677.378	677.392
4371	677.429	677.443	677.429	677.443
4374	677.488	677.502	677.488	677.502
4376	677.545	677.56	677.545	677.56
4381	677.601	677.616	677.601	677.616
4383	677.656	677.671	677.656	677.671
4385	677.709	677.725	677.709	677.725
4390	677.762	677.777	677.762	677.777
4391	677.813	677.828	677.813	677.828
4395	677.863	677.879	677.863	677.879
4403	677.912	677.928	677.912	677.928
4406	677.96	677.977	677.96	677.977
4415	678.008	678.025	678.008	678.025
4421	678.055	678.072	678.055	678.072
4426	678.102	678.119	678.102	678.119
4430	678.148	678.166	678.148	678.166
4440	678.194	678.212	678.194	678.212
4450	678.241	678.259	678.241	678.259
4452	678.286	678.305	678.286	678.305
4460	678.333	678.352	678.333	678.352
4471	678.379	678.398	678.379	678.398
4478	678.425	678.445	678.425	678.445
4489	678.472	678.492	678.472	678.492
4495	678.519	678.539	678.519	678.539
4505	678.567	678.587	678.567	678.587
4518	678.615	678.636	678.615	678.636
4539	678.663	678.685	678.663	678.685
4553	678.713	678.734	678.713	678.734
4561	678.762	678.784	678.762	678.784
4571	678.813	678.835	678.813	678.835
4580	678.864	678.887	678.864	678.887
4593	678.916	678.939	678.916	678.939
4606	678.969	678.993	678.969	678.993
4618	679.023	679.047	679.023	679.047
4631	679.078	679.102	679.078	679.102
4644	679.134	679.159	679.134	679.159
4660	679.19	679.216	679.19	679.216
4675	679.248	679.274	679.248	679.274
4692	679.307	679.334	679.307	679.334
4711	679.367	679.394	679.367	679.394
4731	679.429	679.456	679.429	679.456
4749	679.491	679.52	679.491	679.52
4763	679.555	679.584	679.555	679.584
4785	679.62	679.65	679.62	679.65
4804	679.686	679.717	679.686	679.717
4830	679.754	679.785	679.754	679.785
4857	679.824	679.855	679.824	679.855
4884	679.894	679.927	679.894	679.927
4907	679.967	680	679.967	680
4929	680.04	680.075	680.04	680.075
4967	680.116	680.151	680.116	680.151
5001	680.193	680.229	680.193	680.229
5035	680.377	680.415	680.377	680.415
5059	680.568	680.608	680.568	680.608
5090	680.758	680.801	680.758	680.801
5115	680.949	680.995	680.949	680.995
5130	681.14	681.188	681.14	681.188
5164	681.331	681.382	681.331	681.382
5207	681.523	681.575	681.523	681.575
5254	681.714	681.769	681.714	681.769
5291	681.905	681.963	681.905	681.963
5331	682.096	682.156	682.096	682.156
5369	682.286	682.349	682.286	682.349
5401	682.476	682.541	682.476	682.541
5439	682.665	682.733	682.665	682.733
5488	682.854	682.924	682.854	682.924
5534	683.041	683.114	683.041	683.114
5582	683.227	683.303	683.227	683.303
5630	683.412	683.491	683.412	683.491
5675	683.596	683.677	683.596	683.677
5722	683.778	683.862	683.778	683.862
5765	683.959	684.046	683.959	684.046
5811	684.138	684.228	684.138	684.228
5843	684.316	684.408	684.316	684.408
5888	684.492	684.586	684.492	684.586
5921	684.666	684.763	684.666	684.763
5950	684.838	684.938	684.838	684.938
5990	685.008	685.111	685.008	685.111
6026	685.177	685.282	685.177	685.282
6066	685.343	685.451	685.343	685.451
6103	685.508	685.619	685.508	685.619
6141	685.671	685.784	685.671	685.784
6169	685.831	685.947	685.831	685.947
6197	685.99	686.108	685.99	686.108
6217	686.146	686.268	686.146	686.268
6238	686.301	686.425	686.301	686.425
6258	686.454	686.58	686.454	686.58
6287	686.604	686.733	686.604	686.733
6316	686.753	686.884	686.753	686.884
6333	686.899	687.033	686.899	687.033
6347	687.044	687.18	687.044	687.18
6358	687.186	687.325	687.186	687.325
6377	687.327	687.469	687.327	687.469
6393	687.466	687.61	687.466	687.61
6412	687.603	687.749	687.603	687.749
6428	687.737	687.886	687.737	687.886
6437	687.87	688.022	687.87	688.022
6451	688.001	688.155	688.001	688.155
6459	688.131	688.287	688.131	688.287
6467	688.258	688.416	688.258	688.416
6486	688.383	688.544	688.383	688.544
6494	688.507	688.67	688.507	688.67
6509	688.629	688.794	688.629	688.794
6517	688.749	688.917	688.749	688.917

## Sheet: Rec 3-6-11-14
Historical data	Scenario 3	Scenario 6	Scenario 11	Scenario 14
0	120	120	120	120
0	120.046	120.046	120.046	120.046
0	120.11	120.11	120.11	120.11
0	120.175	120.175	120.175	120.175
0	120.243	120.243	120.243	120.243
0	120.313	120.313	120.313	120.313
0	120.387	120.387	120.387	120.387
0	120.465	120.465	120.465	120.465
0	120.547	120.547	120.547	120.547
0	120.634	120.634	120.634	120.634
0	120.727	120.727	120.727	120.727
0	120.826	120.826	120.826	120.826
0	120.931	120.931	120.931	120.931
0	121.044	121.044	121.044	121.044
0	121.164	121.164	121.164	121.164
1	121.292	121.292	121.292	121.292
1	121.429	121.429	121.429	121.429
2	121.576	121.576	121.576	121.576
2	121.733	121.733	121.733	121.733
2	121.901	121.901	121.901	121.901
3	122.08	122.08	122.08	122.08
3	122.273	122.273	122.273	122.273
4	122.478	122.478	122.478	122.478
4	122.699	122.699	122.699	122.699
4	122.934	122.934	122.934	122.934
4	123.186	123.186	123.186	123.186
4	123.457	123.457	123.457	123.457
4	123.746	123.746	123.746	123.746
4	124.055	124.055	124.055	124.055
10	124.386	124.386	124.386	124.386
10	124.741	124.741	124.741	124.741
14	125.121	125.121	125.121	125.121
14	125.527	125.527	125.527	125.527
15	125.962	125.962	125.962	125.962
15	126.428	126.428	126.428	126.428
15	126.927	126.927	126.927	126.927
16	127.461	127.461	127.461	127.461
16	128.033	128.033	128.033	128.033
16	128.645	128.645	128.645	128.645
16	129.3	129.3	129.3	129.3
21	130.001	130.001	130.001	130.001
21	130.753	130.753	130.753	130.753
25	131.557	131.557	131.557	131.557
29	132.418	132.418	132.418	132.418
41	133.339	133.339	133.339	133.339
50	134.326	134.326	134.326	134.326
50	135.383	135.383	135.383	135.383
58	136.514	136.514	136.514	136.514
59	137.725	137.725	137.725	137.725
66	139.022	139.022	139.022	139.022
69	140.41	140.41	140.41	140.41
75	141.896	141.896	141.896	141.896
75	143.487	143.487	143.487	143.487
91	145.191	145.191	145.191	145.191
93	147.015	147.015	147.015	147.015
93	148.968	148.968	148.968	148.968
95	151.058	151.058	151.058	151.058
97	153.297	153.297	153.297	153.297
99	155.693	155.693	155.693	155.693
105	158.259	158.259	158.259	158.259
106	161.006	161.006	161.006	161.006
108	163.947	163.947	163.947	163.947
108	167.096	167.096	167.096	167.096
112	170.467	170.467	170.467	170.467
113	174.076	174.076	174.076	174.076
113	177.941	177.941	177.941	177.941
116	182.078	182.078	182.078	182.078
120	186.507	186.507	186.507	186.507
122	191.25	191.25	191.25	191.25
123	196.327	196.327	196.327	196.327
128	201.763	201.763	201.763	201.763
151	207.583	207.583	207.583	207.583
152	213.814	213.814	213.814	213.814
159	220.485	220.485	220.485	220.485
167	227.628	227.628	227.628	227.628
181	235.274	235.274	235.274	235.274
191	243.461	243.461	243.461	243.461
197	252.227	252.227	252.227	252.227
103	261.611	261.611	261.611	261.611
314	271.658	271.658	271.658	271.658
217	282.415	282.415	282.415	282.415
231	293.939	293.939	293.939	293.939
246	306.219	306.219	306.219	306.219
250	319.222	319.222	319.222	319.222
262	332.928	332.928	332.928	332.928
281	347.324	347.324	347.324	347.324
344	362.408	362.408	362.408	362.408
361	378.183	378.183	378.183	378.183
379	394.66	394.66	394.66	394.66
401	411.851	411.851	411.851	411.851
434	429.776	429.776	429.776	429.776
451	448.453	448.453	448.453	448.453
495	467.909	467.909	467.909	467.909
545	488.167	488.167	488.167	488.167
620	509.258	509.258	509.258	509.258
738	531.21	531.21	531.21	531.21
849	554.058	554.058	554.058	554.058
934	577.834	577.834	577.834	577.834
1029	602.576	602.576	602.576	602.576
1122	628.32	628.32	628.32	628.32
1213	655.106	655.106	655.106	655.106
1297	682.976	682.976	682.976	682.976
1412	711.973	711.973	711.973	711.973
1486	742.142	742.142	742.142	742.142
1544	773.531	773.531	773.531	773.531
1688	806.187	806.187	806.187	806.187
2015	840.162	840.162	840.162	840.162
2532	875.509	875.509	875.509	875.509
2430	912.283	912.283	912.283	912.283
2430	950.543	950.543	950.543	950.543
2430	990.347	990.347	990.347	990.347
2430	1031.76	1031.76	1031.76	1031.76
2430	1074.84	1074.84	1074.84	1074.84
2430	1119.66	1119.66	1119.66	1119.66
2430	1166.3	1166.3	1166.3	1166.3
2430	1214.81	1214.81	1214.81	1214.81
2430	1265.28	1265.28	1265.28	1265.28
2430	1317.79	1317.79	1317.79	1317.79
2430	1372.42	1372.42	1372.42	1372.42
2430	1429.26	1429.26	1429.26	1429.26
2430	1488.39	1488.39	1488.39	1488.39
2430	1549.91	1549.91	1549.91	1549.91
2430	1613.91	1613.91	1613.91	1613.91
2430	1680.49	1680.49	1680.49	1680.49
2430	1749.77	1749.77	1749.77	1749.77
2430	1821.84	1821.84	1821.84	1821.84
2430	1896.82	1896.82	1896.82	1896.82
2430	1974.82	1974.82	1974.82	1974.82
2430	2055.98	2055.98	2055.98	2055.98
2430	2140.41	2140.41	2140.41	2140.41
5448	2228.25	2228.25	2228.25	2228.25
5506	2319.64	2319.64	2319.64	2319.64
5645	2414.71	2414.71	2414.71	2414.71
5785	2513.63	2513.63	2513.63	2513.63
5966	2616.54	2616.54	2616.54	2616.54
6216	2723.6	2723.6	2723.6	2723.6
6386	2834.98	2834.98	2834.98	2834.98
6526	2950.86	2950.86	2950.86	2950.86
6685	3071.42	3071.42	3071.42	3071.42
6763	3196.85	3196.85	3196.85	3196.85
6950	3327.34	3327.34	3327.34	3327.34
7193	3463.1	3463.1	3463.1	3463.1
7601	3604.34	3604.34	3604.34	3604.34
7931	3751.28	3751.28	3751.28	3751.28
8240	3904.16	3904.16	3904.16	3904.16
8598	4063.2	4063.2	4063.2	4063.2
9027	4228.67	4228.67	4228.67	4228.67
9415	4400.81	4400.81	4400.81	4400.81
9707	4579.91	4579.91	4579.91	4579.91
10206	4766.23	4766.23	4766.23	4766.23
10411	4960.08	4960.08	4960.08	4960.08
10696	5161.75	5161.75	5161.75	5161.75
11034	5371.57	5371.57	5371.57	5371.57
11428	5589.85	5589.85	5589.85	5589.85
11660	5816.95	5816.95	5816.95	5816.95
12037	6053.21	6053.21	6053.21	6053.21
12359	6299.02	6299.02	6299.02	6299.02
12527	6554.74	6554.74	6554.74	6554.74
12938	6820.79	6820.79	6820.79	6820.79
13308	7097.57	7097.57	7097.57	7097.57
13536	7385.53	7385.53	7385.53	7385.53
13913	7688.89	7688.89	7688.89	7688.89
14480	8002.67	8002.67	8002.67	8002.67
14995	8324.16	8324.16	8324.16	8324.16
15262	8651.31	8651.31	8651.31	8651.31
15796	8982.5	8982.5	8982.5	8982.5
16311	9316.44	9316.44	9316.44	9316.44
16829	9652.13	9652.13	9652.13	9652.13
17415	9988.77	9988.77	9988.77	9988.77
18116	10325.7	10325.7	10325.7	10325.7
18382	10662.5	10662.5	10662.5	10662.5
18994	10998.6	10998.6	10998.6	10998.6
19487	11333.9	11333.9	11333.9	11333.9
19903	11668.1	11668.1	11668.1	11668.1
20283	12001	12001	12001	12001
20612	12332.5	12332.5	12332.5	12332.5
20776	12662.4	12662.4	12662.4	12662.4
21307	12990.7	12990.7	12990.7	12990.7
21789	13317.3	13317.3	13317.3	13317.3
22677	13642.2	13642.2	13642.2	13642.2
23054	13965.4	13965.4	13965.4	13965.4
23640	14286.8	14286.8	14286.8	14286.8
24024	14606.4	14606.4	14606.4	14606.4
27493	14924.2	14924.2	14924.2	14924.2
24983	15240.3	15240.3	15240.3	15240.3
25333	15554.7	15554.7	15554.7	15554.7
26008	15867.2	15867.2	15867.2	15867.2
26665	16178.1	16178.1	16178.1	16178.1
27085	16487.2	16487.2	16487.2	16487.2
27638	16794.6	16794.6	16794.6	16794.6
27939	17100.3	17100.3	17100.3	17100.3
28314	17404.3	17404.3	17404.3	17404.3
28634	17706.6	17706.6	17706.6	17706.6
28991	18007.3	18007.3	18007.3	18007.3
29253	18306.4	18306.4	18306.4	18306.4
29461	18603.8	18603.8	18603.8	18603.8
29863	18899.7	18899.7	18899.7	18899.7
30029	19193.9	19193.9	19193.9	19193.9
30363	19486.6	19486.6	19486.6	19486.6
30753	19777.7	19777.7	19777.7	19777.7
30952	20067.3	20067.3	20067.3	20067.3
31204	20355.3	20355.3	20355.3	20355.3
31430	20641.3	20641.3	20641.3	20641.3
31677	20924.5	20924.5	20924.5	20924.5
32325	21204.4	21204.4	21204.4	21204.4
33060	21480.4	21480.4	21480.4	21480.4
34016	21752.4	21752.4	21752.4	21752.4
34960	22020.1	22020.1	22020.1	22020.1
35670	22283.2	22283.2	22283.2	22283.2
36434	22541.7	22541.7	22541.7	22541.7
37102	22795.5	22795.5	22795.5	22795.5
37683	23044.5	23044.5	23044.5	23044.5
38316	23288.8	23288.8	23288.8	23288.8
38904	23528.3	23528.3	23528.3	23528.3
39307	23763.1	23763.1	23763.1	23763.1
40165	23993.2	23993.2	23993.2	23993.2
40988	24218.7	24218.7	24218.7	24218.7
41628	24439.7	24439.7	24439.7	24439.7
42099	24656.1	24656.1	24656.1	24656.1
42649	24868.1	24868.1	24868.1	24868.1
43149	25075.8	25075.8	25075.8	25075.8
43638	25279.1	25279.1	25279.1	25279.1
44506	25478.3	25478.3	25478.3	25478.3
45260	25673.4	25673.4	25673.4	25673.4
46118	25864.4	25864.4	25864.4	25864.4
46842	26051.4	26051.4	26051.4	26051.4
47543	26234.6	26234.6	26234.6	26234.6
48150	26414	26414	26414	26414
48968	26589.6	26589.6	26589.6	26589.6
49886	26761.6	26761.6	26761.6	26761.6
50753	26930.1	26930.1	26930.1	26930.1
51713	27095	27095	27095	27095
52517	27256.5	27256.5	27256.5	27256.5
53452	27414.6	27414.6	27414.6	27414.6
53805	27569.5	27569.5	27569.5	27569.5
55254	27721.1	27721.1	27721.1	27721.1
56156	27869.6	27869.6	27869.6	27869.6
57114	28015	28015	28015	28015
58103	28157.4	28157.4	28157.4	28157.4
58948	28296.8	28296.8	28296.8	28296.8
59767	28433.4	28433.4	28433.4	28433.4
60710	28567.1	28567.1	28567.1	28567.1
61516	28698	28698	28698	28698
62497	28826.3	28826.3	28826.3	28826.3
63268	28951.8	28951.8	28951.8	28951.8
63571	29074.8	29074.8	29074.8	29074.8
63675	29195.3	29195.3	29195.3	29195.3
63866	29313.2	29313.2	29313.2	29313.2
64130	29428.7	29428.7	29428.7	29428.7
64293	29541.8	29541.8	29541.8	29541.8
64593	29652.6	29652.6	29652.6	29652.6
64983	29761.1	29761.1	29761.1	29761.1
65325	29867.3	29867.3	29867.3	29867.3
65534	29971.4	29971.4	29971.4	29971.4
65691	30073.3	30073.3	30073.3	30073.3
65839	30173.1	30173.1	30173.1	30173.1
66018	30270.9	30270.9	30270.9	30270.9
66574	30366.6	30366.6	30366.6	30366.6
67001	30460.4	30460.4	30460.4	30460.4
67506	30552.2	30552.2	30552.2	30552.2
68250	30642.1	30642.1	30642.1	30642.1
69315	30730.2	30730.2	30730.2	30730.2
73808	30816.5	30816.5	30816.5	30816.5
74917	30901	30901	30901	30901
76067	30983.7	30983.7	30983.7	30983.7
77385	31064.7	31064.7	31064.7	31064.7
78619	31144.1	31144.1	31144.1	31144.1
79579	31221.9	31221.9	31221.9	31221.9
80831	31298	31298	31298	31298
82803	31372.6	31372.6	31372.6	31372.6
84948	31445.6	31445.6	31445.6	31445.6
87244	31517.2	31517.2	31517.2	31517.2
88975	31587.2	31587.2	31587.2	31587.2
91209	31655.9	31655.9	31655.9	31655.9
92449	31723.1	31723.1	31723.1	31723.1
93890	31788.9	31788.9	31788.9	31788.9
95225	31853.4	31853.4	31853.4	31853.4
96307	31916.5	31916.5	31916.5	31916.5
97969	31978.4	31978.4	31978.4	31978.4
99751	32039	32039	32039	32039
100859	32098.3	32098.3	32098.3	32098.3
102153	32156.5	32156.5	32156.5	32156.5
102980	32213.4	32213.4	32213.4	32213.4
104301	32269.1	32269.1	32269.1	32269.1
104818	32323.7	32323.7	32323.7	32323.7
105824	32377.2	32377.2	32377.2	32377.2
106845	32429.6	32429.6	32429.6	32429.6
107599	32480.9	32480.9	32480.9	32480.9
108269	32531.2	32531.2	32531.2	32531.2
109293	32580.4	32580.4	32580.4	32580.4
109846	32628.6	32628.6	32628.6	32628.6
110739	32675.9	32675.9	32675.9	32675.9
111870	32722.1	32722.1	32722.1	32722.1
112096	32767.4	32767.4	32767.4	32767.4
112251	32811.8	32811.8	32811.8	32811.8
112325	32855.3	32855.3	32855.3	32855.3
112367	32897.8	32897.8	32897.8	32897.8
112610	32939.5	32939.5	32939.5	32939.5
112813	32980.4	32980.4	32980.4	32980.4
112974	33020.4	33020.4	33020.4	33020.4
113021	33059.6	33059.6	33059.6	33059.6
113182	33098	33098	33098	33098
113295	33135.5	33135.5	33135.5	33135.5
113374	33172.4	33172.4	33172.4	33172.4
113563	33208.4	33208.4	33208.4	33208.4
114262	33243.7	33243.7	33243.7	33243.7
114567	33278.3	33278.3	33278.3	33278.3
114749	33312.2	33312.2	33312.2	33312.2
115428	33345.4	33345.4	33345.4	33345.4
116045	33377.9	33377.9	33377.9	33377.9
116147	33409.8	33409.8	33409.8	33409.8
116335	33440.9	33440.9	33440.9	33440.9
116392	33471.5	33471.5	33471.5	33471.5
117353	33501.4	33501.4	33501.4	33501.4
118006	33530.7	33530.7	33530.7	33530.7
118513	33559.4	33559.4	33559.4	33559.4
118730	33587.6	33587.6	33587.6	33587.6
118896	33615.1	33615.1	33615.1	33615.1
120199	33642.1	33642.1	33642.1	33642.1
120748	33668.5	33668.5	33668.5	33668.5
121594	33694.4	33694.4	33694.4	33694.4
121860	33719.7	33719.7	33719.7	33719.7
121987	33744.5	33744.5	33744.5	33744.5
122588	33768.9	33768.9	33768.9	33768.9
122862	33792.7	33792.7	33792.7	33792.7
122968	33816	33816	33816	33816
123806	33838.9	33838.9	33838.9	33838.9
123988	33861.4	33861.4	33861.4	33861.4
124242	33883.8	33883.8	33883.8	33883.8
125241	33906.1	33906.1	33906.1	33906.1
125531	33928.5	33928.5	33928.5	33928.5
125619	33951.1	33951.1	33951.1	33951.1
125756	33974	33974	33974	33974
126004	33997.3	33997.3	33997.3	33997.3
126797	34020.9	34020.9	34020.9	34020.9
127622	34045	34045	34045	34045
127864	34069.5	34069.5	34069.5	34069.5
127419	34094.6	34094.6	34094.6	34094.6
128742	34120.2	34120.2	34120.2	34120.2
128946	34146.4	34146.4	34146.4	34146.4
129145	34173.2	34173.2	34173.2	34173.2
130124	34200.6	34200.6	34200.6	34200.6
130399	34228.6	34228.6	34228.6	34228.6
130566	34257.3	34257.3	34257.3	34257.3
131241	34286.7	34286.7	34286.7	34286.7
131366	34316.8	34316.8	34316.8	34316.8
131713	34347.6	34347.6	34347.6	34347.6
133051	34379.1	34379.1	34379.1	34379.1
133438	34411.4	34411.4	34411.4	34411.4
133607	34444.5	34444.5	34444.5	34444.5
134561	34478.4	34478.4	34478.4	34478.4
134736	34513	34513	34513	34513
134858	34548.5	34548.5	34548.5	34548.5
135177	34584.9	34584.9	34584.9	34584.9
136079	34622.1	34622.1	34622.1	34622.1
136443	34660.2	34660.2	34660.2	34660.2
137203	34699.2	34699.2	34699.2	34699.2
137431	34739.2	34739.2	34739.2	34739.2
137785	34780.1	34780.1	34780.1	34780.1
138500	34821.9	34821.9	34821.9	34821.9
138639	34864.8	34864.8	34864.8	34864.8
139532	34908.6	34908.6	34908.6	34908.6
140035	34953.5	34953.5	34953.5	34953.5
140839	34999.5	34999.5	34999.5	34999.5
141195	35046.6	35046.6	35046.6	35046.6
142041	35094.7	35094.7	35094.7	35094.7
143710	35144	35144	35144	35144
143828	35194.5	35194.5	35194.5	35194.5
144488	35246.2	35246.2	35246.2	35246.2
145019	35299	35299	35299	35299
145349	35353.1	35353.1	35353.1	35353.1
145687	35408.6	35408.6	35408.6	35408.6
146273	35465.1	35465.1	35465.1	35465.1
147452	35522	35522	35522	35522
148571	35579.1	35579.1	35579.1	35579.1
149590	35636	35636	35636	35636
150642	35692.6	35692.6	35692.6	35692.6
151172	35748.5	35748.5	35748.5	35748.5
152508	35803.8	35803.8	35803.8	35803.8
153236	35858.2	35858.2	35858.2	35858.2
154323	35911.8	35911.8	35911.8	35911.8
155190	35964.3	35964.4	35964.3	35964.4
156625	36015.9	36015.9	36015.9	36015.9
158112	36066.5	36066.5	36066.5	36066.5
159436	36116	36116	36116	36116
159929	36164.5	36164.5	36164.5	36164.5
161226	36211.9	36212	36211.9	36212
161968	36258.3	36258.3	36258.3	36258.3
163022	36303.7	36303.7	36303.7	36303.7
163956	36348	36348	36348	36348
166135	36391.3	36391.3	36391.3	36391.3
166752	36433.6	36433.6	36433.6	36433.6
167945	36474.9	36474.9	36474.9	36474.9
169038	36515.3	36515.3	36515.3	36515.3
170633	36554.7	36554.8	36554.7	36554.8
172580	36593.2	36593.3	36593.2	36593.3
173818	36630.8	36630.9	36630.8	36630.9
174591	36667.6	36667.6	36667.6	36667.6
175879	36703.4	36703.4	36703.4	36703.4
177629	36738.4	36738.5	36738.4	36738.5
178705	36772.6	36772.7	36772.6	36772.7
179315	36806.1	36806.1	36806.1	36806.1
180645	36838.8	36838.8	36838.8	36838.8
181935	36870.7	36870.7	36870.7	36870.7
183932	36901.7	36901.7	36901.7	36901.7
185107	36931.9	36932	36931.9	36932
188080	36961.4	36961.4	36961.4	36961.4
190013	36990	36990	36990	36990
192747	37017.8	37017.8	37017.8	37017.8
193497	37044.8	37044.9	37044.8	37044.9
195547	37071.1	37071.1	37071.1	37071.1
196424	37096.6	37096.7	37096.6	37096.7
197916	37121.4	37121.5	37121.4	37121.5
198862	37145.5	37145.6	37145.5	37145.6
200148	37168.9	37169	37168.9	37169
200508	37191.7	37191.7	37191.7	37191.7
201156	37213.7	37213.8	37213.7	37213.8
202679	37235.2	37235.3	37235.2	37235.3
203408	37256	37256.1	37256	37256.1
205458	37276.3	37276.4	37276.3	37276.4
206870	37296	37296	37296	37296
208314	37315.1	37315.2	37315.1	37315.2
210030	37333.7	37333.8	37333.7	37333.8
211493	37351.7	37351.8	37351.7	37351.8
212567	37369.3	37369.4	37369.3	37369.4
214808	37386.3	37386.4	37386.3	37386.4
215738	37402.9	37403	37402.9	37403
217370	37419	37419.1	37419	37419.1
218866	37434.6	37434.8	37434.6	37434.8
219566	37449.9	37450	37449.9	37450
220642	37464.7	37464.8	37464.7	37464.8
221451	37479.1	37479.3	37479.1	37479.3
222560	37493.1	37493.3	37493.1	37493.3
223993	37506.7	37506.9	37506.7	37506.9
225480	37519.9	37520.1	37519.9	37520.1
227080	37532.8	37533	37532.8	37533
228757	37545.3	37545.6	37545.3	37545.6
230784	37557.5	37557.8	37557.5	37557.8
231635	37569.3	37569.6	37569.3	37569.6
233216	37580.8	37581.2	37580.8	37581.2
234426	37592.1	37592.4	37592.1	37592.4
235850	37603	37603.3	37603	37603.3
236774	37613.6	37614	37613.6	37614
237544	37623.9	37624.3	37623.9	37624.3
238734	37634	37634.4	37634	37634.4
239475	37643.7	37644.2	37643.7	37644.2
242442	37653.3	37653.7	37653.3	37653.7
243378	37662.5	37663	37662.5	37663
244650	37671.6	37672.1	37671.6	37672.1
245648	37680.3	37680.9	37680.3	37680.9
246247	37688.9	37689.4	37688.9	37689.4
246883	37697.2	37697.7	37697.2	37697.7
247502	37705.2	37705.8	37705.2	37705.8
248285	37713.1	37713.7	37713.1	37713.7
249028	37720.7	37721.3	37720.7	37721.3
249471	37728.1	37728.8	37728.1	37728.8
250089	37735.4	37736	37735.4	37736
250664	37742.4	37743.1	37742.4	37743.1
251107	37749.2	37749.9	37749.2	37749.9
251880	37755.9	37756.6	37755.9	37756.6
252451	37762.4	37763.1	37762.4	37763.1
253195	37768.7	37769.4	37768.7	37769.4
253634	37774.8	37775.5	37774.8	37775.5
254296	37780.7	37781.5	37780.7	37781.5
254948	37786.5	37787.3	37786.5	37787.3
255071	37792.2	37793	37792.2	37793
255962	37797.7	37798.5	37797.7	37798.5
256757	37803	37803.8	37803	37803.8
257429	37808.2	37809.1	37808.2	37809.1
258203	37813.2	37814.1	37813.2	37814.1
258491	37818.1	37819.1	37818.1	37819.1
259044	37822.9	37823.9	37822.9	37823.9
259617	37827.6	37828.5	37827.6	37828.5
260302	37832.1	37833.1	37832.1	37833.1
260372	37836.5	37837.5	37836.5	37837.5
260737	37840.8	37841.8	37840.8	37841.8
260327	37844.9	37845.9	37844.9	37845.9
260949	37849	37850	37849	37850
261025	37852.9	37854	37852.9	37854
261156	37856.7	37857.8	37856.7	37857.8
261656	37860.5	37861.6	37860.5	37861.6
261749	37864.1	37865.2	37864.1	37865.2
261817	37867.6	37868.7	37867.6	37868.7
261933	37871	37872.2	37871	37872.2
261979	37874.4	37875.5	37874.4	37875.5
261989	37877.6	37878.8	37877.6	37878.8
262022	37880.8	37882	37880.8	37882
262102	37883.8	37885	37883.8	37885
262167	37886.8	37888	37886.8	37888
262206	37889.7	37891	37889.7	37891
262237	37892.6	37893.8	37892.6	37893.8
262265	37895.3	37896.6	37895.3	37896.6
262314	37898	37899.3	37898	37899.3
262457	37900.6	37901.9	37900.6	37901.9
262550	37903.1	37904.4	37903.1	37904.4
262588	37905.6	37906.9	37905.6	37906.9
262692	37908	37909.3	37908	37909.3
262750	37910.3	37911.7	37910.3	37911.7
262848	37912.6	37913.9	37912.6	37913.9
262862	37914.8	37916.2	37914.8	37916.2
262925	37916.9	37918.3	37916.9	37918.3
262968	37919	37920.4	37919	37920.4
263066	37921	37922.5	37921	37922.5
263392	37923.1	37924.5	37923.1	37924.5
263425	37925.1	37926.5	37925.1	37926.5
263500	37927.1	37928.5	37927.1	37928.5
263587	37929.1	37930.6	37929.1	37930.6
263694	37931.2	37932.7	37931.2	37932.7
263885	37933.4	37934.8	37933.4	37934.8
264008	37935.5	37937	37935.5	37937
264165	37937.8	37939.3	37937.8	37939.3
264225	37940	37941.6	37940	37941.6
264312	37942.4	37943.9	37942.4	37943.9
264617	37944.8	37946.4	37944.8	37946.4
264673	37947.3	37948.8	37947.3	37948.8
264798	37949.8	37951.4	37949.8	37951.4
264872	37952.4	37954	37952.4	37954
264935	37955.1	37956.7	37955.1	37956.7
265197	37957.8	37959.5	37957.8	37959.5
265306	37960.6	37962.3	37960.6	37962.3
265371	37963.5	37965.2	37963.5	37965.2
265589	37966.4	37968.2	37966.4	37968.2
265663	37969.5	37971.3	37969.5	37971.3
266080	37972.6	37974.4	37972.6	37974.4
266792	37975.8	37977.6	37975.8	37977.6
267407	37979	37980.9	37979	37980.9
268252	37982.4	37984.3	37982.4	37984.3
269132	37985.8	37987.8	37985.8	37987.8
270171	37989.3	37991.3	37989.3	37991.3
270830	37992.9	37995	37992.9	37995
271112	37996.6	37998.7	37996.6	37998.7
271819	38000.4	38002.5	38000.4	38002.5
272659	38004.3	38006.4	38004.3	38006.4
273515	38008.2	38010.4	38008.2	38010.4
274577	38012.3	38014.5	38012.3	38014.5
276078	38016.4	38018.7	38016.4	38018.7
276842	38020.7	38023	38020.7	38023
278062	38025	38027.4	38025	38027.4
279448	38029.5	38031.9	38029.5	38031.9
280421	38034	38036.5	38034	38036.5
283151	38038.7	38041.2	38038.7	38041.2
283991	38043.4	38046	38043.4	38046
284895	38048.3	38050.9	38048.3	38050.9
285501	38053.3	38056	38053.3	38056
286384	38058.4	38061.1	38058.4	38061.1
287147	38063.6	38066.4	38063.6	38066.4
288844	38068.9	38071.8	38068.9	38071.8
289986	38074.4	38077.4	38074.4	38077.4
290748	38080	38083	38080	38083
291946	38085.7	38088.8	38085.7	38088.8
293092	38091.5	38094.7	38091.5	38094.7
294555	38097.4	38100.7	38097.4	38100.7
295604	38103.5	38106.8	38103.5	38106.8
296352	38109.5	38113	38109.5	38113
298112	38115.7	38119.2	38115.7	38119.2
300684	38121.8	38125.4	38121.8	38125.4
301785	38128	38131.6	38128	38131.6
303589	38134	38137.8	38134	38137.8
304768	38140.1	38144	38140.1	38144
305234	38146.1	38150.1	38146.1	38150.1
306288	38152.1	38156.1	38152.1	38156.1
307856	38158	38162.1	38158	38162.1
308395	38163.8	38168	38163.8	38168
308938	38169.5	38173.8	38169.5	38173.8
310239	38175.2	38179.6	38175.2	38179.6
310707	38180.8	38185.3	38180.8	38185.3
312806	38186.4	38190.9	38186.4	38190.9
314015	38191.8	38196.5	38191.8	38196.5
314458	38197.2	38202	38197.2	38202
315171	38202.5	38207.4	38202.5	38207.4
317074	38207.8	38212.7	38207.8	38212.7
318007	38212.9	38217.9	38212.9	38217.9
318896	38218	38223.1	38218	38223.1
319989	38223	38228.2	38223	38228.2
321695	38228	38233.2	38228	38233.2
322013	38232.8	38238.2	38232.8	38238.2
323505	38237.6	38243	38237.6	38243
324450	38242.3	38247.8	38242.3	38247.8
324988	38247	38252.6	38247	38252.6
325865	38251.6	38257.2	38251.6	38257.2
326735	38256.1	38261.8	38256.1	38261.8
328121	38260.5	38266.3	38260.5	38266.3
328521	38264.9	38270.8	38264.9	38270.8
328962	38269.2	38275.2	38269.2	38275.2
329257	38273.5	38279.5	38273.5	38279.5
330334	38277.6	38283.8	38277.6	38283.8
330821	38281.8	38288	38281.8	38288
331267	38285.8	38292.1	38285.8	38292.1
332482	38289.8	38296.2	38289.8	38296.2
332945	38293.8	38300.2	38293.8	38300.2
335416	38297.6	38304.1	38297.6	38304.1
336162	38301.5	38308	38301.5	38308
336914	38305.2	38311.9	38305.2	38311.9
338411	38308.9	38315.7	38308.9	38315.7
338776	38312.6	38319.4	38312.6	38319.4
339092	38316.2	38323	38316.2	38323
339320	38319.7	38326.7	38319.7	38326.7
339742	38323.2	38330.2	38323.2	38330.2
340251	38326.7	38333.7	38326.7	38333.7
341188	38330	38337.2	38330	38337.2
341412	38333.4	38340.6	38333.4	38340.6
342389	38336.7	38343.9	38336.7	38343.9
342562	38339.9	38347.2	38339.9	38347.2

## Sheet: Inf-7-8-15-16
Time (Time)	Scenario 7	Scenario 8	Scenario 15	Scenario 16	Historical data
0	120	120	120	120	1
1	120.995	120.995	120.995	120.995	1
2	121.051	121.051	121.051	121.051	1
3	121.093	121.093	121.093	121.093	5
4	121.139	121.139	121.139	121.139	5
5	121.187	121.187	121.187	121.187	6
6	121.239	121.239	121.239	121.239	6
7	121.292	121.292	121.292	121.292	9
8	121.348	121.348	121.348	121.348	9
9	121.406	121.406	121.406	121.406	11
10	121.465	121.465	121.465	121.465	11
11	121.525	121.525	121.525	121.525	12
12	121.587	121.587	121.587	121.587	12
13	121.65	121.65	121.65	121.65	12
14	121.714	121.714	121.714	121.714	16
15	121.779	121.779	121.779	121.779	16
16	121.845	121.845	121.845	121.845	21
17	121.912	121.912	121.912	121.912	23
18	121.979	121.979	121.979	121.979	26
19	122.048	122.048	122.048	122.048	29
20	122.118	122.118	122.118	122.118	29
21	122.188	122.188	122.188	122.188	35
22	122.259	122.259	122.259	122.259	38
23	122.331	122.331	122.331	122.331	43
24	122.404	122.404	122.404	122.404	44
25	122.477	122.477	122.477	122.477	52
26	122.551	122.551	122.551	122.551	55
27	122.627	122.627	122.627	122.627	56
28	122.703	122.703	122.703	122.703	65
29	122.779	122.779	122.779	122.779	69
30	122.857	122.857	122.857	122.857	71
31	122.935	122.935	122.935	122.935	74
32	123.014	123.014	123.014	123.014	82
33	123.094	123.094	123.094	123.094	85
34	123.175	123.175	123.175	123.175	92
35	123.257	123.257	123.257	123.257	96
36	123.34	123.34	123.34	123.34	105
37	123.423	123.423	123.423	123.423	108
38	123.507	123.507	123.507	123.507	111
39	123.592	123.592	123.592	123.592	114
40	123.678	123.678	123.678	123.678	116
41	123.765	123.765	123.765	123.765	116
42	123.853	123.853	123.853	123.853	117
43	123.942	123.942	123.942	123.942	122
44	124.031	124.031	124.031	124.031	123
45	124.122	124.122	124.122	124.122	124
46	124.213	124.213	124.213	124.213	126
47	124.306	124.306	124.306	124.306	130
48	124.399	124.399	124.399	124.399	131
49	124.493	124.493	124.493	124.493	133
50	124.589	124.589	124.589	124.589	133
51	124.685	124.685	124.685	124.685	135
52	124.782	124.782	124.782	124.782	140
53	124.88	124.88	124.88	124.88	145
54	124.98	124.98	124.98	124.98	162
55	125.08	125.08	125.08	125.08	191
56	125.181	125.181	125.181	125.181	194
57	125.283	125.283	125.283	125.283	210
58	125.387	125.387	125.387	125.387	239
59	125.491	125.491	125.491	125.491	250
60	125.597	125.597	125.597	125.597	261
61	125.703	125.703	125.703	125.703	263
62	125.811	125.811	125.811	125.811	272
63	125.92	125.92	125.92	125.92	287
64	126.03	126.03	126.03	126.03	306
65	126.141	126.141	126.141	126.141	317
66	126.253	126.253	126.253	126.253	352
67	126.366	126.366	126.366	126.366	365
68	126.48	126.48	126.48	126.48	389
69	126.596	126.596	126.596	126.596	399
70	126.713	126.713	126.713	126.713	433
71	126.831	126.831	126.831	126.831	494
72	126.95	126.95	126.95	126.95	582
73	127.07	127.07	127.07	127.07	655
74	127.192	127.192	127.192	127.192	701
75	127.315	127.315	127.315	127.315	731
76	127.439	127.439	127.439	127.439	831
77	127.565	127.565	127.565	127.565	968
78	127.691	127.691	127.691	127.691	1063
79	127.819	127.819	127.819	127.819	1172
80	127.949	127.949	127.949	127.949	1257
81	128.079	128.079	128.079	128.079	1344
82	128.207	128.207	128.207	128.207	1486
83	128.335	128.335	128.335	128.335	1636
84	128.462	128.462	128.462	128.462	1805
85	128.589	128.589	128.589	128.589	1934
86	128.715	128.715	128.715	128.715	2020
87	128.841	128.841	128.841	128.841	2156
88	128.967	128.967	128.967	128.967	2336
89	129.094	129.094	129.094	129.094	2506
90	129.22	129.22	129.22	129.22	2670
91	129.346	129.346	129.346	129.346	2915
92	129.473	129.473	129.473	129.473	3166
93	129.6	129.6	129.6	129.6	3345
94	129.728	129.728	129.728	129.728	3521
95	129.855	129.855	129.855	129.855	3630
96	129.983	129.983	129.983	129.983	3759
97	130.112	130.112	130.112	130.112	3954
98	130.241	130.241	130.241	130.241	4070
99	130.37	130.37	130.37	130.37	4469
100	130.499	130.499	130.499	130.499	4532
101	130.629	130.629	130.629	130.629	4663
102	130.759	130.759	130.759	130.759	4848
103	130.89	130.89	130.89	130.89	5034
104	131.021	131.021	131.021	131.021	5175
105	131.152	131.152	131.152	131.152	5425
106	131.284	131.284	131.284	131.284	5570
107	131.417	131.417	131.417	131.417	5689
108	131.549	131.549	131.549	131.549	5846
109	131.682	131.682	131.682	131.682	5846
110	131.816	131.816	131.816	131.816	5846
111	131.95	131.95	131.95	131.95	5846
112	132.084	132.084	132.084	132.084	5846
113	132.219	132.219	132.219	132.219	5846
114	132.354	132.354	132.354	132.354	5846
115	132.49	132.49	132.49	132.49	5846
116	132.626	132.626	132.626	132.626	5846
117	132.762	132.762	132.762	132.762	6774
118	132.899	132.899	132.899	132.899	6973
119	133.037	133.037	133.037	133.037	7120
120	133.174	133.174	133.174	133.174	7402
121	133.313	133.313	133.313	133.313	7560
122	133.451	133.451	133.451	133.451	7766
123	133.59	133.59	133.59	133.59	7969
124	133.73	133.73	133.73	133.73	8181
125	133.87	133.87	133.87	133.87	8475
126	134.01	134.01	134.01	134.01	8803
127	134.151	134.151	134.151	134.151	9147
128	134.292	134.292	134.292	134.292	9503
129	134.434	134.434	134.434	134.434	10207
130	134.576	134.576	134.576	134.576	11072
131	134.718	134.718	134.718	134.718	11524
132	134.861	134.861	134.861	134.861	11933
133	135.005	135.005	135.005	135.005	12693
134	135.149	135.149	135.149	135.149	13248
135	135.293	135.293	135.293	135.293	13968
136	135.438	135.438	135.438	135.438	14547
137	135.583	135.583	135.583	135.583	15200
138	135.729	135.729	135.729	135.729	15810
139	135.875	135.875	135.875	135.875	16615
140	136.021	136.021	136.021	136.021	17530
141	136.169	136.169	136.169	136.169	17999
142	136.316	136.316	136.316	136.316	18706
143	136.464	136.464	136.464	136.464	19289
144	136.613	136.613	136.613	136.613	19877
145	136.761	136.761	136.761	136.761	20336
146	136.911	136.911	136.911	136.911	20900
147	137.061	137.061	137.061	137.061	21452
148	137.211	137.211	137.211	137.211	22253
149	137.362	137.362	137.362	137.362	22818
150	137.513	137.513	137.513	137.513	23591
151	137.665	137.665	137.665	137.665	24175
152	137.817	137.817	137.817	137.817	25118
153	137.97	137.97	137.97	137.97	26204
154	138.123	138.123	138.123	138.123	27242
155	138.277	138.277	138.277	138.277	28894
156	138.431	138.431	138.431	138.431	29876
157	138.585	138.585	138.585	138.585	31336
158	138.74	138.74	138.74	138.74	32722
159	138.896	138.896	138.896	138.896	34058
160	139.052	139.052	139.052	139.052	35836
161	139.208	139.208	139.208	139.208	37665
162	139.365	139.365	139.365	139.365	39033
163	139.521	139.521	139.521	139.521	40671
164	139.678	139.678	139.678	139.678	42143
165	139.835	139.835	139.835	139.835	43688
166	139.992	139.992	139.992	139.992	45221
167	140.15	140.15	140.15	140.15	46407
168	140.309	140.309	140.309	140.309	48140
169	140.468	140.468	140.468	140.468	49654
170	140.628	140.628	140.628	140.628	51122
171	140.789	140.789	140.789	140.789	52131
172	140.951	140.951	140.951	140.951	53304
173	141.113	141.113	141.113	141.113	54409
174	141.277	141.277	141.277	141.277	55213
175	141.441	141.441	141.441	141.441	56516
176	141.606	141.606	141.606	141.606	57466
177	141.772	141.772	141.772	141.772	58672
178	141.939	141.939	141.939	141.939	59648
179	142.107	142.107	142.107	142.107	60784
180	142.275	142.275	142.275	142.275	61700
181	142.445	142.445	142.445	142.445	62578
182	142.616	142.616	142.616	142.616	63367
183	142.787	142.787	142.787	142.787	63888
184	142.959	142.959	142.959	142.959	64301
185	143.133	143.133	143.133	143.133	64786
186	143.307	143.307	143.307	143.307	65486
187	143.482	143.482	143.482	143.482	66224
188	143.658	143.658	143.658	143.658	66913
189	143.835	143.835	143.835	143.835	67515
190	144.013	144.013	144.013	144.013	68131
191	144.192	144.192	144.192	144.192	68820
192	144.372	144.372	144.372	144.372	69709
193	144.552	144.552	144.552	144.552	70422
194	144.734	144.734	144.734	144.734	71083
195	144.917	144.917	144.917	144.917	71687
196	145.1	145.1	145.1	145.1	72173
197	145.285	145.285	145.285	145.285	72700
198	145.471	145.471	145.471	145.471	73332
199	145.657	145.657	145.657	145.657	73944
200	145.845	145.845	145.845	145.845	74584
201	146.036	146.036	146.036	146.036	75368
202	146.239	146.239	146.239	146.239	76098
203	146.454	146.454	146.454	146.454	76988
204	146.679	146.679	146.679	146.679	77860
205	146.914	146.914	146.914	146.914	78819
206	147.158	147.158	147.158	147.158	79437
207	147.41	147.41	147.41	147.41	80003
208	147.671	147.671	147.671	147.671	80895
209	147.94	147.94	147.94	147.94	81797
210	148.217	148.217	148.217	148.217	82662
211	148.501	148.501	148.501	148.501	83429
212	148.794	148.794	148.794	148.794	84295
213	149.094	149.094	149.094	149.094	85136
214	149.402	149.402	149.402	149.402	85718
215	149.718	149.718	149.718	149.718	86430
216	150.043	150.043	150.043	150.043	87169
217	150.375	150.375	150.375	150.375	87834
218	150.716	150.716	150.716	150.716	88434
219	151.065	151.065	151.065	151.065	89137
220	151.423	151.423	151.423	151.423	89860
221	151.791	151.791	151.791	151.791	90490
222	152.167	152.167	152.167	152.167	91118
223	152.552	152.552	152.552	152.552	91693
224	152.948	152.948	152.948	152.948	92229
225	153.353	153.353	153.353	153.353	92858
226	153.768	153.768	153.768	153.768	93343
227	154.193	154.193	154.193	154.193	93707
228	154.629	154.629	154.629	154.629	94218
229	155.075	155.075	155.075	155.075	94820
230	155.533	155.533	155.533	155.533	95301
231	156.002	156.002	156.002	156.002	95789
232	156.482	156.482	156.482	156.482	96169
233	156.974	156.974	156.974	156.974	96583
234	157.479	157.479	157.479	157.479	96942
235	157.996	157.996	157.996	157.996	97502
236	158.526	158.526	158.526	158.526	97881
237	159.068	159.068	159.068	159.068	98391
238	159.625	159.625	159.625	159.625	98746
239	160.195	160.195	160.195	160.195	99201
240	160.779	160.779	160.779	160.779	99675
241	161.377	161.377	161.377	161.377	99982
242	161.99	161.99	161.99	161.99	100327
243	162.618	162.618	162.618	162.618	100727
244	163.262	163.262	163.262	163.262	101248
245	163.922	163.922	163.922	163.922	101757
246	164.598	164.598	164.598	164.598	102321
247	165.291	165.291	165.291	165.291	102720
248	166.001	166.001	166.001	166.001	103056
249	166.728	166.728	166.728	166.728	103395
250	167.474	167.474	167.474	167.474	103928
251	168.238	168.238	168.238	168.238	104427
252	169.02	169.02	169.02	169.02	104879
253	169.822	169.822	169.822	169.822	105352
254	170.644	170.644	170.644	170.644	105785
255	171.486	171.486	171.486	171.486	106203
256	172.349	172.349	172.349	172.349	106591
257	173.233	173.233	173.233	173.233	107109
258	174.139	174.139	174.139	174.139	107669
259	175.068	175.068	175.068	175.068	108438
260	176.019	176.019	176.019	176.019	108930
261	176.994	176.994	176.994	176.994	109534
262	177.993	177.993	177.993	177.993	110074
263	179.016	179.016	179.016	179.016	110554
264	180.065	180.065	180.065	180.065	110984
265	181.14	181.14	181.14	181.14	111579
266	182.242	182.242	182.242	182.242	112091
267	183.37	183.37	183.37	183.37	112740
268	184.527	184.527	184.527	184.527	113295
269	185.712	185.712	185.712	185.712	113735
270	186.926	186.926	186.926	186.926	114266
271	188.17	188.17	188.17	188.17	114834
272	189.445	189.445	189.445	189.445	115360
273	190.752	190.752	190.752	190.752	115782
274	192.091	192.091	192.091	192.091	116297
275	193.463	193.463	193.463	193.463	116769
276	194.868	194.868	194.868	194.868	117242
277	196.309	196.309	196.309	196.309	117542
278	197.785	197.785	197.785	197.785	118006
279	199.297	199.297	199.297	199.297	118481
280	200.847	200.847	200.847	200.847	119025
281	202.436	202.436	202.436	202.436	119494
282	204.063	204.063	204.063	204.063	119951
283	205.73	205.73	205.73	205.73	120348
284	207.439	207.439	207.439	207.439	120638
285	209.19	209.19	209.19	209.19	120989
286	210.985	210.985	210.985	210.985	121399
287	212.823	212.823	212.823	212.823	121880
288	214.707	214.707	214.707	214.707	122413
289	216.638	216.638	216.638	216.638	122864
290	218.616	218.616	218.616	218.616	123145
291	220.643	220.643	220.643	220.643	123388
292	222.72	222.72	222.72	222.72	123856
293	224.849	224.849	224.849	224.849	124264
294	227.03	227.03	227.03	227.03	124652
295	229.265	229.265	229.265	229.265	125049
296	231.555	231.555	231.555	231.555	125622
297	233.901	233.901	233.901	233.901	125919
298	236.306	236.306	236.306	236.306	126241
299	238.77	238.77	238.77	238.77	126786
300	241.295	241.295	241.295	241.295	127227
301	243.882	243.882	243.882	243.882	127572
302	246.534	246.534	246.534	246.534	127792
303	249.25	249.25	249.25	249.25	128316
304	252.034	252.034	252.034	252.034	128616
305	254.887	254.887	254.887	254.887	128992
306	257.81	257.81	257.81	257.81	129455
307	260.805	260.805	260.805	260.805	129922
308	263.874	263.874	263.874	263.874	130326
309	267.019	267.019	267.019	267.019	130772
310	270.242	270.242	270.242	270.242	131195
311	273.544	273.544	273.544	273.544	131546
312	276.928	276.928	276.928	276.928	131727
313	280.396	280.396	280.396	280.396	132034
314	283.949	283.949	283.949	283.949	132326
315	287.59	287.59	287.59	287.59	132881
316	291.321	291.321	291.321	291.321	133298
317	295.144	295.144	295.144	295.144	133767
318	299.061	299.061	299.061	299.061	134132
319	303.076	303.076	303.076	303.076	134569
320	307.189	307.189	307.189	307.189	135045
321	311.404	311.404	311.404	311.404	135594
322	315.723	315.723	315.723	315.723	136365
323	320.149	320.149	320.149	320.149	137021
324	324.684	324.684	324.684	324.684	137650
325	329.331	329.331	329.331	329.331	138384
326	334.079	334.079	334.079	334.079	138861
327	338.888	338.888	338.888	338.888	139408
328	343.763	343.763	343.763	343.763	140157
329	348.711	348.711	348.711	348.711	140883
330	353.74	353.74	353.74	353.74	141453
331	358.856	358.856	358.856	358.856	142338
332	364.064	364.064	364.064	364.064	142994
333	369.368	369.368	369.368	369.368	143566
334	374.774	374.774	374.774	374.774	144249
335	380.285	380.285	380.285	380.285	144862
336	385.904	385.904	385.904	385.904	145548
337	391.635	391.635	391.635	391.635	145704
338	397.481	397.481	397.481	397.481	147092
339	403.444	403.444	403.444	403.444	147825
340	409.529	409.529	409.529	409.529	148490
341	415.737	415.737	415.737	415.737	149308
342	422.073	422.073	422.073	422.073	150179
343	428.537	428.537	428.537	428.537	151016
344	435.134	435.134	435.134	435.134	151857
345	441.867	441.867	441.867	441.867	152806
346	448.738	448.738	448.738	448.738	153541
347	455.75	455.75	455.75	455.75	154257
348	462.906	462.906	462.906	462.906	155234
349	470.209	470.209	470.209	470.209	156112
350	477.663	477.663	477.663	477.663	157047
351	485.27	485.27	485.27	485.27	158053
352	493.034	493.034	493.034	493.034	159072
353	500.957	500.957	500.957	500.957	159972
354	509.044	509.044	509.044	509.044	160813
355	517.298	517.298	517.298	517.298	161974
356	525.721	525.721	525.721	525.721	162954
357	534.318	534.318	534.318	534.318	164073
358	543.092	543.092	543.092	543.092	165029
359	552.047	552.047	552.047	552.047	166138
360	561.186	561.186	561.186	561.186	167133
361	570.513	570.513	570.513	570.513	168335
362	580.033	580.033	580.033	580.033	169878
363	589.748	589.748	589.748	589.748	171210
364	599.664	599.664	599.664	599.664	172571
365	609.784	609.784	609.784	609.784	174054
366	620.112	620.113	620.112	620.113	175467
367	630.653	630.654	630.653	630.654	176618
368	641.412	641.412	641.412	641.412	178108
369	652.391	652.392	652.391	652.392	179812
370	663.597	663.598	663.597	663.598	181869
371	674.793	674.793	674.793	674.793	183863
372	685.304	685.305	685.304	685.305	185641
373	695.15	695.151	695.15	695.151	187365
374	704.439	704.44	704.439	704.44	188902
375	713.259	713.26	713.259	713.26	190594
376	721.684	721.685	721.684	721.685	192575
377	729.769	729.77	729.769	729.77	194524
378	737.563	737.564	737.563	737.564	196621
379	745.103	745.105	745.103	745.105	198794
380	752.421	752.423	752.421	752.423	200563
381	759.541	759.543	759.541	759.543	202545
382	766.484	766.486	766.484	766.486	204521
383	773.266	773.269	773.266	773.269	206589
384	779.902	779.905	779.902	779.905	208961
385	786.403	786.406	786.403	786.406	211314
386	792.778	792.781	792.778	792.781	213311
387	799.034	799.038	799.034	799.038	215189
388	805.179	805.184	805.179	805.184	217327
389	811.219	811.223	811.219	811.223	219381
390	817.156	817.161	817.156	817.161	221544
391	822.996	823.001	822.996	823.001	223665
392	828.743	828.748	828.743	828.748	225516
393	834.398	834.404	834.398	834.404	227255
394	839.965	839.971	839.965	839.971	228996
395	845.446	845.453	845.446	845.453	230944
396	850.843	850.85	850.843	850.85	232512
397	856.159	856.166	856.159	856.166	234405
398	861.394	861.401	861.394	861.401	236554
399	866.55	866.558	866.55	866.558	238527
400	871.63	871.638	871.63	871.638	240236
401	876.634	876.643	876.634	876.643	242028
402	881.565	881.574	881.565	881.574	243631
403	886.427	886.437	886.427	886.437	245155
404	891.222	891.233	891.222	891.233	246484
405	895.954	895.966	895.954	895.966	247989
406	900.624	900.637	900.624	900.637	249292
407	905.234	905.249	905.234	905.249	250955
408	909.786	909.802	909.786	909.802	252279
409	914.28	914.298	914.28	914.298	253120
410	918.718	918.739	918.718	918.739	254044
411	923.101	923.125	923.101	923.125	255288
412	927.429	927.457	927.429	927.457	256418
413	931.704	931.736	931.704	931.736	257442
414	935.927	935.964	935.927	935.964	258062
415	940.098	940.14	940.098	940.14	258384
416	944.219	944.267	944.219	944.267	258813
417	948.291	948.345	948.291	948.345	259354
418	952.314	952.374	952.314	952.374	260139
419	956.289	956.355	956.289	956.355	260802
420	960.216	960.29	960.216	960.29	261580
421	964.097	964.178	964.097	964.178	262217
422	967.931	968.02	967.931	968.02	262702
423	971.72	971.816	971.72	971.816	263120
424	975.464	975.569	975.464	975.569	263672
425	979.163	979.277	979.163	979.277	264367
426	982.819	982.941	982.819	982.941	264960
427	986.431	986.562	986.431	986.562	265413
428	990.001	990.141	990.001	990.141	265832
429	993.528	993.678	993.528	993.678	266264
430	997.013	997.173	997.013	997.173	266646
431	1000.46	1000.63	1000.46	1000.63	267100
432	1003.86	1004.04	1003.86	1004.04	267597
433	1007.22	1007.41	1007.22	1007.41	268035
434	1010.55	1010.75	1010.55	1010.75	268520
435	1013.83	1014.04	1013.83	1014.04	268901
436	1017.08	1017.3	1017.08	1017.3	269194
437	1020.28	1020.52	1020.28	1020.52	269500
438	1023.45	1023.7	1023.45	1023.7	269782
439	1026.58	1026.84	1026.58	1026.84	270180
440	1029.68	1029.95	1029.68	1029.95	270527
441	1032.74	1033.02	1032.74	1033.02	270944
442	1035.76	1036.05	1035.76	1036.05	271200
443	1038.74	1039.05	1038.74	1039.05	271345
444	1041.69	1042.01	1041.69	1042.01	271541
445	1044.61	1044.94	1044.61	1044.94	271790
446	1047.49	1047.84	1047.49	1047.84	272036
447	1050.34	1050.7	1050.34	1050.7	272285
448	1053.15	1053.52	1053.15	1053.52	272632
449	1055.93	1056.32	1055.93	1056.32	272805
450	1058.68	1059.08	1058.68	1059.08	272914
451	1061.44	1061.85	1061.44	1061.85	273024
452	1064.32	1064.75	1064.32	1064.75	273175
453	1067.32	1067.77	1067.32	1067.77	273398
454	1070.42	1070.88	1070.42	1070.88	273678
455	1073.6	1074.08	1073.6	1074.08	273892
456	1076.85	1077.34	1076.85	1077.34	274028
457	1080.15	1080.66	1080.15	1080.66	274187
458	1083.49	1084.03	1083.49	1084.03	274346
459	1086.88	1087.44	1086.88	1087.44	274480
460	1090.3	1090.88	1090.3	1090.88	274601
461	1093.75	1094.35	1093.75	1094.35	274775
462	1097.22	1097.84	1097.22	1097.84	274899
463	1100.72	1101.36	1100.72	1101.36	275036
464	1104.23	1104.9	1104.23	1104.9	275194
465	1107.77	1108.46	1107.77	1108.46	275318
466	1111.32	1112.04	1111.32	1112.04	275391
467	1114.89	1115.63	1114.89	1115.63	275502
468	1118.47	1119.24	1118.47	1119.24	275601
469	1122.07	1122.86	1122.07	1122.86	275769
470	1125.67	1126.5	1125.67	1126.5	275881
471	1129.3	1130.15	1129.3	1130.15	275935
472	1132.93	1133.81	1132.93	1133.81	275974
473	1136.58	1137.49	1136.58	1137.49	276037
474	1140.24	1141.17	1140.24	1141.17	276174
475	1143.91	1144.87	1143.91	1144.87	276250
476	1147.59	1148.59	1147.59	1148.59	276323
477	1151.29	1152.31	1151.29	1152.31	276368
478	1154.99	1156.05	1154.99	1156.05	276435
479	1158.71	1159.8	1158.71	1159.8	276503
480	1162.44	1163.56	1162.44	1163.56	276598
481	1166.18	1167.33	1166.18	1167.33	276683
482	1169.93	1171.12	1169.93	1171.12	276799
483	1173.69	1174.91	1173.69	1174.91	276871
484	1177.46	1178.72	1177.46	1178.72	276984
485	1181.25	1182.54	1181.25	1182.54	277071
486	1185.04	1186.38	1185.04	1186.38	277137
487	1188.85	1190.22	1188.85	1190.22	277212
488	1192.67	1194.08	1192.67	1194.08	277318
489	1196.5	1197.94	1196.5	1197.94	277443
490	1200.34	1201.83	1200.34	1201.83	277536
491	1204.2	1205.72	1204.2	1205.72	277615
492	1208.06	1209.62	1208.06	1209.62	277696
493	1211.94	1213.54	1211.94	1213.54	277780
494	1215.83	1217.47	1215.83	1217.47	277877
495	1219.73	1221.41	1219.73	1221.41	277959
496	1223.64	1225.36	1223.64	1225.36	278105
497	1227.56	1229.33	1227.56	1229.33	278233
498	1231.5	1233.31	1231.5	1233.31	278446
499	1235.44	1237.3	1235.44	1237.3	278543
500	1239.4	1241.3	1239.4	1241.3	278717
501	1243.32	1245.27	1243.32	1245.27	278920
502	1247.08	1249.07	1247.08	1249.07	279153
503	1250.68	1252.71	1250.68	1252.71	279629
504	1254.14	1256.21	1254.14	1256.21	280024
505	1257.49	1259.6	1257.49	1259.6	280365
506	1260.73	1262.88	1260.73	1262.88	280565
507	1263.89	1266.08	1263.89	1266.08	280833
508	1266.97	1269.19	1266.97	1269.19	281300
509	1269.98	1272.24	1269.98	1272.24	281811
510	1272.92	1275.22	1272.92	1275.22	282498
511	1275.81	1278.15	1275.81	1278.15	283082
512	1278.65	1281.02	1278.65	1281.02	283667
513	1281.44	1283.84	1281.44	1283.84	284091
514	1284.18	1286.62	1284.18	1286.62	284531
515	1286.88	1289.36	1286.88	1289.36	285413
516	1289.54	1292.05	1289.54	1292.05	286286
517	1292.16	1294.7	1292.16	1294.7	287184
518	1294.74	1297.32	1294.74	1297.32	288159
519	1297.28	1299.89	1297.28	1299.89	288788
520	1299.79	1302.44	1299.79	1302.44	289274
521	1302.27	1304.95	1302.27	1304.95	289962
522	1304.71	1307.42	1304.71	1307.42	290818
523	1307.12	1309.87	1307.12	1309.87	291803
524	1309.5	1312.28	1309.5	1312.28	292731
525	1311.85	1314.66	1311.85	1314.66	293737
526	1314.16	1317.01	1314.16	1317.01	295019
527	1316.45	1319.33	1316.45	1319.33	295804
528	1318.71	1321.62	1318.71	1321.62	296731
529	1320.94	1323.88	1320.94	1323.88	297997
530	1323.14	1326.12	1323.14	1326.12	300092
531	1325.31	1328.32	1325.31	1328.32	301713
532	1327.46	1330.5	1327.46	1330.5	303171
533	1329.58	1332.65	1329.58	1332.65	305077
534	1331.67	1334.77	1331.67	1334.77	306117
535	1333.74	1336.87	1333.74	1336.87	306810
536	1335.78	1338.94	1335.78	1338.94	308134
537	1337.79	1340.98	1337.79	1340.98	309351
538	1339.78	1343	1339.78	1343	310994
539	1341.74	1345	1341.74	1345	312348
540	1343.68	1346.96	1343.68	1346.96	313468
541	1345.6	1348.91	1345.6	1348.91	314984
542	1347.49	1350.83	1347.49	1350.83	316174
543	1349.35	1352.72	1349.35	1352.72	317572
544	1351.2	1354.6	1351.2	1354.6	319101
545	1353.02	1356.45	1353.02	1356.45	320453
546	1354.81	1358.27	1354.81	1358.27	321787
547	1356.59	1360.08	1356.59	1360.08	322632
548	1358.34	1361.86	1358.34	1361.86	323104
549	1360.07	1363.61	1360.07	1363.61	323715
550	1361.78	1365.35	1361.78	1365.35	325379
551	1363.46	1367.06	1363.46	1367.06	327066
552	1365.13	1368.76	1365.13	1368.76	328735
553	1366.77	1370.42	1366.77	1370.42	330494
554	1368.38	1372.07	1368.38	1372.07	332003
555	1369.97	1373.69	1369.97	1373.69	332961
556	1371.54	1375.28	1371.54	1375.28	333698
557	1373.08	1376.85	1373.08	1376.85	335273
558	1374.59	1378.39	1374.59	1378.39	336762
559	1376.08	1379.91	1376.08	1379.91	338306
560	1377.55	1381.4	1377.55	1381.4	339658
561	1378.99	1382.86	1378.99	1382.86	340845
562	1380.4	1384.31	1380.4	1384.31	341714
563	1381.8	1385.72	1381.8	1385.72	342305
564	1383.17	1387.12	1383.17	1387.12	343104
565	1384.51	1388.49	1384.51	1388.49	344322
566	1385.83	1389.84	1385.83	1389.84	345674
567	1387.13	1391.16	1387.13	1391.16	347084
568	1388.41	1392.47	1388.41	1392.47	347972
569	1389.67	1393.75	1389.67	1393.75	348669
570	1390.91	1395.01	1390.91	1395.01	349231
571	1392.12	1396.25	1392.12	1396.25	350204
572	1393.32	1397.47	1393.32	1397.47	351338
573	1394.5	1398.67	1394.5	1398.67	352504
574	1395.65	1399.85	1395.65	1399.85	353425
575	1396.79	1401.01	1396.79	1401.01	354033
576	1397.91	1402.15	1397.91	1402.15	354476
577	1399.01	1403.28	1399.01	1403.28	355001
578	1400.09	1404.38	1400.09	1404.38	355843
579	1401.16	1405.47	1401.16	1405.47	356772
580	1402.21	1406.54	1402.21	1406.54	357550
581	1403.24	1407.59	1403.24	1407.59	358345
582	1404.25	1408.63	1404.25	1408.63	358739
583	1405.25	1409.65	1405.25	1409.65	359247
584	1406.23	1410.65	1406.23	1410.65	359495
585	1407.2	1411.63	1407.2	1411.63	359881
586	1408.15	1412.61	1408.15	1412.61	360503
587	1409.08	1413.56	1409.08	1413.56	361027
588	1410	1414.5	1410	1414.5	361647
589	1410.9	1415.42	1410.9	1415.42	362088
590	1411.79	1416.33	1411.79	1416.33	362335
591	1412.67	1417.23	1412.67	1417.23	362672
592	1413.53	1418.11	1413.53	1418.11	363240
593	1414.38	1418.98	1414.38	1418.98	363712
594	1415.21	1419.83	1415.21	1419.83	364098
595	1416.04	1420.67	1416.04	1420.67	364576
596	1416.84	1421.49	1416.84	1421.49	364960
597	1417.64	1422.31	1417.64	1422.31	365167
598	1418.42	1423.11	1418.42	1423.11	365372
599	1419.19	1423.89	1419.19	1423.89	365776
600	1419.95	1424.67	1419.95	1424.67	366097
601	1420.69	1425.43	1420.69	1425.43	366424
602	1421.42	1426.18	1421.42	1426.18	366783

[truncated: 5 more sheets: Death-7-8-15-16, Rec-7-8-15-16, Inf-2-3-9-hist, Death-2-3-9-hist, Rec-2-3-9-hist]
