# Supplementary material for: Assessing the dynamic impacts of non-pharmaceutical and pharmaceutical intervention measures on the containment results against COVID-19 in Ethiopia
Source: PLoS One. 2022 Jul 26;17(7):e0271231. doi: 10.1371/journal.pone.0271231 (PMC9321453; doi:10.1371/journal.pone.0271231)
Supplement: S1 Data — (ZIP) [file pone.0271231.s002.zip › 002 Prediction scenarios 17_52.xlsx]

## Sheet: Infections 17_52
Time (Time)	Scenario 17	Scenario 18	Scenario 19	Scenario 20	Scenario 21	Scenario 22	Scenario 23	Scenario 24	Scenario 25	Scenario 26	Scenario 27	Scenario 28	Scenario 29	Scenario 30	Scenario 31	Scenario 32	Scenario 33	Scenario 34	Scenario 35	Scenario 36	Scenario 37	Scenario 38	Scenario 39	Scenario 40	Scenario 41	Scenario 42	Scenario 43	Scenario 44	Scenario 45	Scenario 46	Scenario 47	Scenario 48	Scenario 49	Scenario 50	Scenario 51	Scenario 52
0	120	120	120	120	120	120	120	120	120	120	120	120	120	120	120	120	120	120	120	120	120	120	120	120	120	120	120	120	120	120	120	120	120	120	120	120
1	121.018	121.018	121.018	121.018	121.018	121.018	121.018	121.018	121.018	121.018	121.018	121.018	121.018	121.018	121.018	121.018	121.018	121.018	121.018	121.018	121.018	121.018	121.018	121.018	121.018	121.018	121.018	121.018	121.018	121.018	121.018	121.018	121.018	121.018	121.018	121.018
2	121.13	121.13	121.13	121.13	121.13	121.13	121.13	121.13	121.13	121.13	121.13	121.13	121.13	121.13	121.13	121.13	121.13	121.13	121.13	121.13	121.13	121.13	121.13	121.13	121.13	121.13	121.13	121.13	121.13	121.13	121.13	121.13	121.13	121.13	121.13	121.13
3	121.242	121.242	121.242	121.242	121.242	121.242	121.242	121.242	121.242	121.242	121.242	121.242	121.242	121.242	121.242	121.242	121.242	121.242	121.242	121.242	121.242	121.242	121.242	121.242	121.242	121.242	121.242	121.242	121.242	121.242	121.242	121.242	121.242	121.242	121.242	121.242
4	121.369	121.369	121.369	121.369	121.369	121.369	121.369	121.369	121.369	121.369	121.369	121.369	121.369	121.369	121.369	121.369	121.369	121.369	121.369	121.369	121.369	121.369	121.369	121.369	121.369	121.369	121.369	121.369	121.369	121.369	121.369	121.369	121.369	121.369	121.369	121.369
5	121.512	121.512	121.512	121.512	121.512	121.512	121.512	121.512	121.512	121.512	121.512	121.512	121.512	121.512	121.512	121.512	121.512	121.512	121.512	121.512	121.512	121.512	121.512	121.512	121.512	121.512	121.512	121.512	121.512	121.512	121.512	121.512	121.512	121.512	121.512	121.512
6	121.672	121.672	121.672	121.672	121.672	121.672	121.672	121.672	121.672	121.672	121.672	121.672	121.672	121.672	121.672	121.672	121.672	121.672	121.672	121.672	121.672	121.672	121.672	121.672	121.672	121.672	121.672	121.672	121.672	121.672	121.672	121.672	121.672	121.672	121.672	121.672
7	121.848	121.848	121.848	121.848	121.848	121.848	121.848	121.848	121.848	121.848	121.848	121.848	121.848	121.848	121.848	121.848	121.848	121.848	121.848	121.848	121.848	121.848	121.848	121.848	121.848	121.848	121.848	121.848	121.848	121.848	121.848	121.848	121.848	121.848	121.848	121.848
8	122.043	122.043	122.043	122.043	122.043	122.043	122.043	122.043	122.043	122.043	122.043	122.043	122.043	122.043	122.043	122.043	122.043	122.043	122.043	122.043	122.043	122.043	122.043	122.043	122.043	122.043	122.043	122.043	122.043	122.043	122.043	122.043	122.043	122.043	122.043	122.043
9	122.256	122.256	122.256	122.256	122.256	122.256	122.256	122.256	122.256	122.256	122.256	122.256	122.256	122.256	122.256	122.256	122.256	122.256	122.256	122.256	122.256	122.256	122.256	122.256	122.256	122.256	122.256	122.256	122.256	122.256	122.256	122.256	122.256	122.256	122.256	122.256
10	122.488	122.488	122.488	122.488	122.488	122.488	122.488	122.488	122.488	122.488	122.488	122.488	122.488	122.488	122.488	122.488	122.488	122.488	122.488	122.488	122.488	122.488	122.488	122.488	122.488	122.488	122.488	122.488	122.488	122.488	122.488	122.488	122.488	122.488	122.488	122.488
11	122.742	122.742	122.742	122.742	122.742	122.742	122.742	122.742	122.742	122.742	122.742	122.742	122.742	122.742	122.742	122.742	122.742	122.742	122.742	122.742	122.742	122.742	122.742	122.742	122.742	122.742	122.742	122.742	122.742	122.742	122.742	122.742	122.742	122.742	122.742	122.742
12	123.019	123.019	123.019	123.019	123.019	123.019	123.019	123.019	123.019	123.019	123.019	123.019	123.019	123.019	123.019	123.019	123.019	123.019	123.019	123.019	123.019	123.019	123.019	123.019	123.019	123.019	123.019	123.019	123.019	123.019	123.019	123.019	123.019	123.019	123.019	123.019
13	123.32	123.32	123.32	123.32	123.32	123.32	123.32	123.32	123.32	123.32	123.32	123.32	123.32	123.32	123.32	123.32	123.32	123.32	123.32	123.32	123.32	123.32	123.32	123.32	123.32	123.32	123.32	123.32	123.32	123.32	123.32	123.32	123.32	123.32	123.32	123.32
14	123.647	123.647	123.647	123.647	123.647	123.647	123.647	123.647	123.647	123.647	123.647	123.647	123.647	123.647	123.647	123.647	123.647	123.647	123.647	123.647	123.647	123.647	123.647	123.647	123.647	123.647	123.647	123.647	123.647	123.647	123.647	123.647	123.647	123.647	123.647	123.647
15	124.004	124.004	124.004	124.004	124.004	124.004	124.004	124.004	124.004	124.004	124.004	124.004	124.004	124.004	124.004	124.004	124.004	124.004	124.004	124.004	124.004	124.004	124.004	124.004	124.004	124.004	124.004	124.004	124.004	124.004	124.004	124.004	124.004	124.004	124.004	124.004
16	124.39	124.39	124.39	124.39	124.39	124.39	124.39	124.39	124.39	124.39	124.39	124.39	124.39	124.39	124.39	124.39	124.39	124.39	124.39	124.39	124.39	124.39	124.39	124.39	124.39	124.39	124.39	124.39	124.39	124.39	124.39	124.39	124.39	124.39	124.39	124.39
17	124.811	124.811	124.811	124.811	124.811	124.811	124.811	124.811	124.811	124.811	124.811	124.811	124.811	124.811	124.811	124.811	124.811	124.811	124.811	124.811	124.811	124.811	124.811	124.811	124.811	124.811	124.811	124.811	124.811	124.811	124.811	124.811	124.811	124.811	124.811	124.811
18	125.267	125.267	125.267	125.267	125.267	125.267	125.267	125.267	125.267	125.267	125.267	125.267	125.267	125.267	125.267	125.267	125.267	125.267	125.267	125.267	125.267	125.267	125.267	125.267	125.267	125.267	125.267	125.267	125.267	125.267	125.267	125.267	125.267	125.267	125.267	125.267
19	125.763	125.763	125.763	125.763	125.763	125.763	125.763	125.763	125.763	125.763	125.763	125.763	125.763	125.763	125.763	125.763	125.763	125.763	125.763	125.763	125.763	125.763	125.763	125.763	125.763	125.763	125.763	125.763	125.763	125.763	125.763	125.763	125.763	125.763	125.763	125.763
20	126.302	126.302	126.302	126.302	126.302	126.302	126.302	126.302	126.302	126.302	126.302	126.302	126.302	126.302	126.302	126.302	126.302	126.302	126.302	126.302	126.302	126.302	126.302	126.302	126.302	126.302	126.302	126.302	126.302	126.302	126.302	126.302	126.302	126.302	126.302	126.302
21	126.886	126.886	126.886	126.886	126.886	126.886	126.886	126.886	126.886	126.886	126.886	126.886	126.886	126.886	126.886	126.886	126.886	126.886	126.886	126.886	126.886	126.886	126.886	126.886	126.886	126.886	126.886	126.886	126.886	126.886	126.886	126.886	126.886	126.886	126.886	126.886
22	127.521	127.521	127.521	127.521	127.521	127.521	127.521	127.521	127.521	127.521	127.521	127.521	127.521	127.521	127.521	127.521	127.521	127.521	127.521	127.521	127.521	127.521	127.521	127.521	127.521	127.521	127.521	127.521	127.521	127.521	127.521	127.521	127.521	127.521	127.521	127.521
23	128.211	128.211	128.211	128.211	128.211	128.211	128.211	128.211	128.211	128.211	128.211	128.211	128.211	128.211	128.211	128.211	128.211	128.211	128.211	128.211	128.211	128.211	128.211	128.211	128.211	128.211	128.211	128.211	128.211	128.211	128.211	128.211	128.211	128.211	128.211	128.211
24	128.959	128.959	128.959	128.959	128.959	128.959	128.959	128.959	128.959	128.959	128.959	128.959	128.959	128.959	128.959	128.959	128.959	128.959	128.959	128.959	128.959	128.959	128.959	128.959	128.959	128.959	128.959	128.959	128.959	128.959	128.959	128.959	128.959	128.959	128.959	128.959
25	129.772	129.772	129.772	129.772	129.772	129.772	129.772	129.772	129.772	129.772	129.772	129.772	129.772	129.772	129.772	129.772	129.772	129.772	129.772	129.772	129.772	129.772	129.772	129.772	129.772	129.772	129.772	129.772	129.772	129.772	129.772	129.772	129.772	129.772	129.772	129.772
26	130.654	130.654	130.654	130.654	130.654	130.654	130.654	130.654	130.654	130.654	130.654	130.654	130.654	130.654	130.654	130.654	130.654	130.654	130.654	130.654	130.654	130.654	130.654	130.654	130.654	130.654	130.654	130.654	130.654	130.654	130.654	130.654	130.654	130.654	130.654	130.654
27	131.612	131.612	131.612	131.612	131.612	131.612	131.612	131.612	131.612	131.612	131.612	131.612	131.612	131.612	131.612	131.612	131.612	131.612	131.612	131.612	131.612	131.612	131.612	131.612	131.612	131.612	131.612	131.612	131.612	131.612	131.612	131.612	131.612	131.612	131.612	131.612
28	132.652	132.652	132.652	132.652	132.652	132.652	132.652	132.652	132.652	132.652	132.652	132.652	132.652	132.652	132.652	132.652	132.652	132.652	132.652	132.652	132.652	132.652	132.652	132.652	132.652	132.652	132.652	132.652	132.652	132.652	132.652	132.652	132.652	132.652	132.652	132.652
29	133.782	133.782	133.782	133.782	133.782	133.782	133.782	133.782	133.782	133.782	133.782	133.782	133.782	133.782	133.782	133.782	133.782	133.782	133.782	133.782	133.782	133.782	133.782	133.782	133.782	133.782	133.782	133.782	133.782	133.782	133.782	133.782	133.782	133.782	133.782	133.782
30	135.008	135.008	135.008	135.008	135.008	135.008	135.008	135.008	135.008	135.008	135.008	135.008	135.008	135.008	135.008	135.008	135.008	135.008	135.008	135.008	135.008	135.008	135.008	135.008	135.008	135.008	135.008	135.008	135.008	135.008	135.008	135.008	135.008	135.008	135.008	135.008
31	136.339	136.339	136.339	136.339	136.339	136.339	136.339	136.339	136.339	136.339	136.339	136.339	136.339	136.339	136.339	136.339	136.339	136.339	136.339	136.339	136.339	136.339	136.339	136.339	136.339	136.339	136.339	136.339	136.339	136.339	136.339	136.339	136.339	136.339	136.339	136.339
32	137.784	137.784	137.784	137.784	137.784	137.784	137.784	137.784	137.784	137.784	137.784	137.784	137.784	137.784	137.784	137.784	137.784	137.784	137.784	137.784	137.784	137.784	137.784	137.784	137.784	137.784	137.784	137.784	137.784	137.784	137.784	137.784	137.784	137.784	137.784	137.784
33	139.352	139.352	139.352	139.352	139.352	139.352	139.352	139.352	139.352	139.352	139.352	139.352	139.352	139.352	139.352	139.352	139.352	139.352	139.352	139.352	139.352	139.352	139.352	139.352	139.352	139.352	139.352	139.352	139.352	139.352	139.352	139.352	139.352	139.352	139.352	139.352
34	141.056	141.056	141.056	141.056	141.056	141.056	141.056	141.056	141.056	141.056	141.056	141.056	141.056	141.056	141.056	141.056	141.056	141.056	141.056	141.056	141.056	141.056	141.056	141.056	141.056	141.056	141.056	141.056	141.056	141.056	141.056	141.056	141.056	141.056	141.056	141.056
35	142.905	142.905	142.905	142.905	142.905	142.905	142.905	142.905	142.905	142.905	142.905	142.905	142.905	142.905	142.905	142.905	142.905	142.905	142.905	142.905	142.905	142.905	142.905	142.905	142.905	142.905	142.905	142.905	142.905	142.905	142.905	142.905	142.905	142.905	142.905	142.905
36	144.912	144.912	144.912	144.912	144.912	144.912	144.912	144.912	144.912	144.912	144.912	144.912	144.912	144.912	144.912	144.912	144.912	144.912	144.912	144.912	144.912	144.912	144.912	144.912	144.912	144.912	144.912	144.912	144.912	144.912	144.912	144.912	144.912	144.912	144.912	144.912
37	147.092	147.092	147.092	147.092	147.092	147.092	147.092	147.092	147.092	147.092	147.092	147.092	147.092	147.092	147.092	147.092	147.092	147.092	147.092	147.092	147.092	147.092	147.092	147.092	147.092	147.092	147.092	147.092	147.092	147.092	147.092	147.092	147.092	147.092	147.092	147.092
38	149.458	149.458	149.458	149.458	149.458	149.458	149.458	149.458	149.458	149.458	149.458	149.458	149.458	149.458	149.458	149.458	149.458	149.458	149.458	149.458	149.458	149.458	149.458	149.458	149.458	149.458	149.458	149.458	149.458	149.458	149.458	149.458	149.458	149.458	149.458	149.458
39	152.027	152.027	152.027	152.027	152.027	152.027	152.027	152.027	152.027	152.027	152.027	152.027	152.027	152.027	152.027	152.027	152.027	152.027	152.027	152.027	152.027	152.027	152.027	152.027	152.027	152.027	152.027	152.027	152.027	152.027	152.027	152.027	152.027	152.027	152.027	152.027
40	154.816	154.816	154.816	154.816	154.816	154.816	154.816	154.816	154.816	154.816	154.816	154.816	154.816	154.816	154.816	154.816	154.816	154.816	154.816	154.816	154.816	154.816	154.816	154.816	154.816	154.816	154.816	154.816	154.816	154.816	154.816	154.816	154.816	154.816	154.816	154.816
41	157.844	157.844	157.844	157.844	157.844	157.844	157.844	157.844	157.844	157.844	157.844	157.844	157.844	157.844	157.844	157.844	157.844	157.844	157.844	157.844	157.844	157.844	157.844	157.844	157.844	157.844	157.844	157.844	157.844	157.844	157.844	157.844	157.844	157.844	157.844	157.844
42	161.132	161.132	161.132	161.132	161.132	161.132	161.132	161.132	161.132	161.132	161.132	161.132	161.132	161.132	161.132	161.132	161.132	161.132	161.132	161.132	161.132	161.132	161.132	161.132	161.132	161.132	161.132	161.132	161.132	161.132	161.132	161.132	161.132	161.132	161.132	161.132
43	164.701	164.701	164.701	164.701	164.701	164.701	164.701	164.701	164.701	164.701	164.701	164.701	164.701	164.701	164.701	164.701	164.701	164.701	164.701	164.701	164.701	164.701	164.701	164.701	164.701	164.701	164.701	164.701	164.701	164.701	164.701	164.701	164.701	164.701	164.701	164.701
44	168.576	168.576	168.576	168.576	168.576	168.576	168.576	168.576	168.576	168.576	168.576	168.576	168.576	168.576	168.576	168.576	168.576	168.576	168.576	168.576	168.576	168.576	168.576	168.576	168.576	168.576	168.576	168.576	168.576	168.576	168.576	168.576	168.576	168.576	168.576	168.576
45	172.782	172.782	172.782	172.782	172.782	172.782	172.782	172.782	172.782	172.782	172.782	172.782	172.782	172.782	172.782	172.782	172.782	172.782	172.782	172.782	172.782	172.782	172.782	172.782	172.782	172.782	172.782	172.782	172.782	172.782	172.782	172.782	172.782	172.782	172.782	172.782
46	177.35	177.35	177.35	177.35	177.35	177.35	177.35	177.35	177.35	177.35	177.35	177.35	177.35	177.35	177.35	177.35	177.35	177.35	177.35	177.35	177.35	177.35	177.35	177.35	177.35	177.35	177.35	177.35	177.35	177.35	177.35	177.35	177.35	177.35	177.35	177.35
47	182.308	182.308	182.308	182.308	182.308	182.308	182.308	182.308	182.308	182.308	182.308	182.308	182.308	182.308	182.308	182.308	182.308	182.308	182.308	182.308	182.308	182.308	182.308	182.308	182.308	182.308	182.308	182.308	182.308	182.308	182.308	182.308	182.308	182.308	182.308	182.308
48	187.691	187.691	187.691	187.691	187.691	187.691	187.691	187.691	187.691	187.691	187.691	187.691	187.691	187.691	187.691	187.691	187.691	187.691	187.691	187.691	187.691	187.691	187.691	187.691	187.691	187.691	187.691	187.691	187.691	187.691	187.691	187.691	187.691	187.691	187.691	187.691
49	193.535	193.535	193.535	193.535	193.535	193.535	193.535	193.535	193.535	193.535	193.535	193.535	193.535	193.535	193.535	193.535	193.535	193.535	193.535	193.535	193.535	193.535	193.535	193.535	193.535	193.535	193.535	193.535	193.535	193.535	193.535	193.535	193.535	193.535	193.535	193.535
50	199.88	199.88	199.88	199.88	199.88	199.88	199.88	199.88	199.88	199.88	199.88	199.88	199.88	199.88	199.88	199.88	199.88	199.88	199.88	199.88	199.88	199.88	199.88	199.88	199.88	199.88	199.88	199.88	199.88	199.88	199.88	199.88	199.88	199.88	199.88	199.88
51	206.769	206.769	206.769	206.769	206.769	206.769	206.769	206.769	206.769	206.769	206.769	206.769	206.769	206.769	206.769	206.769	206.769	206.769	206.769	206.769	206.769	206.769	206.769	206.769	206.769	206.769	206.769	206.769	206.769	206.769	206.769	206.769	206.769	206.769	206.769	206.769
52	214.247	214.247	214.247	214.247	214.247	214.247	214.247	214.247	214.247	214.247	214.247	214.247	214.247	214.247	214.247	214.247	214.247	214.247	214.247	214.247	214.247	214.247	214.247	214.247	214.247	214.247	214.247	214.247	214.247	214.247	214.247	214.247	214.247	214.247	214.247	214.247
53	222.367	222.367	222.367	222.367	222.367	222.367	222.367	222.367	222.367	222.367	222.367	222.367	222.367	222.367	222.367	222.367	222.367	222.367	222.367	222.367	222.367	222.367	222.367	222.367	222.367	222.367	222.367	222.367	222.367	222.367	222.367	222.367	222.367	222.367	222.367	222.367
54	231.181	231.181	231.181	231.181	231.181	231.181	231.181	231.181	231.181	231.181	231.181	231.181	231.181	231.181	231.181	231.181	231.181	231.181	231.181	231.181	231.181	231.181	231.181	231.181	231.181	231.181	231.181	231.181	231.181	231.181	231.181	231.181	231.181	231.181	231.181	231.181
55	240.751	240.751	240.751	240.751	240.751	240.751	240.751	240.751	240.751	240.751	240.751	240.751	240.751	240.751	240.751	240.751	240.751	240.751	240.751	240.751	240.751	240.751	240.751	240.751	240.751	240.751	240.751	240.751	240.751	240.751	240.751	240.751	240.751	240.751	240.751	240.751
56	251.141	251.141	251.141	251.141	251.141	251.141	251.141	251.141	251.141	251.141	251.141	251.141	251.141	251.141	251.141	251.141	251.141	251.141	251.141	251.141	251.141	251.141	251.141	251.141	251.141	251.141	251.141	251.141	251.141	251.141	251.141	251.141	251.141	251.141	251.141	251.141
57	262.421	262.421	262.421	262.421	262.421	262.421	262.421	262.421	262.421	262.421	262.421	262.421	262.421	262.421	262.421	262.421	262.421	262.421	262.421	262.421	262.421	262.421	262.421	262.421	262.421	262.421	262.421	262.421	262.421	262.421	262.421	262.421	262.421	262.421	262.421	262.421
58	274.667	274.667	274.667	274.667	274.667	274.667	274.667	274.667	274.667	274.667	274.667	274.667	274.667	274.667	274.667	274.667	274.667	274.667	274.667	274.667	274.667	274.667	274.667	274.667	274.667	274.667	274.667	274.667	274.667	274.667	274.667	274.667	274.667	274.667	274.667	274.667
59	287.962	287.962	287.962	287.962	287.962	287.962	287.962	287.962	287.962	287.962	287.962	287.962	287.962	287.962	287.962	287.962	287.962	287.962	287.962	287.962	287.962	287.962	287.962	287.962	287.962	287.962	287.962	287.962	287.962	287.962	287.962	287.962	287.962	287.962	287.962	287.962
60	302.396	302.396	302.396	302.396	302.396	302.396	302.396	302.396	302.396	302.396	302.396	302.396	302.396	302.396	302.396	302.396	302.396	302.396	302.396	302.396	302.396	302.396	302.396	302.396	302.396	302.396	302.396	302.396	302.396	302.396	302.396	302.396	302.396	302.396	302.396	302.396
61	318.067	318.067	318.067	318.067	318.067	318.067	318.067	318.067	318.067	318.067	318.067	318.067	318.067	318.067	318.067	318.067	318.067	318.067	318.067	318.067	318.067	318.067	318.067	318.067	318.067	318.067	318.067	318.067	318.067	318.067	318.067	318.067	318.067	318.067	318.067	318.067
62	335.08	335.08	335.08	335.08	335.08	335.08	335.08	335.08	335.08	335.08	335.08	335.08	335.08	335.08	335.08	335.08	335.08	335.08	335.08	335.08	335.08	335.08	335.08	335.08	335.08	335.08	335.08	335.08	335.08	335.08	335.08	335.08	335.08	335.08	335.08	335.08
63	353.551	353.551	353.551	353.551	353.551	353.551	353.551	353.551	353.551	353.551	353.551	353.551	353.551	353.551	353.551	353.551	353.551	353.551	353.551	353.551	353.551	353.551	353.551	353.551	353.551	353.551	353.551	353.551	353.551	353.551	353.551	353.551	353.551	353.551	353.551	353.551
64	373.603	373.603	373.603	373.603	373.603	373.603	373.603	373.603	373.603	373.603	373.603	373.603	373.603	373.603	373.603	373.603	373.603	373.603	373.603	373.603	373.603	373.603	373.603	373.603	373.603	373.603	373.603	373.603	373.603	373.603	373.603	373.603	373.603	373.603	373.603	373.603
65	395.374	395.374	395.374	395.374	395.374	395.374	395.374	395.374	395.374	395.374	395.374	395.374	395.374	395.374	395.374	395.374	395.374	395.374	395.374	395.374	395.374	395.374	395.374	395.374	395.374	395.374	395.374	395.374	395.374	395.374	395.374	395.374	395.374	395.374	395.374	395.374
66	419.01	419.01	419.01	419.01	419.01	419.01	419.01	419.01	419.01	419.01	419.01	419.01	419.01	419.01	419.01	419.01	419.01	419.01	419.01	419.01	419.01	419.01	419.01	419.01	419.01	419.01	419.01	419.01	419.01	419.01	419.01	419.01	419.01	419.01	419.01	419.01
67	444.67	444.67	444.67	444.67	444.67	444.67	444.67	444.67	444.67	444.67	444.67	444.67	444.67	444.67	444.67	444.67	444.67	444.67	444.67	444.67	444.67	444.67	444.67	444.67	444.67	444.67	444.67	444.67	444.67	444.67	444.67	444.67	444.67	444.67	444.67	444.67
68	472.529	472.529	472.529	472.529	472.529	472.529	472.529	472.529	472.529	472.529	472.529	472.529	472.529	472.529	472.529	472.529	472.529	472.529	472.529	472.529	472.529	472.529	472.529	472.529	472.529	472.529	472.529	472.529	472.529	472.529	472.529	472.529	472.529	472.529	472.529	472.529
69	502.774	502.774	502.774	502.774	502.774	502.774	502.774	502.774	502.774	502.774	502.774	502.774	502.774	502.774	502.774	502.774	502.774	502.774	502.774	502.774	502.774	502.774	502.774	502.774	502.774	502.774	502.774	502.774	502.774	502.774	502.774	502.774	502.774	502.774	502.774	502.774
70	535.61	535.61	535.61	535.61	535.61	535.61	535.61	535.61	535.61	535.61	535.61	535.61	535.61	535.61	535.61	535.61	535.61	535.61	535.61	535.61	535.61	535.61	535.61	535.61	535.61	535.61	535.61	535.61	535.61	535.61	535.61	535.61	535.61	535.61	535.61	535.61
71	571.26	571.26	571.26	571.26	571.26	571.26	571.26	571.26	571.26	571.26	571.26	571.26	571.26	571.26	571.26	571.26	571.26	571.26	571.26	571.26	571.26	571.26	571.26	571.26	571.26	571.26	571.26	571.26	571.26	571.26	571.26	571.26	571.26	571.26	571.26	571.26
72	609.963	609.963	609.963	609.963	609.963	609.963	609.963	609.963	609.963	609.963	609.963	609.963	609.963	609.963	609.963	609.963	609.963	609.963	609.963	609.963	609.963	609.963	609.963	609.963	609.963	609.963	609.963	609.963	609.963	609.963	609.963	609.963	609.963	609.963	609.963	609.963
73	651.981	651.981	651.981	651.981	651.981	651.981	651.981	651.981	651.981	651.981	651.981	651.981	651.981	651.981	651.981	651.981	651.981	651.981	651.981	651.981	651.981	651.981	651.981	651.981	651.981	651.981	651.981	651.981	651.981	651.981	651.981	651.981	651.981	651.981	651.981	651.981
74	697.6	697.6	697.6	697.6	697.6	697.6	697.6	697.6	697.6	697.6	697.6	697.6	697.6	697.6	697.6	697.6	697.6	697.6	697.6	697.6	697.6	697.6	697.6	697.6	697.6	697.6	697.6	697.6	697.6	697.6	697.6	697.6	697.6	697.6	697.6	697.6
75	747.126	747.126	747.126	747.126	747.126	747.126	747.126	747.126	747.126	747.126	747.126	747.126	747.126	747.126	747.126	747.126	747.126	747.126	747.126	747.126	747.126	747.126	747.126	747.126	747.126	747.126	747.126	747.126	747.126	747.126	747.126	747.126	747.126	747.126	747.126	747.126
76	800.895	800.895	800.895	800.895	800.895	800.895	800.895	800.895	800.895	800.895	800.895	800.895	800.895	800.895	800.895	800.895	800.895	800.895	800.895	800.895	800.895	800.895	800.895	800.895	800.895	800.895	800.895	800.895	800.895	800.895	800.895	800.895	800.895	800.895	800.895	800.895
77	859.27	859.27	859.27	859.27	859.27	859.27	859.27	859.27	859.27	859.27	859.27	859.27	859.27	859.27	859.27	859.27	859.27	859.27	859.27	859.27	859.27	859.27	859.27	859.27	859.27	859.27	859.27	859.27	859.27	859.27	859.27	859.27	859.27	859.27	859.27	859.27
78	922.646	922.646	922.646	922.646	922.646	922.646	922.646	922.646	922.646	922.646	922.646	922.646	922.646	922.646	922.646	922.646	922.646	922.646	922.646	922.646	922.646	922.646	922.646	922.646	922.646	922.646	922.646	922.646	922.646	922.646	922.646	922.646	922.646	922.646	922.646	922.646
79	991.451	991.451	991.451	991.451	991.451	991.451	991.451	991.451	991.451	991.451	991.451	991.451	991.451	991.451	991.451	991.451	991.451	991.451	991.451	991.451	991.451	991.451	991.451	991.451	991.451	991.451	991.451	991.451	991.451	991.451	991.451	991.451	991.451	991.451	991.451	991.451
80	1066.15	1066.15	1066.15	1066.15	1066.15	1066.15	1066.15	1066.15	1066.15	1066.15	1066.15	1066.15	1066.15	1066.15	1066.15	1066.15	1066.15	1066.15	1066.15	1066.15	1066.15	1066.15	1066.15	1066.15	1066.15	1066.15	1066.15	1066.15	1066.15	1066.15	1066.15	1066.15	1066.15	1066.15	1066.15	1066.15
81	1145.58	1145.58	1145.58	1145.58	1145.58	1145.58	1145.58	1145.58	1145.58	1145.58	1145.58	1145.58	1145.58	1145.58	1145.58	1145.58	1145.58	1145.58	1145.58	1145.58	1145.58	1145.58	1145.58	1145.58	1145.58	1145.58	1145.58	1145.58	1145.58	1145.58	1145.58	1145.58	1145.58	1145.58	1145.58	1145.58
82	1225.3	1225.3	1225.3	1225.3	1225.3	1225.3	1225.3	1225.3	1225.3	1225.3	1225.3	1225.3	1225.3	1225.3	1225.3	1225.3	1225.3	1225.3	1225.3	1225.3	1225.3	1225.3	1225.3	1225.3	1225.3	1225.3	1225.3	1225.3	1225.3	1225.3	1225.3	1225.3	1225.3	1225.3	1225.3	1225.3
83	1305.37	1305.37	1305.37	1305.37	1305.37	1305.37	1305.37	1305.37	1305.37	1305.37	1305.37	1305.37	1305.37	1305.37	1305.37	1305.37	1305.37	1305.37	1305.37	1305.37	1305.37	1305.37	1305.37	1305.37	1305.37	1305.37	1305.37	1305.37	1305.37	1305.37	1305.37	1305.37	1305.37	1305.37	1305.37	1305.37
84	1386.42	1386.42	1386.42	1386.42	1386.42	1386.42	1386.42	1386.42	1386.42	1386.42	1386.42	1386.42	1386.42	1386.42	1386.42	1386.42	1386.42	1386.42	1386.42	1386.42	1386.42	1386.42	1386.42	1386.42	1386.42	1386.42	1386.42	1386.42	1386.42	1386.42	1386.42	1386.42	1386.42	1386.42	1386.42	1386.42
85	1468.98	1468.98	1468.98	1468.98	1468.98	1468.98	1468.98	1468.98	1468.98	1468.98	1468.98	1468.98	1468.98	1468.98	1468.98	1468.98	1468.98	1468.98	1468.98	1468.98	1468.98	1468.98	1468.98	1468.98	1468.98	1468.98	1468.98	1468.98	1468.98	1468.98	1468.98	1468.98	1468.98	1468.98	1468.98	1468.98
86	1553.52	1553.52	1553.52	1553.52	1553.52	1553.52	1553.52	1553.52	1553.52	1553.52	1553.52	1553.52	1553.52	1553.52	1553.52	1553.52	1553.52	1553.52	1553.52	1553.52	1553.52	1553.52	1553.52	1553.52	1553.52	1553.52	1553.52	1553.52	1553.52	1553.52	1553.52	1553.52	1553.52	1553.52	1553.52	1553.52
87	1640.41	1640.41	1640.41	1640.41	1640.41	1640.41	1640.41	1640.41	1640.41	1640.41	1640.41	1640.41	1640.41	1640.41	1640.41	1640.41	1640.41	1640.41	1640.41	1640.41	1640.41	1640.41	1640.41	1640.41	1640.41	1640.41	1640.41	1640.41	1640.41	1640.41	1640.41	1640.41	1640.41	1640.41	1640.41	1640.41
88	1729.99	1729.99	1729.99	1729.99	1729.99	1729.99	1729.99	1729.99	1729.99	1729.99	1729.99	1729.99	1729.99	1729.99	1729.99	1729.99	1729.99	1729.99	1729.99	1729.99	1729.99	1729.99	1729.99	1729.99	1729.99	1729.99	1729.99	1729.99	1729.99	1729.99	1729.99	1729.99	1729.99	1729.99	1729.99	1729.99
89	1822.55	1822.55	1822.55	1822.55	1822.55	1822.55	1822.55	1822.55	1822.55	1822.55	1822.55	1822.55	1822.55	1822.55	1822.55	1822.55	1822.55	1822.55	1822.55	1822.55	1822.55	1822.55	1822.55	1822.55	1822.55	1822.55	1822.55	1822.55	1822.55	1822.55	1822.55	1822.55	1822.55	1822.55	1822.55	1822.55
90	1918.34	1918.34	1918.34	1918.34	1918.34	1918.34	1918.34	1918.34	1918.34	1918.34	1918.34	1918.34	1918.34	1918.34	1918.34	1918.34	1918.34	1918.34	1918.34	1918.34	1918.34	1918.34	1918.34	1918.34	1918.34	1918.34	1918.34	1918.34	1918.34	1918.34	1918.34	1918.34	1918.34	1918.34	1918.34	1918.34
91	2017.62	2017.62	2017.62	2017.62	2017.62	2017.62	2017.62	2017.62	2017.62	2017.62	2017.62	2017.62	2017.62	2017.62	2017.62	2017.62	2017.62	2017.62	2017.62	2017.62	2017.62	2017.62	2017.62	2017.62	2017.62	2017.62	2017.62	2017.62	2017.62	2017.62	2017.62	2017.62	2017.62	2017.62	2017.62	2017.62
92	2120.61	2120.61	2120.61	2120.61	2120.61	2120.61	2120.61	2120.61	2120.61	2120.61	2120.61	2120.61	2120.61	2120.61	2120.61	2120.61	2120.61	2120.61	2120.61	2120.61	2120.61	2120.61	2120.61	2120.61	2120.61	2120.61	2120.61	2120.61	2120.61	2120.61	2120.61	2120.61	2120.61	2120.61	2120.61	2120.61
93	2227.52	2227.52	2227.52	2227.52	2227.52	2227.52	2227.52	2227.52	2227.52	2227.52	2227.52	2227.52	2227.52	2227.52	2227.52	2227.52	2227.52	2227.52	2227.52	2227.52	2227.52	2227.52	2227.52	2227.52	2227.52	2227.52	2227.52	2227.52	2227.52	2227.52	2227.52	2227.52	2227.52	2227.52	2227.52	2227.52
94	2338.56	2338.56	2338.56	2338.56	2338.56	2338.56	2338.56	2338.56	2338.56	2338.56	2338.56	2338.56	2338.56	2338.56	2338.56	2338.56	2338.56	2338.56	2338.56	2338.56	2338.56	2338.56	2338.56	2338.56	2338.56	2338.56	2338.56	2338.56	2338.56	2338.56	2338.56	2338.56	2338.56	2338.56	2338.56	2338.56
95	2453.95	2453.95	2453.95	2453.95	2453.95	2453.95	2453.95	2453.95	2453.95	2453.95	2453.95	2453.95	2453.95	2453.95	2453.95	2453.95	2453.95	2453.95	2453.95	2453.95	2453.95	2453.95	2453.95	2453.95	2453.95	2453.95	2453.95	2453.95	2453.95	2453.95	2453.95	2453.95	2453.95	2453.95	2453.95	2453.95
96	2573.89	2573.89	2573.89	2573.89	2573.89	2573.89	2573.89	2573.89	2573.89	2573.89	2573.89	2573.89	2573.89	2573.89	2573.89	2573.89	2573.89	2573.89	2573.89	2573.89	2573.89	2573.89	2573.89	2573.89	2573.89	2573.89	2573.89	2573.89	2573.89	2573.89	2573.89	2573.89	2573.89	2573.89	2573.89	2573.89
97	2698.59	2698.59	2698.59	2698.59	2698.59	2698.59	2698.59	2698.59	2698.59	2698.59	2698.59	2698.59	2698.59	2698.59	2698.59	2698.59	2698.59	2698.59	2698.59	2698.59	2698.59	2698.59	2698.59	2698.59	2698.59	2698.59	2698.59	2698.59	2698.59	2698.59	2698.59	2698.59	2698.59	2698.59	2698.59	2698.59
98	2828.25	2828.25	2828.25	2828.25	2828.25	2828.25	2828.25	2828.25	2828.25	2828.25	2828.25	2828.25	2828.25	2828.25	2828.25	2828.25	2828.25	2828.25	2828.25	2828.25	2828.25	2828.25	2828.25	2828.25	2828.25	2828.25	2828.25	2828.25	2828.25	2828.25	2828.25	2828.25	2828.25	2828.25	2828.25	2828.25
99	2963.09	2963.09	2963.09	2963.09	2963.09	2963.09	2963.09	2963.09	2963.09	2963.09	2963.09	2963.09	2963.09	2963.09	2963.09	2963.09	2963.09	2963.09	2963.09	2963.09	2963.09	2963.09	2963.09	2963.09	2963.09	2963.09	2963.09	2963.09	2963.09	2963.09	2963.09	2963.09	2963.09	2963.09	2963.09	2963.09
100	3103.34	3103.34	3103.34	3103.34	3103.34	3103.34	3103.34	3103.34	3103.34	3103.34	3103.34	3103.34	3103.34	3103.34	3103.34	3103.34	3103.34	3103.34	3103.34	3103.34	3103.34	3103.34	3103.34	3103.34	3103.34	3103.34	3103.34	3103.34	3103.34	3103.34	3103.34	3103.34	3103.34	3103.34	3103.34	3103.34
101	3249.22	3249.22	3249.22	3249.22	3249.22	3249.22	3249.22	3249.22	3249.22	3249.22	3249.22	3249.22	3249.22	3249.22	3249.22	3249.22	3249.22	3249.22	3249.22	3249.22	3249.22	3249.22	3249.22	3249.22	3249.22	3249.22	3249.22	3249.22	3249.22	3249.22	3249.22	3249.22	3249.22	3249.22	3249.22	3249.22
102	3400.96	3400.96	3400.96	3400.96	3400.96	3400.96	3400.96	3400.96	3400.96	3400.96	3400.96	3400.96	3400.96	3400.96	3400.96	3400.96	3400.96	3400.96	3400.96	3400.96	3400.96	3400.96	3400.96	3400.96	3400.96	3400.96	3400.96	3400.96	3400.96	3400.96	3400.96	3400.96	3400.96	3400.96	3400.96	3400.96
103	3558.81	3558.81	3558.81	3558.81	3558.81	3558.81	3558.81	3558.81	3558.81	3558.81	3558.81	3558.81	3558.81	3558.81	3558.81	3558.81	3558.81	3558.81	3558.81	3558.81	3558.81	3558.81	3558.81	3558.81	3558.81	3558.81	3558.81	3558.81	3558.81	3558.81	3558.81	3558.81	3558.81	3558.81	3558.81	3558.81
104	3723.01	3723.01	3723.01	3723.01	3723.01	3723.01	3723.01	3723.01	3723.01	3723.01	3723.01	3723.01	3723.01	3723.01	3723.01	3723.01	3723.01	3723.01	3723.01	3723.01	3723.01	3723.01	3723.01	3723.01	3723.01	3723.01	3723.01	3723.01	3723.01	3723.01	3723.01	3723.01	3723.01	3723.01	3723.01	3723.01
105	3893.82	3893.82	3893.82	3893.82	3893.82	3893.82	3893.82	3893.82	3893.82	3893.82	3893.82	3893.82	3893.82	3893.82	3893.82	3893.82	3893.82	3893.82	3893.82	3893.82	3893.82	3893.82	3893.82	3893.82	3893.82	3893.82	3893.82	3893.82	3893.82	3893.82	3893.82	3893.82	3893.82	3893.82	3893.82	3893.82
106	4071.52	4071.52	4071.52	4071.52	4071.52	4071.52	4071.52	4071.52	4071.52	4071.52	4071.52	4071.52	4071.52	4071.52	4071.52	4071.52	4071.52	4071.52	4071.52	4071.52	4071.52	4071.52	4071.52	4071.52	4071.52	4071.52	4071.52	4071.52	4071.52	4071.52	4071.52	4071.52	4071.52	4071.52	4071.52	4071.52
107	4256.39	4256.39	4256.39	4256.39	4256.39	4256.39	4256.39	4256.39	4256.39	4256.39	4256.39	4256.39	4256.39	4256.39	4256.39	4256.39	4256.39	4256.39	4256.39	4256.39	4256.39	4256.39	4256.39	4256.39	4256.39	4256.39	4256.39	4256.39	4256.39	4256.39	4256.39	4256.39	4256.39	4256.39	4256.39	4256.39
108	4448.71	4448.71	4448.71	4448.71	4448.71	4448.71	4448.71	4448.71	4448.71	4448.71	4448.71	4448.71	4448.71	4448.71	4448.71	4448.71	4448.71	4448.71	4448.71	4448.71	4448.71	4448.71	4448.71	4448.71	4448.71	4448.71	4448.71	4448.71	4448.71	4448.71	4448.71	4448.71	4448.71	4448.71	4448.71	4448.71
109	4648.79	4648.79	4648.79	4648.79	4648.79	4648.79	4648.79	4648.79	4648.79	4648.79	4648.79	4648.79	4648.79	4648.79	4648.79	4648.79	4648.79	4648.79	4648.79	4648.79	4648.79	4648.79	4648.79	4648.79	4648.79	4648.79	4648.79	4648.79	4648.79	4648.79	4648.79	4648.79	4648.79	4648.79	4648.79	4648.79
110	4856.94	4856.94	4856.94	4856.94	4856.94	4856.94	4856.94	4856.94	4856.94	4856.94	4856.94	4856.94	4856.94	4856.94	4856.94	4856.94	4856.94	4856.94	4856.94	4856.94	4856.94	4856.94	4856.94	4856.94	4856.94	4856.94	4856.94	4856.94	4856.94	4856.94	4856.94	4856.94	4856.94	4856.94	4856.94	4856.94
111	5073.49	5073.49	5073.49	5073.49	5073.49	5073.49	5073.49	5073.49	5073.49	5073.49	5073.49	5073.49	5073.49	5073.49	5073.49	5073.49	5073.49	5073.49	5073.49	5073.49	5073.49	5073.49	5073.49	5073.49	5073.49	5073.49	5073.49	5073.49	5073.49	5073.49	5073.49	5073.49	5073.49	5073.49	5073.49	5073.49
112	5298.78	5298.78	5298.78	5298.78	5298.78	5298.78	5298.78	5298.78	5298.78	5298.78	5298.78	5298.78	5298.78	5298.78	5298.78	5298.78	5298.78	5298.78	5298.78	5298.78	5298.78	5298.78	5298.78	5298.78	5298.78	5298.78	5298.78	5298.78	5298.78	5298.78	5298.78	5298.78	5298.78	5298.78	5298.78	5298.78
113	5533.15	5533.15	5533.15	5533.15	5533.15	5533.15	5533.15	5533.15	5533.15	5533.15	5533.15	5533.15	5533.15	5533.15	5533.15	5533.15	5533.15	5533.15	5533.15	5533.15	5533.15	5533.15	5533.15	5533.15	5533.15	5533.15	5533.15	5533.15	5533.15	5533.15	5533.15	5533.15	5533.15	5533.15	5533.15	5533.15
114	5776.98	5776.98	5776.98	5776.98	5776.98	5776.98	5776.98	5776.98	5776.98	5776.98	5776.98	5776.98	5776.98	5776.98	5776.98	5776.98	5776.98	5776.98	5776.98	5776.98	5776.98	5776.98	5776.98	5776.98	5776.98	5776.98	5776.98	5776.98	5776.98	5776.98	5776.98	5776.98	5776.98	5776.98	5776.98	5776.98
115	6030.66	6030.66	6030.66	6030.66	6030.66	6030.66	6030.66	6030.66	6030.66	6030.66	6030.66	6030.66	6030.66	6030.66	6030.66	6030.66	6030.66	6030.66	6030.66	6030.66	6030.66	6030.66	6030.66	6030.66	6030.66	6030.66	6030.66	6030.66	6030.66	6030.66	6030.66	6030.66	6030.66	6030.66	6030.66	6030.66
116	6294.57	6294.57	6294.57	6294.57	6294.57	6294.57	6294.57	6294.57	6294.57	6294.57	6294.57	6294.57	6294.57	6294.57	6294.57	6294.57	6294.57	6294.57	6294.57	6294.57	6294.57	6294.57	6294.57	6294.57	6294.57	6294.57	6294.57	6294.57	6294.57	6294.57	6294.57	6294.57	6294.57	6294.57	6294.57	6294.57
117	6569.13	6569.13	6569.13	6569.13	6569.13	6569.13	6569.13	6569.13	6569.13	6569.13	6569.13	6569.13	6569.13	6569.13	6569.13	6569.13	6569.13	6569.13	6569.13	6569.13	6569.13	6569.13	6569.13	6569.13	6569.13	6569.13	6569.13	6569.13	6569.13	6569.13	6569.13	6569.13	6569.13	6569.13	6569.13	6569.13
118	6854.77	6854.77	6854.77	6854.77	6854.77	6854.77	6854.77	6854.77	6854.77	6854.77	6854.77	6854.77	6854.77	6854.77	6854.77	6854.77	6854.77	6854.77	6854.77	6854.77	6854.77	6854.77	6854.77	6854.77	6854.77	6854.77	6854.77	6854.77	6854.77	6854.77	6854.77	6854.77	6854.77	6854.77	6854.77	6854.77
119	7151.93	7151.93	7151.93	7151.93	7151.93	7151.93	7151.93	7151.93	7151.93	7151.93	7151.93	7151.93	7151.93	7151.93	7151.93	7151.93	7151.93	7151.93	7151.93	7151.93	7151.93	7151.93	7151.93	7151.93	7151.93	7151.93	7151.93	7151.93	7151.93	7151.93	7151.93	7151.93	7151.93	7151.93	7151.93	7151.93
120	7461.1	7461.1	7461.1	7461.1	7461.1	7461.1	7461.1	7461.1	7461.1	7461.1	7461.1	7461.1	7461.1	7461.1	7461.1	7461.1	7461.1	7461.1	7461.1	7461.1	7461.1	7461.1	7461.1	7461.1	7461.1	7461.1	7461.1	7461.1	7461.1	7461.1	7461.1	7461.1	7461.1	7461.1	7461.1	7461.1
121	7782.73	7782.73	7782.73	7782.73	7782.73	7782.73	7782.73	7782.73	7782.73	7782.73	7782.73	7782.73	7782.73	7782.73	7782.73	7782.73	7782.73	7782.73	7782.73	7782.73	7782.73	7782.73	7782.73	7782.73	7782.73	7782.73	7782.73	7782.73	7782.73	7782.73	7782.73	7782.73	7782.73	7782.73	7782.73	7782.73
122	8117.35	8117.35	8117.35	8117.35	8117.35	8117.35	8117.35	8117.35	8117.35	8117.35	8117.35	8117.35	8117.35	8117.35	8117.35	8117.35	8117.35	8117.35	8117.35	8117.35	8117.35	8117.35	8117.35	8117.35	8117.35	8117.35	8117.35	8117.35	8117.35	8117.35	8117.35	8117.35	8117.35	8117.35	8117.35	8117.35
123	8465.47	8465.47	8465.47	8465.47	8465.47	8465.47	8465.47	8465.47	8465.47	8465.47	8465.47	8465.47	8465.47	8465.47	8465.47	8465.47	8465.47	8465.47	8465.47	8465.47	8465.47	8465.47	8465.47	8465.47	8465.47	8465.47	8465.47	8465.47	8465.47	8465.47	8465.47	8465.47	8465.47	8465.47	8465.47	8465.47
124	8827.64	8827.64	8827.64	8827.64	8827.64	8827.64	8827.64	8827.64	8827.64	8827.64	8827.64	8827.64	8827.64	8827.64	8827.64	8827.64	8827.64	8827.64	8827.64	8827.64	8827.64	8827.64	8827.64	8827.64	8827.64	8827.64	8827.64	8827.64	8827.64	8827.64	8827.64	8827.64	8827.64	8827.64	8827.64	8827.64
125	9204.42	9204.42	9204.42	9204.42	9204.42	9204.42	9204.42	9204.42	9204.42	9204.42	9204.42	9204.42	9204.42	9204.42	9204.42	9204.42	9204.42	9204.42	9204.42	9204.42	9204.42	9204.42	9204.42	9204.42	9204.42	9204.42	9204.42	9204.42	9204.42	9204.42	9204.42	9204.42	9204.42	9204.42	9204.42	9204.42
126	9596.42	9596.42	9596.42	9596.42	9596.42	9596.42	9596.42	9596.42	9596.42	9596.42	9596.42	9596.42	9596.42	9596.42	9596.42	9596.42	9596.42	9596.42	9596.42	9596.42	9596.42	9596.42	9596.42	9596.42	9596.42	9596.42	9596.42	9596.42	9596.42	9596.42	9596.42	9596.42	9596.42	9596.42	9596.42	9596.42
127	10004.2	10004.2	10004.2	10004.2	10004.2	10004.2	10004.2	10004.2	10004.2	10004.2	10004.2	10004.2	10004.2	10004.2	10004.2	10004.2	10004.2	10004.2	10004.2	10004.2	10004.2	10004.2	10004.2	10004.2	10004.2	10004.2	10004.2	10004.2	10004.2	10004.2	10004.2	10004.2	10004.2	10004.2	10004.2	10004.2
128	10428.5	10428.5	10428.5	10428.5	10428.5	10428.5	10428.5	10428.5	10428.5	10428.5	10428.5	10428.5	10428.5	10428.5	10428.5	10428.5	10428.5	10428.5	10428.5	10428.5	10428.5	10428.5	10428.5	10428.5	10428.5	10428.5	10428.5	10428.5	10428.5	10428.5	10428.5	10428.5	10428.5	10428.5	10428.5	10428.5
129	10869.9	10869.9	10869.9	10869.9	10869.9	10869.9	10869.9	10869.9	10869.9	10869.9	10869.9	10869.9	10869.9	10869.9	10869.9	10869.9	10869.9	10869.9	10869.9	10869.9	10869.9	10869.9	10869.9	10869.9	10869.9	10869.9	10869.9	10869.9	10869.9	10869.9	10869.9	10869.9	10869.9	10869.9	10869.9	10869.9
130	11329.1	11329.1	11329.1	11329.1	11329.1	11329.1	11329.1	11329.1	11329.1	11329.1	11329.1	11329.1	11329.1	11329.1	11329.1	11329.1	11329.1	11329.1	11329.1	11329.1	11329.1	11329.1	11329.1	11329.1	11329.1	11329.1	11329.1	11329.1	11329.1	11329.1	11329.1	11329.1	11329.1	11329.1	11329.1	11329.1
131	11806.8	11806.8	11806.8	11806.8	11806.8	11806.8	11806.8	11806.8	11806.8	11806.8	11806.8	11806.8	11806.8	11806.8	11806.8	11806.8	11806.8	11806.8	11806.8	11806.8	11806.8	11806.8	11806.8	11806.8	11806.8	11806.8	11806.8	11806.8	11806.8	11806.8	11806.8	11806.8	11806.8	11806.8	11806.8	11806.8
132	12303.8	12303.8	12303.8	12303.8	12303.8	12303.8	12303.8	12303.8	12303.8	12303.8	12303.8	12303.8	12303.8	12303.8	12303.8	12303.8	12303.8	12303.8	12303.8	12303.8	12303.8	12303.8	12303.8	12303.8	12303.8	12303.8	12303.8	12303.8	12303.8	12303.8	12303.8	12303.8	12303.8	12303.8	12303.8	12303.8
133	12820.9	12820.9	12820.9	12820.9	12820.9	12820.9	12820.9	12820.9	12820.9	12820.9	12820.9	12820.9	12820.9	12820.9	12820.9	12820.9	12820.9	12820.9	12820.9	12820.9	12820.9	12820.9	12820.9	12820.9	12820.9	12820.9	12820.9	12820.9	12820.9	12820.9	12820.9	12820.9	12820.9	12820.9	12820.9	12820.9
134	13358.8	13358.8	13358.8	13358.8	13358.8	13358.8	13358.8	13358.8	13358.8	13358.8	13358.8	13358.8	13358.8	13358.8	13358.8	13358.8	13358.8	13358.8	13358.8	13358.8	13358.8	13358.8	13358.8	13358.8	13358.8	13358.8	13358.8	13358.8	13358.8	13358.8	13358.8	13358.8	13358.8	13358.8	13358.8	13358.8
135	13918.5	13918.5	13918.5	13918.5	13918.5	13918.5	13918.5	13918.5	13918.5	13918.5	13918.5	13918.5	13918.5	13918.5	13918.5	13918.5	13918.5	13918.5	13918.5	13918.5	13918.5	13918.5	13918.5	13918.5	13918.5	13918.5	13918.5	13918.5	13918.5	13918.5	13918.5	13918.5	13918.5	13918.5	13918.5	13918.5
136	14500.7	14500.7	14500.7	14500.7	14500.7	14500.7	14500.7	14500.7	14500.7	14500.7	14500.7	14500.7	14500.7	14500.7	14500.7	14500.7	14500.7	14500.7	14500.7	14500.7	14500.7	14500.7	14500.7	14500.7	14500.7	14500.7	14500.7	14500.7	14500.7	14500.7	14500.7	14500.7	14500.7	14500.7	14500.7	14500.7
137	15106.4	15106.4	15106.4	15106.4	15106.4	15106.4	15106.4	15106.4	15106.4	15106.4	15106.4	15106.4	15106.4	15106.4	15106.4	15106.4	15106.4	15106.4	15106.4	15106.4	15106.4	15106.4	15106.4	15106.4	15106.4	15106.4	15106.4	15106.4	15106.4	15106.4	15106.4	15106.4	15106.4	15106.4	15106.4	15106.4
138	15736.5	15736.5	15736.5	15736.5	15736.5	15736.5	15736.5	15736.5	15736.5	15736.5	15736.5	15736.5	15736.5	15736.5	15736.5	15736.5	15736.5	15736.5	15736.5	15736.5	15736.5	15736.5	15736.5	15736.5	15736.5	15736.5	15736.5	15736.5	15736.5	15736.5	15736.5	15736.5	15736.5	15736.5	15736.5	15736.5
139	16392.1	16392.1	16392.1	16392.1	16392.1	16392.1	16392.1	16392.1	16392.1	16392.1	16392.1	16392.1	16392.1	16392.1	16392.1	16392.1	16392.1	16392.1	16392.1	16392.1	16392.1	16392.1	16392.1	16392.1	16392.1	16392.1	16392.1	16392.1	16392.1	16392.1	16392.1	16392.1	16392.1	16392.1	16392.1	16392.1
140	17074.2	17074.2	17074.2	17074.2	17074.2	17074.2	17074.2	17074.2	17074.2	17074.2	17074.2	17074.2	17074.2	17074.2	17074.2	17074.2	17074.2	17074.2	17074.2	17074.2	17074.2	17074.2	17074.2	17074.2	17074.2	17074.2	17074.2	17074.2	17074.2	17074.2	17074.2	17074.2	17074.2	17074.2	17074.2	17074.2
141	17783.7	17783.7	17783.7	17783.7	17783.7	17783.7	17783.7	17783.7	17783.7	17783.7	17783.7	17783.7	17783.7	17783.7	17783.7	17783.7	17783.7	17783.7	17783.7	17783.7	17783.7	17783.7	17783.7	17783.7	17783.7	17783.7	17783.7	17783.7	17783.7	17783.7	17783.7	17783.7	17783.7	17783.7	17783.7	17783.7
142	18521.9	18521.9	18521.9	18521.9	18521.9	18521.9	18521.9	18521.9	18521.9	18521.9	18521.9	18521.9	18521.9	18521.9	18521.9	18521.9	18521.9	18521.9	18521.9	18521.9	18521.9	18521.9	18521.9	18521.9	18521.9	18521.9	18521.9	18521.9	18521.9	18521.9	18521.9	18521.9	18521.9	18521.9	18521.9	18521.9
143	19289.9	19289.9	19289.9	19289.9	19289.9	19289.9	19289.9	19289.9	19289.9	19289.9	19289.9	19289.9	19289.9	19289.9	19289.9	19289.9	19289.9	19289.9	19289.9	19289.9	19289.9	19289.9	19289.9	19289.9	19289.9	19289.9	19289.9	19289.9	19289.9	19289.9	19289.9	19289.9	19289.9	19289.9	19289.9	19289.9
144	20088.8	20088.8	20088.8	20088.8	20088.8	20088.8	20088.8	20088.8	20088.8	20088.8	20088.8	20088.8	20088.8	20088.8	20088.8	20088.8	20088.8	20088.8	20088.8	20088.8	20088.8	20088.8	20088.8	20088.8	20088.8	20088.8	20088.8	20088.8	20088.8	20088.8	20088.8	20088.8	20088.8	20088.8	20088.8	20088.8
145	20920	20920	20920	20920	20920	20920	20920	20920	20920	20920	20920	20920	20920	20920	20920	20920	20920	20920	20920	20920	20920	20920	20920	20920	20920	20920	20920	20920	20920	20920	20920	20920	20920	20920	20920	20920
146	21784.7	21784.7	21784.7	21784.7	21784.7	21784.7	21784.7	21784.7	21784.7	21784.7	21784.7	21784.7	21784.7	21784.7	21784.7	21784.7	21784.7	21784.7	21784.7	21784.7	21784.7	21784.7	21784.7	21784.7	21784.7	21784.7	21784.7	21784.7	21784.7	21784.7	21784.7	21784.7	21784.7	21784.7	21784.7	21784.7
147	22684.3	22684.3	22684.3	22684.3	22684.3	22684.3	22684.3	22684.3	22684.3	22684.3	22684.3	22684.3	22684.3	22684.3	22684.3	22684.3	22684.3	22684.3	22684.3	22684.3	22684.3	22684.3	22684.3	22684.3	22684.3	22684.3	22684.3	22684.3	22684.3	22684.3	22684.3	22684.3	22684.3	22684.3	22684.3	22684.3
148	23620.2	23620.2	23620.2	23620.2	23620.2	23620.2	23620.2	23620.2	23620.2	23620.2	23620.2	23620.2	23620.2	23620.2	23620.2	23620.2	23620.2	23620.2	23620.2	23620.2	23620.2	23620.2	23620.2	23620.2	23620.2	23620.2	23620.2	23620.2	23620.2	23620.2	23620.2	23620.2	23620.2	23620.2	23620.2	23620.2
149	24593.9	24593.9	24593.9	24593.9	24593.9	24593.9	24593.9	24593.9	24593.9	24593.9	24593.9	24593.9	24593.9	24593.9	24593.9	24593.9	24593.9	24593.9	24593.9	24593.9	24593.9	24593.9	24593.9	24593.9	24593.9	24593.9	24593.9	24593.9	24593.9	24593.9	24593.9	24593.9	24593.9	24593.9	24593.9	24593.9
150	25606.8	25606.8	25606.8	25606.8	25606.8	25606.8	25606.8	25606.8	25606.8	25606.8	25606.8	25606.8	25606.8	25606.8	25606.8	25606.8	25606.8	25606.8	25606.8	25606.8	25606.8	25606.8	25606.8	25606.8	25606.8	25606.8	25606.8	25606.8	25606.8	25606.8	25606.8	25606.8	25606.8	25606.8	25606.8	25606.8
151	26660.6	26660.6	26660.6	26660.6	26660.6	26660.6	26660.6	26660.6	26660.6	26660.6	26660.6	26660.6	26660.6	26660.6	26660.6	26660.6	26660.6	26660.6	26660.6	26660.6	26660.6	26660.6	26660.6	26660.6	26660.6	26660.6	26660.6	26660.6	26660.6	26660.6	26660.6	26660.6	26660.6	26660.6	26660.6	26660.6
152	27756.9	27756.9	27756.9	27756.9	27756.9	27756.9	27756.9	27756.9	27756.9	27756.9	27756.9	27756.9	27756.9	27756.9	27756.9	27756.9	27756.9	27756.9	27756.9	27756.9	27756.9	27756.9	27756.9	27756.9	27756.9	27756.9	27756.9	27756.9	27756.9	27756.9	27756.9	27756.9	27756.9	27756.9	27756.9	27756.9
153	28897.4	28897.4	28897.4	28897.4	28897.4	28897.4	28897.4	28897.4	28897.4	28897.4	28897.4	28897.4	28897.4	28897.4	28897.4	28897.4	28897.4	28897.4	28897.4	28897.4	28897.4	28897.4	28897.4	28897.4	28897.4	28897.4	28897.4	28897.4	28897.4	28897.4	28897.4	28897.4	28897.4	28897.4	28897.4	28897.4
154	30083.9	30083.9	30083.9	30083.9	30083.9	30083.9	30083.9	30083.9	30083.9	30083.9	30083.9	30083.9	30083.9	30083.9	30083.9	30083.9	30083.9	30083.9	30083.9	30083.9	30083.9	30083.9	30083.9	30083.9	30083.9	30083.9	30083.9	30083.9	30083.9	30083.9	30083.9	30083.9	30083.9	30083.9	30083.9	30083.9
155	31318.3	31318.3	31318.3	31318.3	31318.3	31318.3	31318.3	31318.3	31318.3	31318.3	31318.3	31318.3	31318.3	31318.3	31318.3	31318.3	31318.3	31318.3	31318.3	31318.3	31318.3	31318.3	31318.3	31318.3	31318.3	31318.3	31318.3	31318.3	31318.3	31318.3	31318.3	31318.3	31318.3	31318.3	31318.3	31318.3
156	32602.5	32602.5	32602.5	32602.5	32602.5	32602.5	32602.5	32602.5	32602.5	32602.5	32602.5	32602.5	32602.5	32602.5	32602.5	32602.5	32602.5	32602.5	32602.5	32602.5	32602.5	32602.5	32602.5	32602.5	32602.5	32602.5	32602.5	32602.5	32602.5	32602.5	32602.5	32602.5	32602.5	32602.5	32602.5	32602.5
157	33938.4	33938.4	33938.4	33938.4	33938.4	33938.4	33938.4	33938.4	33938.4	33938.4	33938.4	33938.4	33938.4	33938.4	33938.4	33938.4	33938.4	33938.4	33938.4	33938.4	33938.4	33938.4	33938.4	33938.4	33938.4	33938.4	33938.4	33938.4	33938.4	33938.4	33938.4	33938.4	33938.4	33938.4	33938.4	33938.4
158	35328.3	35328.3	35328.3	35328.3	35328.3	35328.3	35328.3	35328.3	35328.3	35328.3	35328.3	35328.3	35328.3	35328.3	35328.3	35328.3	35328.3	35328.3	35328.3	35328.3	35328.3	35328.3	35328.3	35328.3	35328.3	35328.3	35328.3	35328.3	35328.3	35328.3	35328.3	35328.3	35328.3	35328.3	35328.3	35328.3
159	36774.2	36774.2	36774.2	36774.2	36774.2	36774.2	36774.2	36774.2	36774.2	36774.2	36774.2	36774.2	36774.2	36774.2	36774.2	36774.2	36774.2	36774.2	36774.2	36774.2	36774.2	36774.2	36774.2	36774.2	36774.2	36774.2	36774.2	36774.2	36774.2	36774.2	36774.2	36774.2	36774.2	36774.2	36774.2	36774.2
160	38278.4	38278.4	38278.4	38278.4	38278.4	38278.4	38278.4	38278.4	38278.4	38278.4	38278.4	38278.4	38278.4	38278.4	38278.4	38278.4	38278.4	38278.4	38278.4	38278.4	38278.4	38278.4	38278.4	38278.4	38278.4	38278.4	38278.4	38278.4	38278.4	38278.4	38278.4	38278.4	38278.4	38278.4	38278.4	38278.4
161	39803	39803	39803	39803	39803	39803	39803	39803	39803	39803	39803	39803	39803	39803	39803	39803	39803	39803	39803	39803	39803	39803	39803	39803	39803	39803	39803	39803	39803	39803	39803	39803	39803	39803	39803	39803
162	41235.6	41235.6	41235.6	41235.6	41235.6	41235.6	41235.6	41235.6	41235.6	41235.6	41235.6	41235.6	41235.6	41235.6	41235.6	41235.6	41235.6	41235.6	41235.6	41235.6	41235.6	41235.6	41235.6	41235.6	41235.6	41235.6	41235.6	41235.6	41235.6	41235.6	41235.6	41235.6	41235.6	41235.6	41235.6	41235.6
163	42578.2	42578.2	42578.2	42578.2	42578.2	42578.2	42578.2	42578.2	42578.2	42578.2	42578.2	42578.2	42578.2	42578.2	42578.2	42578.2	42578.2	42578.2	42578.2	42578.2	42578.2	42578.2	42578.2	42578.2	42578.2	42578.2	42578.2	42578.2	42578.2	42578.2	42578.2	42578.2	42578.2	42578.2	42578.2	42578.2
164	43847.4	43847.4	43847.4	43847.4	43847.4	43847.4	43847.4	43847.4	43847.4	43847.4	43847.4	43847.4	43847.4	43847.4	43847.4	43847.4	43847.4	43847.4	43847.4	43847.4	43847.4	43847.4	43847.4	43847.4	43847.4	43847.4	43847.4	43847.4	43847.4	43847.4	43847.4	43847.4	43847.4	43847.4	43847.4	43847.4
165	45056.9	45056.9	45056.9	45056.9	45056.9	45056.9	45056.9	45056.9	45056.9	45056.9	45056.9	45056.9	45056.9	45056.9	45056.9	45056.9	45056.9	45056.9	45056.9	45056.9	45056.9	45056.9	45056.9	45056.9	45056.9	45056.9	45056.9	45056.9	45056.9	45056.9	45056.9	45056.9	45056.9	45056.9	45056.9	45056.9
166	46217.3	46217.3	46217.3	46217.3	46217.3	46217.3	46217.3	46217.3	46217.3	46217.3	46217.3	46217.3	46217.3	46217.3	46217.3	46217.3	46217.3	46217.3	46217.3	46217.3	46217.3	46217.3	46217.3	46217.3	46217.3	46217.3	46217.3	46217.3	46217.3	46217.3	46217.3	46217.3	46217.3	46217.3	46217.3	46217.3
167	47337.4	47337.4	47337.4	47337.4	47337.4	47337.4	47337.4	47337.4	47337.4	47337.4	47337.4	47337.4	47337.4	47337.4	47337.4	47337.4	47337.4	47337.4	47337.4	47337.4	47337.4	47337.4	47337.4	47337.4	47337.4	47337.4	47337.4	47337.4	47337.4	47337.4	47337.4	47337.4	47337.4	47337.4	47337.4	47337.4
168	48424.1	48424.1	48424.1	48424.1	48424.1	48424.1	48424.1	48424.1	48424.1	48424.1	48424.1	48424.1	48424.1	48424.1	48424.1	48424.1	48424.1	48424.1	48424.1	48424.1	48424.1	48424.1	48424.1	48424.1	48424.1	48424.1	48424.1	48424.1	48424.1	48424.1	48424.1	48424.1	48424.1	48424.1	48424.1	48424.1
169	49482.8	49482.8	49482.8	49482.8	49482.8	49482.8	49482.8	49482.8	49482.8	49482.8	49482.8	49482.8	49482.8	49482.8	49482.8	49482.8	49482.8	49482.8	49482.8	49482.8	49482.8	49482.8	49482.8	49482.8	49482.8	49482.8	49482.8	49482.8	49482.8	49482.8	49482.8	49482.8	49482.8	49482.8	49482.8	49482.8
170	50517.9	50517.9	50517.9	50517.9	50517.9	50517.9	50517.9	50517.9	50517.9	50517.9	50517.9	50517.9	50517.9	50517.9	50517.9	50517.9	50517.9	50517.9	50517.9	50517.9	50517.9	50517.9	50517.9	50517.9	50517.9	50517.9	50517.9	50517.9	50517.9	50517.9	50517.9	50517.9	50517.9	50517.9	50517.9	50517.9
171	51533	51533	51533	51533	51533	51533	51533	51533	51533	51533	51533	51533	51533	51533	51533	51533	51533	51533	51533	51533	51533	51533	51533	51533	51533	51533	51533	51533	51533	51533	51533	51533	51533	51533	51533	51533
172	52531	52531	52531	52531	52531	52531	52531	52531	52531	52531	52531	52531	52531	52531	52531	52531	52531	52531	52531	52531	52531	52531	52531	52531	52531	52531	52531	52531	52531	52531	52531	52531	52531	52531	52531	52531
173	53513.9	53513.9	53513.9	53513.9	53513.9	53513.9	53513.9	53513.9	53513.9	53513.9	53513.9	53513.9	53513.9	53513.9	53513.9	53513.9	53513.9	53513.9	53513.9	53513.9	53513.9	53513.9	53513.9	53513.9	53513.9	53513.9	53513.9	53513.9	53513.9	53513.9	53513.9	53513.9	53513.9	53513.9	53513.9	53513.9
174	54483.7	54483.7	54483.7	54483.7	54483.7	54483.7	54483.7	54483.7	54483.7	54483.7	54483.7	54483.7	54483.7	54483.7	54483.7	54483.7	54483.7	54483.7	54483.7	54483.7	54483.7	54483.7	54483.7	54483.7	54483.7	54483.7	54483.7	54483.7	54483.7	54483.7	54483.7	54483.7	54483.7	54483.7	54483.7	54483.7
175	55441.9	55441.9	55441.9	55441.9	55441.9	55441.9	55441.9	55441.9	55441.9	55441.9	55441.9	55441.9	55441.9	55441.9	55441.9	55441.9	55441.9	55441.9	55441.9	55441.9	55441.9	55441.9	55441.9	55441.9	55441.9	55441.9	55441.9	55441.9	55441.9	55441.9	55441.9	55441.9	55441.9	55441.9	55441.9	55441.9
176	56389.6	56389.6	56389.6	56389.6	56389.6	56389.6	56389.6	56389.6	56389.6	56389.6	56389.6	56389.6	56389.6	56389.6	56389.6	56389.6	56389.6	56389.6	56389.6	56389.6	56389.6	56389.6	56389.6	56389.6	56389.6	56389.6	56389.6	56389.6	56389.6	56389.6	56389.6	56389.6	56389.6	56389.6	56389.6	56389.6
177	57327.7	57327.7	57327.7	57327.7	57327.7	57327.7	57327.7	57327.7	57327.7	57327.7	57327.7	57327.7	57327.7	57327.7	57327.7	57327.7	57327.7	57327.7	57327.7	57327.7	57327.7	57327.7	57327.7	57327.7	57327.7	57327.7	57327.7	57327.7	57327.7	57327.7	57327.7	57327.7	57327.7	57327.7	57327.7	57327.7
178	58257	58257	58257	58257	58257	58257	58257	58257	58257	58257	58257	58257	58257	58257	58257	58257	58257	58257	58257	58257	58257	58257	58257	58257	58257	58257	58257	58257	58257	58257	58257	58257	58257	58257	58257	58257
179	59178.1	59178.1	59178.1	59178.1	59178.1	59178.1	59178.1	59178.1	59178.1	59178.1	59178.1	59178.1	59178.1	59178.1	59178.1	59178.1	59178.1	59178.1	59178.1	59178.1	59178.1	59178.1	59178.1	59178.1	59178.1	59178.1	59178.1	59178.1	59178.1	59178.1	59178.1	59178.1	59178.1	59178.1	59178.1	59178.1
180	60091.6	60091.6	60091.6	60091.6	60091.6	60091.6	60091.6	60091.6	60091.6	60091.6	60091.6	60091.6	60091.6	60091.6	60091.6	60091.6	60091.6	60091.6	60091.6	60091.6	60091.6	60091.6	60091.6	60091.6	60091.6	60091.6	60091.6	60091.6	60091.6	60091.6	60091.6	60091.6	60091.6	60091.6	60091.6	60091.6
181	60997.8	60997.8	60997.8	60997.8	60997.8	60997.8	60997.8	60997.8	60997.8	60997.8	60997.8	60997.8	60997.8	60997.8	60997.8	60997.8	60997.8	60997.8	60997.8	60997.8	60997.8	60997.8	60997.8	60997.8	60997.8	60997.8	60997.8	60997.8	60997.8	60997.8	60997.8	60997.8	60997.8	60997.8	60997.8	60997.8
182	61897.1	61897.1	61897.1	61897.1	61897.1	61897.1	61897.1	61897.1	61897.1	61897.1	61897.1	61897.1	61897.1	61897.1	61897.1	61897.1	61897.1	61897.1	61897.1	61897.1	61897.1	61897.1	61897.1	61897.1	61897.1	61897.1	61897.1	61897.1	61897.1	61897.1	61897.1	61897.1	61897.1	61897.1	61897.1	61897.1
183	62789.8	62789.8	62789.8	62789.8	62789.8	62789.8	62789.8	62789.8	62789.8	62789.8	62789.8	62789.8	62789.8	62789.8	62789.8	62789.8	62789.8	62789.8	62789.8	62789.8	62789.8	62789.8	62789.8	62789.8	62789.8	62789.8	62789.8	62789.8	62789.8	62789.8	62789.8	62789.8	62789.8	62789.8	62789.8	62789.8
184	63676.1	63676.1	63676.1	63676.1	63676.1	63676.1	63676.1	63676.1	63676.1	63676.1	63676.1	63676.1	63676.1	63676.1	63676.1	63676.1	63676.1	63676.1	63676.1	63676.1	63676.1	63676.1	63676.1	63676.1	63676.1	63676.1	63676.1	63676.1	63676.1	63676.1	63676.1	63676.1	63676.1	63676.1	63676.1	63676.1
185	64556.1	64556.1	64556.1	64556.1	64556.1	64556.1	64556.1	64556.1	64556.1	64556.1	64556.1	64556.1	64556.1	64556.1	64556.1	64556.1	64556.1	64556.1	64556.1	64556.1	64556.1	64556.1	64556.1	64556.1	64556.1	64556.1	64556.1	64556.1	64556.1	64556.1	64556.1	64556.1	64556.1	64556.1	64556.1	64556.1
186	65430.1	65430.1	65430.1	65430.1	65430.1	65430.1	65430.1	65430.1	65430.1	65430.1	65430.1	65430.1	65430.1	65430.1	65430.1	65430.1	65430.1	65430.1	65430.1	65430.1	65430.1	65430.1	65430.1	65430.1	65430.1	65430.1	65430.1	65430.1	65430.1	65430.1	65430.1	65430.1	65430.1	65430.1	65430.1	65430.1
187	66298.2	66298.2	66298.2	66298.2	66298.2	66298.2	66298.2	66298.2	66298.2	66298.2	66298.2	66298.2	66298.2	66298.2	66298.2	66298.2	66298.2	66298.2	66298.2	66298.2	66298.2	66298.2	66298.2	66298.2	66298.2	66298.2	66298.2	66298.2	66298.2	66298.2	66298.2	66298.2	66298.2	66298.2	66298.2	66298.2
188	67160.4	67160.4	67160.4	67160.4	67160.4	67160.4	67160.4	67160.4	67160.4	67160.4	67160.4	67160.4	67160.4	67160.4	67160.4	67160.4	67160.4	67160.4	67160.4	67160.4	67160.4	67160.4	67160.4	67160.4	67160.4	67160.4	67160.4	67160.4	67160.4	67160.4	67160.4	67160.4	67160.4	67160.4	67160.4	67160.4
189	68017	68017	68017	68017	68017	68017	68017	68017	68017	68017	68017	68017	68017	68017	68017	68017	68017	68017	68017	68017	68017	68017	68017	68017	68017	68017	68017	68017	68017	68017	68017	68017	68017	68017	68017	68017
190	68868	68868	68868	68868	68868	68868	68868	68868	68868	68868	68868	68868	68868	68868	68868	68868	68868	68868	68868	68868	68868	68868	68868	68868	68868	68868	68868	68868	68868	68868	68868	68868	68868	68868	68868	68868
191	69713.4	69713.4	69713.4	69713.4	69713.4	69713.4	69713.4	69713.4	69713.4	69713.4	69713.4	69713.4	69713.4	69713.4	69713.4	69713.4	69713.4	69713.4	69713.4	69713.4	69713.4	69713.4	69713.4	69713.4	69713.4	69713.4	69713.4	69713.4	69713.4	69713.4	69713.4	69713.4	69713.4	69713.4	69713.4	69713.4
192	70553.3	70553.3	70553.3	70553.3	70553.3	70553.3	70553.3	70553.3	70553.3	70553.3	70553.3	70553.3	70553.3	70553.3	70553.3	70553.3	70553.3	70553.3	70553.3	70553.3	70553.3	70553.3	70553.3	70553.3	70553.3	70553.3	70553.3	70553.3	70553.3	70553.3	70553.3	70553.3	70553.3	70553.3	70553.3	70553.3
193	71387.8	71387.8	71387.8	71387.8	71387.8	71387.8	71387.8	71387.8	71387.8	71387.8	71387.8	71387.8	71387.8	71387.8	71387.8	71387.8	71387.8	71387.8	71387.8	71387.8	71387.8	71387.8	71387.8	71387.8	71387.8	71387.8	71387.8	71387.8	71387.8	71387.8	71387.8	71387.8	71387.8	71387.8	71387.8	71387.8
194	72216.9	72216.9	72216.9	72216.9	72216.9	72216.9	72216.9	72216.9	72216.9	72216.9	72216.9	72216.9	72216.9	72216.9	72216.9	72216.9	72216.9	72216.9	72216.9	72216.9	72216.9	72216.9	72216.9	72216.9	72216.9	72216.9	72216.9	72216.9	72216.9	72216.9	72216.9	72216.9	72216.9	72216.9	72216.9	72216.9
195	73040.8	73040.8	73040.8	73040.8	73040.8	73040.8	73040.8	73040.8	73040.8	73040.8	73040.8	73040.8	73040.8	73040.8	73040.8	73040.8	73040.8	73040.8	73040.8	73040.8	73040.8	73040.8	73040.8	73040.8	73040.8	73040.8	73040.8	73040.8	73040.8	73040.8	73040.8	73040.8	73040.8	73040.8	73040.8	73040.8
196	73859.3	73859.3	73859.3	73859.3	73859.3	73859.3	73859.3	73859.3	73859.3	73859.3	73859.3	73859.3	73859.3	73859.3	73859.3	73859.3	73859.3	73859.3	73859.3	73859.3	73859.3	73859.3	73859.3	73859.3	73859.3	73859.3	73859.3	73859.3	73859.3	73859.3	73859.3	73859.3	73859.3	73859.3	73859.3	73859.3
197	74672.7	74672.7	74672.7	74672.7	74672.7	74672.7	74672.7	74672.7	74672.7	74672.7	74672.7	74672.7	74672.7	74672.7	74672.7	74672.7	74672.7	74672.7	74672.7	74672.7	74672.7	74672.7	74672.7	74672.7	74672.7	74672.7	74672.7	74672.7	74672.7	74672.7	74672.7	74672.7	74672.7	74672.7	74672.7	74672.7
198	75480.8	75480.8	75480.8	75480.8	75480.8	75480.8	75480.8	75480.8	75480.8	75480.8	75480.8	75480.8	75480.8	75480.8	75480.8	75480.8	75480.8	75480.8	75480.8	75480.8	75480.8	75480.8	75480.8	75480.8	75480.8	75480.8	75480.8	75480.8	75480.8	75480.8	75480.8	75480.8	75480.8	75480.8	75480.8	75480.8
199	76283.8	76283.8	76283.8	76283.8	76283.8	76283.8	76283.8	76283.8	76283.8	76283.8	76283.8	76283.8	76283.8	76283.8	76283.8	76283.8	76283.8	76283.8	76283.8	76283.8	76283.8	76283.8	76283.8	76283.8	76283.8	76283.8	76283.8	76283.8	76283.8	76283.8	76283.8	76283.8	76283.8	76283.8	76283.8	76283.8
200	77081.8	77081.8	77081.8	77081.8	77081.8	77081.8	77081.8	77081.8	77081.8	77081.8	77081.8	77081.8	77081.8	77081.8	77081.8	77081.8	77081.8	77081.8	77081.8	77081.8	77081.8	77081.8	77081.8	77081.8	77081.8	77081.8	77081.8	77081.8	77081.8	77081.8	77081.8	77081.8	77081.8	77081.8	77081.8	77081.8
201	77872.9	77872.9	77872.9	77872.9	77872.9	77872.9	77872.9	77872.9	77872.9	77872.9	77872.9	77872.9	77872.9	77872.9	77872.9	77872.9	77872.9	77872.9	77872.9	77872.9	77872.9	77872.9	77872.9	77872.9	77872.9	77872.9	77872.9	77872.9	77872.9	77872.9	77872.9	77872.9	77872.9	77872.9	77872.9	77872.9
202	78652.4	78652.4	78652.4	78652.4	78652.4	78652.4	78652.4	78652.4	78652.4	78652.4	78652.4	78652.4	78652.4	78652.4	78652.4	78652.4	78652.4	78652.4	78652.4	78652.4	78652.4	78652.4	78652.4	78652.4	78652.4	78652.4	78652.4	78652.4	78652.4	78652.4	78652.4	78652.4	78652.4	78652.4	78652.4	78652.4
203	79420.6	79420.6	79420.6	79420.6	79420.6	79420.6	79420.6	79420.6	79420.6	79420.6	79420.6	79420.6	79420.6	79420.6	79420.6	79420.6	79420.6	79420.6	79420.6	79420.6	79420.6	79420.6	79420.6	79420.6	79420.6	79420.6	79420.6	79420.6	79420.6	79420.6	79420.6	79420.6	79420.6	79420.6	79420.6	79420.6
204	80178.5	80178.5	80178.5	80178.5	80178.5	80178.5	80178.5	80178.5	80178.5	80178.5	80178.5	80178.5	80178.5	80178.5	80178.5	80178.5	80178.5	80178.5	80178.5	80178.5	80178.5	80178.5	80178.5	80178.5	80178.5	80178.5	80178.5	80178.5	80178.5	80178.5	80178.5	80178.5	80178.5	80178.5	80178.5	80178.5
205	80926.8	80926.8	80926.8	80926.8	80926.8	80926.8	80926.8	80926.8	80926.8	80926.8	80926.8	80926.8	80926.8	80926.8	80926.8	80926.8	80926.8	80926.8	80926.8	80926.8	80926.8	80926.8	80926.8	80926.8	80926.8	80926.8	80926.8	80926.8	80926.8	80926.8	80926.8	80926.8	80926.8	80926.8	80926.8	80926.8
206	81666.2	81666.2	81666.2	81666.2	81666.2	81666.2	81666.2	81666.2	81666.2	81666.2	81666.2	81666.2	81666.2	81666.2	81666.2	81666.2	81666.2	81666.2	81666.2	81666.2	81666.2	81666.2	81666.2	81666.2	81666.2	81666.2	81666.2	81666.2	81666.2	81666.2	81666.2	81666.2	81666.2	81666.2	81666.2	81666.2
207	82397.1	82397.1	82397.1	82397.1	82397.1	82397.1	82397.1	82397.1	82397.1	82397.1	82397.1	82397.1	82397.1	82397.1	82397.1	82397.1	82397.1	82397.1	82397.1	82397.1	82397.1	82397.1	82397.1	82397.1	82397.1	82397.1	82397.1	82397.1	82397.1	82397.1	82397.1	82397.1	82397.1	82397.1	82397.1	82397.1
208	83119.9	83119.9	83119.9	83119.9	83119.9	83119.9	83119.9	83119.9	83119.9	83119.9	83119.9	83119.9	83119.9	83119.9	83119.9	83119.9	83119.9	83119.9	83119.9	83119.9	83119.9	83119.9	83119.9	83119.9	83119.9	83119.9	83119.9	83119.9	83119.9	83119.9	83119.9	83119.9	83119.9	83119.9	83119.9	83119.9
209	83835.1	83835.1	83835.1	83835.1	83835.1	83835.1	83835.1	83835.1	83835.1	83835.1	83835.1	83835.1	83835.1	83835.1	83835.1	83835.1	83835.1	83835.1	83835.1	83835.1	83835.1	83835.1	83835.1	83835.1	83835.1	83835.1	83835.1	83835.1	83835.1	83835.1	83835.1	83835.1	83835.1	83835.1	83835.1	83835.1
210	84542.9	84542.9	84542.9	84542.9	84542.9	84542.9	84542.9	84542.9	84542.9	84542.9	84542.9	84542.9	84542.9	84542.9	84542.9	84542.9	84542.9	84542.9	84542.9	84542.9	84542.9	84542.9	84542.9	84542.9	84542.9	84542.9	84542.9	84542.9	84542.9	84542.9	84542.9	84542.9	84542.9	84542.9	84542.9	84542.9
211	85243.5	85243.5	85243.5	85243.5	85243.5	85243.5	85243.5	85243.5	85243.5	85243.5	85243.5	85243.5	85243.5	85243.5	85243.5	85243.5	85243.5	85243.5	85243.5	85243.5	85243.5	85243.5	85243.5	85243.5	85243.5	85243.5	85243.5	85243.5	85243.5	85243.5	85243.5	85243.5	85243.5	85243.5	85243.5	85243.5
212	85937.2	85937.2	85937.2	85937.2	85937.2	85937.2	85937.2	85937.2	85937.2	85937.2	85937.2	85937.2	85937.2	85937.2	85937.2	85937.2	85937.2	85937.2	85937.2	85937.2	85937.2	85937.2	85937.2	85937.2	85937.2	85937.2	85937.2	85937.2	85937.2	85937.2	85937.2	85937.2	85937.2	85937.2	85937.2	85937.2
213	86624.1	86624.1	86624.1	86624.1	86624.1	86624.1	86624.1	86624.1	86624.1	86624.1	86624.1	86624.1	86624.1	86624.1	86624.1	86624.1	86624.1	86624.1	86624.1	86624.1	86624.1	86624.1	86624.1	86624.1	86624.1	86624.1	86624.1	86624.1	86624.1	86624.1	86624.1	86624.1	86624.1	86624.1	86624.1	86624.1
214	87304.3	87304.3	87304.3	87304.3	87304.3	87304.3	87304.3	87304.3	87304.3	87304.3	87304.3	87304.3	87304.3	87304.3	87304.3	87304.3	87304.3	87304.3	87304.3	87304.3	87304.3	87304.3	87304.3	87304.3	87304.3	87304.3	87304.3	87304.3	87304.3	87304.3	87304.3	87304.3	87304.3	87304.3	87304.3	87304.3
215	87978.1	87978.1	87978.1	87978.1	87978.1	87978.1	87978.1	87978.1	87978.1	87978.1	87978.1	87978.1	87978.1	87978.1	87978.1	87978.1	87978.1	87978.1	87978.1	87978.1	87978.1	87978.1	87978.1	87978.1	87978.1	87978.1	87978.1	87978.1	87978.1	87978.1	87978.1	87978.1	87978.1	87978.1	87978.1	87978.1
216	88645.5	88645.5	88645.5	88645.5	88645.5	88645.5	88645.5	88645.5	88645.5	88645.5	88645.5	88645.5	88645.5	88645.5	88645.5	88645.5	88645.5	88645.5	88645.5	88645.5	88645.5	88645.5	88645.5	88645.5	88645.5	88645.5	88645.5	88645.5	88645.5	88645.5	88645.5	88645.5	88645.5	88645.5	88645.5	88645.5
217	89306.6	89306.6	89306.6	89306.6	89306.6	89306.6	89306.6	89306.6	89306.6	89306.6	89306.6	89306.6	89306.6	89306.6	89306.6	89306.6	89306.6	89306.6	89306.6	89306.6	89306.6	89306.6	89306.6	89306.6	89306.6	89306.6	89306.6	89306.6	89306.6	89306.6	89306.6	89306.6	89306.6	89306.6	89306.6	89306.6
218	89961.5	89961.5	89961.5	89961.5	89961.5	89961.5	89961.5	89961.5	89961.5	89961.5	89961.5	89961.5	89961.5	89961.5	89961.5	89961.5	89961.5	89961.5	89961.5	89961.5	89961.5	89961.5	89961.5	89961.5	89961.5	89961.5	89961.5	89961.5	89961.5	89961.5	89961.5	89961.5	89961.5	89961.5	89961.5	89961.5
219	90610.3	90610.3	90610.3	90610.3	90610.3	90610.3	90610.3	90610.3	90610.3	90610.3	90610.3	90610.3	90610.3	90610.3	90610.3	90610.3	90610.3	90610.3	90610.3	90610.3	90610.3	90610.3	90610.3	90610.3	90610.3	90610.3	90610.3	90610.3	90610.3	90610.3	90610.3	90610.3	90610.3	90610.3	90610.3	90610.3
220	91253.1	91253.1	91253.1	91253.1	91253.1	91253.1	91253.1	91253.1	91253.1	91253.1	91253.1	91253.1	91253.1	91253.1	91253.1	91253.1	91253.1	91253.1	91253.1	91253.1	91253.1	91253.1	91253.1	91253.1	91253.1	91253.1	91253.1	91253.1	91253.1	91253.1	91253.1	91253.1	91253.1	91253.1	91253.1	91253.1
221	91889.9	91889.9	91889.9	91889.9	91889.9	91889.9	91889.9	91889.9	91889.9	91889.9	91889.9	91889.9	91889.9	91889.9	91889.9	91889.9	91889.9	91889.9	91889.9	91889.9	91889.9	91889.9	91889.9	91889.9	91889.9	91889.9	91889.9	91889.9	91889.9	91889.9	91889.9	91889.9	91889.9	91889.9	91889.9	91889.9
222	92520.9	92520.9	92520.9	92520.9	92520.9	92520.9	92520.9	92520.9	92520.9	92520.9	92520.9	92520.9	92520.9	92520.9	92520.9	92520.9	92520.9	92520.9	92520.9	92520.9	92520.9	92520.9	92520.9	92520.9	92520.9	92520.9	92520.9	92520.9	92520.9	92520.9	92520.9	92520.9	92520.9	92520.9	92520.9	92520.9
223	93146.1	93146.1	93146.1	93146.1	93146.1	93146.1	93146.1	93146.1	93146.1	93146.1	93146.1	93146.1	93146.1	93146.1	93146.1	93146.1	93146.1	93146.1	93146.1	93146.1	93146.1	93146.1	93146.1	93146.1	93146.1	93146.1	93146.1	93146.1	93146.1	93146.1	93146.1	93146.1	93146.1	93146.1	93146.1	93146.1
224	93765.5	93765.5	93765.5	93765.5	93765.5	93765.5	93765.5	93765.5	93765.5	93765.5	93765.5	93765.5	93765.5	93765.5	93765.5	93765.5	93765.5	93765.5	93765.5	93765.5	93765.5	93765.5	93765.5	93765.5	93765.5	93765.5	93765.5	93765.5	93765.5	93765.5	93765.5	93765.5	93765.5	93765.5	93765.5	93765.5
225	94379.3	94379.3	94379.3	94379.3	94379.3	94379.3	94379.3	94379.3	94379.3	94379.3	94379.3	94379.3	94379.3	94379.3	94379.3	94379.3	94379.3	94379.3	94379.3	94379.3	94379.3	94379.3	94379.3	94379.3	94379.3	94379.3	94379.3	94379.3	94379.3	94379.3	94379.3	94379.3	94379.3	94379.3	94379.3	94379.3
226	94987.4	94987.4	94987.4	94987.4	94987.4	94987.4	94987.4	94987.4	94987.4	94987.4	94987.4	94987.4	94987.4	94987.4	94987.4	94987.4	94987.4	94987.4	94987.4	94987.4	94987.4	94987.4	94987.4	94987.4	94987.4	94987.4	94987.4	94987.4	94987.4	94987.4	94987.4	94987.4	94987.4	94987.4	94987.4	94987.4
227	95589.9	95589.9	95589.9	95589.9	95589.9	95589.9	95589.9	95589.9	95589.9	95589.9	95589.9	95589.9	95589.9	95589.9	95589.9	95589.9	95589.9	95589.9	95589.9	95589.9	95589.9	95589.9	95589.9	95589.9	95589.9	95589.9	95589.9	95589.9	95589.9	95589.9	95589.9	95589.9	95589.9	95589.9	95589.9	95589.9
228	96186.9	96186.9	96186.9	96186.9	96186.9	96186.9	96186.9	96186.9	96186.9	96186.9	96186.9	96186.9	96186.9	96186.9	96186.9	96186.9	96186.9	96186.9	96186.9	96186.9	96186.9	96186.9	96186.9	96186.9	96186.9	96186.9	96186.9	96186.9	96186.9	96186.9	96186.9	96186.9	96186.9	96186.9	96186.9	96186.9
229	96778.5	96778.5	96778.5	96778.5	96778.5	96778.5	96778.5	96778.5	96778.5	96778.5	96778.5	96778.5	96778.5	96778.5	96778.5	96778.5	96778.5	96778.5	96778.5	96778.5	96778.5	96778.5	96778.5	96778.5	96778.5	96778.5	96778.5	96778.5	96778.5	96778.5	96778.5	96778.5	96778.5	96778.5	96778.5	96778.5
230	97364.6	97364.6	97364.6	97364.6	97364.6	97364.6	97364.6	97364.6	97364.6	97364.6	97364.6	97364.6	97364.6	97364.6	97364.6	97364.6	97364.6	97364.6	97364.6	97364.6	97364.6	97364.6	97364.6	97364.6	97364.6	97364.6	97364.6	97364.6	97364.6	97364.6	97364.6	97364.6	97364.6	97364.6	97364.6	97364.6
231	97945.4	97945.4	97945.4	97945.4	97945.4	97945.4	97945.4	97945.4	97945.4	97945.4	97945.4	97945.4	97945.4	97945.4	97945.4	97945.4	97945.4	97945.4	97945.4	97945.4	97945.4	97945.4	97945.4	97945.4	97945.4	97945.4	97945.4	97945.4	97945.4	97945.4	97945.4	97945.4	97945.4	97945.4	97945.4	97945.4
232	98520.9	98520.9	98520.9	98520.9	98520.9	98520.9	98520.9	98520.9	98520.9	98520.9	98520.9	98520.9	98520.9	98520.9	98520.9	98520.9	98520.9	98520.9	98520.9	98520.9	98520.9	98520.9	98520.9	98520.9	98520.9	98520.9	98520.9	98520.9	98520.9	98520.9	98520.9	98520.9	98520.9	98520.9	98520.9	98520.9
233	99091.1	99091.1	99091.1	99091.1	99091.1	99091.1	99091.1	99091.1	99091.1	99091.1	99091.1	99091.1	99091.1	99091.1	99091.1	99091.1	99091.1	99091.1	99091.1	99091.1	99091.1	99091.1	99091.1	99091.1	99091.1	99091.1	99091.1	99091.1	99091.1	99091.1	99091.1	99091.1	99091.1	99091.1	99091.1	99091.1
234	99656.1	99656.1	99656.1	99656.1	99656.1	99656.1	99656.1	99656.1	99656.1	99656.1	99656.1	99656.1	99656.1	99656.1	99656.1	99656.1	99656.1	99656.1	99656.1	99656.1	99656.1	99656.1	99656.1	99656.1	99656.1	99656.1	99656.1	99656.1	99656.1	99656.1	99656.1	99656.1	99656.1	99656.1	99656.1	99656.1
235	100216	100216	100216	100216	100216	100216	100216	100216	100216	100216	100216	100216	100216	100216	100216	100216	100216	100216	100216	100216	100216	100216	100216	100216	100216	100216	100216	100216	100216	100216	100216	100216	100216	100216	100216	100216
236	100771	100771	100771	100771	100771	100771	100771	100771	100771	100771	100771	100771	100771	100771	100771	100771	100771	100771	100771	100771	100771	100771	100771	100771	100771	100771	100771	100771	100771	100771	100771	100771	100771	100771	100771	100771
237	101320	101320	101320	101320	101320	101320	101320	101320	101320	101320	101320	101320	101320	101320	101320	101320	101320	101320	101320	101320	101320	101320	101320	101320	101320	101320	101320	101320	101320	101320	101320	101320	101320	101320	101320	101320
238	101865	101865	101865	101865	101865	101865	101865	101865	101865	101865	101865	101865	101865	101865	101865	101865	101865	101865	101865	101865	101865	101865	101865	101865	101865	101865	101865	101865	101865	101865	101865	101865	101865	101865	101865	101865
239	102405	102405	102405	102405	102405	102405	102405	102405	102405	102405	102405	102405	102405	102405	102405	102405	102405	102405	102405	102405	102405	102405	102405	102405	102405	102405	102405	102405	102405	102405	102405	102405	102405	102405	102405	102405
240	102939	102939	102939	102939	102939	102939	102939	102939	102939	102939	102939	102939	102939	102939	102939	102939	102939	102939	102939	102939	102939	102939	102939	102939	102939	102939	102939	102939	102939	102939	102939	102939	102939	102939	102939	102939
241	103469	103469	103469	103469	103469	103469	103469	103469	103469	103469	103469	103469	103469	103469	103469	103469	103469	103469	103469	103469	103469	103469	103469	103469	103469	103469	103469	103469	103469	103469	103469	103469	103469	103469	103469	103469
242	103994	103994	103994	103994	103994	103994	103994	103994	103994	103994	103994	103994	103994	103994	103994	103994	103994	103994	103994	103994	103994	103994	103994	103994	103994	103994	103994	103994	103994	103994	103994	103994	103994	103994	103994	103994
243	104515	104515	104515	104515	104515	104515	104515	104515	104515	104515	104515	104515	104515	104515	104515	104515	104515	104515	104515	104515	104515	104515	104515	104515	104515	104515	104515	104515	104515	104515	104515	104515	104515	104515	104515	104515
244	105030	105030	105030	105030	105030	105030	105030	105030	105030	105030	105030	105030	105030	105030	105030	105030	105030	105030	105030	105030	105030	105030	105030	105030	105030	105030	105030	105030	105030	105030	105030	105030	105030	105030	105030	105030
245	105541	105541	105541	105541	105541	105541	105541	105541	105541	105541	105541	105541	105541	105541	105541	105541	105541	105541	105541	105541	105541	105541	105541	105541	105541	105541	105541	105541	105541	105541	105541	105541	105541	105541	105541	105541
246	106047	106047	106047	106047	106047	106047	106047	106047	106047	106047	106047	106047	106047	106047	106047	106047	106047	106047	106047	106047	106047	106047	106047	106047	106047	106047	106047	106047	106047	106047	106047	106047	106047	106047	106047	106047
247	106548	106548	106548	106548	106548	106548	106548	106548	106548	106548	106548	106548	106548	106548	106548	106548	106548	106548	106548	106548	106548	106548	106548	106548	106548	106548	106548	106548	106548	106548	106548	106548	106548	106548	106548	106548
248	107045	107045	107045	107045	107045	107045	107045	107045	107045	107045	107045	107045	107045	107045	107045	107045	107045	107045	107045	107045	107045	107045	107045	107045	107045	107045	107045	107045	107045	107045	107045	107045	107045	107045	107045	107045
249	107538	107538	107538	107538	107538	107538	107538	107538	107538	107538	107538	107538	107538	107538	107538	107538	107538	107538	107538	107538	107538	107538	107538	107538	107538	107538	107538	107538	107538	107538	107538	107538	107538	107538	107538	107538
250	108026	108026	108026	108026	108026	108026	108026	108026	108026	108026	108026	108026	108026	108026	108026	108026	108026	108026	108026	108026	108026	108026	108026	108026	108026	108026	108026	108026	108026	108026	108026	108026	108026	108026	108026	108026
251	108509	108509	108509	108509	108509	108509	108509	108509	108509	108509	108509	108509	108509	108509	108509	108509	108509	108509	108509	108509	108509	108509	108509	108509	108509	108509	108509	108509	108509	108509	108509	108509	108509	108509	108509	108509
252	108988	108988	108988	108988	108988	108988	108988	108988	108988	108988	108988	108988	108988	108988	108988	108988	108988	108988	108988	108988	108988	108988	108988	108988	108988	108988	108988	108988	108988	108988	108988	108988	108988	108988	108988	108988
253	109463	109463	109463	109463	109463	109463	109463	109463	109463	109463	109463	109463	109463	109463	109463	109463	109463	109463	109463	109463	109463	109463	109463	109463	109463	109463	109463	109463	109463	109463	109463	109463	109463	109463	109463	109463
254	109933	109933	109933	109933	109933	109933	109933	109933	109933	109933	109933	109933	109933	109933	109933	109933	109933	109933	109933	109933	109933	109933	109933	109933	109933	109933	109933	109933	109933	109933	109933	109933	109933	109933	109933	109933
255	110399	110399	110399	110399	110399	110399	110399	110399	110399	110399	110399	110399	110399	110399	110399	110399	110399	110399	110399	110399	110399	110399	110399	110399	110399	110399	110399	110399	110399	110399	110399	110399	110399	110399	110399	110399
256	110861	110861	110861	110861	110861	110861	110861	110861	110861	110861	110861	110861	110861	110861	110861	110861	110861	110861	110861	110861	110861	110861	110861	110861	110861	110861	110861	110861	110861	110861	110861	110861	110861	110861	110861	110861
257	111318	111318	111318	111318	111318	111318	111318	111318	111318	111318	111318	111318	111318	111318	111318	111318	111318	111318	111318	111318	111318	111318	111318	111318	111318	111318	111318	111318	111318	111318	111318	111318	111318	111318	111318	111318
258	111772	111772	111772	111772	111772	111772	111772	111772	111772	111772	111772	111772	111772	111772	111772	111772	111772	111772	111772	111772	111772	111772	111772	111772	111772	111772	111772	111772	111772	111772	111772	111772	111772	111772	111772	111772
259	112221	112221	112221	112221	112221	112221	112221	112221	112221	112221	112221	112221	112221	112221	112221	112221	112221	112221	112221	112221	112221	112221	112221	112221	112221	112221	112221	112221	112221	112221	112221	112221	112221	112221	112221	112221
260	112666	112666	112666	112666	112666	112666	112666	112666	112666	112666	112666	112666	112666	112666	112666	112666	112666	112666	112666	112666	112666	112666	112666	112666	112666	112666	112666	112666	112666	112666	112666	112666	112666	112666	112666	112666
261	113107	113107	113107	113107	113107	113107	113107	113107	113107	113107	113107	113107	113107	113107	113107	113107	113107	113107	113107	113107	113107	113107	113107	113107	113107	113107	113107	113107	113107	113107	113107	113107	113107	113107	113107	113107
262	113544	113544	113544	113544	113544	113544	113544	113544	113544	113544	113544	113544	113544	113544	113544	113544	113544	113544	113544	113544	113544	113544	113544	113544	113544	113544	113544	113544	113544	113544	113544	113544	113544	113544	113544	113544
263	113977	113977	113977	113977	113977	113977	113977	113977	113977	113977	113977	113977	113977	113977	113977	113977	113977	113977	113977	113977	113977	113977	113977	113977	113977	113977	113977	113977	113977	113977	113977	113977	113977	113977	113977	113977
264	114406	114406	114406	114406	114406	114406	114406	114406	114406	114406	114406	114406	114406	114406	114406	114406	114406	114406	114406	114406	114406	114406	114406	114406	114406	114406	114406	114406	114406	114406	114406	114406	114406	114406	114406	114406
265	114831	114831	114831	114831	114831	114831	114831	114831	114831	114831	114831	114831	114831	114831	114831	114831	114831	114831	114831	114831	114831	114831	114831	114831	114831	114831	114831	114831	114831	114831	114831	114831	114831	114831	114831	114831
266	115253	115253	115253	115253	115253	115253	115253	115253	115253	115253	115253	115253	115253	115253	115253	115253	115253	115253	115253	115253	115253	115253	115253	115253	115253	115253	115253	115253	115253	115253	115253	115253	115253	115253	115253	115253
267	115670	115670	115670	115670	115670	115670	115670	115670	115670	115670	115670	115670	115670	115670	115670	115670	115670	115670	115670	115670	115670	115670	115670	115670	115670	115670	115670	115670	115670	115670	115670	115670	115670	115670	115670	115670
268	116084	116084	116084	116084	116084	116084	116084	116084	116084	116084	116084	116084	116084	116084	116084	116084	116084	116084	116084	116084	116084	116084	116084	116084	116084	116084	116084	116084	116084	116084	116084	116084	116084	116084	116084	116084
269	116494	116494	116494	116494	116494	116494	116494	116494	116494	116494	116494	116494	116494	116494	116494	116494	116494	116494	116494	116494	116494	116494	116494	116494	116494	116494	116494	116494	116494	116494	116494	116494	116494	116494	116494	116494
270	116900	116900	116900	116900	116900	116900	116900	116900	116900	116900	116900	116900	116900	116900	116900	116900	116900	116900	116900	116900	116900	116900	116900	116900	116900	116900	116900	116900	116900	116900	116900	116900	116900	116900	116900	116900
271	117302	117302	117302	117302	117302	117302	117302	117302	117302	117302	117302	117302	117302	117302	117302	117302	117302	117302	117302	117302	117302	117302	117302	117302	117302	117302	117302	117302	117302	117302	117302	117302	117302	117302	117302	117302
272	117701	117701	117701	117701	117701	117701	117701	117701	117701	117701	117701	117701	117701	117701	117701	117701	117701	117701	117701	117701	117701	117701	117701	117701	117701	117701	117701	117701	117701	117701	117701	117701	117701	117701	117701	117701
273	118096	118096	118096	118096	118096	118096	118096	118096	118096	118096	118096	118096	118096	118096	118096	118096	118096	118096	118096	118096	118096	118096	118096	118096	118096	118096	118096	118096	118096	118096	118096	118096	118096	118096	118096	118096
274	118487	118487	118487	118487	118487	118487	118487	118487	118487	118487	118487	118487	118487	118487	118487	118487	118487	118487	118487	118487	118487	118487	118487	118487	118487	118487	118487	118487	118487	118487	118487	118487	118487	118487	118487	118487
275	118875	118875	118875	118875	118875	118875	118875	118875	118875	118875	118875	118875	118875	118875	118875	118875	118875	118875	118875	118875	118875	118875	118875	118875	118875	118875	118875	118875	118875	118875	118875	118875	118875	118875	118875	118875
276	119260	119260	119260	119260	119260	119260	119260	119260	119260	119260	119260	119260	119260	119260	119260	119260	119260	119260	119260	119260	119260	119260	119260	119260	119260	119260	119260	119260	119260	119260	119260	119260	119260	119260	119260	119260
277	119640	119640	119640	119640	119640	119640	119640	119640	119640	119640	119640	119640	119640	119640	119640	119640	119640	119640	119640	119640	119640	119640	119640	119640	119640	119640	119640	119640	119640	119640	119640	119640	119640	119640	119640	119640
278	120018	120018	120018	120018	120018	120018	120018	120018	120018	120018	120018	120018	120018	120018	120018	120018	120018	120018	120018	120018	120018	120018	120018	120018	120018	120018	120018	120018	120018	120018	120018	120018	120018	120018	120018	120018
279	120392	120392	120392	120392	120392	120392	120392	120392	120392	120392	120392	120392	120392	120392	120392	120392	120392	120392	120392	120392	120392	120392	120392	120392	120392	120392	120392	120392	120392	120392	120392	120392	120392	120392	120392	120392
280	120762	120762	120762	120762	120762	120762	120762	120762	120762	120762	120762	120762	120762	120762	120762	120762	120762	120762	120762	120762	120762	120762	120762	120762	120762	120762	120762	120762	120762	120762	120762	120762	120762	120762	120762	120762
281	121129	121129	121129	121129	121129	121129	121129	121129	121129	121129	121129	121129	121129	121129	121129	121129	121129	121129	121129	121129	121129	121129	121129	121129	121129	121129	121129	121129	121129	121129	121129	121129	121129	121129	121129	121129
282	121493	121493	121493	121493	121493	121493	121493	121493	121493	121493	121493	121493	121493	121493	121493	121493	121493	121493	121493	121493	121493	121493	121493	121493	121493	121493	121493	121493	121493	121493	121493	121493	121493	121493	121493	121493
283	121853	121853	121853	121853	121853	121853	121853	121853	121853	121853	121853	121853	121853	121853	121853	121853	121853	121853	121853	121853	121853	121853	121853	121853	121853	121853	121853	121853	121853	121853	121853	121853	121853	121853	121853	121853
284	122211	122211	122211	122211	122211	122211	122211	122211	122211	122211	122211	122211	122211	122211	122211	122211	122211	122211	122211	122211	122211	122211	122211	122211	122211	122211	122211	122211	122211	122211	122211	122211	122211	122211	122211	122211
285	122564	122564	122564	122564	122564	122564	122564	122564	122564	122564	122564	122564	122564	122564	122564	122564	122564	122564	122564	122564	122564	122564	122564	122564	122564	122564	122564	122564	122564	122564	122564	122564	122564	122564	122564	122564
286	122915	122915	122915	122915	122915	122915	122915	122915	122915	122915	122915	122915	122915	122915	122915	122915	122915	122915	122915	122915	122915	122915	122915	122915	122915	122915	122915	122915	122915	122915	122915	122915	122915	122915	122915	122915
287	123263	123263	123263	123263	123263	123263	123263	123263	123263	123263	123263	123263	123263	123263	123263	123263	123263	123263	123263	123263	123263	123263	123263	123263	123263	123263	123263	123263	123263	123263	123263	123263	123263	123263	123263	123263
288	123607	123607	123607	123607	123607	123607	123607	123607	123607	123607	123607	123607	123607	123607	123607	123607	123607	123607	123607	123607	123607	123607	123607	123607	123607	123607	123607	123607	123607	123607	123607	123607	123607	123607	123607	123607
289	123948	123948	123948	123948	123948	123948	123948	123948	123948	123948	123948	123948	123948	123948	123948	123948	123948	123948	123948	123948	123948	123948	123948	123948	123948	123948	123948	123948	123948	123948	123948	123948	123948	123948	123948	123948
290	124286	124286	124286	124286	124286	124286	124286	124286	124286	124286	124286	124286	124286	124286	124286	124286	124286	124286	124286	124286	124286	124286	124286	124286	124286	124286	124286	124286	124286	124286	124286	124286	124286	124286	124286	124286
291	124621	124621	124621	124621	124621	124621	124621	124621	124621	124621	124621	124621	124621	124621	124621	124621	124621	124621	124621	124621	124621	124621	124621	124621	124621	124621	124621	124621	124621	124621	124621	124621	124621	124621	124621	124621
292	124953	124953	124953	124953	124953	124953	124953	124953	124953	124953	124953	124953	124953	124953	124953	124953	124953	124953	124953	124953	124953	124953	124953	124953	124953	124953	124953	124953	124953	124953	124953	124953	124953	124953	124953	124953
293	125282	125282	125282	125282	125282	125282	125282	125282	125282	125282	125282	125282	125282	125282	125282	125282	125282	125282	125282	125282	125282	125282	125282	125282	125282	125282	125282	125282	125282	125282	125282	125282	125282	125282	125282	125282
294	125607	125607	125607	125607	125607	125607	125607	125607	125607	125607	125607	125607	125607	125607	125607	125607	125607	125607	125607	125607	125607	125607	125607	125607	125607	125607	125607	125607	125607	125607	125607	125607	125607	125607	125607	125607
295	125930	125930	125930	125930	125930	125930	125930	125930	125930	125930	125930	125930	125930	125930	125930	125930	125930	125930	125930	125930	125930	125930	125930	125930	125930	125930	125930	125930	125930	125930	125930	125930	125930	125930	125930	125930
296	126250	126250	126250	126250	126250	126250	126250	126250	126250	126250	126250	126250	126250	126250	126250	126250	126250	126250	126250	126250	126250	126250	126250	126250	126250	126250	126250	126250	126250	126250	126250	126250	126250	126250	126250	126250
297	126567	126567	126567	126567	126567	126567	126567	126567	126567	126567	126567	126567	126567	126567	126567	126567	126567	126567	126567	126567	126567	126567	126567	126567	126567	126567	126567	126567	126567	126567	126567	126567	126567	126567	126567	126567
298	126881	126881	126881	126881	126881	126881	126881	126881	126881	126881	126881	126881	126881	126881	126881	126881	126881	126881	126881	126881	126881	126881	126881	126881	126881	126881	126881	126881	126881	126881	126881	126881	126881	126881	126881	126881
299	127192	127192	127192	127192	127192	127192	127192	127192	127192	127192	127192	127192	127192	127192	127192	127192	127192	127192	127192	127192	127192	127192	127192	127192	127192	127192	127192	127192	127192	127192	127192	127192	127192	127192	127192	127192
300	127501	127501	127501	127501	127501	127501	127501	127501	127501	127501	127501	127501	127501	127501	127501	127501	127501	127501	127501	127501	127501	127501	127501	127501	127501	127501	127501	127501	127501	127501	127501	127501	127501	127501	127501	127501
301	127806	127806	127806	127806	127806	127806	127806	127806	127806	127806	127806	127806	127806	127806	127806	127806	127806	127806	127806	127806	127806	127806	127806	127806	127806	127806	127806	127806	127806	127806	127806	127806	127806	127806	127806	127806
302	128109	128109	128109	128109	128109	128109	128109	128109	128109	128109	128109	128109	128109	128109	128109	128109	128109	128109	128109	128109	128109	128109	128109	128109	128109	128109	128109	128109	128109	128109	128109	128109	128109	128109	128109	128109
303	128409	128409	128409	128409	128409	128409	128409	128409	128409	128409	128409	128409	128409	128409	128409	128409	128409	128409	128409	128409	128409	128409	128409	128409	128409	128409	128409	128409	128409	128409	128409	128409	128409	128409	128409	128409
304	128706	128706	128706	128706	128706	128706	128706	128706	128706	128706	128706	128706	128706	128706	128706	128706	128706	128706	128706	128706	128706	128706	128706	128706	128706	128706	128706	128706	128706	128706	128706	128706	128706	128706	128706	128706
305	129001	129001	129001	129001	129001	129001	129001	129001	129001	129001	129001	129001	129001	129001	129001	129001	129001	129001	129001	129001	129001	129001	129001	129001	129001	129001	129001	129001	129001	129001	129001	129001	129001	129001	129001	129001
306	129293	129293	129293	129293	129293	129293	129293	129293	129293	129293	129293	129293	129293	129293	129293	129293	129293	129293	129293	129293	129293	129293	129293	129293	129293	129293	129293	129293	129293	129293	129293	129293	129293	129293	129293	129293
307	129582	129582	129582	129582	129582	129582	129582	129582	129582	129582	129582	129582	129582	129582	129582	129582	129582	129582	129582	129582	129582	129582	129582	129582	129582	129582	129582	129582	129582	129582	129582	129582	129582	129582	129582	129582
308	129868	129868	129868	129868	129868	129868	129868	129868	129868	129868	129868	129868	129868	129868	129868	129868	129868	129868	129868	129868	129868	129868	129868	129868	129868	129868	129868	129868	129868	129868	129868	129868	129868	129868	129868	129868
309	130152	130152	130152	130152	130152	130152	130152	130152	130152	130152	130152	130152	130152	130152	130152	130152	130152	130152	130152	130152	130152	130152	130152	130152	130152	130152	130152	130152	130152	130152	130152	130152	130152	130152	130152	130152
310	130434	130434	130434	130434	130434	130434	130434	130434	130434	130434	130434	130434	130434	130434	130434	130434	130434	130434	130434	130434	130434	130434	130434	130434	130434	130434	130434	130434	130434	130434	130434	130434	130434	130434	130434	130434
311	130712	130712	130712	130712	130712	130712	130712	130712	130712	130712	130712	130712	130712	130712	130712	130712	130712	130712	130712	130712	130712	130712	130712	130712	130712	130712	130712	130712	130712	130712	130712	130712	130712	130712	130712	130712
312	130989	130989	130989	130989	130989	130989	130989	130989	130989	130989	130989	130989	130989	130989	130989	130989	130989	130989	130989	130989	130989	130989	130989	130989	130989	130989	130989	130989	130989	130989	130989	130989	130989	130989	130989	130989
313	131262	131262	131262	131262	131262	131262	131262	131262	131262	131262	131262	131262	131262	131262	131262	131262	131262	131262	131262	131262	131262	131262	131262	131262	131262	131262	131262	131262	131262	131262	131262	131262	131262	131262	131262	131262
314	131534	131534	131534	131534	131534	131534	131534	131534	131534	131534	131534	131534	131534	131534	131534	131534	131534	131534	131534	131534	131534	131534	131534	131534	131534	131534	131534	131534	131534	131534	131534	131534	131534	131534	131534	131534
315	131802	131802	131802	131802	131802	131802	131802	131802	131802	131802	131802	131802	131802	131802	131802	131802	131802	131802	131802	131802	131802	131802	131802	131802	131802	131802	131802	131802	131802	131802	131802	131802	131802	131802	131802	131802
316	132069	132069	132069	132069	132069	132069	132069	132069	132069	132069	132069	132069	132069	132069	132069	132069	132069	132069	132069	132069	132069	132069	132069	132069	132069	132069	132069	132069	132069	132069	132069	132069	132069	132069	132069	132069
317	132332	132332	132332	132332	132332	132332	132332	132332	132332	132332	132332	132332	132332	132332	132332	132332	132332	132332	132332	132332	132332	132332	132332	132332	132332	132332	132332	132332	132332	132332	132332	132332	132332	132332	132332	132332
318	132594	132594	132594	132594	132594	132594	132594	132594	132594	132594	132594	132594	132594	132594	132594	132594	132594	132594	132594	132594	132594	132594	132594	132594	132594	132594	132594	132594	132594	132594	132594	132594	132594	132594	132594	132594
319	132853	132853	132853	132853	132853	132853	132853	132853	132853	132853	132853	132853	132853	132853	132853	132853	132853	132853	132853	132853	132853	132853	132853	132853	132853	132853	132853	132853	132853	132853	132853	132853	132853	132853	132853	132853
320	133110	133110	133110	133110	133110	133110	133110	133110	133110	133110	133110	133110	133110	133110	133110	133110	133110	133110	133110	133110	133110	133110	133110	133110	133110	133110	133110	133110	133110	133110	133110	133110	133110	133110	133110	133110
321	133364	133364	133364	133364	133364	133364	133364	133364	133364	133364	133364	133364	133364	133364	133364	133364	133364	133364	133364	133364	133364	133364	133364	133364	133364	133364	133364	133364	133364	133364	133364	133364	133364	133364	133364	133364
322	133616	133616	133616	133616	133616	133616	133616	133616	133616	133616	133616	133616	133616	133616	133616	133616	133616	133616	133616	133616	133616	133616	133616	133616	133616	133616	133616	133616	133616	133616	133616	133616	133616	133616	133616	133616
323	133866	133866	133866	133866	133866	133866	133866	133866	133866	133866	133866	133866	133866	133866	133866	133866	133866	133866	133866	133866	133866	133866	133866	133866	133866	133866	133866	133866	133866	133866	133866	133866	133866	133866	133866	133866
324	134113	134113	134113	134113	134113	134113	134113	134113	134113	134113	134113	134113	134113	134113	134113	134113	134113	134113	134113	134113	134113	134113	134113	134113	134113	134113	134113	134113	134113	134113	134113	134113	134113	134113	134113	134113
325	134358	134358	134358	134358	134358	134358	134358	134358	134358	134358	134358	134358	134358	134358	134358	134358	134358	134358	134358	134358	134358	134358	134358	134358	134358	134358	134358	134358	134358	134358	134358	134358	134358	134358	134358	134358
326	134612	134612	134612	134612	134612	134612	134612	134612	134612	134612	134612	134612	134612	134612	134612	134612	134612	134612	134612	134612	134612	134612	134612	134612	134612	134612	134612	134612	134612	134612	134612	134612	134612	134612	134612	134612
327	134904	134904	134904	134904	134904	134904	134904	134904	134904	134904	134904	134904	134904	134904	134904	134904	134904	134904	134904	134904	134904	134904	134904	134904	134904	134904	134904	134904	134904	134904	134904	134904	134904	134904	134904	134904
328	135234	135234	135234	135234	135234	135234	135234	135234	135234	135234	135234	135234	135234	135234	135234	135234	135234	135234	135234	135234	135234	135234	135234	135234	135234	135234	135234	135234	135234	135234	135234	135234	135234	135234	135234	135234
329	135597	135597	135597	135597	135597	135597	135597	135597	135597	135597	135597	135597	135597	135597	135597	135597	135597	135597	135597	135597	135597	135597	135597	135597	135597	135597	135597	135597	135597	135597	135597	135597	135597	135597	135597	135597
330	135992	135992	135992	135992	135992	135992	135992	135992	135992	135992	135992	135992	135992	135992	135992	135992	135992	135992	135992	135992	135992	135992	135992	135992	135992	135992	135992	135992	135992	135992	135992	135992	135992	135992	135992	135992
331	136414	136414	136414	136414	136414	136414	136414	136414	136414	136414	136414	136414	136414	136414	136414	136414	136414	136414	136414	136414	136414	136414	136414	136414	136414	136414	136414	136414	136414	136414	136414	136414	136414	136414	136414	136414
332	136863	136863	136863	136863	136863	136863	136863	136863	136863	136863	136863	136863	136863	136863	136863	136863	136863	136863	136863	136863	136863	136863	136863	136863	136863	136863	136863	136863	136863	136863	136863	136863	136863	136863	136863	136863
333	137337	137337	137337	137337	137337	137337	137337	137337	137337	137337	137337	137337	137337	137337	137337	137337	137337	137337	137337	137337	137337	137337	137337	137337	137337	137337	137337	137337	137337	137337	137337	137337	137337	137337	137337	137337
334	137837	137837	137837	137837	137837	137837	137837	137837	137837	137837	137837	137837	137837	137837	137837	137837	137837	137837	137837	137837	137837	137837	137837	137837	137837	137837	137837	137837	137837	137837	137837	137837	137837	137837	137837	137837
335	138361	138361	138361	138361	138361	138361	138361	138361	138361	138361	138361	138361	138361	138361	138361	138361	138361	138361	138361	138361	138361	138361	138361	138361	138361	138361	138361	138361	138361	138361	138361	138361	138361	138361	138361	138361
336	138910	138910	138910	138910	138910	138910	138910	138910	138910	138910	138910	138910	138910	138910	138910	138910	138910	138910	138910	138910	138910	138910	138910	138910	138910	138910	138910	138910	138910	138910	138910	138910	138910	138910	138910	138910
337	139483	139483	139483	139483	139483	139483	139483	139483	139483	139483	139483	139483	139483	139483	139483	139483	139483	139483	139483	139483	139483	139483	139483	139483	139483	139483	139483	139483	139483	139483	139483	139483	139483	139483	139483	139483
338	140082	140082	140082	140082	140082	140082	140082	140082	140082	140082	140082	140082	140082	140082	140082	140082	140082	140082	140082	140082	140082	140082	140082	140082	140082	140082	140082	140082	140082	140082	140082	140082	140082	140082	140082	140082
339	140706	140706	140706	140706	140706	140706	140706	140706	140706	140706	140706	140706	140706	140706	140706	140706	140706	140706	140706	140706	140706	140706	140706	140706	140706	140706	140706	140706	140706	140706	140706	140706	140706	140706	140706	140706
340	141356	141356	141356	141356	141356	141356	141356	141356	141356	141356	141356	141356	141356	141356	141356	141356	141356	141356	141356	141356	141356	141356	141356	141356	141356	141356	141356	141356	141356	141356	141356	141356	141356	141356	141356	141356
341	142034	142034	142034	142034	142034	142034	142034	142034	142034	142034	142034	142034	142034	142034	142034	142034	142034	142034	142034	142034	142034	142034	142034	142034	142034	142034	142034	142034	142034	142034	142034	142034	142034	142034	142034	142034
342	142739	142739	142739	142739	142739	142739	142739	142739	142739	142739	142739	142739	142739	142739	142739	142739	142739	142739	142739	142739	142739	142739	142739	142739	142739	142739	142739	142739	142739	142739	142739	142739	142739	142739	142739	142739
343	143473	143473	143473	143473	143473	143473	143473	143473	143473	143473	143473	143473	143473	143473	143473	143473	143473	143473	143473	143473	143473	143473	143473	143473	143473	143473	143473	143473	143473	143473	143473	143473	143473	143473	143473	143473
344	144237	144237	144237	144237	144237	144237	144237	144237	144237	144237	144237	144237	144237	144237	144237	144237	144237	144237	144237	144237	144237	144237	144237	144237	144237	144237	144237	144237	144237	144237	144237	144237	144237	144237	144237	144237
345	145031	145031	145031	145031	145031	145031	145031	145031	145031	145031	145031	145031	145031	145031	145031	145031	145031	145031	145031	145031	145031	145031	145031	145031	145031	145031	145031	145031	145031	145031	145031	145031	145031	145031	145031	145031
346	145858	145858	145858	145858	145858	145858	145858	145858	145858	145858	145858	145858	145858	145858	145858	145858	145858	145858	145858	145858	145858	145858	145858	145858	145858	145858	145858	145858	145858	145858	145858	145858	145858	145858	145858	145858
347	146717	146717	146717	146717	146717	146717	146717	146717	146717	146717	146717	146717	146717	146717	146717	146717	146717	146717	146717	146717	146717	146717	146717	146717	146717	146717	146717	146717	146717	146717	146717	146717	146717	146717	146717	146717
348	147611	147611	147611	147611	147611	147611	147611	147611	147611	147611	147611	147611	147611	147611	147611	147611	147611	147611	147611	147611	147611	147611	147611	147611	147611	147611	147611	147611	147611	147611	147611	147611	147611	147611	147611	147611
349	148540	148540	148540	148540	148540	148540	148540	148540	148540	148540	148540	148540	148540	148540	148540	148540	148540	148540	148540	148540	148540	148540	148540	148540	148540	148540	148540	148540	148540	148540	148540	148540	148540	148540	148540	148540
350	149507	149507	149507	149507	149507	149507	149507	149507	149507	149507	149507	149507	149507	149507	149507	149507	149507	149507	149507	149507	149507	149507	149507	149507	149507	149507	149507	149507	149507	149507	149507	149507	149507	149507	149507	149507
351	150511	150511	150511	150511	150511	150511	150511	150511	150511	150511	150511	150511	150511	150511	150511	150511	150511	150511	150511	150511	150511	150511	150511	150511	150511	150511	150511	150511	150511	150511	150511	150511	150511	150511	150511	150511
352	151556	151556	151556	151556	151556	151556	151556	151556	151556	151556	151556	151556	151556	151556	151556	151556	151556	151556	151556	151556	151556	151556	151556	151556	151556	151556	151556	151556	151556	151556	151556	151556	151556	151556	151556	151556
353	152642	152642	152642	152642	152642	152642	152642	152642	152642	152642	152642	152642	152642	152642	152642	152642	152642	152642	152642	152642	152642	152642	152642	152642	152642	152642	152642	152642	152642	152642	152642	152642	152642	152642	152642	152642
354	153771	153771	153771	153771	153771	153771	153771	153771	153771	153771	153771	153771	153771	153771	153771	153771	153771	153771	153771	153771	153771	153771	153771	153771	153771	153771	153771	153771	153771	153771	153771	153771	153771	153771	153771	153771
355	154945	154945	154945	154945	154945	154945	154945	154945	154945	154945	154945	154945	154945	154945	154945	154945	154945	154945	154945	154945	154945	154945	154945	154945	154945	154945	154945	154945	154945	154945	154945	154945	154945	154945	154945	154945
356	156165	156165	156165	156165	156165	156165	156165	156165	156165	156165	156165	156165	156165	156165	156165	156165	156165	156165	156165	156165	156165	156165	156165	156165	156165	156165	156165	156165	156165	156165	156165	156165	156165	156165	156165	156165
357	157434	157434	157434	157434	157434	157434	157434	157434	157434	157434	157434	157434	157434	157434	157434	157434	157434	157434	157434	157434	157434	157434	157434	157434	157434	157434	157434	157434	157434	157434	157434	157434	157434	157434	157434	157434
358	158753	158753	158753	158753	158753	158753	158753	158753	158753	158753	158753	158753	158753	158753	158753	158753	158753	158753	158753	158753	158753	158753	158753	158753	158753	158753	158753	158753	158753	158753	158753	158753	158753	158753	158753	158753
359	160124	160124	160124	160124	160124	160124	160124	160124	160124	160124	160124	160124	160124	160124	160124	160124	160124	160124	160124	160124	160124	160124	160124	160124	160124	160124	160124	160124	160124	160124	160124	160124	160124	160124	160124	160124
360	161549	161549	161549	161549	161549	161549	161549	161549	161549	161549	161549	161549	161549	161549	161549	161549	161549	161549	161549	161549	161549	161549	161549	161549	161549	161549	161549	161549	161549	161549	161549	161549	161549	161549	161549	161549
361	163031	163031	163031	163031	163031	163031	163031	163031	163031	163031	163031	163031	163031	163031	163031	163031	163031	163031	163031	163031	163031	163031	163031	163031	163031	163031	163031	163031	163031	163031	163031	163031	163031	163031	163031	163031
362	164572	164572	164572	164572	164572	164572	164572	164572	164572	164572	164572	164572	164572	164572	164572	164572	164572	164572	164572	164572	164572	164572	164572	164572	164572	164572	164572	164572	164572	164572	164572	164572	164572	164572	164572	164572
363	166173	166173	166173	166173	166173	166173	166173	166173	166173	166173	166173	166173	166173	166173	166173	166173	166173	166173	166173	166173	166173	166173	166173	166173	166173	166173	166173	166173	166173	166173	166173	166173	166173	166173	166173	166173
364	167837	167837	167837	167837	167837	167837	167837	167837	167837	167837	167837	167837	167837	167837	167837	167837	167837	167837	167837	167837	167837	167837	167837	167837	167837	167837	167837	167837	167837	167837	167837	167837	167837	167837	167837	167837
365	169568	169568	169568	169568	169568	169568	169568	169568	169568	169568	169568	169568	169568	169568	169568	169568	169568	169568	169568	169568	169568	169568	169568	169568	169568	169568	169568	169568	169568	169568	169568	169568	169568	169568	169568	169568
366	171367	171367	171367	171367	171367	171367	171367	171367	171367	171367	171367	171367	171367	171367	171367	171367	171367	171367	171367	171367	171367	171367	171367	171367	171367	171367	171367	171367	171367	171367	171367	171367	171367	171367	171367	171367
367	173237	173237	173237	173237	173237	173237	173237	173237	173237	173237	173237	173237	173237	173237	173237	173237	173237	173237	173237	173237	173237	173237	173237	173237	173237	173237	173237	173237	173237	173237	173237	173237	173237	173237	173237	173237
368	175181	175181	175181	175181	175181	175181	175181	175181	175181	175181	175181	175181	175181	175181	175181	175181	175181	175181	175181	175181	175181	175181	175181	175181	175181	175181	175181	175181	175181	175181	175181	175181	175181	175181	175181	175181
369	177201	177201	177201	177201	177201	177201	177201	177201	177201	177201	177201	177201	177201	177201	177201	177201	177201	177201	177201	177201	177201	177201	177201	177201	177201	177201	177201	177201	177201	177201	177201	177201	177201	177201	177201	177201
370	179302	179302	179302	179302	179302	179302	179302	179302	179302	179302	179302	179302	179302	179302	179302	179302	179302	179302	179302	179302	179302	179302	179302	179302	179302	179302	179302	179302	179302	179302	179302	179302	179302	179302	179302	179302
371	181424	181424	181424	181424	181424	181424	181424	181424	181424	181424	181424	181424	181424	181424	181424	181424	181424	181424	181424	181424	181424	181424	181424	181424	181424	181424	181424	181424	181424	181424	181424	181424	181424	181424	181424	181424
372	183375	183375	183375	183375	183375	183375	183375	183375	183375	183375	183375	183375	183375	183375	183375	183375	183375	183375	183375	183375	183375	183375	183375	183375	183375	183375	183375	183375	183375	183375	183375	183375	183375	183375	183375	183375
373	184958	184958	184958	184958	184958	184958	184958	184958	184958	184958	184958	184958	184958	184958	184958	184958	184958	184958	184958	184958	184958	184958	184958	184958	184958	184958	184958	184958	184958	184958	184958	184958	184958	184958	184958	184958
374	186541	186541	186541	186541	186541	186541	186541	186541	186541	186541	186541	186541	186541	186541	186541	186541	186541	186541	186541	186541	186541	186541	186541	186541	186541	186541	186541	186541	186541	186541	186541	186541	186541	186541	186541	186541
375	188144	188144	188144	188144	188144	188144	188144	188144	188144	188144	188144	188144	188144	188144	188144	188144	188144	188144	188144	188144	188144	188144	188144	188144	188144	188144	188144	188144	188144	188144	188144	188144	188144	188144	188144	188144
376	189747	189747	189747	189747	189747	189747	189747	189747	189747	189747	189747	189747	189747	189747	189747	189747	189747	189747	189747	189747	189747	189747	189747	189747	189747	189747	189747	189747	189747	189747	189747	189747	189747	189747	189747	189747
377	191341	191341	191341	191341	191341	191341	191341	191341	191341	191341	191341	191341	191341	191341	191341	191341	191341	191341	191341	191341	191341	191341	191341	191341	191341	191341	191341	191341	191341	191341	191341	191341	191341	191341	191341	191341
378	192921	192921	192921	192921	192921	192921	192921	192921	192921	192921	192921	192921	192921	192921	192921	192921	192921	192921	192921	192921	192921	192921	192921	192921	192921	192921	192921	192921	192921	192921	192921	192921	192921	192921	192921	192921
379	194488	194488	194488	194488	194488	194488	194488	194488	194488	194488	194488	194488	194488	194488	194488	194488	194488	194488	194488	194488	194488	194488	194488	194488	194488	194488	194488	194488	194488	194488	194488	194488	194488	194488	194488	194488
380	196044	196044	196044	196044	196044	196044	196044	196044	196044	196044	196044	196044	196044	196044	196044	196044	196044	196044	196044	196044	196044	196044	196044	196044	196044	196044	196044	196044	196044	196044	196044	196044	196044	196044	196044	196044
381	197589	197589	197589	197589	197589	197589	197589	197589	197589	197589	197589	197589	197589	197589	197589	197589	197589	197589	197589	197589	197589	197589	197589	197589	197589	197589	197589	197589	197589	197589	197589	197589	197589	197589	197589	197589
382	199127	199127	199127	199127	199127	199127	199127	199127	199127	199127	199127	199127	199127	199127	199127	199127	199127	199127	199127	199127	199127	199127	199127	199127	199127	199127	199127	199127	199127	199127	199127	199127	199127	199127	199127	199127
383	200661	200661	200661	200661	200661	200661	200661	200661	200661	200661	200661	200661	200661	200661	200661	200661	200661	200661	200661	200661	200661	200661	200661	200661	200661	200661	200661	200661	200661	200661	200661	200661	200661	200661	200661	200661
384	202191	202191	202191	202191	202191	202191	202191	202191	202191	202191	202191	202191	202191	202191	202191	202191	202191	202191	202191	202191	202191	202191	202191	202191	202191	202191	202191	202191	202191	202191	202191	202191	202191	202191	202191	202191
385	203720	203720	203720	203720	203720	203720	203720	203720	203720	203720	203720	203720	203720	203720	203720	203720	203720	203720	203720	203720	203720	203720	203720	203720	203720	203720	203720	203720	203720	203720	203720	203720	203720	203720	203720	203720
386	205249	205249	205249	205249	205249	205249	205249	205249	205249	205249	205249	205249	205249	205249	205249	205249	205249	205249	205249	205249	205249	205249	205249	205249	205249	205249	205249	205249	205249	205249	205249	205249	205249	205249	205249	205249
387	206781	206781	206781	206781	206781	206781	206781	206781	206781	206781	206781	206781	206781	206781	206781	206781	206781	206781	206781	206781	206781	206781	206781	206781	206781	206781	206781	206781	206781	206781	206781	206781	206781	206781	206781	206781
388	208315	208315	208315	208315	208315	208315	208315	208315	208315	208315	208315	208315	208315	208315	208315	208315	208315	208315	208315	208315	208315	208315	208315	208315	208315	208315	208315	208315	208315	208315	208315	208315	208315	208315	208315	208315
389	209854	209854	209854	209854	209854	209854	209854	209854	209854	209854	209854	209854	209854	209854	209854	209854	209854	209854	209854	209854	209854	209854	209854	209854	209854	209854	209854	209854	209854	209854	209854	209854	209854	209854	209854	209854
390	211399	211399	211399	211399	211399	211399	211399	211399	211399	211399	211399	211399	211399	211399	211399	211399	211399	211399	211399	211399	211399	211399	211399	211399	211399	211399	211399	211399	211399	211399	211399	211399	211399	211399	211399	211399
391	212951	212951	212951	212951	212951	212951	212951	212951	212951	212951	212951	212951	212951	212951	212951	212951	212951	212951	212951	212951	212951	212951	212951	212951	212951	212951	212951	212951	212951	212951	212951	212951	212951	212951	212951	212951
392	214512	214512	214512	214512	214512	214512	214512	214512	214512	214512	214512	214512	214512	214512	214512	214512	214512	214512	214512	214512	214512	214512	214512	214512	214512	214512	214512	214512	214512	214512	214512	214512	214512	214512	214512	214512
393	216083	216083	216083	216083	216083	216083	216083	216083	216083	216083	216083	216083	216083	216083	216083	216083	216083	216083	216083	216083	216083	216083	216083	216083	216083	216083	216083	216083	216083	216083	216083	216083	216083	216083	216083	216083
394	217667	217667	217667	217667	217667	217667	217667	217667	217667	217667	217667	217667	217667	217667	217667	217667	217667	217667	217667	217667	217667	217667	217667	217667	217667	217667	217667	217667	217667	217667	217667	217667	217667	217667	217667	217667
395	219265	219265	219265	219265	219265	219265	219265	219265	219265	219265	219265	219265	219265	219265	219265	219265	219265	219265	219265	219265	219265	219265	219265	219265	219265	219265	219265	219265	219265	219265	219265	219265	219265	219265	219265	219265
396	220881	220881	220881	220881	220881	220881	220881	220881	220881	220881	220881	220881	220881	220881	220881	220881	220881	220881	220881	220881	220881	220881	220881	220881	220881	220881	220881	220881	220881	220881	220881	220881	220881	220881	220881	220881
397	222517	222517	222517	222517	222517	222517	222517	222517	222517	222517	222517	222517	222517	222517	222517	222517	222517	222517	222517	222517	222517	222517	222517	222517	222517	222517	222517	222517	222517	222517	222517	222517	222517	222517	222517	222517
398	224177	224177	224177	224177	224177	224177	224177	224177	224177	224177	224177	224177	224177	224177	224177	224177	224177	224177	224177	224177	224177	224177	224177	224177	224177	224177	224177	224177	224177	224177	224177	224177	224177	224177	224177	224177
399	225865	225865	225865	225865	225865	225865	225865	225865	225865	225865	225865	225865	225865	225865	225865	225865	225865	225865	225865	225865	225865	225865	225865	225865	225865	225865	225865	225865	225865	225865	225865	225865	225865	225865	225865	225865
400	227586	227586	227586	227586	227586	227586	227586	227586	227586	227586	227586	227586	227586	227586	227586	227586	227586	227586	227586	227586	227586	227586	227586	227586	227586	227586	227586	227586	227586	227586	227586	227586	227586	227586	227586	227586
401	229339	229339	229339	229339	229339	229339	229339	229339	229339	229339	229339	229339	229339	229339	229339	229339	229339	229339	229339	229339	229339	229339	229339	229339	229339	229339	229339	229339	229339	229339	229339	229339	229339	229339	229339	229339
402	231094	231094	231094	231094	231094	231094	231094	231094	231094	231094	231094	231094	231094	231094	231094	231094	231094	231094	231094	231094	231094	231094	231094	231094	231094	231094	231094	231094	231094	231094	231094	231094	231094	231094	231094	231094
403	232824	232824	232824	232824	232824	232824	232824	232824	232824	232824	232824	232824	232824	232824	232824	232824	232824	232824	232824	232824	232824	232824	232824	232824	232824	232824	232824	232824	232824	232824	232824	232824	232824	232824	232824	232824
404	234515	234515	234515	234515	234515	234515	234515	234515	234515	234515	234515	234515	234515	234515	234515	234515	234515	234515	234515	234515	234515	234515	234515	234515	234515	234515	234515	234515	234515	234515	234515	234515	234515	234515	234515	234515
405	236162	236162	236162	236162	236162	236162	236162	236162	236162	236162	236162	236162	236162	236162	236162	236162	236162	236162	236162	236162	236162	236162	236162	236162	236162	236162	236162	236162	236162	236162	236162	236162	236162	236162	236162	236162
406	237762	237762	237762	237762	237762	237762	237762	237762	237762	237762	237762	237762	237762	237762	237762	237762	237762	237762	237762	237762	237762	237762	237762	237762	237762	237762	237762	237762	237762	237762	237762	237762	237762	237762	237762	237762
407	239316	239316	239316	239316	239316	239316	239316	239316	239316	239316	239316	239316	239316	239316	239316	239316	239316	239316	239316	239316	239316	239316	239316	239316	239316	239316	239316	239316	239316	239316	239316	239316	239316	239316	239316	239316
408	240825	240825	240825	240825	240825	240825	240825	240825	240825	240825	240825	240825	240825	240825	240825	240825	240825	240825	240825	240825	240825	240825	240825	240825	240825	240825	240825	240825	240825	240825	240825	240825	240825	240825	240825	240825
409	242289	242289	242289	242289	242289	242289	242289	242289	242289	242289	242289	242289	242289	242289	242289	242289	242289	242289	242289	242289	242289	242289	242289	242289	242289	242289	242289	242289	242289	242289	242289	242289	242289	242289	242289	242289
410	243617	243617	243617	243617	243617	243617	243617	243617	243617	243617	243617	243617	243617	243617	243617	243617	243617	243617	243617	243617	243617	243617	243617	243617	243617	243617	243617	243617	243617	243617	243617	243617	243617	243617	243617	243617
411	244878	244878	244878	244878	244878	244878	244878	244878	244878	244878	244878	244878	244878	244878	244878	244878	244878	244878	244878	244878	244878	244878	244878	244878	244878	244878	244878	244878	244878	244878	244878	244878	244878	244878	244878	244878
412	246099	246099	246099	246099	246099	246099	246099	246099	246099	246099	246099	246099	246099	246099	246099	246099	246099	246099	246099	246099	246099	246099	246099	246099	246099	246099	246099	246099	246099	246099	246099	246099	246099	246099	246099	246099
413	247282	247282	247282	247282	247282	247282	247282	247282	247282	247282	247282	247282	247282	247282	247282	247282	247282	247282	247282	247282	247282	247282	247282	247282	247282	247282	247282	247282	247282	247282	247282	247282	247282	247282	247282	247282
414	248428	248428	248428	248428	248428	248428	248428	248428	248428	248428	248428	248428	248428	248428	248428	248428	248428	248428	248428	248428	248428	248428	248428	248428	248428	248428	248428	248428	248428	248428	248428	248428	248428	248428	248428	248428
415	249540	249540	249540	249540	249540	249540	249540	249540	249540	249540	249540	249540	249540	249540	249540	249540	249540	249540	249540	249540	249540	249540	249540	249540	249540	249540	249540	249540	249540	249540	249540	249540	249540	249540	249540	249540
416	250617	250617	250617	250617	250617	250617	250617	250617	250617	250617	250617	250617	250617	250617	250617	250617	250617	250617	250617	250617	250617	250617	250617	250617	250617	250617	250617	250617	250617	250617	250617	250617	250617	250617	250617	250617
417	251663	251663	251663	251663	251663	251663	251663	251663	251663	251663	251663	251663	251663	251663	251663	251663	251663	251663	251663	251663	251663	251663	251663	251663	251663	251663	251663	251663	251663	251663	251663	251663	251663	251663	251663	251663
418	252677	252677	252677	252677	252677	252677	252677	252677	252677	252677	252677	252677	252677	252677	252677	252677	252677	252677	252677	252677	252677	252677	252677	252677	252677	252677	252677	252677	252677	252677	252677	252677	252677	252677	252677	252677
419	253661	253661	253661	253661	253661	253661	253661	253661	253661	253661	253661	253661	253661	253661	253661	253661	253661	253661	253661	253661	253661	253661	253661	253661	253661	253661	253661	253661	253661	253661	253661	253661	253661	253661	253661	253661
420	254616	254616	254616	254616	254616	254616	254616	254616	254616	254616	254616	254616	254616	254616	254616	254616	254616	254616	254616	254616	254616	254616	254616	254616	254616	254616	254616	254616	254616	254616	254616	254616	254616	254616	254616	254616
421	255544	255544	255544	255544	255544	255544	255544	255544	255544	255544	255544	255544	255544	255544	255544	255544	255544	255544	255544	255544	255544	255544	255544	255544	255544	255544	255544	255544	255544	255544	255544	255544	255544	255544	255544	255544
422	256444	256444	256444	256444	256444	256444	256444	256444	256444	256444	256444	256444	256444	256444	256444	256444	256444	256444	256444	256444	256444	256444	256444	256444	256444	256444	256444	256444	256444	256444	256444	256444	256444	256444	256444	256444
423	257318	257318	257318	257318	257318	257318	257318	257318	257318	257318	257318	257318	257318	257318	257318	257318	257318	257318	257318	257318	257318	257318	257318	257318	257318	257318	257318	257318	257318	257318	257318	257318	257318	257318	257318	257318
424	258166	258166	258166	258166	258166	258166	258166	258166	258166	258166	258166	258166	258166	258166	258166	258166	258166	258166	258166	258166	258166	258166	258166	258166	258166	258166	258166	258166	258166	258166	258166	258166	258166	258166	258166	258166
425	258990	258990	258990	258990	258990	258990	258990	258990	258990	258990	258990	258990	258990	258990	258990	258990	258990	258990	258990	258990	258990	258990	258990	258990	258990	258990	258990	258990	258990	258990	258990	258990	258990	258990	258990	258990
426	259790	259790	259790	259790	259790	259790	259790	259790	259790	259790	259790	259790	259790	259790	259790	259790	259790	259790	259790	259790	259790	259790	259790	259790	259790	259790	259790	259790	259790	259790	259790	259790	259790	259790	259790	259790
427	260567	260567	260567	260567	260567	260567	260567	260567	260567	260567	260567	260567	260567	260567	260567	260567	260567	260567	260567	260567	260567	260567	260567	260567	260567	260567	260567	260567	260567	260567	260567	260567	260567	260567	260567	260567
428	261321	261321	261321	261321	261321	261321	261321	261321	261321	261321	261321	261321	261321	261321	261321	261321	261321	261321	261321	261321	261321	261321	261321	261321	261321	261321	261321	261321	261321	261321	261321	261321	261321	261321	261321	261321
429	262054	262054	262054	262054	262054	262054	262054	262054	262054	262054	262054	262054	262054	262054	262054	262054	262054	262054	262054	262054	262054	262054	262054	262054	262054	262054	262054	262054	262054	262054	262054	262054	262054	262054	262054	262054
430	262765	262765	262765	262765	262765	262765	262765	262765	262765	262765	262765	262765	262765	262765	262765	262765	262765	262765	262765	262765	262765	262765	262765	262765	262765	262765	262765	262765	262765	262765	262765	262765	262765	262765	262765	262765
431	263456	263456	263456	263456	263456	263456	263456	263456	263456	263456	263456	263456	263456	263456	263456	263456	263456	263456	263456	263456	263456	263456	263456	263456	263456	263456	263456	263456	263456	263456	263456	263456	263456	263456	263456	263456
432	264127	264127	264127	264127	264127	264127	264127	264127	264127	264127	264127	264127	264127	264127	264127	264127	264127	264127	264127	264127	264127	264127	264127	264127	264127	264127	264127	264127	264127	264127	264127	264127	264127	264127	264127	264127
433	264778	264778	264778	264778	264778	264778	264778	264778	264778	264778	264778	264778	264778	264778	264778	264778	264778	264778	264778	264778	264778	264778	264778	264778	264778	264778	264778	264778	264778	264778	264778	264778	264778	264778	264778	264778
434	265411	265411	265411	265411	265411	265411	265411	265411	265411	265411	265411	265411	265411	265411	265411	265411	265411	265411	265411	265411	265411	265411	265411	265411	265411	265411	265411	265411	265411	265411	265411	265411	265411	265411	265411	265411
435	266026	266026	266026	266026	266026	266026	266026	266026	266026	266026	266026	266026	266026	266026	266026	266026	266026	266026	266026	266026	266026	266026	266026	266026	266026	266026	266026	266026	266026	266026	266026	266026	266026	266026	266026	266026
436	266622	266622	266622	266622	266622	266622	266622	266622	266622	266622	266622	266622	266622	266622	266622	266622	266622	266622	266622	266622	266622	266622	266622	266622	266622	266622	266622	266622	266622	266622	266622	266622	266622	266622	266622	266622
437	267202	267202	267202	267202	267202	267202	267202	267202	267202	267202	267202	267202	267202	267202	267202	267202	267202	267202	267202	267202	267202	267202	267202	267202	267202	267202	267202	267202	267202	267202	267202	267202	267202	267202	267202	267202
438	267764	267764	267764	267764	267764	267764	267764	267764	267764	267764	267764	267764	267764	267764	267764	267764	267764	267764	267764	267764	267764	267764	267764	267764	267764	267764	267764	267764	267764	267764	267764	267764	267764	267764	267764	267764
439	268311	268311	268311	268311	268311	268311	268311	268311	268311	268311	268311	268311	268311	268311	268311	268311	268311	268311	268311	268311	268311	268311	268311	268311	268311	268311	268311	268311	268311	268311	268311	268311	268311	268311	268311	268311
440	268842	268842	268842	268842	268842	268842	268842	268842	268842	268842	268842	268842	268842	268842	268842	268842	268842	268842	268842	268842	268842	268842	268842	268842	268842	268842	268842	268842	268842	268842	268842	268842	268842	268842	268842	268842
441	269357	269357	269357	269357	269357	269357	269357	269357	269357	269357	269357	269357	269357	269357	269357	269357	269357	269357	269357	269357	269357	269357	269357	269357	269357	269357	269357	269357	269357	269357	269357	269357	269357	269357	269357	269357
442	269857	269857	269857	269857	269857	269857	269857	269857	269857	269857	269857	269857	269857	269857	269857	269857	269857	269857	269857	269857	269857	269857	269857	269857	269857	269857	269857	269857	269857	269857	269857	269857	269857	269857	269857	269857
443	270343	270343	270343	270343	270343	270343	270343	270343	270343	270343	270343	270343	270343	270343	270343	270343	270343	270343	270343	270343	270343	270343	270343	270343	270343	270343	270343	270343	270343	270343	270343	270343	270343	270343	270343	270343
444	270815	270815	270815	270815	270815	270815	270815	270815	270815	270815	270815	270815	270815	270815	270815	270815	270815	270815	270815	270815	270815	270815	270815	270815	270815	270815	270815	270815	270815	270815	270815	270815	270815	270815	270815	270815
445	271273	271273	271273	271273	271273	271273	271273	271273	271273	271273	271273	271273	271273	271273	271273	271273	271273	271273	271273	271273	271273	271273	271273	271273	271273	271273	271273	271273	271273	271273	271273	271273	271273	271273	271273	271273
446	271718	271718	271718	271718	271718	271718	271718	271718	271718	271718	271718	271718	271718	271718	271718	271718	271718	271718	271718	271718	271718	271718	271718	271718	271718	271718	271718	271718	271718	271718	271718	271718	271718	271718	271718	271718
447	272150	272150	272150	272150	272150	272150	272150	272150	272150	272150	272150	272150	272150	272150	272150	272150	272150	272150	272150	272150	272150	272150	272150	272150	272150	272150	272150	272150	272150	272150	272150	272150	272150	272150	272150	272150
448	272570	272570	272570	272570	272570	272570	272570	272570	272570	272570	272570	272570	272570	272570	272570	272570	272570	272570	272570	272570	272570	272570	272570	272570	272570	272570	272570	272570	272570	272570	272570	272570	272570	272570	272570	272570
449	272977	272977	272977	272977	272977	272977	272977	272977	272977	272977	272977	272977	272977	272977	272977	272977	272977	272977	272977	272977	272977	272977	272977	272977	272977	272977	272977	272977	272977	272977	272977	272977	272977	272977	272977	272977
450	273373	273373	273373	273373	273373	273373	273373	273373	273373	273373	273373	273373	273373	273373	273373	273373	273373	273373	273373	273373	273373	273373	273373	273373	273373	273373	273373	273373	273373	273373	273373	273373	273373	273373	273373	273373
451	273758	273758	273758	273758	273758	273758	273758	273758	273758	273758	273758	273758	273758	273758	273758	273758	273758	273758	273758	273758	273758	273758	273758	273758	273758	273758	273758	273758	273758	273758	273758	273758	273758	273758	273758	273758
452	274132	274132	274132	274132	274132	274132	274132	274132	274132	274132	274132	274132	274132	274132	274132	274132	274132	274132	274132	274132	274132	274132	274132	274132	274132	274132	274132	274132	274132	274132	274132	274132	274132	274132	274132	274132
453	274497	274497	274497	274497	274497	274497	274497	274497	274497	274497	274497	274497	274497	274497	274497	274497	274497	274497	274497	274497	274497	274497	274497	274497	274497	274497	274497	274497	274497	274497	274497	274497	274497	274497	274497	274497
454	274851	274851	274851	274851	274851	274851	274851	274851	274851	274851	274851	274851	274851	274851	274851	274851	274851	274851	274851	274851	274851	274851	274851	274851	274851	274851	274851	274851	274851	274851	274851	274851	274851	274851	274851	274851
455	275196	275196	275196	275196	275196	275196	275196	275196	275196	275196	275196	275196	275196	275196	275196	275196	275196	275196	275196	275196	275196	275196	275196	275196	275196	275196	275196	275196	275196	275196	275196	275196	275196	275196	275196	275196
456	275531	275531	275531	275531	275531	275531	275531	275531	275531	275531	275531	275531	275531	275531	275531	275531	275531	275531	275531	275531	275531	275531	275531	275531	275531	275531	275531	275531	275531	275531	275531	275531	275531	275531	275531	275531
457	275857	275857	275857	275857	275857	275857	275857	275857	275857	275857	275857	275857	275857	275857	275857	275857	275857	275857	275857	275857	275857	275857	275857	275857	275857	275857	275857	275857	275857	275857	275857	275857	275857	275857	275857	275857
458	276174	276174	276174	276174	276174	276174	276174	276174	276174	276174	276174	276174	276174	276174	276174	276174	276174	276174	276174	276174	276174	276174	276174	276174	276174	276174	276174	276174	276174	276174	276174	276174	276174	276174	276174	276174
459	276481	276481	276481	276481	276481	276481	276481	276481	276481	276481	276481	276481	276481	276481	276481	276481	276481	276481	276481	276481	276481	276481	276481	276481	276481	276481	276481	276481	276481	276481	276481	276481	276481	276481	276481	276481
460	276780	276780	276780	276780	276780	276780	276780	276780	276780	276780	276780	276780	276780	276780	276780	276780	276780	276780	276780	276780	276780	276780	276780	276780	276780	276780	276780	276780	276780	276780	276780	276780	276780	276780	276780	276780
461	277070	277070	277070	277070	277070	277070	277070	277070	277070	277070	277070	277070	277070	277070	277070	277070	277070	277070	277070	277070	277070	277070	277070	277070	277070	277070	277070	277070	277070	277070	277070	277070	277070	277070	277070	277070
462	277352	277352	277352	277352	277352	277352	277352	277352	277352	277352	277352	277352	277352	277352	277352	277352	277352	277352	277352	277352	277352	277352	277352	277352	277352	277352	277352	277352	277352	277352	277352	277352	277352	277352	277352	277352
463	277626	277626	277626	277626	277626	277626	277626	277626	277626	277626	277626	277626	277626	277626	277626	277626	277626	277626	277626	277626	277626	277626	277626	277626	277626	277626	277626	277626	277626	277626	277626	277626	277626	277626	277626	277626
464	277891	277891	277891	277891	277891	277891	277891	277891	277891	277891	277891	277891	277891	277891	277891	277891	277891	277891	277891	277891	277891	277891	277891	277891	277891	277891	277891	277891	277891	277891	277891	277891	277891	277891	277891	277891
465	278149	278149	278149	278149	278149	278149	278149	278149	278149	278149	278149	278149	278149	278149	278149	278149	278149	278149	278149	278149	278149	278149	278149	278149	278149	278149	278149	278149	278149	278149	278149	278149	278149	278149	278149	278149
466	278400	278400	278400	278400	278400	278400	278400	278400	278400	278400	278400	278400	278400	278400	278400	278400	278400	278400	278400	278400	278400	278400	278400	278400	278400	278400	278400	278400	278400	278400	278400	278400	278400	278400	278400	278400
467	278643	278643	278643	278643	278643	278643	278643	278643	278643	278643	278643	278643	278643	278643	278643	278643	278643	278643	278643	278643	278643	278643	278643	278643	278643	278643	278643	278643	278643	278643	278643	278643	278643	278643	278643	278643
468	278879	278879	278879	278879	278879	278879	278879	278879	278879	278879	278879	278879	278879	278879	278879	278879	278879	278879	278879	278879	278879	278879	278879	278879	278879	278879	278879	278879	278879	278879	278879	278879	278879	278879	278879	278879
469	279108	279108	279108	279108	279108	279108	279108	279108	279108	279108	279108	279108	279108	279108	279108	279108	279108	279108	279108	279108	279108	279108	279108	279108	279108	279108	279108	279108	279108	279108	279108	279108	279108	279108	279108	279108
470	279330	279330	279330	279330	279330	279330	279330	279330	279330	279330	279330	279330	279330	279330	279330	279330	279330	279330	279330	279330	279330	279330	279330	279330	279330	279330	279330	279330	279330	279330	279330	279330	279330	279330	279330	279330
471	279546	279546	279546	279546	279546	279546	279546	279546	279546	279546	279546	279546	279546	279546	279546	279546	279546	279546	279546	279546	279546	279546	279546	279546	279546	279546	279546	279546	279546	279546	279546	279546	279546	279546	279546	279546
472	279755	279755	279755	279755	279755	279755	279755	279755	279755	279755	279755	279755	279755	279755	279755	279755	279755	279755	279755	279755	279755	279755	279755	279755	279755	279755	279755	279755	279755	279755	279755	279755	279755	279755	279755	279755
473	279958	279958	279958	279958	279958	279958	279958	279958	279958	279958	279958	279958	279958	279958	279958	279958	279958	279958	279958	279958	279958	279958	279958	279958	279958	279958	279958	279958	279958	279958	279958	279958	279958	279958	279958	279958
474	280155	280155	280155	280155	280155	280155	280155	280155	280155	280155	280155	280155	280155	280155	280155	280155	280155	280155	280155	280155	280155	280155	280155	280155	280155	280155	280155	280155	280155	280155	280155	280155	280155	280155	280155	280155
475	280347	280347	280347	280347	280347	280347	280347	280347	280347	280347	280347	280347	280347	280347	280347	280347	280347	280347	280347	280347	280347	280347	280347	280347	280347	280347	280347	280347	280347	280347	280347	280347	280347	280347	280347	280347
476	280533	280533	280533	280533	280533	280533	280533	280533	280533	280533	280533	280533	280533	280533	280533	280533	280533	280533	280533	280533	280533	280533	280533	280533	280533	280533	280533	280533	280533	280533	280533	280533	280533	280533	280533	280533
477	280713	280713	280713	280713	280713	280713	280713	280713	280713	280713	280713	280713	280713	280713	280713	280713	280713	280713	280713	280713	280713	280713	280713	280713	280713	280713	280713	280713	280713	280713	280713	280713	280713	280713	280713	280713
478	280888	280888	280888	280888	280888	280888	280888	280888	280888	280888	280888	280888	280888	280888	280888	280888	280888	280888	280888	280888	280888	280888	280888	280888	280888	280888	280888	280888	280888	280888	280888	280888	280888	280888	280888	280888
479	281058	281058	281058	281058	281058	281058	281058	281058	281058	281058	281058	281058	281058	281058	281058	281058	281058	281058	281058	281058	281058	281058	281058	281058	281058	281058	281058	281058	281058	281058	281058	281058	281058	281058	281058	281058
480	281223	281223	281223	281223	281223	281223	281223	281223	281223	281223	281223	281223	281223	281223	281223	281223	281223	281223	281223	281223	281223	281223	281223	281223	281223	281223	281223	281223	281223	281223	281223	281223	281223	281223	281223	281223
481	281382	281382	281382	281382	281382	281382	281382	281382	281382	281382	281382	281382	281382	281382	281382	281382	281382	281382	281382	281382	281382	281382	281382	281382	281382	281382	281382	281382	281382	281382	281382	281382	281382	281382	281382	281382
482	281538	281538	281538	281538	281538	281538	281538	281538	281538	281538	281538	281538	281538	281538	281538	281538	281538	281538	281538	281538	281538	281538	281538	281538	281538	281538	281538	281538	281538	281538	281538	281538	281538	281538	281538	281538
483	281688	281688	281688	281688	281688	281688	281688	281688	281688	281688	281688	281688	281688	281688	281688	281688	281688	281688	281688	281688	281688	281688	281688	281688	281688	281688	281688	281688	281688	281688	281688	281688	281688	281688	281688	281688
484	281835	281835	281835	281835	281835	281835	281835	281835	281835	281835	281835	281835	281835	281835	281835	281835	281835	281835	281835	281835	281835	281835	281835	281835	281835	281835	281835	281835	281835	281835	281835	281835	281835	281835	281835	281835
485	281977	281977	281977	281977	281977	281977	281977	281977	281977	281977	281977	281977	281977	281977	281977	281977	281977	281977	281977	281977	281977	281977	281977	281977	281977	281977	281977	281977	281977	281977	281977	281977	281977	281977	281977	281977
486	282114	282114	282114	282114	282114	282114	282114	282114	282114	282114	282114	282114	282114	282114	282114	282114	282114	282114	282114	282114	282114	282114	282114	282114	282114	282114	282114	282114	282114	282114	282114	282114	282114	282114	282114	282114
487	282248	282248	282248	282248	282248	282248	282248	282248	282248	282248	282248	282248	282248	282248	282248	282248	282248	282248	282248	282248	282248	282248	282248	282248	282248	282248	282248	282248	282248	282248	282248	282248	282248	282248	282248	282248
488	282378	282378	282378	282378	282378	282378	282378	282378	282378	282378	282378	282378	282378	282378	282378	282378	282378	282378	282378	282378	282378	282378	282378	282378	282378	282378	282378	282378	282378	282378	282378	282378	282378	282378	282378	282378
489	282503	282503	282503	282503	282503	282503	282503	282503	282503	282503	282503	282503	282503	282503	282503	282503	282503	282503	282503	282503	282503	282503	282503	282503	282503	282503	282503	282503	282503	282503	282503	282503	282503	282503	282503	282503
490	282626	282626	282626	282626	282626	282626	282626	282626	282626	282626	282626	282626	282626	282626	282626	282626	282626	282626	282626	282626	282626	282626	282626	282626	282626	282626	282626	282626	282626	282626	282626	282626	282626	282626	282626	282626
491	282744	282744	282744	282744	282744	282744	282744	282744	282744	282744	282744	282744	282744	282744	282744	282744	282744	282744	282744	282744	282744	282744	282744	282744	282744	282744	282744	282744	282744	282744	282744	282744	282744	282744	282744	282744
492	282859	282859	282859	282859	282859	282859	282859	282859	282859	282859	282859	282859	282859	282859	282859	282859	282859	282859	282859	282859	282859	282859	282859	282859	282859	282859	282859	282859	282859	282859	282859	282859	282859	282859	282859	282859
493	282971	282971	282971	282971	282971	282971	282971	282971	282971	282971	282971	282971	282971	282971	282971	282971	282971	282971	282971	282971	282971	282971	282971	282971	282971	282971	282971	282971	282971	282971	282971	282971	282971	282971	282971	282971
494	283079	283079	283079	283079	283079	283079	283079	283079	283079	283079	283079	283079	283079	283079	283079	283079	283079	283079	283079	283079	283079	283079	283079	283079	283079	283079	283079	283079	283079	283079	283079	283079	283079	283079	283079	283079
495	283184	283184	283184	283184	283184	283184	283184	283184	283184	283184	283184	283184	283184	283184	283184	283184	283184	283184	283184	283184	283184	283184	283184	283184	283184	283184	283184	283184	283184	283184	283184	283184	283184	283184	283184	283184
496	283286	283286	283286	283286	283286	283286	283286	283286	283286	283286	283286	283286	283286	283286	283286	283286	283286	283286	283286	283286	283286	283286	283286	283286	283286	283286	283286	283286	283286	283286	283286	283286	283286	283286	283286	283286
497	283385	283385	283385	283385	283385	283385	283385	283385	283385	283385	283385	283385	283385	283385	283385	283385	283385	283385	283385	283385	283385	283385	283385	283385	283385	283385	283385	283385	283385	283385	283385	283385	283385	283385	283385	283385
498	283481	283481	283481	283481	283481	283481	283481	283481	283481	283481	283481	283481	283481	283481	283481	283481	283481	283481	283481	283481	283481	283481	283481	283481	283481	283481	283481	283481	283481	283481	283481	283481	283481	283481	283481	283481
499	283575	283575	283575	283575	283575	283575	283575	283575	283575	283575	283575	283575	283575	283575	283575	283575	283575	283575	283575	283575	283575	283575	283575	283575	283575	283575	283575	283575	283575	283575	283575	283575	283575	283575	283575	283575
500	283665	283665	283665	283665	283665	283665	283665	283665	283665	283665	283665	283665	283665	283665	283665	283665	283665	283665	283665	283665	283665	283665	283665	283665	283665	283665	283665	283665	283665	283665	283665	283665	283665	283665	283665	283665
501	283763	283763	283763	283763	283763	283763	283763	283763	283763	283763	283763	283763	283763	283763	283763	283763	283763	283763	283763	283763	283763	283763	283763	283763	283763	283763	283763	283763	283763	283763	283763	283763	283763	283763	283763	283763
502	283896	283896	283896	283896	283896	283896	283896	283896	283896	283896	283896	283896	283896	283896	283896	283896	283896	283896	283896	283896	283896	283896	283896	283896	283896	283896	283896	283896	283896	283896	283896	283896	283896	283896	283896	283896
503	284063	284063	284063	284063	284063	284063	284063	284063	284063	284063	284063	284063	284063	284063	284063	284063	284063	284063	284063	284063	284063	284063	284063	284063	284063	284063	284063	284063	284063	284063	284063	284063	284063	284063	284063	284063
504	284259	284259	284259	284259	284259	284259	284259	284259	284259	284259	284259	284259	284259	284259	284259	284259	284259	284259	284259	284259	284259	284259	284259	284259	284259	284259	284259	284259	284259	284259	284259	284259	284259	284259	284259	284259
505	284481	284481	284481	284481	284481	284481	284481	284481	284481	284481	284481	284481	284481	284481	284481	284481	284481	284481	284481	284481	284481	284481	284481	284481	284481	284481	284481	284481	284481	284481	284481	284481	284481	284481	284481	284481
506	284726	284726	284726	284726	284726	284726	284726	284726	284726	284726	284726	284726	284726	284726	284726	284726	284726	284726	284726	284726	284726	284726	284726	284726	284726	284726	284726	284726	284726	284726	284726	284726	284726	284726	284726	284726
507	284992	284992	284992	284992	284992	284992	284992	284992	284992	284992	284992	284992	284992	284992	284992	284992	284992	284992	284992	284992	284992	284992	284992	284992	284992	284992	284992	284992	284992	284992	284992	284992	284992	284992	284992	284992
508	285277	285277	285277	285277	285277	285277	285277	285277	285277	285277	285277	285277	285277	285277	285277	285277	285277	285277	285277	285277	285277	285277	285277	285277	285277	285277	285277	285277	285277	285277	285277	285277	285277	285277	285277	285277
509	285580	285580	285580	285580	285580	285580	285580	285580	285580	285580	285580	285580	285580	285580	285580	285580	285580	285580	285580	285580	285580	285580	285580	285580	285580	285580	285580	285580	285580	285580	285580	285580	285580	285580	285580	285580
510	285902	285902	285902	285902	285902	285902	285902	285902	285902	285902	285902	285902	285902	285902	285902	285902	285902	285902	285902	285902	285902	285902	285902	285902	285902	285902	285902	285902	285902	285902	285902	285902	285902	285902	285902	285902
511	286240	286240	286240	286240	286240	286240	286240	286240	286240	286240	286240	286240	286240	286240	286240	286240	286240	286240	286240	286240	286240	286240	286240	286240	286240	286240	286240	286240	286240	286240	286240	286240	286240	286240	286240	286240
512	286596	286596	286596	286596	286596	286596	286596	286596	286596	286596	286596	286596	286596	286596	286596	286596	286596	286596	286596	286596	286596	286596	286596	286596	286596	286596	286596	286596	286596	286596	286596	286596	286596	286596	286596	286596
513	286968	286968	286968	286968	286968	286968	286968	286968	286968	286968	286968	286968	286968	286968	286968	286968	286968	286968	286968	286968	286968	286968	286968	286968	286968	286968	286968	286968	286968	286968	286968	286968	286968	286968	286968	286968
514	287358	287358	287358	287358	287358	287358	287358	287358	287358	287358	287358	287358	287358	287358	287358	287358	287358	287358	287358	287358	287358	287358	287358	287358	287358	287358	287358	287358	287358	287358	287358	287358	287358	287358	287358	287358
515	287765	287765	287765	287765	287765	287765	287765	287765	287765	287765	287765	287765	287765	287765	287765	287765	287765	287765	287765	287765	287765	287765	287765	287765	287765	287765	287765	287765	287765	287765	287765	287765	287765	287765	287765	287765
516	288190	288190	288190	288190	288190	288190	288190	288190	288190	288190	288190	288190	288190	288190	288190	288190	288190	288190	288190	288190	288190	288190	288190	288190	288190	288190	288190	288190	288190	288190	288190	288190	288190	288190	288190	288190
517	288633	288633	288633	288633	288633	288633	288633	288633	288633	288633	288633	288633	288633	288633	288633	288633	288633	288633	288633	288633	288633	288633	288633	288633	288633	288633	288633	288633	288633	288633	288633	288633	288633	288633	288633	288633
518	289095	289095	289095	289095	289095	289095	289095	289095	289095	289095	289095	289095	289095	289095	289095	289095	289095	289095	289095	289095	289095	289095	289095	289095	289095	289095	289095	289095	289095	289095	289095	289095	289095	289095	289095	289095
519	289577	289577	289577	289577	289577	289577	289577	289577	289577	289577	289577	289577	289577	289577	289577	289577	289577	289577	289577	289577	289577	289577	289577	289577	289577	289577	289577	289577	289577	289577	289577	289577	289577	289577	289577	289577
520	290078	290078	290078	290078	290078	290078	290078	290078	290078	290078	290078	290078	290078	290078	290078	290078	290078	290078	290078	290078	290078	290078	290078	290078	290078	290078	290078	290078	290078	290078	290078	290078	290078	290078	290078	290078
521	290600	290600	290600	290600	290600	290600	290600	290600	290600	290600	290600	290600	290600	290600	290600	290600	290600	290600	290600	290600	290600	290600	290600	290600	290600	290600	290600	290600	290600	290600	290600	290600	290600	290600	290600	290600
522	291143	291143	291143	291143	291143	291143	291143	291143	291143	291143	291143	291143	291143	291143	291143	291143	291143	291143	291143	291143	291143	291143	291143	291143	291143	291143	291143	291143	291143	291143	291143	291143	291143	291143	291143	291143
523	291709	291709	291709	291709	291709	291709	291709	291709	291709	291709	291709	291709	291709	291709	291709	291709	291709	291709	291709	291709	291709	291709	291709	291709	291709	291709	291709	291709	291709	291709	291709	291709	291709	291709	291709	291709
524	292298	292298	292298	292298	292298	292298	292298	292298	292298	292298	292298	292298	292298	292298	292298	292298	292298	292298	292298	292298	292298	292298	292298	292298	292298	292298	292298	292298	292298	292298	292298	292298	292298	292298	292298	292298
525	292911	292911	292911	292911	292911	292911	292911	292911	292911	292911	292911	292911	292911	292911	292911	292911	292911	292911	292911	292911	292911	292911	292911	292911	292911	292911	292911	292911	292911	292911	292911	292911	292911	292911	292911	292911
526	293549	293549	293549	293549	293549	293549	293549	293549	293549	293549	293549	293549	293549	293549	293549	293549	293549	293549	293549	293549	293549	293549	293549	293549	293549	293549	293549	293549	293549	293549	293549	293549	293549	293549	293549	293549
527	294213	294213	294213	294213	294213	294213	294213	294213	294213	294213	294213	294213	294213	294213	294213	294213	294213	294213	294213	294213	294213	294213	294213	294213	294213	294213	294213	294213	294213	294213	294213	294213	294213	294213	294213	294213
528	294903	294903	294903	294903	294903	294903	294903	294903	294903	294903	294903	294903	294903	294903	294903	294903	294903	294903	294903	294903	294903	294903	294903	294903	294903	294903	294903	294903	294903	294903	294903	294903	294903	294903	294903	294903
529	295622	295622	295622	295622	295622	295622	295622	295622	295622	295622	295622	295622	295622	295622	295622	295622	295622	295622	295622	295622	295622	295622	295622	295622	295622	295622	295622	295622	295622	295622	295622	295622	295622	295622	295622	295622
530	296370	296370	296370	296370	296370	296370	296370	296370	296370	296370	296370	296370	296370	296370	296370	296370	296370	296370	296370	296370	296370	296370	296370	296370	296370	296370	296370	296370	296370	296370	296370	296370	296370	296370	296370	296370
531	297148	297148	297148	297148	297148	297148	297148	297148	297148	297148	297148	297148	297148	297148	297148	297148	297148	297148	297148	297148	297148	297148	297148	297148	297148	297148	297148	297148	297148	297148	297148	297148	297148	297148	297148	297148
532	297958	297958	297958	297958	297958	297958	297958	297958	297958	297958	297958	297958	297958	297958	297958	297958	297958	297958	297958	297958	297958	297958	297958	297958	297958	297958	297958	297958	297958	297958	297958	297958	297958	297958	297958	297958
533	298800	298800	298800	298800	298800	298800	298800	298800	298800	298800	298800	298800	298800	298800	298800	298800	298800	298800	298800	298800	298800	298800	298800	298800	298800	298800	298800	298800	298800	298800	298800	298800	298800	298800	298800	298800
534	299677	299677	299677	299677	299677	299677	299677	299677	299677	299677	299677	299677	299677	299677	299677	299677	299677	299677	299677	299677	299677	299677	299677	299677	299677	299677	299677	299677	299677	299677	299677	299677	299677	299677	299677	299677
535	300589	300589	300589	300589	300589	300589	300589	300589	300589	300589	300589	300589	300589	300589	300589	300589	300589	300589	300589	300589	300589	300589	300589	300589	300589	300589	300589	300589	300589	300589	300589	300589	300589	300589	300589	300589
536	301538	301538	301538	301538	301538	301538	301538	301538	301538	301538	301538	301538	301538	301538	301538	301538	301538	301538	301538	301538	301538	301538	301538	301538	301538	301538	301538	301538	301538	301538	301538	301538	301538	301538	301538	301538
537	302525	302525	302525	302525	302525	302525	302525	302525	302525	302525	302525	302525	302525	302525	302525	302525	302525	302525	302525	302525	302525	302525	302525	302525	302525	302525	302525	302525	302525	302525	302525	302525	302525	302525	302525	302525
538	303552	303552	303552	303552	303552	303552	303552	303552	303552	303552	303552	303552	303552	303552	303552	303552	303552	303552	303552	303552	303552	303552	303552	303552	303552	303552	303552	303552	303552	303552	303552	303552	303552	303552	303552	303552
539	304621	304621	304621	304621	304621	304621	304621	304621	304621	304621	304621	304621	304621	304621	304621	304621	304621	304621	304621	304621	304621	304621	304621	304621	304621	304621	304621	304621	304621	304621	304621	304621	304621	304621	304621	304621
540	305733	305733	305733	305733	305733	305733	305733	305733	305733	305733	305733	305733	305733	305733	305733	305733	305733	305733	305733	305733	305733	305733	305733	305733	305733	305733	305733	305733	305733	305733	305733	305733	305733	305733	305733	305733
541	306890	306890	306890	306890	306890	306890	306890	306890	306890	306890	306890	306890	306890	306890	306890	306890	306890	306890	306890	306890	306890	306890	306890	306890	306890	306890	306890	306890	306890	306890	306890	306890	306890	306890	306890	306890
542	308094	308094	308094	308094	308094	308094	308094	308094	308094	308094	308094	308094	308094	308094	308094	308094	308094	308094	308094	308094	308094	308094	308094	308094	308094	308094	308094	308094	308094	308094	308094	308094	308094	308094	308094	308094
543	309347	309347	309347	309347	309347	309347	309347	309347	309347	309347	309347	309347	309347	309347	309347	309347	309347	309347	309347	309347	309347	309347	309347	309347	309347	309347	309347	309347	309347	309347	309347	309347	309347	309347	309347	309347
544	310650	310650	310650	310650	310650	310650	310650	310650	310650	310650	310650	310650	310650	310650	310650	310650	310650	310650	310650	310650	310650	310650	310650	310650	310650	310650	310650	310650	310650	310650	310650	310650	310650	310650	310650	310650
545	312006	312006	312006	312006	312006	312006	312006	312006	312006	312006	312006	312006	312006	312006	312006	312006	312006	312006	312006	312006	312006	312006	312006	312006	312006	312006	312006	312006	312006	312006	312006	312006	312006	312006	312006	312006
546	313417	313417	313417	313417	313417	313417	313417	313417	313417	313417	313417	313417	313417	313417	313417	313417	313417	313417	313417	313417	313417	313417	313417	313417	313417	313417	313417	313417	313417	313417	313417	313417	313417	313417	313417	313417
547	314884	314884	314884	314884	314884	314884	314884	314884	314884	314884	314884	314884	314884	314884	314884	314884	314884	314884	314884	314884	314884	314884	314884	314884	314884	314884	314884	314884	314884	314884	314884	314884	314884	314884	314884	314884
548	316411	316411	316411	316411	316411	316411	316411	316411	316411	316411	316411	316411	316411	316411	316411	316411	316411	316411	316411	316411	316411	316411	316411	316411	316411	316411	316411	316411	316411	316411	316411	316411	316411	316411	316411	316411
549	317999	317999	317999	317999	317999	317999	317999	317999	317999	317999	317999	317999	317999	317999	317999	317999	317999	317999	317999	317999	317999	317999	317999	317999	317999	317999	317999	317999	317999	317999	317999	317999	317999	317999	317999	317999
550	319651	319651	319651	319651	319651	319651	319651	319651	319651	319651	319651	319651	319651	319651	319651	319651	319651	319651	319651	319651	319651	319651	319651	319651	319651	319651	319651	319651	319651	319651	319651	319651	319651	319651	319651	319651
551	321326	321326	321326	321326	321326	321326	321326	321326	321326	321326	321326	321326	321326	321326	321326	321326	321326	321326	321326	321326	321326	321326	321326	321326	321326	321326	321326	321326	321326	321326	321326	321326	321326	321326	321326	321326
552	322900	322900	322900	322900	322900	322900	322900	322900	322900	322900	322900	322900	322900	322900	322900	322900	322900	322900	322900	322900	322900	322900	322900	322900	322900	322900	322900	322900	322900	322900	322900	322900	322900	322900	322900	322900
553	324374	324374	324374	324374	324374	324374	324374	324374	324374	324374	324374	324374	324374	324374	324374	324374	324374	324374	324374	324374	324374	324374	324374	324374	324374	324374	324374	324374	324374	324374	324374	324374	324374	324374	324374	324374
554	325766	325766	325766	325766	325766	325766	325766	325766	325766	325766	325766	325766	325766	325766	325766	325766	325766	325766	325766	325766	325766	325766	325766	325766	325766	325766	325766	325766	325766	325766	325766	325766	325766	325766	325766	325766
555	327090	327090	327090	327090	327090	327090	327090	327090	327090	327090	327090	327090	327090	327090	327090	327090	327090	327090	327090	327090	327090	327090	327090	327090	327090	327090	327090	327090	327090	327090	327090	327090	327090	327090	327090	327090
556	328358	328358	328358	328358	328358	328358	328358	328358	328358	328358	328358	328358	328358	328358	328358	328358	328358	328358	328358	328358	328358	328358	328358	328358	328358	328358	328358	328358	328358	328358	328358	328358	328358	328358	328358	328358
557	329578	329578	329578	329578	329578	329578	329578	329578	329578	329578	329578	329578	329578	329578	329578	329578	329578	329578	329578	329578	329578	329578	329578	329578	329578	329578	329578	329578	329578	329578	329578	329578	329578	329578	329578	329578
558	330759	330759	330759	330759	330759	330759	330759	330759	330759	330759	330759	330759	330759	330759	330759	330759	330759	330759	330759	330759	330759	330759	330759	330759	330759	330759	330759	330759	330759	330759	330759	330759	330759	330759	330759	330759
559	331907	331907	331907	331907	331907	331907	331907	331907	331907	331907	331907	331907	331907	331907	331907	331907	331907	331907	331907	331907	331907	331907	331907	331907	331907	331907	331907	331907	331907	331907	331907	331907	331907	331907	331907	331907
560	333025	333025	333025	333025	333025	333025	333025	333025	333025	333025	333025	333025	333025	333025	333025	333025	333025	333025	333025	333025	333025	333025	333025	333025	333025	333025	333025	333025	333025	333025	333025	333025	333025	333025	333025	333025
561	334119	334119	334119	334119	334119	334119	334119	334119	334119	334119	334119	334119	334119	334119	334119	334119	334119	334119	334119	334119	334119	334119	334119	334119	334119	334119	334119	334119	334119	334119	334119	334119	334119	334119	334119	334119
562	335191	335191	335191	335191	335191	335191	335191	335191	335191	335191	335191	335191	335191	335191	335191	335191	335191	335191	335191	335191	335191	335191	335191	335191	335191	335191	335191	335191	335191	335191	335191	335191	335191	335191	335191	335191
563	336243	336243	336243	336243	336243	336243	336243	336243	336243	336243	336243	336243	336243	336243	336243	336243	336243	336243	336243	336243	336243	336243	336243	336243	336243	336243	336243	336243	336243	336243	336243	336243	336243	336243	336243	336243
564	337278	337278	337278	337278	337278	337278	337278	337278	337278	337278	337278	337278	337278	337278	337278	337278	337278	337278	337278	337278	337278	337278	337278	337278	337278	337278	337278	337278	337278	337278	337278	337278	337278	337278	337278	337278
565	338297	338297	338297	338297	338297	338297	338297	338297	338297	338297	338297	338297	338297	338297	338297	338297	338297	338297	338297	338297	338297	338297	338297	338297	338297	338297	338297	338297	338297	338297	338297	338297	338297	338297	338297	338297
566	339302	339302	339302	339302	339302	339302	339302	339302	339302	339302	339302	339302	339302	339302	339302	339302	339302	339302	339302	339302	339302	339302	339302	339302	339302	339302	339302	339302	339302	339302	339302	339302	339302	339302	339302	339302
567	340293	340293	340293	340293	340293	340293	340293	340293	340293	340293	340293	340293	340293	340293	340293	340293	340293	340293	340293	340293	340293	340293	340293	340293	340293	340293	340293	340293	340293	340293	340293	340293	340293	340293	340293	340293
568	341273	341273	341273	341273	341273	341273	341273	341273	341273	341273	341273	341273	341273	341273	341273	341273	341273	341273	341273	341273	341273	341273	341273	341273	341273	341273	341273	341273	341273	341273	341273	341273	341273	341273	341273	341273
569	342240	342240	342240	342240	342240	342240	342240	342240	342240	342240	342240	342240	342240	342240	342240	342240	342240	342240	342240	342240	342240	342240	342240	342240	342240	342240	342240	342240	342240	342240	342240	342240	342240	342240	342240	342240
570	343197	343197	343197	343197	343197	343197	343197	343197	343197	343197	343197	343197	343197	343197	343197	343197	343197	343197	343197	343197	343197	343197	343197	343197	343197	343197	343197	343197	343197	343197	343197	343197	343197	343197	343197	343197
571	344142	344142	344142	344142	344142	344142	344142	344142	344142	344142	344142	344142	344142	344142	344142	344142	344142	344142	344142	344142	344142	344142	344142	344142	344142	344142	344142	344142	344142	344142	344142	344142	344142	344142	344142	344142
572	345078	345078	345078	345078	345078	345078	345078	345078	345078	345078	345078	345078	345078	345078	345078	345078	345078	345078	345078	345078	345078	345078	345078	345078	345078	345078	345078	345078	345078	345078	345078	345078	345078	345078	345078	345078
573	346004	346004	346004	346004	346004	346004	346004	346004	346004	346004	346004	346004	346004	346004	346004	346004	346004	346004	346004	346004	346004	346004	346004	346004	346004	346004	346004	346004	346004	346004	346004	346004	346004	346004	346004	346004
574	346921	346921	346921	346921	346921	346921	346921	346921	346921	346921	346921	346921	346921	346921	346921	346921	346921	346921	346921	346921	346921	346921	346921	346921	346921	346921	346921	346921	346921	346921	346921	346921	346921	346921	346921	346921
575	347828	347828	347828	347828	347828	347828	347828	347828	347828	347828	347828	347828	347828	347828	347828	347828	347828	347828	347828	347828	347828	347828	347828	347828	347828	347828	347828	347828	347828	347828	347828	347828	347828	347828	347828	347828
576	348726	348726	348726	348726	348726	348726	348726	348726	348726	348726	348726	348726	348726	348726	348726	348726	348726	348726	348726	348726	348726	348726	348726	348726	348726	348726	348726	348726	348726	348726	348726	348726	348726	348726	348726	348726
577	349616	349616	349616	349616	349616	349616	349616	349616	349616	349616	349616	349616	349616	349616	349616	349616	349616	349616	349616	349616	349616	349616	349616	349616	349616	349616	349616	349616	349616	349616	349616	349616	349616	349616	349616	349616
578	350497	350497	350497	350497	350497	350497	350497	350497	350497	350497	350497	350497	350497	350497	350497	350497	350497	350497	350497	350497	350497	350497	350497	350497	350497	350497	350497	350497	350497	350497	350497	350497	350497	350497	350497	350497
579	351369	351369	351369	351369	351369	351369	351369	351369	351369	351369	351369	351369	351369	351369	351369	351369	351369	351369	351369	351369	351369	351369	351369	351369	351369	351369	351369	351369	351369	351369	351369	351369	351369	351369	351369	351369
580	352233	352233	352233	352233	352233	352233	352233	352233	352233	352233	352233	352233	352233	352233	352233	352233	352233	352233	352233	352233	352233	352233	352233	352233	352233	352233	352233	352233	352233	352233	352233	352233	352233	352233	352233	352233
581	353089	353089	353089	353089	353089	353089	353089	353089	353089	353089	353089	353089	353089	353089	353089	353089	353089	353089	353089	353089	353089	353089	353089	353089	353089	353089	353089	353089	353089	353089	353089	353089	353089	353089	353089	353089
582	353937	353937	353937	353937	353937	353937	353937	353937	353937	353937	353937	353937	353937	353937	353937	353937	353937	353937	353937	353937	353937	353937	353937	353937	353937	353937	353937	353937	353937	353937	353937	353937	353937	353937	353937	353937
583	354777	354777	354777	354777	354777	354777	354777	354777	354777	354777	354777	354777	354777	354777	354777	354777	354777	354777	354777	354777	354777	354777	354777	354777	354777	354777	354777	354777	354777	354777	354777	354777	354777	354777	354777	354777
584	355609	355609	355609	355609	355609	355609	355609	355609	355609	355609	355609	355609	355609	355609	355609	355609	355609	355609	355609	355609	355609	355609	355609	355609	355609	355609	355609	355609	355609	355609	355609	355609	355609	355609	355609	355609
585	356433	356433	356433	356433	356433	356433	356433	356433	356433	356433	356433	356433	356433	356433	356433	356433	356433	356433	356433	356433	356433	356433	356433	356433	356433	356433	356433	356433	356433	356433	356433	356433	356433	356433	356433	356433
586	357249	357249	357249	357249	357249	357249	357249	357249	357249	357249	357249	357249	357249	357249	357249	357249	357249	357249	357249	357249	357249	357249	357249	357249	357249	357249	357249	357249	357249	357249	357249	357249	357249	357249	357249	357249
587	358058	358058	358058	358058	358058	358058	358058	358058	358058	358058	358058	358058	358058	358058	358058	358058	358058	358058	358058	358058	358058	358058	358058	358058	358058	358058	358058	358058	358058	358058	358058	358058	358058	358058	358058	358058
588	358860	358860	358860	358860	358860	358860	358860	358860	358860	358860	358860	358860	358860	358860	358860	358860	358860	358860	358860	358860	358860	358860	358860	358860	358860	358860	358860	358860	358860	358860	358860	358860	358860	358860	358860	358860
589	359653	359653	359653	359653	359653	359653	359653	359653	359653	359653	359653	359653	359653	359653	359653	359653	359653	359653	359653	359653	359653	359653	359653	359653	359653	359653	359653	359653	359653	359653	359653	359653	359653	359653	359653	359653
590	360440	360440	360440	360440	360440	360440	360440	360440	360440	360440	360440	360440	360440	360440	360440	360440	360440	360440	360440	360440	360440	360440	360440	360440	360440	360440	360440	360440	360440	360440	360440	360440	360440	360440	360440	360440
591	361219	361219	361219	361219	361219	361219	361219	361219	361219	361219	361219	361219	361219	361219	361219	361219	361219	361219	361219	361219	361219	361219	361219	361219	361219	361219	361219	361219	361219	361219	361219	361219	361219	361219	361219	361219
592	361991	361991	361991	361991	361991	361991	361991	361991	361991	361991	361991	361991	361991	361991	361991	361991	361991	361991	361991	361991	361991	361991	361991	361991	361991	361991	361991	361991	361991	361991	361991	361991	361991	361991	361991	361991
593	362756	362756	362756	362756	362756	362756	362756	362756	362756	362756	362756	362756	362756	362756	362756	362756	362756	362756	362756	362756	362756	362756	362756	362756	362756	362756	362756	362756	362756	362756	362756	362756	362756	362756	362756	362756
594	363514	363514	363514	363514	363514	363514	363514	363514	363514	363514	363514	363514	363514	363514	363514	363514	363514	363514	363514	363514	363514	363514	363514	363514	363514	363514	363514	363514	363514	363514	363514	363514	363514	363514	363514	363514
595	364265	364265	364265	364265	364265	364265	364265	364265	364265	364265	364265	364265	364265	364265	364265	364265	364265	364265	364265	364265	364265	364265	364265	364265	364265	364265	364265	364265	364265	364265	364265	364265	364265	364265	364265	364265
596	365009	365009	365009	365009	365009	365009	365009	365009	365009	365009	365009	365009	365009	365009	365009	365009	365009	365009	365009	365009	365009	365009	365009	365009	365009	365009	365009	365009	365009	365009	365009	365009	365009	365009	365009	365009
597	365746	365746	365746	365746	365746	365746	365746	365746	365746	365746	365746	365746	365746	365746	365746	365746	365746	365746	365746	365746	365746	365746	365746	365746	365746	365746	365746	365746	365746	365746	365746	365746	365746	365746	365746	365746
598	366477	366477	366477	366477	366477	366477	366477	366477	366477	366477	366477	366477	366477	366477	366477	366477	366477	366477	366477	366477	366477	366477	366477	366477	366477	366477	366477	366477	366477	366477	366477	366477	366477	366477	366477	366477
599	367200	367200	367200	367200	367200	367200	367200	367200	367200	367200	367200	367200	367200	367200	367200	367200	367200	367200	367200	367200	367200	367200	367200	367200	367200	367200	367200	367200	367200	367200	367200	367200	367200	367200	367200	367200
600	367917	367917	367917	367917	367917	367917	367917	367917	367917	367917	367917	367917	367917	367917	367917	367917	367917	367917	367917	367917	367917	367917	367917	367917	367917	367917	367917	367917	367917	367917	367917	367917	367917	367917	367917	367917
601	368627	368627	368627	368627	368627	368627	368627	368627	368627	368627	368627	368627	368627	368627	368627	368627	368627	368627	368627	368627	368627	368627	368627	368627	368627	368627	368627	368627	368627	368627	368627	368627	368627	368627	368627	368627
602	369331	369331	369331	369331	369331	369331	369331	369331	369331	369331	369331	369331	369331	369331	369331	369331	369331	369331	369331	369331	369331	369331	369331	369331	369331	369331	369331	369331	369331	369331	369331	369331	369331	369331	369331	369331
603	370031	370031	370031	370031	370028	370028	370028	370028	370024	370024	370024	370024	370025	370025	370025	370025	370022	370022	370022	370022	370019	370019	370019	370019	370019	370019	370019	370019	370017	370017	370017	370017	370015	370015	370015	370015
604	370737	370737	370737	370737	370716	370716	370716	370716	370696	370696	370696	370696	370699	370699	370699	370699	370683	370683	370683	370683	370667	370667	370667	370667	370667	370667	370667	370667	370655	370655	370655	370655	370644	370644	370644	370644
605	371447	371447	371447	371447	371396	371396	371396	371396	371346	371346	371346	371346	371353	371353	371353	371353	371315	371315	371315	371315	371277	371277	371277	371277	371277	371277	371277	371277	371248	371248	371248	371248	371219	371219	371219	371219
606	372160	372160	372160	372160	372069	372069	372069	372069	371978	371978	371978	371978	371991	371991	371991	371991	371922	371922	371922	371922	371853	371853	371853	371853	371853	371853	371853	371853	371801	371801	371801	371801	371750	371750	371750	371750
607	372875	372875	372875	372875	372733	372733	372733	372733	372593	372593	372593	372593	372614	372614	372614	372614	372506	372506	372506	372506	372400	372400	372400	372400	372400	372400	372400	372400	372320	372320	372320	372320	372241	372241	372241	372241
608	373592	373592	373592	373592	373390	373391	373391	373391	373192	373192	373192	373192	373222	373222	373222	373222	373071	373071	373071	373071	372921	372921	372921	372921	372921	372921	372921	372921	372810	372810	372810	372810	372699	372699	372699	372699
609	374308	374308	374308	374308	374041	374041	374041	374041	373778	373778	373778	373778	373817	373818	373818	373818	373618	373618	373618	373618	373420	373420	373420	373420	373420	373420	373420	373420	373273	373273	373273	373274	373128	373128	373128	373128
610	375024	375024	375024	375024	374684	374684	374684	374684	374350	374350	374350	374350	374401	374401	374401	374401	374148	374148	374148	374148	373898	373899	373899	373899	373898	373899	373899	373899	373714	373714	373714	373714	373531	373531	373531	373531
611	375739	375739	375739	375739	375320	375320	375320	375320	374911	374911	374911	374911	374973	374973	374973	374973	374663	374663	374663	374663	374359	374359	374359	374359	374359	374359	374359	374359	374134	374134	374134	374134	373912	373912	373912	373912
612	376452	376453	376453	376453	375949	375950	375950	375950	375460	375460	375460	375460	375534	375534	375534	375534	375164	375164	375164	375164	374802	374802	374802	374802	374802	374802	374802	374802	374535	374535	374535	374535	374272	374272	374272	374272
613	377164	377165	377165	377165	376572	376573	376573	376573	375998	375998	375998	375998	376085	376085	376085	376085	375652	375653	375653	375653	375230	375230	375230	375230	375230	375230	375230	375230	374919	374920	374920	374920	374614	374614	374614	374614
614	377874	377875	377875	377875	377189	377189	377189	377190	376526	376526	376526	376526	376626	376626	376626	376627	376128	376129	376129	376129	375644	375644	375644	375644	375644	375644	375644	375644	375288	375289	375288	375289	374940	374940	374940	374940
615	378582	378583	378583	378583	377799	377799	377799	377800	377044	377044	377044	377045	377158	377158	377158	377159	376593	376593	376593	376594	376044	376044	376044	376045	376044	376044	376044	376045	375643	375643	375643	375644	375250	375250	375250	375251
616	379288	379289	379288	379289	378402	378403	378403	378403	377552	377553	377553	377553	377680	377681	377681	377682	377046	377047	377047	377047	376432	376433	376433	376433	376432	376433	376433	376433	375985	375985	375985	375985	375547	375547	375547	375548
617	379991	379992	379992	379993	378999	379000	379000	379001	378052	378053	378052	378053	378194	378195	378195	378196	377490	377490	377490	377490	376809	376809	376809	376810	376809	376809	376809	376810	376314	376314	376314	376315	375831	375832	375832	375832
618	380692	380693	380693	380694	379591	379592	379591	379593	378543	378543	378543	378544	378700	378701	378701	378702	377923	377923	377923	377924	377174	377175	377175	377175	377174	377175	377175	377175	376632	376632	376632	376632	376104	376104	376104	376105
619	381390	381392	381391	381393	380176	380177	380177	380178	379025	379026	379025	379026	379197	379198	379198	379199	378346	378347	378347	378347	377529	377530	377530	377530	377529	377530	377530	377530	376938	376939	376939	376940	376366	376366	376366	376366
620	382086	382088	382087	382089	380755	380756	380756	380757	379499	379500	379499	379500	379687	379688	379687	379689	378760	378761	378761	378762	377874	377875	377875	377875	377874	377875	377875	377875	377235	377236	377236	377236	376617	376617	376617	376618
621	382779	382781	382780	382782	381328	381330	381329	381331	379964	379965	379965	379966	380168	380169	380169	380170	379165	379167	379166	379167	378209	378210	378210	378211	378209	378210	378210	378211	377522	377523	377523	377523	376859	376859	376859	376860
622	383469	383471	383471	383473	381895	381897	381896	381899	380422	380423	380423	380424	380642	380643	380643	380644	379562	379563	379563	379564	378536	378537	378536	378537	378536	378537	378536	378537	377800	377801	377800	377801	377091	377092	377092	377092
623	384157	384159	384158	384161	382457	382459	382458	382460	380872	380873	380873	380874	381108	381110	381109	381111	379950	379951	379951	379952	378853	378854	378854	378855	378853	378854	378854	378855	378069	378070	378069	378070	377315	377316	377316	377317
624	384842	384845	384844	384847	383012	383015	383014	383017	381314	381316	381315	381317	381566	381568	381568	381570	380330	380331	380331	380332	379162	379163	379163	379164	379162	379163	379162	379164	378329	378330	378330	378331	377531	377532	377532	377533
625	385524	385527	385526	385529	383562	383565	383564	383567	381749	381751	381750	381752	382018	382020	382020	382022	380701	380703	380703	380704	379462	379464	379463	379465	379462	379464	379463	379464	378581	378582	378582	378583	377739	377740	377740	377741
626	386203	386207	386206	386209	384107	384110	384109	384112	382177	382179	382178	382180	382462	382465	382464	382467	381065	381067	381067	381068	379755	379756	379756	379757	379755	379756	379756	379757	378825	378827	378826	378828	377940	377941	377940	377941
627	386880	386884	386882	386887	384645	384649	384648	384651	382597	382599	382599	382601	382900	382903	382902	382905	381422	381424	381423	381425	380039	380041	380041	380042	380039	380041	380041	380042	379062	379064	379063	379065	378133	378134	378134	378135
628	387554	387558	387557	387561	385179	385182	385181	385185	383010	383013	383012	383015	383330	383334	383333	383336	381771	381773	381772	381774	380317	380319	380318	380320	380317	380319	380318	380320	379292	379293	379293	379294	378320	378321	378321	378322
629	388225	388230	388228	388233	385706	385710	385709	385713	383417	383420	383419	383422	383754	383758	383757	383760	382112	382115	382114	382116	380587	380589	380588	380590	380587	380589	380588	380590	379515	379516	379516	379517	378500	378501	378501	378502
630	388893	388899	388897	388903	386229	386233	386231	386236	383817	383820	383819	383822	384171	384175	384174	384177	382447	382450	382449	382451	380850	380852	380851	380853	380850	380852	380851	380853	379730	379732	379731	379733	378674	378675	378675	378676
631	389559	389565	389563	389569	386746	386750	386749	386754	384210	384213	384212	384215	384582	384586	384585	384589	382774	382778	382776	382779	381106	381108	381107	381110	381106	381108	381107	381110	379940	379942	379941	379943	378842	378843	378842	378844
632	390222	390228	390226	390233	387257	387262	387261	387266	384596	384600	384599	384602	384986	384991	384989	384993	383095	383099	383097	383100	381355	381358	381357	381360	381355	381358	381357	381360	380143	380145	380144	380146	379004	379005	379005	379006
633	390882	390889	390887	390894	387763	387769	387767	387773	384976	384980	384979	384983	385384	385389	385387	385392	383409	383413	383412	383415	381598	381601	381600	381603	381598	381601	381600	381603	380340	380342	380341	380343	379160	379162	379161	379163
634	391539	391547	391544	391552	388265	388271	388269	388275	385350	385354	385353	385357	385775	385781	385779	385784	383717	383721	383719	383723	381835	381838	381837	381840	381835	381838	381837	381840	380531	380533	380532	380535	379311	379313	379312	379314
635	392194	392202	392200	392208	388761	388767	388765	388772	385718	385722	385720	385725	386161	386167	386165	386170	384018	384023	384021	384025	382065	382069	382068	382071	382065	382069	382068	382071	380716	380718	380717	380720	379457	379459	379458	379460
636	392846	392855	392852	392861	389252	389259	389257	389264	386079	386084	386082	386087	386540	386547	386545	386550	384314	384318	384316	384320	382290	382293	382292	382296	382290	382293	382292	382296	380896	380898	380897	380900	379598	379600	379599	379601
637	393495	393505	393502	393512	389738	389745	389743	389750	386434	386439	386438	386443	386914	386920	386919	386924	384603	384607	384606	384610	382509	382512	382511	382515	382509	382512	382511	382515	381070	381073	381072	381075	379734	379736	379735	379738
638	394142	394152	394149	394160	390218	390227	390224	390232	386784	386789	386787	386793	387282	387289	387287	387293	384886	384891	384889	384893	382722	382726	382724	382728	382722	382726	382724	382728	381239	381242	381241	381244	379865	379867	379867	379869
639	394785	394797	394793	394805	390694	390703	390700	390709	387128	387133	387131	387138	387644	387651	387649	387655	385163	385168	385166	385171	382930	382934	382932	382936	382930	382933	382932	382936	381403	381406	381405	381408	379992	379994	379994	379996
640	395427	395439	395435	395447	391165	391175	391172	391181	387465	387472	387470	387476	388000	388008	388005	388012	385434	385440	385438	385443	383132	383136	383135	383139	383132	383136	383135	383139	381562	381565	381564	381568	380115	380117	380116	380119
641	396065	396078	396074	396087	391632	391642	391638	391648	387798	387805	387802	387809	388351	388359	388356	388364	385700	385706	385704	385709	383329	383333	383332	383336	383329	383333	383332	383336	381717	381720	381719	381722	380233	380236	380235	380238
642	396701	396715	396710	396725	392093	392104	392100	392111	388125	388132	388129	388137	388696	388705	388702	388710	385961	385967	385964	385970	383521	383525	383524	383528	383521	383525	383524	383528	381866	381870	381868	381872	380348	380350	380349	380352
643	397334	397349	397344	397359	392550	392561	392557	392568	388446	388454	388451	388459	389036	389045	389042	389050	386216	386222	386220	386226	383708	383713	383711	383716	383708	383713	383711	383716	382012	382015	382014	382018	380458	380461	380460	380463
644	397965	397981	397975	397991	393001	393013	393009	393021	388762	388770	388767	388776	389370	389380	389377	389386	386465	386472	386470	386476	383890	383895	383893	383898	383890	383895	383893	383898	382153	382156	382155	382159	380565	380568	380567	380570
645	398593	398610	398604	398621	393449	393461	393457	393470	389073	389081	389079	389087	389700	389710	389707	389716	386710	386717	386714	386721	384067	384073	384071	384076	384067	384073	384071	384076	382289	382293	382292	382296	380668	380671	380670	380674
646	399218	399236	399230	399248	393891	393905	393900	393914	389379	389387	389384	389394	390024	390034	390031	390041	386949	386957	386954	386961	384240	384246	384244	384249	384240	384246	384244	384249	382422	382426	382425	382429	380768	380771	380770	380773
647	399841	399860	399853	399872	394330	394344	394339	394353	389679	389688	389685	389695	390343	390354	390350	390360	387184	387192	387189	387196	384409	384414	384413	384418	384409	384414	384412	384418	382551	382555	382554	382558	380864	380867	380866	380870
648	400460	400481	400474	400494	394763	394778	394773	394788	389975	389984	389981	389991	390657	390668	390665	390675	387414	387422	387419	387427	384573	384579	384577	384583	384573	384579	384577	384583	382676	382680	382679	382684	380957	380960	380959	380963
649	401078	401099	401092	401114	395192	395208	395203	395218	390265	390276	390272	390283	390966	390978	390974	390985	387639	387647	387644	387652	384733	384739	384737	384743	384733	384739	384737	384743	382797	382802	382800	382805	381047	381050	381049	381053
650	401693	401715	401708	401730	395617	395633	395628	395644	390551	390562	390558	390569	391270	391283	391279	391291	387859	387868	387865	387873	384888	384895	384893	384899	384888	384895	384893	384899	382915	382919	382918	382923	381133	381137	381136	381140
651	402305	402329	402321	402345	396037	396054	396049	396066	390832	390843	390840	390851	391570	391583	391579	391591	388075	388084	388081	388089	385040	385047	385044	385051	385040	385047	385044	385051	383029	383034	383032	383037	381217	381221	381220	381224
652	402915	402940	402931	402956	396453	396471	396465	396483	391108	391120	391116	391128	391865	391878	391874	391887	388286	388296	388292	388301	385188	385195	385192	385199	385188	385194	385192	385199	383139	383144	383143	383148	381298	381302	381301	381305
653	403522	403548	403539	403566	396865	396883	396877	396896	391380	391393	391388	391401	392155	392169	392165	392178	388493	388503	388500	388509	385332	385339	385336	385343	385332	385339	385336	385343	383247	383252	383250	383256	381376	381380	381379	381384
654	404126	404154	404145	404172	397272	397292	397285	397305	391647	391660	391656	391669	392441	392455	392451	392464	388696	388706	388702	388712	385472	385479	385477	385484	385472	385479	385477	385484	383351	383356	383354	383360	381452	381456	381455	381459
655	404728	404757	404748	404777	397675	397696	397689	397709	391910	391924	391919	391933	392722	392737	392732	392747	388894	388905	388901	388911	385609	385616	385614	385621	385608	385616	385614	385621	383452	383458	383455	383462	381525	381529	381528	381533
656	405328	405358	405348	405378	398074	398096	398089	398110	392169	392183	392178	392192	392999	393015	393010	393024	389088	389100	389096	389106	385742	385749	385747	385755	385742	385749	385747	385755	383550	383556	383554	383560	381596	381600	381598	381603
657	405925	405957	405946	405978	398469	398491	398484	398506	392423	392437	392432	392447	393271	393288	393283	393298	389279	389290	389287	389297	385871	385879	385877	385885	385871	385879	385877	385885	383645	383651	383649	383655	381664	381668	381667	381672
658	406519	406552	406542	406575	398860	398883	398876	398899	392673	392688	392682	392698	393539	393556	393551	393567	389465	389477	389473	389484	385998	386006	386003	386011	385997	386006	386003	386011	383737	383744	383741	383748	381730	381734	381733	381738
659	407111	407146	407134	407169	399247	399271	399263	399287	392918	392934	392928	392944	393803	393821	393816	393832	389648	389660	389656	389668	386121	386129	386126	386135	386120	386129	386126	386135	383827	383833	383831	383838	381793	381798	381796	381801
660	407700	407737	407725	407761	399629	399655	399646	399671	393160	393176	393170	393187	394063	394082	394076	394093	389827	389839	389835	389847	386240	386249	386246	386255	386240	386249	386246	386255	383914	383920	383918	383925	381855	381859	381858	381863
661	408287	408325	408313	408351	400008	400034	400026	400052	393397	393414	393408	393425	394319	394338	394332	394350	390002	390015	390011	390023	386357	386366	386363	386372	386357	386366	386363	386372	383998	384005	384002	384009	381914	381919	381917	381922
662	408871	408911	408898	408938	400383	400410	400401	400428	393631	393648	393642	393660	394571	394590	394584	394603	390173	390187	390182	390195	386471	386480	386477	386486	386471	386480	386477	386486	384080	384086	384084	384092	381971	381976	381975	381980
663	409453	409495	409481	409522	400754	400782	400773	400801	393861	393879	393873	393890	394819	394839	394832	394851	390341	390355	390351	390364	386582	386591	386588	386598	386582	386591	386588	386598	384159	384166	384163	384171	382027	382032	382030	382036
664	410033	410076	410062	410105	401121	401150	401141	401170	394087	394105	394099	394117	395062	395083	395077	395096	390506	390520	390515	390529	386690	386699	386696	386706	386689	386699	386696	386706	384236	384243	384241	384248	382080	382085	382084	382089
665	410610	410655	410640	410685	401485	401515	401505	401535	394309	394328	394321	394340	395303	395324	395317	395337	390667	390681	390677	390691	386795	386805	386801	386811	386795	386805	386801	386811	384311	384318	384315	384323	382132	382137	382135	382141
666	411195	411242	411227	411273	401852	401883	401873	401904	394532	394552	394545	394565	395543	395565	395558	395579	390827	390842	390838	390852	386899	386910	386906	386916	386899	386909	386906	386916	384384	384392	384389	384397	382183	382188	382186	382192
667	411819	411868	411852	411901	402243	402275	402265	402297	394771	394791	394785	394805	395795	395818	395811	395833	390996	391012	391007	391022	387010	387020	387017	387027	387006	387017	387014	387024	384461	384468	384466	384474	382236	382241	382240	382246
668	412481	412532	412516	412566	402658	402692	402681	402715	395025	395046	395039	395060	396059	396083	396075	396098	391173	391189	391184	391199	387125	387136	387133	387144	387117	387128	387125	387135	384540	384548	384545	384553	382291	382296	382295	382301
669	413176	413229	413212	413265	403094	403129	403118	403152	395291	395313	395306	395327	396332	396356	396349	396372	391356	391372	391367	391383	387245	387256	387253	387264	387231	387242	387238	387249	384620	384628	384626	384634	382347	382353	382351	382357
670	413900	413956	413939	413994	403546	403583	403571	403608	395567	395590	395582	395605	396612	396638	396630	396654	391544	391561	391555	391572	387368	387380	387376	387387	387346	387358	387354	387365	384702	384710	384708	384717	382404	382410	382408	382415
671	414651	414710	414691	414749	404014	404052	404040	404078	395852	395875	395867	395891	396899	396925	396917	396942	391735	391753	391747	391764	387493	387505	387501	387513	387462	387474	387470	387482	384785	384793	384790	384799	382462	382468	382466	382472
672	415426	415488	415468	415529	404495	404535	404523	404562	396144	396168	396160	396185	397190	397218	397209	397235	391929	391947	391942	391959	387620	387632	387628	387640	387579	387591	387587	387599	384868	384876	384873	384883	382519	382526	382524	382530
673	416223	416288	416268	416331	404989	405030	405017	405059	396442	396468	396459	396484	397486	397514	397506	397532	392126	392145	392139	392157	387748	387761	387757	387769	387696	387708	387704	387716	384950	384959	384956	384966	382577	382583	382581	382588
674	417041	417110	417089	417155	405493	405537	405523	405566	396745	396772	396763	396790	397785	397815	397806	397834	392324	392343	392338	392356	387876	387890	387886	387898	387812	387825	387821	387834	385033	385042	385039	385049	382634	382641	382639	382646
675	417880	417952	417930	418000	406007	406053	406039	406084	397054	397082	397073	397100	398088	398118	398109	398138	392523	392544	392538	392557	388006	388019	388015	388028	387929	387942	387938	387951	385115	385124	385121	385131	382691	382698	382696	382703
676	418738	418814	418790	418864	406531	406579	406564	406611	397367	397396	397386	397415	398393	398424	398415	398445	392724	392745	392739	392759	388135	388149	388145	388158	388045	388058	388054	388067	385197	385206	385203	385213	382747	382755	382752	382760
677	419616	419695	419670	419748	407064	407114	407099	407148	397683	397714	397704	397734	398700	398733	398723	398754	392925	392947	392941	392961	388264	388279	388274	388288	388160	388174	388170	388183	385277	385287	385284	385295	382803	382810	382808	382815
678	420512	420595	420569	420651	407606	407658	407642	407694	398004	398035	398025	398056	399009	399043	399033	399065	393127	393149	393143	393164	388393	388408	388404	388418	388275	388289	388284	388298	385357	385368	385364	385375	382858	382866	382863	382871
679	421426	421514	421487	421573	408156	408211	408194	408248	398327	398360	398349	398382	399320	399355	399345	399378	393329	393352	393345	393368	388522	388538	388533	388548	388388	388403	388398	388413	385437	385447	385444	385455	382913	382920	382918	382925
680	422359	422451	422423	422513	408715	408772	408755	408811	398654	398688	398677	398711	399632	399669	399658	399693	393531	393555	393548	393571	388651	388667	388662	388677	388501	388516	388511	388526	385515	385526	385522	385533	382966	382974	382971	382979
681	423311	423407	423378	423473	409282	409341	409323	409382	398984	399020	399008	399043	399946	399984	399973	400009	393734	393759	393751	393775	388779	388795	388790	388806	388613	388628	388623	388639	385592	385603	385600	385611	383019	383027	383024	383032
682	424281	424383	424352	424451	409857	409919	409900	409961	399317	399354	399342	399379	400261	400301	400289	400326	393936	393962	393954	393979	388906	388923	388918	388934	388723	388739	388734	388750	385669	385680	385676	385688	383071	383079	383076	383084
683	425270	425377	425345	425449	410439	410505	410485	410549	399652	399691	399679	399717	400578	400619	400607	400645	394139	394165	394157	394183	389033	389050	389045	389062	388833	388849	388844	388860	385744	385756	385752	385764	383122	383130	383127	383136
684	426278	426390	426357	426466	411030	411098	411078	411145	399991	400031	400018	400058	400896	400938	400925	400965	394341	394368	394360	394386	389159	389177	389172	389189	388941	388958	388953	388970	385819	385830	385827	385839	383172	383180	383178	383186
685	427305	427423	427388	427502	411629	411700	411679	411749	400332	400374	400361	400402	401215	401258	401245	401287	394543	394571	394563	394590	389285	389303	389297	389315	389049	389066	389061	389078	385892	385904	385900	385913	383221	383230	383227	383236
686	428352	428475	428438	428558	412236	412310	412288	412361	400676	400719	400706	400749	401535	401580	401566	401609	394745	394774	394765	394793	389410	389428	389423	389441	389155	389173	389168	389185	385965	385977	385973	385986	383270	383279	383276	383285
687	429418	429547	429509	429635	412851	412929	412906	412982	401023	401068	401054	401098	401856	401902	401889	401933	394947	394977	394968	394997	389534	389553	389547	389566	389261	389279	389273	389291	386036	386049	386044	386058	383317	383326	383324	383333
688	430505	430640	430600	430732	413474	413555	413532	413611	401372	401419	401404	401450	402178	402226	402212	402258	395148	395179	395170	395199	389657	389677	389671	389690	389365	389384	389378	389396	386106	386119	386115	386129	383364	383373	383371	383380
689	431611	431753	431711	431849	414106	414190	414166	414248	401724	401773	401758	401805	402501	402551	402536	402584	395349	395381	395372	395402	389780	389800	389794	389814	389468	389487	389481	389500	386176	386189	386185	386199	383410	383420	383417	383426
690	432739	432887	432844	432988	414746	414834	414808	414894	402078	402129	402114	402163	402825	402877	402862	402911	395550	395583	395573	395605	389902	389923	389917	389937	389570	389590	389584	389603	386244	386258	386253	386267	383455	383465	383462	383472
691	433887	434042	433997	434149	415394	415486	415459	415549	402436	402488	402472	402524	403150	403203	403188	403239	395750	395784	395775	395807	390023	390045	390038	390059	389671	389691	389685	389704	386312	386326	386321	386335	383500	383509	383506	383516
692	435057	435220	435173	435331	416051	416146	416119	416212	402796	402850	402834	402887	403476	403531	403515	403568	395951	395986	395976	396009	390144	390166	390160	390181	389771	389791	389785	389805	386378	386392	386388	386402	383543	383553	383550	383560
693	436248	436419	436370	436535	416716	416816	416787	416884	403158	403215	403198	403253	403803	403860	403844	403898	396151	396187	396176	396211	390264	390287	390280	390302	389869	389890	389884	389904	386444	386458	386454	386469	383586	383596	383593	383603
694	437462	437640	437589	437763	417390	417494	417464	417565	403524	403582	403565	403622	404131	404190	404173	404229	396351	396388	396377	396412	390383	390406	390399	390422	389967	389989	389982	390003	386508	386523	386518	386534	383628	383638	383635	383645
695	438698	438885	438832	439013	418073	418181	418150	418255	403892	403953	403934	403994	404460	404521	404504	404561	396550	396588	396577	396614	390501	390525	390518	390541	390064	390086	390079	390100	386572	386587	386582	386598	383669	383680	383677	383687
696	439957	440153	440097	440287	418765	418877	418845	418955	404262	404326	404307	404368	404790	404853	404835	404895	396749	396788	396777	396815	390619	390644	390636	390660	390159	390182	390175	390197	386635	386650	386645	386661	383710	383720	383717	383728
697	441221	441426	441368	441566	419455	419572	419539	419653	404630	404695	404676	404740	405117	405182	405163	405225	396945	396986	396974	397013	390734	390759	390752	390776	390253	390276	390269	390291	386696	386711	386707	386723	383749	383760	383756	383767
698	442440	442653	442593	442799	420114	420236	420201	420319	404977	405045	405025	405091	405428	405495	405476	405539	397130	397172	397160	397200	390842	390868	390860	390885	390341	390364	390357	390380	386753	386769	386764	386780	383785	383796	383793	383804
699	443613	443834	443772	443987	420743	420869	420833	420955	405305	405375	405355	405422	405724	405793	405774	405839	397305	397348	397336	397376	390943	390969	390962	390987	390424	390448	390440	390463	386807	386823	386818	386834	383819	383830	383827	383838
700	444750	444980	444915	445138	421347	421476	421440	421566	405617	405689	405668	405738	406008	406078	406059	406125	397471	397515	397503	397544	391038	391065	391057	391083	390502	390527	390519	390543	386857	386873	386868	386885	383851	383862	383859	383870
701	445857	446094	446028	446259	421929	422063	422025	422155	405915	405988	405967	406039	406281	406353	406333	406401	397630	397674	397662	397704	391128	391155	391147	391174	390577	390602	390594	390618	386904	386921	386916	386933	383880	383892	383888	383900
702	446938	447184	447116	447354	422493	422631	422592	422726	406200	406276	406254	406328	406544	406618	406597	406667	397782	397827	397814	397858	391213	391241	391233	391260	390648	390674	390666	390690	386949	386966	386961	386978	383908	383920	383916	383928
703	447999	448253	448183	448429	423042	423184	423144	423282	406476	406553	406531	406606	406799	406875	406853	406925	397927	397974	397961	398005	391294	391323	391314	391342	390717	390742	390735	390759	386992	387009	387004	387022	383934	383946	383942	383954
704	449043	449305	449233	449487	423577	423723	423682	423824	406742	406821	406798	406875	407047	407124	407102	407176	398068	398115	398102	398147	391372	391401	391392	391420	390782	390808	390800	390825	387033	387050	387045	387063	383959	383971	383967	383979
705	450072	450342	450267	450529	424101	424250	424209	424354	407000	407081	407058	407136	407288	407367	407345	407420	398204	398252	398239	398285	391447	391476	391467	391496	390845	390872	390864	390889	387072	387090	387084	387102	383983	383995	383991	384003
706	451088	451366	451290	451559	424614	424767	424725	424874	407251	407333	407310	407390	407523	407603	407581	407657	398336	398385	398371	398418	391518	391548	391539	391568	390906	390933	390925	390950	387110	387127	387122	387140	384005	384017	384014	384026
707	452093	452379	452301	452579	425118	425275	425232	425384	407495	407579	407555	407637	407753	407835	407812	407890	398464	398513	398500	398547	391587	391618	391609	391638	390965	390992	390984	391010	387145	387163	387158	387176	384027	384039	384035	384047
708	453088	453383	453303	453588	425613	425774	425730	425886	407733	407819	407795	407878	407977	408061	408038	408117	398588	398638	398625	398673	391654	391685	391676	391705	391021	391049	391041	391067	387180	387198	387193	387211	384047	384060	384056	384068
709	454075	454378	454296	454590	426101	426266	426221	426380	407966	408053	408029	408114	408197	408283	408259	408340	398709	398760	398746	398795	391719	391750	391741	391771	391076	391104	391096	391123	387213	387232	387226	387245	384067	384079	384076	384088
710	455055	455366	455282	455583	426581	426750	426704	426867	408193	408283	408258	408344	408413	408500	408476	408558	398827	398879	398865	398914	391781	391812	391803	391834	391130	391158	391150	391177	387246	387264	387258	387277	384086	384098	384094	384107
711	456027	456347	456261	456570	427055	427228	427181	427348	408416	408507	408482	408570	408624	408713	408688	408773	398942	398995	398980	399031	391842	391873	391864	391895	391182	391210	391202	391229	387277	387295	387290	387309	384104	384116	384113	384125
712	456993	457322	457233	457551	427523	427700	427651	427822	408634	408727	408701	408791	408832	408922	408897	408983	399054	399108	399093	399144	391900	391932	391923	391954	391232	391261	391252	391280	387307	387325	387320	387339	384121	384134	384130	384143
713	457953	458291	458200	458526	427985	428165	428116	428291	408848	408943	408916	409008	409036	409127	409102	409189	399163	399218	399203	399255	391957	391990	391980	392012	391280	391310	391301	391329	387335	387354	387349	387368	384138	384151	384147	384160
714	458908	459254	459161	459496	428441	428625	428575	428753	409058	409154	409127	409221	409236	409329	409304	409392	399270	399326	399310	399363	392012	392045	392036	392068	391328	391357	391349	391377	387363	387383	387377	387396	384154	384167	384163	384176
715	459858	460212	460117	460460	428891	429080	429029	429211	409264	409362	409335	409430	409433	409528	409502	409592	399375	399431	399415	399469	392066	392099	392090	392122	391374	391404	391395	391424	387391	387410	387404	387424	384170	384183	384179	384191
716	460802	461166	461069	461420	429337	429529	429477	429663	409466	409566	409538	409635	409626	409723	409696	409788	399477	399534	399518	399573	392118	392152	392142	392175	391419	391449	391440	391469	387417	387436	387430	387450	384184	384198	384194	384207
717	461742	462114	462015	462375	429777	429973	429920	430110	409664	409766	409738	409836	409816	409914	409888	409981	399577	399635	399619	399674	392169	392203	392193	392226	391462	391493	391484	391513	387442	387462	387456	387476	384199	384212	384208	384221
718	462677	463058	462957	463325	430212	430413	430359	430552	409859	409962	409934	410034	410004	410103	410076	410170	399675	399733	399717	399773	392218	392253	392243	392276	391505	391535	391526	391556	387467	387487	387481	387501	384213	384226	384222	384235
719	463607	463998	463894	464271	430643	430847	430792	430989	410051	410156	410127	410228	410187	410288	410261	410357	399770	399829	399813	399870	392267	392301	392291	392325	391546	391577	391568	391598	387491	387511	387505	387525	384226	384239	384235	384249
720	464533	464933	464827	465213	431069	431277	431221	431422	410239	410345	410316	410419	410368	410471	410443	410541	399864	399924	399907	399965	392313	392348	392338	392372	391586	391617	391608	391638	387514	387534	387528	387548	384239	384252	384248	384262
721	465454	465864	465756	466151	431490	431702	431645	431850	410424	410532	410502	410607	410546	410651	410622	410721	399955	400016	400000	400058	392359	392394	392384	392418	391625	391657	391648	391678	387536	387557	387550	387571	384251	384265	384261	384274
722	466372	466791	466681	467084	431906	432123	432065	432273	410606	410715	410685	410791	410722	410827	410799	410899	400045	400106	400090	400149	392403	392439	392429	392463	391663	391695	391686	391716	387558	387578	387572	387593	384263	384277	384273	384286
723	467285	467713	467601	468014	432319	432539	432480	432692	410784	410895	410865	410973	410894	411001	410972	411074	400133	400195	400178	400238	392446	392482	392472	392507	391700	391732	391723	391754	387579	387600	387593	387614	384275	384289	384285	384298
724	468194	468632	468517	468939	432726	432950	432891	433107	410960	411073	411042	411151	411064	411172	411143	411246	400219	400282	400265	400325	392488	392525	392514	392549	391736	391769	391759	391791	387599	387620	387614	387635	384286	384300	384296	384309
725	469099	469546	469430	469860	433130	433358	433297	433517	411133	411247	411216	411326	411230	411341	411311	411416	400303	400366	400349	400410	392529	392566	392555	392591	391772	391804	391795	391826	387619	387640	387634	387655	384297	384311	384307	384320
726	470000	470457	470338	470778	433529	433761	433700	433923	411302	411418	411387	411499	411395	411506	411476	411582	400385	400449	400432	400494	392569	392606	392595	392631	391806	391839	391829	391861	387638	387659	387653	387675	384307	384321	384317	384331
727	470897	471363	471242	471691	433924	434160	434097	434325	411469	411586	411555	411668	411556	411669	411639	411747	400466	400531	400513	400575	392608	392645	392634	392670	391839	391872	391863	391895	387657	387678	387672	387693	384317	384331	384327	384341
728	471789	472266	472142	472601	434314	434554	434491	434722	411633	411752	411720	411835	411715	411830	411799	411908	400545	400610	400593	400656	392645	392683	392672	392709	391872	391905	391895	391928	387675	387696	387690	387712	384327	384341	384337	384351
729	472678	473164	473039	473507	434701	434945	434881	435116	411794	411914	411882	411998	411872	411988	411957	412067	400622	400688	400670	400734	392682	392720	392709	392746	391903	391937	391927	391960	387693	387714	387708	387729	384337	384351	384346	384360
730	473563	474059	473931	474409	435083	435331	435266	435505	411952	412074	412042	412160	412026	412143	412112	412224	400698	400765	400747	400811	392718	392756	392745	392782	391934	391968	391958	391991	387710	387731	387725	387747	384346	384360	384356	384370
731	474444	474950	474820	475307	435462	435714	435648	435891	412108	412232	412199	412318	412177	412296	412265	412378	400772	400839	400821	400886	392753	392791	392781	392818	391964	391998	391988	392021	387726	387748	387741	387763	384354	384369	384364	384378
732	475321	475837	475705	476201	435836	436092	436026	436272	412261	412386	412353	412474	412326	412447	412415	412530	400844	400913	400894	400960	392787	392826	392815	392852	391993	392027	392018	392051	387742	387764	387757	387779	384363	384377	384373	384387
733	476194	476720	476585	477092	436207	436467	436399	436649	412412	412539	412505	412627	412473	412595	412563	412679	400915	400984	400966	401032	392820	392859	392848	392886	392022	392056	392046	392080	387757	387779	387773	387795	384371	384385	384381	384395
734	477063	477599	477463	477979	436573	436837	436769	437023	412560	412688	412654	412778	412618	412741	412709	412826	400985	401054	401036	401103	392852	392891	392880	392918	392049	392084	392074	392108	387773	387794	387788	387810	384379	384393	384389	384403
735	477928	478475	478336	478862	436936	437204	437135	437393	412706	412835	412801	412926	412760	412885	412852	412971	401053	401123	401104	401172	392884	392923	392912	392950	392076	392111	392101	392135	387787	387809	387803	387825	384386	384401	384397	384411
736	478789	479347	479205	479741	437295	437567	437497	437759	412849	412980	412945	413071	412900	413026	412993	413113	401119	401190	401172	401240	392914	392954	392943	392981	392103	392138	392128	392162	387801	387823	387817	387840	384394	384408	384404	384418
737	479647	480215	480071	480617	437650	437926	437855	438121	412989	413122	413087	413215	413037	413165	413132	413253	401185	401256	401237	401306	392944	392984	392973	393012	392128	392164	392154	392188	387815	387837	387831	387853	384401	384416	384411	384426
738	480501	481079	480933	481489	438001	438282	438210	438479	413128	413262	413226	413355	413173	413302	413268	413391	401249	401321	401302	401371	392973	393013	393002	393041	392153	392189	392179	392213	387828	387851	387844	387867	384408	384423	384418	384432
739	481351	481939	481791	482357	438349	438633	438561	438834	413264	413399	413363	413494	413306	413437	413403	413527	401311	401384	401365	401435	393001	393042	393030	393070	392177	392213	392203	392238	387841	387864	387857	387880	384414	384429	384425	384439
740	482197	482796	482646	483222	438693	438982	438908	439185	413397	413534	413498	413630	413438	413570	413535	413661	401372	401446	401427	401497	393029	393069	393058	393098	392201	392237	392227	392262	387854	387876	387870	387893	384421	384436	384431	384446
741	483039	483649	483496	484083	439033	439326	439251	439532	413529	413667	413631	413764	413567	413700	413665	413792	401432	401507	401487	401558	393055	393097	393085	393125	392224	392260	392250	392285	387866	387889	387882	387905	384427	384442	384437	384452
742	483878	484499	484343	484940	439370	439667	439591	439876	413658	413798	413761	413896	413694	413829	413794	413922	401491	401566	401546	401618	393081	393123	393111	393151	392246	392283	392273	392308	387878	387900	387894	387917	384433	384448	384443	384458
743	484712	485344	485187	485794	439703	440004	439928	440216	413785	413926	413889	414026	413819	413955	413920	414049	401549	401624	401604	401676	393107	393149	393137	393177	392268	392305	392295	392330	387889	387912	387905	387929	384439	384454	384449	384464
744	485543	486186	486027	486644	440033	440338	440261	440553	413910	414053	414015	414153	413942	414080	414044	414175	401605	401681	401661	401734	393132	393174	393162	393202	392290	392327	392316	392352	387900	387923	387917	387940	384444	384459	384455	384470
745	486371	487025	486863	487491	440359	440668	440590	440886	414033	414177	414139	414278	414063	414202	414166	414298	401660	401737	401717	401790	393156	393198	393186	393227	392310	392348	392337	392373	387911	387934	387927	387951	384450	384465	384460	384475
746	487194	487859	487695	488334	440682	440995	440916	441216	414153	414299	414261	414401	414182	414323	414287	414420	401714	401791	401771	401845	393179	393222	393210	393251	392331	392368	392358	392394	387921	387944	387938	387961	384455	384470	384465	384480
747	488014	488691	488524	489173	441002	441318	441239	441543	414272	414419	414381	414522	414300	414442	414405	414540	401767	401845	401824	401899	393202	393245	393233	393274	392350	392388	392377	392414	387931	387955	387948	387972	384460	384475	384470	384485
748	488830	489518	489349	490009	441318	441639	441558	441866	414389	414537	414499	414642	414415	414558	414522	414658	401819	401897	401877	401952	393224	393267	393256	393297	392369	392407	392397	392433	387941	387965	387958	387982	384465	384480	384475	384490
749	489643	490342	490170	490841	441630	441955	441874	442185	414504	414653	414614	414759	414529	414673	414636	414774	401869	401948	401928	402003	393246	393289	393277	393319	392388	392426	392415	392452	387951	387974	387968	387991	384469	384485	384480	384495
750	490452	491162	490988	491670	441940	442269	442186	442502	414616	414767	414728	414874	414641	414787	414749	414888	401919	401999	401978	402054	393267	393311	393299	393340	392406	392444	392434	392471	387960	387984	387977	388001	384474	384489	384485	384500
751	491257	491979	491803	492495	442246	442579	442496	442815	414727	414880	414840	414987	414751	414898	414860	415000	401968	402048	402027	402103	393288	393331	393320	393361	392424	392462	392452	392489	387969	387993	387986	388010	384478	384494	384489	384504
752	492059	492792	492614	493317	442549	442886	442802	443125	414836	414990	414950	415098	414859	415008	414970	415111	402015	402096	402075	402152	393308	393352	393340	393382	392441	392480	392469	392506	387978	388001	387995	388019	384483	384498	384493	384508
753	492857	493602	493421	494136	442848	443189	443104	443432	414943	415099	415059	415208	414966	415116	415077	415220	402062	402143	402122	402200	393327	393371	393359	393402	392458	392497	392486	392523	387986	388010	388003	388027	384487	384502	384497	384513
754	493651	494408	494225	494950	443145	443490	443404	443735	415049	415205	415165	415316	415071	415222	415183	415327	402108	402189	402168	402246	393346	393391	393379	393421	392474	392513	392502	392540	387994	388018	388011	388036	384491	384506	384501	384517
755	494442	495211	495025	495762	443438	443787	443701	444036	415152	415310	415270	415422	415174	415326	415288	415433	402152	402234	402213	402292	393365	393409	393397	393440	392490	392529	392519	392556	388002	388026	388019	388044	384494	384510	384505	384520
756	495229	496010	495822	496570	443728	444082	443994	444333	415254	415413	415373	415526	415276	415429	415390	415537	402196	402279	402257	402336	393383	393428	393415	393458	392506	392545	392534	392572	388010	388034	388027	388051	384498	384514	384509	384524
757	496013	496806	496615	497374	444015	444373	444285	444627	415354	415515	415474	415628	415376	415531	415491	415639	402239	402322	402301	402380	393401	393445	393433	393476	392521	392560	392550	392587	388017	388041	388035	388059	384502	384517	384512	384528
758	496793	497598	497405	498176	444300	444661	444572	444918	415453	415615	415573	415729	415474	415630	415591	415739	402281	402364	402343	402423	393418	393463	393451	393494	392536	392575	392564	392602	388025	388049	388042	388066	384505	384521	384516	384531
759	497585	498401	498206	498988	444586	444952	444862	445213	415552	415715	415673	415830	415572	415730	415690	415840	402323	402407	402385	402466	393435	393480	393468	393511	392550	392590	392579	392617	388032	388056	388049	388074	384508	384524	384519	384535
760	498428	499258	499060	499855	444892	445263	445172	445526	415658	415822	415780	415939	415676	415835	415795	415946	402367	402451	402430	402511	393453	393498	393486	393530	392565	392605	392594	392633	388039	388064	388057	388081	384512	384528	384523	384538
761	499322	500166	499966	500774	445217	445592	445500	445859	415770	415936	415894	416054	415784	415944	415904	416057	402413	402498	402476	402558	393471	393517	393505	393549	392581	392621	392610	392648	388047	388071	388064	388089	384516	384531	384527	384542
762	500261	501120	500917	501739	445557	445937	445844	446208	415888	416056	416013	416174	415896	416058	416017	416171	402460	402546	402524	402606	393491	393537	393525	393569	392597	392637	392626	392665	388055	388079	388072	388097	384519	384535	384530	384546
763	501238	502114	501907	502745	445910	446296	446202	446571	416010	416180	416137	416299	416010	416174	416133	416289	402509	402596	402573	402656	393511	393557	393545	393589	392613	392653	392642	392681	388063	388087	388080	388105	384523	384539	384534	384550
764	502252	503144	502934	503788	446276	446667	446572	446946	416136	416307	416264	416428	416128	416293	416252	416409	402559	402646	402624	402707	393531	393578	393565	393610	392629	392670	392659	392698	388071	388095	388088	388113	384527	384543	384538	384554
765	503297	504207	503994	504864	446651	447048	446952	447332	416266	416438	416395	416561	416247	416414	416372	416531	402609	402697	402675	402759	393552	393599	393586	393631	392645	392686	392675	392714	388079	388103	388096	388122	384531	384547	384542	384557
766	504372	505300	505084	505971	447036	447439	447342	447728	416397	416572	416528	416696	416368	416537	416495	416655	402660	402749	402726	402811	393573	393620	393607	393652	392662	392703	392692	392731	388086	388111	388105	388130	384535	384550	384546	384561
767	505476	506423	506203	507108	447429	447839	447740	448132	416532	416708	416664	416834	416490	416661	416618	416781	402712	402801	402778	402864	393594	393641	393628	393674	392678	392719	392708	392748	388095	388120	388113	388138	384539	384554	384550	384565
768	506606	507573	507349	508273	447831	448247	448147	448544	416668	416847	416802	416974	416614	416786	416744	416907	402764	402854	402831	402917	393615	393662	393650	393695	392694	392736	392725	392764	388103	388128	388121	388146	384542	384558	384554	384569
769	507763	508749	508522	509465	448239	448662	448561	448965	416806	416987	416942	417116	416739	416913	416870	417035	402816	402907	402884	402970	393636	393683	393671	393717	392710	392752	392741	392781	388110	388136	388129	388154	384546	384562	384557	384573
770	508944	509952	509721	510684	448655	449084	448982	449392	416946	417129	417084	417259	416864	417040	416997	417164	402868	402960	402936	403024	393657	393705	393692	393738	392727	392768	392757	392797	388118	388143	388136	388162	384549	384566	384561	384577
771	510151	511180	510945	511929	449077	449513	449409	449827	417088	417273	417227	417405	416990	417168	417125	417294	402920	403013	402989	403077	393678	393726	393713	393759	392743	392785	392773	392814	388126	388151	388144	388170	384553	384569	384564	384580
772	511382	512434	512194	513199	449505	449949	449844	450268	417231	417418	417372	417552	417117	417297	417253	417424	402973	403066	403042	403131	393699	393747	393734	393781	392759	392801	392789	392830	388134	388159	388152	388178	384557	384573	384568	384584
773	512638	513713	513469	514496	449940	450392	450285	450716	417375	417565	417518	417700	417245	417427	417383	417555	403026	403119	403096	403185	393719	393768	393755	393802	392774	392817	392805	392846	388141	388167	388160	388185	384561	384577	384572	384588
774	513918	515017	514768	515818	450381	450840	450732	451171	417521	417713	417666	417850	417373	417557	417512	417687	403078	403173	403149	403239	393740	393789	393776	393823	392790	392832	392821	392862	388149	388174	388167	388193	384564	384580	384576	384591
775	515223	516346	516093	517166	450829	451296	451186	451632	417668	417862	417815	418001	417502	417688	417643	417819	403130	403226	403202	403293	393761	393810	393797	393845	392805	392848	392837	392878	388156	388182	388175	388201	384567	384584	384579	384595
776	516552	517701	517444	518540	451282	451757	451646	452099	417816	418013	417965	418153	417631	417819	417774	417952	403183	403279	403255	403347	393781	393831	393818	393866	392821	392864	392852	392893	388163	388189	388182	388208	384571	384587	384582	384598
777	517907	519082	518820	519941	451742	452225	452113	452574	417965	418164	418116	418307	417761	417951	417905	418086	403235	403332	403308	403400	393802	393852	393839	393887	392836	392879	392867	392909	388170	388196	388189	388216	384574	384590	384585	384601
778	519287	520489	520222	521368	452208	452699	452585	453054	418116	418317	418269	418462	417891	418083	418037	418220	403288	403385	403361	403454	393823	393873	393859	393908	392851	392894	392883	392924	388178	388204	388196	388223	384577	384594	384589	384605
779	520672	521901	521630	522802	452672	453172	453057	453534	418265	418469	418420	418615	418020	418214	418167	418352	403339	403438	403413	403507	393842	393893	393880	393928	392865	392909	392897	392939	388185	388211	388203	388230	384580	384597	384592	384608
780	522007	523263	522987	524184	453116	453624	453507	453992	418406	418613	418563	418760	418142	418339	418292	418478	403388	403487	403463	403557	393861	393912	393899	393947	392879	392923	392911	392954	388191	388217	388210	388236	384584	384600	384595	384611
781	523293	524575	524294	525516	453540	454056	453937	454429	418539	418748	418698	418898	418259	418458	418410	418599	403434	403534	403510	403605	393879	393930	393916	393965	392892	392936	392925	392967	388197	388223	388216	388243	384586	384603	384598	384614
782	524539	525845	525560	526806	453946	454470	454350	454849	418666	418877	418826	419028	418371	418572	418524	418714	403478	403579	403554	403650	393895	393946	393933	393982	392905	392949	392937	392980	388203	388229	388222	388248	384589	384605	384600	384616
783	525751	527082	526793	528062	454338	454869	454748	455254	418787	419000	418949	419153	418479	418681	418633	418825	403520	403621	403596	403693	393911	393962	393949	393998	392916	392961	392949	392992	388208	388235	388227	388254	384591	384608	384603	384619
784	526936	528292	527998	529290	454718	455256	455134	455647	418903	419118	419067	419272	418582	418787	418738	418932	403560	403661	403637	403734	393925	393977	393964	394013	392928	392972	392960	393003	388213	388240	388233	388259	384593	384610	384605	384621
785	528098	529478	529180	530495	455087	455633	455509	456029	419014	419232	419180	419388	418683	418889	418840	419035	403598	403701	403675	403773	393939	393991	393978	394028	392938	392983	392971	393014	388218	388245	388237	388264	384596	384612	384607	384623
786	529241	530644	530342	531680	455447	456000	455875	456402	419122	419342	419290	419499	418781	418988	418939	419136	403635	403738	403713	403811	393953	394005	393992	394042	392949	392994	392982	393025	388223	388250	388242	388269	384597	384614	384609	384626
787	530367	531794	531488	532848	455800	456359	456233	456766	419227	419448	419396	419607	418876	419085	419035	419234	403671	403775	403749	403848	393966	394018	394005	394055	392959	393004	392992	393035	388227	388254	388247	388273	384599	384616	384611	384627
788	531479	532930	532620	534002	456145	456711	456584	457124	419329	419552	419499	419712	418968	419179	419129	419330	403705	403810	403784	403884	393978	394031	394017	394068	392968	393013	393001	393045	388231	388258	388251	388278	384601	384618	384613	384629
789	532579	534054	533739	535144	456484	457057	456929	457474	419428	419653	419600	419814	419059	419271	419221	419423	403739	403844	403819	403919	393990	394043	394029	394080	392977	393023	393011	393054	388236	388262	388255	388282	384603	384620	384615	384631
790	533668	535166	534848	536276	456817	457397	457268	457820	419525	419751	419698	419914	419147	419362	419311	419515	403772	403877	403852	403952	394002	394055	394041	394092	392986	393032	393020	393063	388239	388266	388259	388286	384605	384621	384616	384633
791	534748	536270	535948	537397	457145	457732	457601	458159	419619	419848	419794	420012	419234	419450	419399	419604	403804	403910	403884	403985	394013	394066	394052	394103	392995	393041	393028	393072	388243	388270	388263	388290	384606	384623	384618	384635
792	535819	537365	537039	538511	457468	458061	457930	458494	419711	419942	419888	420107	419319	419536	419485	419692	403835	403941	403916	404017	394024	394077	394063	394114	393003	393049	393037	393081	388247	388274	388267	388294	384608	384624	384620	384636
793	536882	538452	538122	539616	457787	458387	458254	458825	419802	420034	419980	420201	419402	419621	419570	419778	403865	403972	403946	404048	394034	394088	394074	394125	393011	393057	393045	393089	388250	388277	388270	388297	384609	384626	384621	384637
794	537938	539532	539198	540714	458101	458708	458574	459151	419890	420124	420069	420292	419484	419705	419653	419862	403894	404002	403976	404079	394044	394098	394084	394136	393019	393065	393053	393097	388254	388281	388273	388301	384610	384627	384622	384639
795	538988	540605	540267	541806	458411	459024	458889	459472	419977	420212	420158	420382	419564	419786	419735	419945	403923	404031	404005	404108	394054	394108	394094	394146	393027	393073	393061	393105	388257	388284	388277	388304	384612	384629	384624	384640
796	540031	541672	541330	542892	458718	459337	459201	459790	420062	420299	420244	420470	419643	419867	419815	420027	403951	404060	404034	404137	394064	394118	394104	394156	393034	393081	393068	393113	388260	388287	388280	388307	384613	384630	384625	384642
797	541068	542733	542387	543972	459021	459647	459509	460105	420146	420384	420329	420556	419720	419946	419893	420107	403979	404088	404062	404166	394073	394127	394113	394165	393042	393088	393076	393120	388263	388290	388283	388310	384615	384632	384627	384643
798	542100	543789	543439	545046	459320	459952	459814	460415	420228	420468	420412	420641	419797	420023	419971	420186	404006	404115	404089	404193	394082	394136	394123	394175	393049	393095	393083	393128	388266	388294	388286	388314	384616	384633	384628	384644
799	543126	544839	544486	546115	459615	460254	460115	460722	420308	420550	420494	420724	419871	420100	420047	420263	404032	404142	404116	404221	394091	394145	394132	394184	393056	393102	393090	393135	388269	388296	388289	388316	384617	384634	384629	384645
800	544147	545884	545527	547179	459908	460553	460413	461026	420387	420630	420574	420806	419945	420175	420122	420340	404058	404168	404142	404247	394100	394154	394140	394192	393062	393109	393097	393142	388272	388299	388292	388319	384618	384635	384630	384646
801	545162	546924	546563	548238	460197	460849	460707	461327	420465	420710	420653	420887	420017	420249	420195	420414	404083	404194	404167	404273	394108	394163	394149	394201	393069	393115	393103	393148	388275	388302	388295	388322	384619	384636	384631	384647
802	546173	547959	547594	549292	460483	461141	460998	461624	420541	420787	420731	420966	420089	420321	420268	420488	404107	404219	404192	404299	394116	394171	394157	394209	393075	393122	393110	393155	388277	388305	388297	388325	384620	384637	384632	384649
803	547179	548989	548620	550341	460765	461430	461286	461918	420616	420864	420807	421043	420159	420393	420339	420561	404131	404243	404217	404323	394124	394179	394165	394217	393081	393128	393116	393161	388280	388307	388300	388327	384621	384638	384633	384650
804	548180	550014	549641	551385	461045	461716	461571	462208	420689	420939	420882	421120	420227	420463	420409	420632	404155	404267	404241	404348	394131	394187	394173	394225	393087	393134	393122	393167	388282	388310	388302	388330	384622	384639	384634	384651
805	549176	551034	550658	552425	461321	461999	461853	462496	420762	421013	420956	421195	420295	420532	420478	420702	404178	404291	404264	404372	394139	394194	394180	394233	393093	393140	393128	393173	388285	388312	388305	388332	384623	384640	384635	384652
806	550167	552050	551670	553460	461595	462278	462132	462781	420833	421085	421028	421268	420362	420600	420546	420772	404201	404314	404287	404395	394146	394202	394188	394241	393099	393146	393134	393179	388287	388315	388307	388335	384624	384641	384636	384653
807	551154	553061	552678	554491	461865	462555	462408	463063	420903	421157	421099	421341	420428	420667	420613	420840	404223	404337	404310	404418	394153	394209	394195	394248	393104	393151	393139	393185	388289	388317	388309	388337	384625	384642	384637	384653
808	552136	554068	553680	555517	462133	462829	462681	463341	420971	421227	421169	421412	420492	420733	420678	420907	404244	404359	404331	404440	394160	394216	394202	394255	393110	393157	393145	393190	388291	388319	388311	388339	384625	384642	384638	384654
809	553113	555070	554679	556538	462398	463100	462951	463617	421039	421296	421238	421482	420556	420798	420743	420973	404265	404380	404353	404462	394167	394223	394209	394262	393115	393162	393150	393196	388293	388321	388314	388341	384626	384643	384638	384655
810	554086	556068	555673	557556	462660	463368	463218	463890	421105	421364	421305	421551	420618	420862	420807	421037	404286	404401	404374	404484	394173	394229	394215	394269	393120	393167	393155	393201	388296	388323	388316	388343	384627	384644	384639	384656
811	555054	557061	556662	558568	462919	463633	463482	464160	421170	421430	421372	421619	420680	420925	420869	421101	404306	404422	404395	404505	394180	394236	394222	394275	393125	393173	393160	393206	388297	388325	388318	388346	384628	384645	384640	384657
812	556018	558050	557647	559577	463175	463896	463744	464427	421234	421496	421437	421685	420740	420987	420931	421164	404326	404442	404415	404525	394186	394242	394228	394282	393129	393177	393165	393211	388299	388327	388320	388347	384629	384646	384641	384658
813	556977	559034	558628	560581	463429	464156	464002	464692	421297	421560	421501	421751	420800	421047	420991	421226	404346	404462	404435	404545	394192	394248	394234	394288	393134	393182	393170	393216	388301	388329	388321	388349	384630	384647	384642	384658
814	557932	560014	559604	561581	463680	464413	464259	464954	421359	421624	421564	421815	420858	421107	421051	421287	404365	404481	404454	404565	394198	394254	394240	394294	393139	393187	393174	393221	388303	388331	388323	388351	384630	384648	384643	384659
815	558883	560990	560576	562576	463928	464667	464512	465213	421420	421686	421626	421879	420916	421166	421110	421347	404383	404501	404473	404584	394204	394260	394246	394300	393143	393191	393179	393225	388305	388333	388325	388353	384631	384648	384643	384660
816	559829	561961	561543	563567	464173	464918	464763	465469	421480	421747	421687	421941	420973	421224	421168	421406	404402	404519	404492	404603	394209	394266	394251	394306	393148	393196	393183	393229	388307	388335	388327	388355	384631	384648	384644	384660
817	560770	562928	562507	564554	464416	465167	465011	465723	421539	421807	421747	422002	421028	421281	421224	421464	404420	404537	404510	404622	394215	394271	394257	394311	393152	393200	393188	393234	388308	388336	388329	388357	384632	384649	384644	384661
818	561708	563890	563466	565537	464657	465414	465256	465974	421597	421866	421806	422062	421083	421337	421280	421521	404437	404555	404527	404640	394220	394277	394262	394317	393156	393204	393192	393238	388310	388338	388330	388358	384632	384650	384645	384661
819	562640	564848	564420	566516	464894	465657	465499	466222	421654	421925	421864	422122	421137	421393	421336	421577	404454	404573	404545	404658	394225	394282	394268	394322	393160	393208	393196	393242	388311	388339	388332	388360	384633	384650	384645	384662
820	563569	565802	565370	567490	465129	465899	465739	466468	421710	421982	421921	422180	421190	421447	421390	421633	404471	404590	404562	404675	394230	394287	394273	394327	393164	393212	393200	393246	388313	388341	388333	388361	384633	384651	384646	384662
821	564493	566752	566317	568460	465362	466137	465977	466712	421765	422038	421977	422237	421243	421501	421443	421687	404487	404607	404579	404692	394235	394292	394278	394332	393168	393216	393204	393250	388314	388342	388335	388363	384634	384651	384646	384663
822	565413	567698	567258	569426	465592	466373	466212	466952	421819	422093	422032	422293	421294	421553	421496	421741	404503	404623	404595	404709	394240	394297	394282	394337	393171	393220	393207	393254	388316	388344	388336	388364	384635	384652	384647	384664
823	566329	568639	568196	570388	465820	466607	466445	467191	421872	422148	422086	422349	421345	421605	421547	421793	404519	404639	404611	404725	394244	394302	394287	394342	393175	393224	393211	393258	388317	388345	388338	388366	384635	384652	384647	384664
824	567240	569576	569130	571345	466045	466838	466675	467427	421924	422201	422140	422403	421395	421656	421598	421845	404534	404655	404627	404741	394249	394306	394292	394347	393178	393227	393215	393262	388318	388346	388339	388367	384636	384653	384648	384665
825	568147	570509	570059	572299	466268	467067	466903	467660	421975	422254	422192	422457	421444	421706	421648	421897	404550	404670	404642	404757	394253	394311	394296	394351	393182	393231	393218	393265	388319	388348	388340	388368	384636	384654	384649	384665
826	569050	571438	570984	573248	466489	467293	467129	467891	422026	422305	422244	422509	421492	421756	421698	421947	404564	404685	404657	404772	394257	394315	394301	394356	393185	393234	393222	393268	388321	388349	388341	388370	384637	384654	384649	384666
827	569949	572363	571905	574194	466707	467517	467352	468120	422075	422356	422294	422561	421540	421805	421746	421997	404579	404700	404672	404787	394262	394319	394305	394360	393188	393238	393225	393272	388322	388350	388343	388371	384638	384655	384650	384666
828	570843	573283	572822	575135	466923	467739	467573	468346	422124	422406	422344	422612	421586	421852	421794	422045	404593	404715	404686	404802	394266	394323	394309	394364	393192	393241	393228	393275	388323	388351	388344	388372	384638	384655	384650	384667
829	571734	574199	573735	576072	467136	467958	467791	468570	422172	422455	422393	422662	421632	421900	421841	422093	404607	404729	404700	404816	394270	394327	394313	394368	393195	393244	393231	393278	388325	388353	388345	388373	384638	384656	384651	384668
830	572620	575112	574644	577005	467347	468175	468007	468791	422219	422503	422441	422711	421678	421946	421887	422141	404620	404743	404714	404831	394273	394331	394317	394372	393198	393247	393234	393281	388326	388354	388347	388375	384639	384656	384651	384668
831	573502	576020	575549	577935	467556	468390	468221	469010	422265	422551	422488	422759	421722	421992	421932	422187	404634	404756	404728	404844	394277	394335	394321	394376	393201	393250	393237	393285	388327	388355	388348	388376	384639	384656	384651	384668
832	574380	576924	576449	578860	467763	468602	468433	469227	422311	422597	422535	422807	421766	422036	421977	422233	404647	404770	404741	404858	394281	394339	394324	394380	393203	393253	393240	393288	388328	388356	388349	388377	384639	384656	384651	384668
833	575254	577824	577346	579781	467968	468812	468642	469442	422355	422643	422580	422854	421809	422081	422021	422278	404659	404783	404754	404871	394284	394343	394328	394384	393206	393255	393243	393290	388329	388357	388349	388378	384639	384656	384651	384668
834	576124	578720	578238	580698	468170	469020	468849	469654	422399	422688	422625	422900	421851	422124	422065	422322	404672	404795	404767	404884	394288	394346	394331	394387	393209	393258	393246	393293	388329	388358	388350	388379	384639	384657	384652	384669
835	576989	579612	579127	581611	468370	469226	469054	469865	422443	422733	422670	422945	421893	422167	422107	422366	404684	404808	404779	404897	394291	394349	394335	394390	393212	393261	393248	393296	388330	388359	388351	388380	384640	384657	384652	384669
836	577851	580500	580011	582521	468568	469430	469257	470073	422485	422776	422713	422990	421934	422209	422149	422409	404696	404820	404791	404909	394295	394353	394338	394394	393214	393264	393251	393299	388331	388360	388352	388381	384640	384657	384652	384669
837	578709	581384	580892	583426	468764	469631	469458	470279	422527	422819	422756	423033	421975	422251	422191	422451	404708	404832	404803	404922	394298	394356	394342	394397	393217	393266	393254	393301	388332	388361	388353	388381	384640	384657	384652	384669
838	579562	582264	581769	584328	468958	469831	469657	470483	422568	422861	422798	423076	422015	422291	422231	422493	404719	404844	404815	404933	394301	394359	394345	394400	393219	393269	393256	393304	388333	388362	388354	388382	384640	384658	384653	384670
839	580412	583141	582642	585225	469149	470028	469853	470684	422608	422903	422839	423119	422054	422332	422271	422534	404730	404855	404826	404945	394304	394362	394348	394404	393221	393271	393258	393306	388334	388363	388355	388383	384641	384658	384653	384670
840	581257	584013	583510	586119	469339	470223	470047	470884	422648	422944	422880	423160	422092	422371	422311	422574	404741	404866	404838	404957	394307	394365	394351	394407	393224	393273	393261	393308	388335	388364	388356	388384	384641	384658	384653	384670
841	582099	584881	584375	587009	469527	470416	470240	471081	422687	422984	422920	423201	422130	422410	422349	422614	404752	404877	404849	404968	394310	394368	394354	394410	393226	393276	393263	393311	388336	388365	388357	388385	384641	384659	384654	384670
842	582937	585745	585236	587895	469712	470607	470430	471277	422725	423023	422959	423241	422167	422448	422388	422653	404762	404888	404859	404979	394312	394371	394357	394413	393228	393278	393265	393313	388337	388365	388358	388386	384642	384659	384654	384671
843	583771	586606	586094	588777	469896	470796	470619	471470	422763	423062	422998	423281	422204	422486	422425	422692	404773	404899	404870	404990	394315	394374	394359	394415	393230	393280	393267	393315	388337	388366	388358	388387	384642	384659	384654	384671
844	584601	587463	586947	589656	470077	470983	470805	471662	422800	423100	423035	423320	422240	422523	422462	422729	404783	404909	404880	405000	394318	394377	394362	394418	393232	393282	393269	393317	388338	388367	388359	388388	384642	384660	384655	384671
845	585427	588315	587796	590530	470257	471169	470989	471851	422837	423137	423073	423358	422276	422560	422498	422767	404793	404919	404890	405010	394321	394379	394365	394421	393234	393284	393272	393319	388339	388367	388360	388388	384643	384660	384655	384672
846	586249	589164	588642	591401	470435	471352	471172	472038	422872	423174	423109	423395	422311	422596	422534	422803	404802	404929	404900	405021	394323	394382	394367	394424	393236	393286	393274	393322	388339	388368	388360	388389	384643	384660	384655	384672
847	587067	590010	589484	592268	470611	471533	471352	472224	422908	423210	423145	423432	422345	422631	422570	422840	404812	404939	404910	405030	394325	394384	394370	394426	393238	393288	393276	393324	388340	388368	388361	388389	384643	384660	384655	384672
848	587881	590851	590322	593132	470785	471712	471531	472408	422942	423246	423181	423469	422379	422666	422604	422875	404821	404948	404919	405040	394328	394387	394372	394429	393240	393290	393278	393326	388340	388369	388361	388390	384644	384661	384656	384673
849	588692	591689	591156	593991	470957	471890	471708	472589	422976	423281	423216	423505	422412	422700	422638	422910	404830	404958	404929	405050	394330	394389	394375	394431	393242	393292	393279	393327	388341	388370	388362	388391	384644	384661	384656	384673
850	589499	592522	591987	594847	471127	472065	471882	472769	423010	423315	423250	423540	422445	422734	422672	422945	404839	404967	404938	405059	394333	394392	394377	394433	393243	393294	393281	393329	388342	388370	388363	388391	384644	384662	384657	384673
851	590302	593352	592814	595699	471296	472239	472056	472947	423042	423349	423284	423574	422477	422767	422705	422978	404848	404976	404947	405068	394335	394394	394379	394436	393245	393295	393283	393331	388342	388371	388363	388392	384645	384662	384657	384674
852	591101	594179	593637	596548	471462	472411	472227	473123	423075	423382	423317	423608	422509	422800	422737	423012	404856	404984	404955	405077	394337	394396	394381	394438	393247	393297	393284	393333	388343	388371	388364	388392	384645	384662	384657	384674
853	591896	595001	594456	597393	471627	472581	472396	473297	423107	423415	423349	423642	422540	422832	422770	423045	404865	404993	404964	405086	394339	394398	394383	394440	393249	393299	393286	393334	388344	388372	388365	388393	384645	384663	384658	384675
854	592688	595820	595272	598234	471790	472749	472564	473470	423138	423447	423381	423674	422571	422863	422801	423077	404873	405001	404972	405094	394341	394400	394386	394442	393251	393301	393288	393336	388344	388373	388365	388394	384646	384663	384658	384675
855	593476	596636	596084	599072	471952	472915	472730	473640	423168	423479	423413	423707	422601	422894	422832	423109	404881	405009	404980	405103	394343	394402	394388	394444	393252	393303	393290	393338	388345	388373	388366	388394	384646	384663	384658	384675
856	594260	597447	596893	599906	472111	473080	472894	473809	423199	423510	423444	423739	422631	422925	422862	423140	404888	405018	404988	405111	394345	394404	394390	394446	393253	393304	393291	393340	388346	388374	388367	388395	384646	384664	384659	384676
857	595041	598255	597697	600736	472269	473243	473056	473976	423228	423540	423474	423770	422660	422955	422893	423171	404896	405025	404996	405119	394347	394406	394392	394448	393255	393305	393292	393341	388346	388375	388367	388396	384647	384664	384659	384676
858	595818	599059	598499	601563	472425	473404	473217	474142	423257	423570	423504	423801	422689	422985	422922	423201	404904	405033	405004	405127	394348	394408	394393	394450	393256	393307	393294	393342	388347	388375	388368	388396	384647	384664	384659	384676
859	596591	599860	599296	602386	472580	473564	473376	474305	423286	423600	423533	423831	422717	423014	422951	423231	404911	405041	405011	405134	394350	394410	394395	394452	393257	393308	393295	393344	388347	388376	388368	388397	384648	384665	384660	384677
860	597361	600657	600090	603206	472732	473722	473533	474467	423314	423629	423562	423860	422745	423043	422980	423261	404918	405048	405019	405142	394352	394412	394397	394454	393259	393309	393296	393345	388347	388376	388369	388397	384648	384665	384660	384677
861	598126	601450	600881	604021	472884	473878	473688	474627	423342	423657	423591	423890	422773	423071	423008	423289	404925	405055	405026	405149	394354	394413	394399	394456	393260	393311	393298	393346	388348	388376	388369	388398	384647	384665	384660	384677
862	598889	602240	601667	604834	473033	474032	473842	474786	423369	423685	423619	423918	422800	423099	423036	423318	404932	405062	405033	405157	394355	394415	394400	394457	393262	393312	393299	393348	388348	388377	388369	388398	384647	384665	384660	384677
863	599648	603026	602451	605643	473181	474185	473995	474943	423396	423713	423646	423946	422826	423126	423063	423346	404939	405069	405040	405164	394357	394417	394402	394459	393263	393313	393301	393349	388348	388377	388369	388398	384647	384665	384660	384677
864	600403	603809	603230	606449	473328	474337	474145	475098	423422	423740	423673	423974	422852	423153	423090	423374	404945	405076	405047	405171	394359	394419	394404	394461	393264	393315	393302	393351	388348	388377	388369	388398	384647	384665	384660	384677
865	601154	604588	604007	607251	473472	474486	474295	475252	423448	423767	423700	424002	422878	423180	423116	423401	404952	405083	405053	405177	394360	394420	394406	394463	393266	393316	393303	393352	388349	388377	388370	388399	384647	384664	384659	384677
866	601902	605364	604779	608049	473616	474635	474442	475404	423473	423793	423726	424028	422903	423206	423142	423427	404958	405089	405060	405184	394361	394422	394407	394464	393266	393317	393304	393353	388349	388378	388370	388399	384647	384664	384659	384676
867	602647	606136	605548	608844	473757	474781	474588	475555	423498	423819	423752	424055	422928	423231	423168	423454	404964	405096	405066	405191	394363	394423	394408	394465	393268	393318	393306	393354	388349	388378	388370	388399	384647	384664	384659	384676
868	603388	606905	606314	609636	473897	474926	474733	475704	423523	423844	423777	424081	422953	423257	423193	423480	404971	405102	405072	405197	394364	394424	394410	394467	393268	393319	393307	393355	388349	388378	388371	388399	384647	384664	384659	384676
869	604125	607670	607077	610424	474036	475070	474876	475851	423547	423869	423802	424106	422977	423282	423218	423505	404976	405108	405078	405203	394366	394426	394411	394468	393269	393320	393307	393356	388350	388379	388371	388400	384647	384664	384659	384676
870	604859	608432	607835	611209	474173	475211	475017	475997	423571	423893	423826	424131	423001	423306	423242	423530	404982	405114	405084	405209	394367	394427	394412	394469	393270	393321	393308	393357	388350	388379	388371	388400	384646	384664	384659	384676
871	605590	609190	608591	611990	474309	475352	475157	476141	423594	423917	423850	424156	423024	423330	423266	423555	404988	405120	405090	405215	394368	394428	394414	394471	393271	393322	393310	393358	388350	388379	388372	388400	384646	384664	384659	384676
872	606317	609945	609343	612768	474443	475491	475295	476284	423617	423941	423874	424180	423047	423354	423290	423579	404993	405126	405096	405221	394370	394430	394415	394472	393273	393323	393311	393359	388351	388380	388372	388401	384646	384664	384659	384676
873	607041	610696	610092	613543	474576	475628	475432	476425	423640	423964	423897	424204	423069	423377	423313	423603	404999	405131	405101	405227	394371	394431	394417	394474	393274	393324	393312	393360	388351	388380	388372	388401	384646	384664	384659	384676
874	607761	611445	610837	614314	474707	475764	475568	476565	423662	423987	423920	424228	423092	423400	423336	423627	405004	405137	405107	405232	394372	394433	394418	394475	393275	393325	393313	393361	388351	388380	388373	388401	384646	384664	384659	384676
875	608478	612189	611579	615082	474837	475899	475702	476704	423683	424009	423942	424251	423114	423423	423358	423650	405010	405142	405112	405238	394373	394434	394419	394477	393276	393327	393314	393362	388352	388381	388373	388402	384646	384664	384659	384676
876	609191	612930	612318	615847	474966	476032	475835	476841	423705	424032	423964	424273	423135	423445	423380	423673	405014	405147	405118	405243	394374	394435	394420	394478	393277	393328	393315	393364	388352	388381	388373	388402	384646	384663	384658	384675
877	609901	613668	613053	616608	475093	476164	475966	476976	423726	424053	423986	424296	423156	423467	423402	423695	405020	405152	405123	405249	394375	394436	394421	394479	393278	393329	393316	393365	388352	388381	388374	388402	384646	384663	384658	384675
878	610608	614403	613785	617366	475219	476294	476096	477110	423747	424075	424007	424318	423177	423488	423424	423717	405025	405157	405128	405254	394376	394437	394422	394480	393278	393330	393317	393366	388353	388382	388374	388403	384646	384663	384658	384675
879	611311	615134	614513	618121	475343	476423	476224	477243	423767	424096	424028	424339	423198	423509	423445	423739	405029	405163	405133	405259	394377	394438	394423	394481	393279	393330	393317	393367	388353	388382	388374	388403	384646	384663	384658	384675
880	612011	615862	615238	618873	475466	476551	476351	477375	423787	424116	424048	424360	423218	423530	423466	423760	405034	405167	405137	405264	394378	394439	394424	394482	393280	393331	393318	393367	388354	388382	388375	388403	384646	384663	384658	384675
881	612708	616587	615960	619621	475588	476677	476477	477505	423807	424137	424069	424381	423238	423551	423486	423781	405039	405172	405142	405269	394379	394440	394425	394483	393280	393332	393319	393368	388354	388383	388375	388404	384646	384663	384658	384675
882	613401	617308	616679	620366	475708	476802	476602	477633	423826	424157	424089	424402	423257	423571	423506	423802	405043	405177	405147	405273	394381	394441	394426	394484	393281	393332	393319	393368	388354	388383	388375	388404	384645	384663	384658	384675
883	614091	618027	617395	621108	475828	476926	476725	477761	423845	424176	424108	424422	423277	423591	423526	423823	405047	405181	405151	405278	394382	394442	394427	394485	393282	393333	393320	393369	388355	388383	388376	388405	384645	384663	384658	384675
884	614778	618741	618107	621846	475945	477048	476847	477887	423863	424196	424127	424442	423295	423610	423546	423843	405052	405186	405156	405283	394383	394443	394428	394486	393282	393334	393321	393370	388355	388384	388376	388405	384645	384663	384658	384675
885	615461	619453	618816	622581	476062	477169	476967	478011	423882	424215	424146	424461	423314	423630	423565	423863	405056	405190	405160	405287	394384	394444	394429	394487	393283	393334	393321	393371	388355	388384	388377	388405	384645	384663	384658	384675
886	616142	620162	619522	623314	476177	477289	477087	478135	423900	424233	424165	424480	423332	423649	423584	423882	405060	405194	405164	405291	394385	394445	394430	394488	393284	393335	393322	393371	388356	388385	388377	388406	384645	384663	384658	384675
887	616819	620867	620224	624043	476292	477408	477205	478257	423918	424251	424183	424499	423350	423667	423602	423901	405064	405198	405169	405296	394386	394446	394432	394489	393285	393336	393323	393372	388356	388385	388377	388406	384645	384663	384658	384675
888	617492	621569	620924	624768	476404	477525	477322	478378	423935	424270	424201	424518	423368	423686	423620	423920	405068	405203	405173	405300	394386	394447	394432	394490	393285	393336	393324	393373	388357	388385	388378	388407	384645	384663	384658	384675
889	618163	622268	621620	625491	476516	477641	477437	478497	423952	424287	424219	424536	423385	423704	423639	423939	405072	405206	405176	405304	394387	394448	394433	394491	393286	393337	393324	393373	388357	388386	388378	388407	384645	384663	384658	384675
890	618830	622963	622313	626210	476626	477755	477552	478616	423969	424305	424236	424554	423403	423722	423656	423957	405076	405210	405180	405308	394387	394448	394433	394491	393287	393338	393325	393374	388357	388386	388379	388407	384645	384663	384658	384675
891	619495	623656	623003	626927	476736	477869	477665	478733	423985	424322	424253	424571	423419	423739	423674	423975	405080	405214	405184	405312	394388	394449	394434	394492	393287	393338	393326	393375	388358	388387	388379	388408	384645	384663	384658	384675
892	620156	624345	623690	627640	476844	477981	477777	478849	424002	424339	424270	424589	423436	423756	423691	423993	405083	405218	405188	405316	394389	394450	394435	394493	393288	393339	393326	393375	388358	388387	388379	388408	384645	384662	384657	384675
893	620814	625031	624374	628350	476951	478093	477887	478963	424018	424355	424286	424606	423452	423773	423708	424010	405087	405222	405192	405320	394389	394450	394435	394493	393289	393340	393327	393376	388358	388387	388380	388408	384645	384662	384657	384674
894	621468	625714	625055	629057	477056	478202	477997	479077	424033	424371	424303	424623	423469	423790	423724	424027	405090	405225	405195	405323	394390	394451	394436	394494	393290	393341	393328	393377	388359	388388	388380	388409	384645	384662	384657	384674
895	622120	626394	625732	629761	477161	478311	478105	479189	424049	424388	424319	424639	423484	423806	423741	424044	405094	405229	405199	405327	394391	394452	394437	394495	393290	393341	393328	393378	388359	388388	388380	388409	384645	384662	384657	384674
896	622769	627071	626407	630462	477265	478419	478213	479300	424064	424403	424334	424655	423500	423822	423757	424061	405097	405232	405202	405330	394392	394452	394438	394495	393291	393342	393329	393378	388358	388388	388380	388409	384645	384662	384657	384674
897	623414	627745	627078	631160	477367	478525	478319	479410	424079	424419	424350	424671	423515	423838	423773	424077	405100	405236	405206	405334	394392	394453	394438	394496	393291	393343	393330	393379	388358	388388	388380	388409	384645	384662	384657	384674
898	624057	628416	627747	631855	477468	478631	478424	479519	424094	424434	424365	424687	423530	423854	423788	424093	405103	405239	405209	405338	394393	394454	394439	394497	393292	393343	393330	393380	388358	388387	388380	388409	384645	384662	384657	384674
899	624696	629084	628412	632547	477568	478735	478528	479627	424108	424449	424380	424702	423545	423869	423803	424109	405106	405242	405212	405341	394394	394454	394440	394498	393292	393343	393330	393380	388358	388387	388380	388409	384645	384662	384657	384674
900	625332	629748	629074	633236	477668	478838	478630	479733	424122	424464	424394	424717	423560	423884	423818	424124	405110	405245	405215	405344	394394	394455	394440	394498	393292	393344	393331	393380	388358	388387	388380	388409	384645	384662	384657	384674
901	625965	630410	629734	633922	477766	478940	478732	479839	424136	424478	424409	424732	423574	423899	423833	424140	405113	405248	405218	405347	394395	394456	394441	394499	393292	393344	393331	393381	388358	388387	388380	388409	384645	384662	384657	384674
902	626596	631069	630390	634605	477863	479042	478833	479943	424150	424492	424423	424747	423588	423914	423848	424155	405116	405252	405221	405350	394396	394457	394442	394500	393293	393344	393331	393381	388358	388387	388379	388409	384645	384662	384657	384674
903	627223	631724	631044	635285	477959	479141	478932	480047	424163	424506	424437	424761	423602	423928	423862	424170	405119	405255	405225	405353	394397	394457	394443	394500	393293	393345	393332	393381	388358	388387	388379	388408	384645	384662	384657	384674
904	627847	632377	631694	635962	478053	479240	479031	480149	424176	424520	424450	424775	423616	423943	423877	424184	405121	405258	405227	405356	394397	394458	394443	394501	393293	393345	393332	393381	388358	388387	388379	388408	384645	384662	384657	384674
905	628468	633027	632342	636636	478147	479338	479128	480250	424189	424533	424464	424789	423629	423957	423890	424199	405124	405260	405230	405360	394398	394459	394444	394502	393294	393345	393332	393382	388358	388387	388379	388408	384645	384662	384657	384674
906	629087	633674	632986	637307	478240	479435	479225	480350	424202	424547	424477	424803	423643	423970	423904	424213	405127	405263	405233	405362	394398	394460	394445	394503	393294	393345	393333	393382	388358	388387	388379	388408	384645	384662	384657	384674
907	629702	634317	633628	637975	478332	479531	479320	480449	424215	424560	424490	424816	423656	423984	423918	424227	405129	405266	405236	405365	394399	394460	394445	394503	393294	393346	393333	393382	388357	388387	388379	388408	384644	384662	384657	384674
908	630314	634958	634266	638640	478423	479625	479415	480547	424227	424572	424503	424830	423668	423997	423931	424241	405132	405268	405238	405368	394399	394460	394445	394504	393295	393346	393333	393383	388357	388387	388379	388408	384644	384662	384657	384674
909	630924	635596	634902	639303	478513	479719	479508	480644	424239	424585	424516	424843	423681	424010	423944	424254	405135	405271	405241	405370	394399	394461	394446	394504	393295	393346	393334	393383	388357	388387	388379	388408	384644	384662	384657	384674
910	631530	636231	635535	639962	478602	479812	479601	480740	424251	424597	424528	424855	423693	424023	423957	424268	405137	405274	405244	405373	394400	394461	394446	394504	393295	393347	393334	393383	388357	388386	388379	388408	384644	384662	384657	384674
911	632134	636863	636165	640619	478690	479904	479692	480835	424263	424610	424540	424868	423706	424036	423969	424281	405139	405276	405246	405376	394400	394461	394446	394505	393296	393347	393334	393384	388357	388386	388379	388408	384644	384662	384657	384674
912	632735	637493	636793	641273	478776	479995	479782	480929	424274	424622	424552	424880	423718	424048	423982	424294	405142	405279	405248	405378	394400	394461	394447	394505	393296	393348	393335	393384	388357	388386	388379	388408	384644	384662	384657	384674
913	633333	638119	637417	641924	478863	480084	479872	481022	424286	424633	424564	424892	423729	424061	423994	424306	405144	405281	405251	405381	394401	394462	394447	394505	393296	393348	393335	393384	388357	388386	388379	388408	384644	384662	384657	384674
914	633928	638743	638038	642572	478948	480173	479961	481114	424297	424645	424575	424904	423741	424073	424006	424319	405146	405283	405253	405383	394401	394462	394447	394505	393297	393348	393335	393385	388357	388386	388378	388408	384644	384662	384657	384674
915	634520	639363	638657	643217	479032	480261	480048	481205	424308	424656	424587	424916	423753	424085	424018	424331	405149	405286	405256	405385	394401	394462	394447	394506	393297	393349	393336	393385	388357	388386	388378	388407	384644	384662	384657	384674
916	635109	639981	639273	643860	479115	480348	480135	481295	424319	424668	424598	424928	423764	424096	424030	424343	405151	405288	405258	405388	394401	394463	394448	394506	393298	393349	393336	393386	388357	388386	388378	388407	384644	384662	384657	384674
917	635696	640596	639886	644499	479198	480434	480221	481385	424329	424678	424609	424939	423775	424108	424041	424355	405153	405290	405260	405390	394402	394463	394448	394506	393298	393349	393336	393386	388357	388386	388378	388407	384644	384662	384657	384674
918	636280	641208	640496	645136	479279	480519	480306	481473	424340	424689	424619	424950	423786	424119	424053	424367	405155	405293	405263	405392	394402	394463	394449	394507	393298	393350	393337	393386	388357	388386	388378	388407	384644	384662	384657	384674
919	636860	641818	641104	645770	479360	480604	480389	481560	424350	424700	424630	424961	423796	424130	424064	424378	405157	405295	405264	405395	394402	394464	394449	394507	393299	393350	393337	393387	388357	388386	388378	388407	384644	384662	384657	384674
920	637439	642425	641709	646402	479439	480687	480473	481647	424360	424711	424641	424972	423807	424141	424075	424390	405159	405297	405266	405397	394403	394464	394449	394507	393299	393351	393338	393387	388357	388386	388378	388407	384644	384662	384657	384674
921	638014	643029	642311	647030	479518	480770	480555	481732	424370	424721	424651	424983	423817	424152	424085	424401	405161	405299	405268	405399	394403	394464	394450	394508	393299	393351	393338	393387	388357	388386	388378	388407	384644	384662	384657	384674
922	638587	643630	642910	647656	479596	480851	480636	481817	424379	424731	424661	424993	423828	424163	424096	424412	405163	405301	405270	405401	394404	394465	394450	394508	393300	393351	393338	393388	388356	388386	388378	388407	384644	384662	384657	384674
923	639156	644228	643506	648279	479674	480932	480717	481901	424389	424741	424671	425003	423838	424173	424106	424423	405165	405303	405272	405403	394404	394465	394450	394509	393300	393352	393339	393388	388356	388386	388378	388407	384644	384662	384657	384674
924	639724	644824	644100	648900	479750	481012	480796	481984	424398	424750	424680	425014	423848	424184	424117	424433	405167	405304	405274	405405	394404	394465	394451	394509	393301	393352	393339	393389	388356	388386	388378	388407	384644	384662	384657	384674
925	640288	645417	644691	649518	479825	481091	480875	482066	424407	424760	424690	425023	423857	424194	424127	424444	405169	405306	405276	405407	394405	394466	394451	394509	393301	393353	393340	393389	388356	388385	388378	388407	384644	384662	384656	384674
926	640850	646007	645280	650133	479900	481169	480953	482147	424417	424769	424699	425033	423867	424204	424137	424454	405171	405309	405278	405409	394405	394466	394451	394510	393302	393353	393340	393389	388356	388385	388378	388407	384644	384662	384656	384674
927	641409	646595	645866	650745	479974	481246	481030	482227	424425	424779	424709	425043	423876	424214	424147	424464	405172	405310	405280	405411	394405	394467	394452	394510	393302	393353	393341	393390	388356	388385	388378	388407	384644	384661	384656	384673
928	641965	647180	646449	651355	480047	481323	481106	482307	424434	424788	424718	425052	423886	424223	424156	424474	405174	405312	405282	405413	394406	394467	394452	394510	393302	393354	393341	393390	388356	388385	388378	388407	384644	384661	384656	384673
929	642519	647762	647029	651962	480119	481399	481182	482385	424443	424797	424727	425062	423895	424233	424166	424484	405175	405314	405283	405415	394406	394467	394453	394511	393303	393354	393341	393391	388356	388385	388378	388407	384644	384661	384656	384673
930	643070	648342	647607	652567	480191	481474	481257	482463	424451	424806	424736	425071	423904	424242	424175	424494	405177	405315	405285	405416	394407	394468	394453	394511	393303	393355	393342	393391	388356	388385	388378	388407	384644	384661	384656	384673
931	643618	648919	648182	653169	480262	481548	481330	482540	424460	424814	424744	425080	423913	424251	424184	424503	405178	405317	405286	405418	394407	394468	394453	394512	393303	393355	393342	393392	388356	388385	388378	388407	384644	384661	384656	384673
932	644164	649493	648755	653768	480332	481621	481404	482616	424468	424823	424753	425088	423921	424260	424193	424513	405180	405318	405288	405419	394407	394469	394454	394512	393304	393355	393342	393392	388356	388385	388378	388407	384644	384661	384656	384673
933	644707	650065	649325	654364	480401	481694	481476	482692	424476	424831	424761	425097	423930	424270	424202	424522	405181	405320	405290	405421	394408	394469	394454	394512	393304	393356	393343	393392	388356	388385	388378	388407	384644	384661	384656	384673
934	645248	650633	649892	654958	480469	481766	481548	482766	424484	424840	424769	425106	423938	424278	424211	424531	405183	405321	405291	405422	394408	394469	394455	394513	393305	393356	393343	393393	388356	388385	388377	388407	384644	384661	384656	384673
935	645785	651200	650457	655550	480537	481837	481618	482840	424491	424848	424777	425114	423946	424287	424220	424540	405185	405323	405293	405424	394409	394470	394455	394513	393305	393357	393344	393393	388356	388385	388377	388406	384644	384661	384656	384673
936	646321	651764	651020	656138	480604	481907	481688	482913	424499	424856	424785	425122	423954	424295	424228	424549	405186	405325	405294	405425	394409	394470	394455	394514	393305	393357	393344	393394	388356	388385	388377	388406	384644	384661	384656	384673
937	646854	652325	651579	656725	480670	481977	481758	482986	424507	424863	424793	425130	423963	424304	424236	424557	405188	405326	405296	405427	394410	394471	394456	394514	393306	393357	393344	393394	388356	388385	388377	388406	384644	384661	384656	384673
938	647384	652884	652136	657308	480736	482045	481826	483057	424514	424871	424801	425138	423970	424312	424245	424566	405189	405328	405297	405429	394410	394471	394456	394514	393306	393358	393345	393394	388356	388385	388377	388406	384644	384661	384656	384673
939	647911	653440	652691	657890	480801	482113	481894	483128	424521	424879	424808	425146	423978	424320	424253	424574	405191	405329	405299	405430	394410	394471	394457	394515	393306	393358	393345	393395	388356	388385	388377	388406	384644	384661	384656	384673
940	648436	653994	653243	658468	480865	482181	481961	483198	424528	424886	424816	425154	423986	424328	424261	424583	405192	405331	405300	405432	394411	394472	394457	394515	393306	393358	393345	393395	388356	388385	388377	388406	384644	384661	384656	384673
941	648959	654545	653793	659044	480929	482247	482028	483268	424535	424893	424823	425161	423993	424336	424268	424591	405193	405332	405302	405433	394411	394472	394457	394516	393306	393358	393345	393395	388356	388385	388377	388406	384644	384661	384656	384673
942	649479	655093	654340	659618	480991	482313	482094	483336	424542	424901	424830	425169	424001	424344	424276	424599	405194	405333	405303	405435	394411	394473	394458	394516	393306	393358	393345	393395	388356	388385	388377	388406	384644	384661	384656	384673
943	649997	655639	654884	660189	481053	482379	482159	483404	424549	424908	424837	425176	424008	424351	424284	424607	405195	405334	405304	405436	394412	394473	394458	394516	393305	393358	393345	393395	388356	388385	388377	388406	384644	384661	384656	384673
944	650512	656183	655426	660758	481115	482443	482223	483472	424555	424915	424844	425183	424015	424359	424291	424614	405196	405335	405305	405437	394412	394473	394459	394517	393305	393358	393345	393395	388356	388385	388377	388406	384644	384661	384656	384673
945	651024	656724	655966	661324	481176	482507	482287	483538	424562	424921	424851	425191	424022	424366	424298	424622	405197	405337	405306	405438	394413	394474	394459	394517	393305	393357	393344	393394	388356	388385	388377	388406	384644	384661	384656	384673
946	651534	657262	656503	661888	481236	482570	482350	483604	424568	424928	424857	425198	424029	424373	424306	424630	405198	405338	405307	405439	394413	394474	394459	394518	393305	393357	393344	393394	388356	388385	388377	388406	384644	384661	384656	384673
947	652042	657799	657038	662449	481295	482633	482412	483669	424575	424935	424864	425204	424036	424380	424313	424637	405200	405339	405308	405440	394413	394475	394460	394518	393305	393357	393344	393394	388356	388385	388377	388406	384644	384661	384656	384673
948	652547	658332	657570	663008	481354	482695	482474	483734	424581	424941	424870	425211	424043	424387	424320	424644	405201	405340	405310	405441	394413	394475	394460	394518	393305	393357	393344	393394	388356	388385	388377	388406	384644	384661	384656	384673
949	653050	658863	658100	663564	481412	482756	482535	483797	424587	424948	424877	425218	424049	424394	424327	424652	405202	405341	405311	405443	394413	394475	394460	394519	393305	393357	393344	393394	388355	388385	388377	388406	384644	384661	384656	384673
950	653550	659392	658627	664118	481470	482816	482595	483861	424593	424954	424883	425224	424056	424401	424334	424658	405203	405342	405312	405444	394413	394475	394460	394519	393305	393357	393344	393394	388355	388385	388377	388406	384644	384661	384656	384673
951	654048	659919	659153	664669	481527	482876	482655	483923	424599	424960	424889	425231	424062	424408	424340	424665	405204	405344	405313	405445	394413	394475	394460	394519	393305	393357	393344	393394	388355	388385	388377	388406	384644	384661	384656	384673
952	654544	660443	659675	665219	481583	482936	482714	483985	424605	424966	424895	425237	424068	424414	424347	424672	405206	405345	405314	405446	394413	394475	394460	394519	393305	393357	393344	393394	388355	388385	388377	388406	384644	384661	384656	384673
953	655037	660964	660196	665765	481638	482994	482772	484046	424610	424972	424901	425243	424074	424421	424353	424679	405207	405346	405315	405447	394413	394475	394460	394518	393305	393357	393344	393394	388355	388385	388377	388406	384644	384661	384656	384673
954	655528	661483	660713	666310	481694	483052	482830	484107	424616	424978	424907	425249	424080	424427	424360	424686	405208	405347	405317	405448	394413	394474	394460	394518	393305	393357	393344	393394	388355	388385	388377	388406	384644	384661	384656	384673
955	656016	662000	661229	666852	481748	483110	482887	484166	424621	424984	424913	425255	424086	424434	424366	424692	405209	405348	405318	405450	394413	394474	394459	394518	393305	393357	393344	393394	388355	388384	388377	388406	384644	384661	384656	384673
956	656502	662515	661742	667391	481802	483166	482944	484226	424627	424989	424918	425261	424092	424440	424372	424699	405209	405349	405319	405451	394412	394474	394459	394518	393304	393357	393344	393394	388355	388384	388377	388406	384644	384661	384656	384673
957	656986	663027	662253	667928	481855	483223	483000	484284	424632	424995	424924	425267	424098	424446	424378	424705	405210	405350	405320	405452	394412	394474	394459	394518	393304	393357	393344	393394	388355	388384	388377	388406	384644	384661	384656	384673
958	657467	663536	662762	668463	481908	483278	483055	484343	424637	425000	424929	425273	424104	424452	424384	424711	405211	405351	405320	405453	394412	394474	394459	394518	393304	393356	393343	393393	388355	388384	388377	388406	384644	384661	384656	384673
959	657947	664044	663268	668996	481960	483333	483110	484400	424642	425006	424935	425278	424109	424458	424390	424717	405212	405352	405321	405454	394412	394474	394459	394518	393304	393356	393343	393393	388355	388384	388377	388406	384644	384661	384656	384673
960	658423	664549	663772	669526	482012	483387	483165	484457	424647	425011	424940	425284	424115	424463	424396	424723	405212	405352	405322	405454	394412	394474	394459	394518	393304	393356	393343	393393	388355	388384	388377	388406	384644	384661	384656	384673
961	658898	665051	664273	670054	482063	483441	483218	484513	424652	425016	424945	425289	424121	424469	424401	424729	405213	405353	405323	405455	394412	394474	394459	394518	393304	393356	393343	393393	388355	388384	388377	388406	384644	384661	384656	384673
962	659370	665552	664772	670580	482113	483495	483271	484569	424657	425021	424950	425295	424126	424475	424407	424735	405214	405354	405323	405456	394412	394474	394459	394518	393304	393356	393343	393393	388355	388384	388377	388406	384644	384661	384656	384673
963	659840	666050	665269	671103	482163	483547	483324	484624	424662	425026	424955	425300	424131	424480	424412	424741	405215	405355	405324	405457	394412	394474	394459	394518	393304	393356	393343	393393	388355	388384	388377	388406	384644	384661	384656	384673
964	660307	666546	665764	671624	482213	483599	483376	484678	424667	425031	424961	425305	424136	424486	424418	424746	405216	405355	405325	405457	394412	394474	394459	394518	393304	393356	393343	393393	388355	388384	388377	388406	384644	384661	384656	384673
965	660773	667039	666257	672143	482261	483651	483427	484732	424671	425036	424965	425310	424141	424491	424423	424752	405216	405356	405326	405458	394412	394474	394459	394518	393304	393356	393343	393393	388355	388384	388377	388406	384644	384661	384656	384673
966	661236	667531	666747	672660	482310	483702	483478	484786	424676	425041	424970	425315	424146	424496	424428	424758	405217	405357	405327	405459	394412	394474	394459	394517	393304	393356	393343	393393	388355	388384	388377	388406	384644	384661	384656	384673
967	661696	668020	667235	673174	482358	483752	483528	484839	424681	425046	424975	425320	424151	424501	424433	424763	405218	405358	405327	405460	394412	394473	394459	394517	393304	393356	393343	393393	388355	388384	388377	388406	384644	384661	384656	384673

## Sheet: Deaths 17_52
Time (Time)	Scenario 17	Scenario 18	Scenario 19	Scenario 20	Scenario 21	Scenario 22	Scenario 23	Scenario 24	Scenario 25	Scenario 26	Scenario 27	Scenario 28	Scenario 29	Scenario 30	Scenario 31	Scenario 32	Scenario 33	Scenario 34	Scenario 35	Scenario 36	Scenario 37	Scenario 38	Scenario 39	Scenario 40	Scenario 41	Scenario 42	Scenario 43	Scenario 44	Scenario 45	Scenario 46	Scenario 47	Scenario 48	Scenario 49	Scenario 50	Scenario 51	Scenario 52
0	0	0	0	0	0	0	0	0	0	0	0	0	0	0	0	0	0	0	0	0	0	0	0	0	0	0	0	0	0	0	0	0	0	0	0	0
1	0.000108525	0.000108525	0.000108525	0.000108525	0.000108525	0.000108525	0.000108525	0.000108525	0.000108525	0.000108525	0.000108525	0.000108525	0.000108525	0.000108525	0.000108525	0.000108525	0.000108525	0.000108525	0.000108525	0.000108525	0.000108525	0.000108525	0.000108525	0.000108525	0.000108525	0.000108525	0.000108525	0.000108525	0.000108525	0.000108525	0.000108525	0.000108525	0.000108525	0.000108525	0.000108525	0.000108525
2	0.000561969	0.000561969	0.000561969	0.000561969	0.000561969	0.000561969	0.000561969	0.000561969	0.000561969	0.000561969	0.000561969	0.000561969	0.000561969	0.000561969	0.000561969	0.000561969	0.000561969	0.000561969	0.000561969	0.000561969	0.000561969	0.000561969	0.000561969	0.000561969	0.000561969	0.000561969	0.000561969	0.000561969	0.000561969	0.000561969	0.000561969	0.000561969	0.000561969	0.000561969	0.000561969	0.000561969
3	0.00133322	0.00133322	0.00133322	0.00133322	0.00133322	0.00133322	0.00133322	0.00133322	0.00133322	0.00133322	0.00133322	0.00133322	0.00133322	0.00133322	0.00133322	0.00133322	0.00133322	0.00133322	0.00133322	0.00133322	0.00133322	0.00133322	0.00133322	0.00133322	0.00133322	0.00133322	0.00133322	0.00133322	0.00133322	0.00133322	0.00133322	0.00133322	0.00133322	0.00133322	0.00133322	0.00133322
4	0.00238076	0.00238076	0.00238076	0.00238076	0.00238076	0.00238076	0.00238076	0.00238076	0.00238076	0.00238076	0.00238076	0.00238076	0.00238076	0.00238076	0.00238076	0.00238076	0.00238076	0.00238076	0.00238076	0.00238076	0.00238076	0.00238076	0.00238076	0.00238076	0.00238076	0.00238076	0.00238076	0.00238076	0.00238076	0.00238076	0.00238076	0.00238076	0.00238076	0.00238076	0.00238076	0.00238076
5	0.00367741	0.00367741	0.00367741	0.00367741	0.00367741	0.00367741	0.00367741	0.00367741	0.00367741	0.00367741	0.00367741	0.00367741	0.00367741	0.00367741	0.00367741	0.00367741	0.00367741	0.00367741	0.00367741	0.00367741	0.00367741	0.00367741	0.00367741	0.00367741	0.00367741	0.00367741	0.00367741	0.00367741	0.00367741	0.00367741	0.00367741	0.00367741	0.00367741	0.00367741	0.00367741	0.00367741
6	0.00520723	0.00520723	0.00520723	0.00520723	0.00520723	0.00520723	0.00520723	0.00520723	0.00520723	0.00520723	0.00520723	0.00520723	0.00520723	0.00520723	0.00520723	0.00520723	0.00520723	0.00520723	0.00520723	0.00520723	0.00520723	0.00520723	0.00520723	0.00520723	0.00520723	0.00520723	0.00520723	0.00520723	0.00520723	0.00520723	0.00520723	0.00520723	0.00520723	0.00520723	0.00520723	0.00520723
7	0.0069628	0.0069628	0.0069628	0.0069628	0.0069628	0.0069628	0.0069628	0.0069628	0.0069628	0.0069628	0.0069628	0.0069628	0.0069628	0.0069628	0.0069628	0.0069628	0.0069628	0.0069628	0.0069628	0.0069628	0.0069628	0.0069628	0.0069628	0.0069628	0.0069628	0.0069628	0.0069628	0.0069628	0.0069628	0.0069628	0.0069628	0.0069628	0.0069628	0.0069628	0.0069628	0.0069628
8	0.00894328	0.00894328	0.00894328	0.00894328	0.00894328	0.00894328	0.00894328	0.00894328	0.00894328	0.00894328	0.00894328	0.00894328	0.00894328	0.00894328	0.00894328	0.00894328	0.00894328	0.00894328	0.00894328	0.00894328	0.00894328	0.00894328	0.00894328	0.00894328	0.00894328	0.00894328	0.00894328	0.00894328	0.00894328	0.00894328	0.00894328	0.00894328	0.00894328	0.00894328	0.00894328	0.00894328
9	0.011153	0.011153	0.011153	0.011153	0.011153	0.011153	0.011153	0.011153	0.011153	0.011153	0.011153	0.011153	0.011153	0.011153	0.011153	0.011153	0.011153	0.011153	0.011153	0.011153	0.011153	0.011153	0.011153	0.011153	0.011153	0.011153	0.011153	0.011153	0.011153	0.011153	0.011153	0.011153	0.011153	0.011153	0.011153	0.011153
10	0.0136004	0.0136004	0.0136004	0.0136004	0.0136004	0.0136004	0.0136004	0.0136004	0.0136004	0.0136004	0.0136004	0.0136004	0.0136004	0.0136004	0.0136004	0.0136004	0.0136004	0.0136004	0.0136004	0.0136004	0.0136004	0.0136004	0.0136004	0.0136004	0.0136004	0.0136004	0.0136004	0.0136004	0.0136004	0.0136004	0.0136004	0.0136004	0.0136004	0.0136004	0.0136004	0.0136004
11	0.0162976	0.0162976	0.0162976	0.0162976	0.0162976	0.0162976	0.0162976	0.0162976	0.0162976	0.0162976	0.0162976	0.0162976	0.0162976	0.0162976	0.0162976	0.0162976	0.0162976	0.0162976	0.0162976	0.0162976	0.0162976	0.0162976	0.0162976	0.0162976	0.0162976	0.0162976	0.0162976	0.0162976	0.0162976	0.0162976	0.0162976	0.0162976	0.0162976	0.0162976	0.0162976	0.0162976
12	0.0192595	0.0192595	0.0192595	0.0192595	0.0192595	0.0192595	0.0192595	0.0192595	0.0192595	0.0192595	0.0192595	0.0192595	0.0192595	0.0192595	0.0192595	0.0192595	0.0192595	0.0192595	0.0192595	0.0192595	0.0192595	0.0192595	0.0192595	0.0192595	0.0192595	0.0192595	0.0192595	0.0192595	0.0192595	0.0192595	0.0192595	0.0192595	0.0192595	0.0192595	0.0192595	0.0192595
13	0.022504	0.022504	0.022504	0.022504	0.022504	0.022504	0.022504	0.022504	0.022504	0.022504	0.022504	0.022504	0.022504	0.022504	0.022504	0.022504	0.022504	0.022504	0.022504	0.022504	0.022504	0.022504	0.022504	0.022504	0.022504	0.022504	0.022504	0.022504	0.022504	0.022504	0.022504	0.022504	0.022504	0.022504	0.022504	0.022504
14	0.0260513	0.0260513	0.0260513	0.0260513	0.0260513	0.0260513	0.0260513	0.0260513	0.0260513	0.0260513	0.0260513	0.0260513	0.0260513	0.0260513	0.0260513	0.0260513	0.0260513	0.0260513	0.0260513	0.0260513	0.0260513	0.0260513	0.0260513	0.0260513	0.0260513	0.0260513	0.0260513	0.0260513	0.0260513	0.0260513	0.0260513	0.0260513	0.0260513	0.0260513	0.0260513	0.0260513
15	0.0299245	0.0299245	0.0299245	0.0299245	0.0299245	0.0299245	0.0299245	0.0299245	0.0299245	0.0299245	0.0299245	0.0299245	0.0299245	0.0299245	0.0299245	0.0299245	0.0299245	0.0299245	0.0299245	0.0299245	0.0299245	0.0299245	0.0299245	0.0299245	0.0299245	0.0299245	0.0299245	0.0299245	0.0299245	0.0299245	0.0299245	0.0299245	0.0299245	0.0299245	0.0299245	0.0299245
16	0.0341489	0.0341489	0.0341489	0.0341489	0.0341489	0.0341489	0.0341489	0.0341489	0.0341489	0.0341489	0.0341489	0.0341489	0.0341489	0.0341489	0.0341489	0.0341489	0.0341489	0.0341489	0.0341489	0.0341489	0.0341489	0.0341489	0.0341489	0.0341489	0.0341489	0.0341489	0.0341489	0.0341489	0.0341489	0.0341489	0.0341489	0.0341489	0.0341489	0.0341489	0.0341489	0.0341489
17	0.0387526	0.0387526	0.0387526	0.0387526	0.0387526	0.0387526	0.0387526	0.0387526	0.0387526	0.0387526	0.0387526	0.0387526	0.0387526	0.0387526	0.0387526	0.0387526	0.0387526	0.0387526	0.0387526	0.0387526	0.0387526	0.0387526	0.0387526	0.0387526	0.0387526	0.0387526	0.0387526	0.0387526	0.0387526	0.0387526	0.0387526	0.0387526	0.0387526	0.0387526	0.0387526	0.0387526
18	0.0437664	0.0437664	0.0437664	0.0437664	0.0437664	0.0437664	0.0437664	0.0437664	0.0437664	0.0437664	0.0437664	0.0437664	0.0437664	0.0437664	0.0437664	0.0437664	0.0437664	0.0437664	0.0437664	0.0437664	0.0437664	0.0437664	0.0437664	0.0437664	0.0437664	0.0437664	0.0437664	0.0437664	0.0437664	0.0437664	0.0437664	0.0437664	0.0437664	0.0437664	0.0437664	0.0437664
19	0.049224	0.049224	0.049224	0.049224	0.049224	0.049224	0.049224	0.049224	0.049224	0.049224	0.049224	0.049224	0.049224	0.049224	0.049224	0.049224	0.049224	0.049224	0.049224	0.049224	0.049224	0.049224	0.049224	0.049224	0.049224	0.049224	0.049224	0.049224	0.049224	0.049224	0.049224	0.049224	0.049224	0.049224	0.049224	0.049224
20	0.055162	0.055162	0.055162	0.055162	0.055162	0.055162	0.055162	0.055162	0.055162	0.055162	0.055162	0.055162	0.055162	0.055162	0.055162	0.055162	0.055162	0.055162	0.055162	0.055162	0.055162	0.055162	0.055162	0.055162	0.055162	0.055162	0.055162	0.055162	0.055162	0.055162	0.055162	0.055162	0.055162	0.055162	0.055162	0.055162
21	0.0616205	0.0616205	0.0616205	0.0616205	0.0616205	0.0616205	0.0616205	0.0616205	0.0616205	0.0616205	0.0616205	0.0616205	0.0616205	0.0616205	0.0616205	0.0616205	0.0616205	0.0616205	0.0616205	0.0616205	0.0616205	0.0616205	0.0616205	0.0616205	0.0616205	0.0616205	0.0616205	0.0616205	0.0616205	0.0616205	0.0616205	0.0616205	0.0616205	0.0616205	0.0616205	0.0616205
22	0.068643	0.068643	0.068643	0.068643	0.068643	0.068643	0.068643	0.068643	0.068643	0.068643	0.068643	0.068643	0.068643	0.068643	0.068643	0.068643	0.068643	0.068643	0.068643	0.068643	0.068643	0.068643	0.068643	0.068643	0.068643	0.068643	0.068643	0.068643	0.068643	0.068643	0.068643	0.068643	0.068643	0.068643	0.068643	0.068643
23	0.0762771	0.0762771	0.0762771	0.0762771	0.0762771	0.0762771	0.0762771	0.0762771	0.0762771	0.0762771	0.0762771	0.0762771	0.0762771	0.0762771	0.0762771	0.0762771	0.0762771	0.0762771	0.0762771	0.0762771	0.0762771	0.0762771	0.0762771	0.0762771	0.0762771	0.0762771	0.0762771	0.0762771	0.0762771	0.0762771	0.0762771	0.0762771	0.0762771	0.0762771	0.0762771	0.0762771
24	0.0845742	0.0845742	0.0845742	0.0845742	0.0845742	0.0845742	0.0845742	0.0845742	0.0845742	0.0845742	0.0845742	0.0845742	0.0845742	0.0845742	0.0845742	0.0845742	0.0845742	0.0845742	0.0845742	0.0845742	0.0845742	0.0845742	0.0845742	0.0845742	0.0845742	0.0845742	0.0845742	0.0845742	0.0845742	0.0845742	0.0845742	0.0845742	0.0845742	0.0845742	0.0845742	0.0845742
25	0.0935904	0.0935904	0.0935904	0.0935904	0.0935904	0.0935904	0.0935904	0.0935904	0.0935904	0.0935904	0.0935904	0.0935904	0.0935904	0.0935904	0.0935904	0.0935904	0.0935904	0.0935904	0.0935904	0.0935904	0.0935904	0.0935904	0.0935904	0.0935904	0.0935904	0.0935904	0.0935904	0.0935904	0.0935904	0.0935904	0.0935904	0.0935904	0.0935904	0.0935904	0.0935904	0.0935904
26	0.103387	0.103387	0.103387	0.103387	0.103387	0.103387	0.103387	0.103387	0.103387	0.103387	0.103387	0.103387	0.103387	0.103387	0.103387	0.103387	0.103387	0.103387	0.103387	0.103387	0.103387	0.103387	0.103387	0.103387	0.103387	0.103387	0.103387	0.103387	0.103387	0.103387	0.103387	0.103387	0.103387	0.103387	0.103387	0.103387
27	0.114029	0.114029	0.114029	0.114029	0.114029	0.114029	0.114029	0.114029	0.114029	0.114029	0.114029	0.114029	0.114029	0.114029	0.114029	0.114029	0.114029	0.114029	0.114029	0.114029	0.114029	0.114029	0.114029	0.114029	0.114029	0.114029	0.114029	0.114029	0.114029	0.114029	0.114029	0.114029	0.114029	0.114029	0.114029	0.114029
28	0.12559	0.12559	0.12559	0.12559	0.12559	0.12559	0.12559	0.12559	0.12559	0.12559	0.12559	0.12559	0.12559	0.12559	0.12559	0.12559	0.12559	0.12559	0.12559	0.12559	0.12559	0.12559	0.12559	0.12559	0.12559	0.12559	0.12559	0.12559	0.12559	0.12559	0.12559	0.12559	0.12559	0.12559	0.12559	0.12559
29	0.138147	0.138147	0.138147	0.138147	0.138147	0.138147	0.138147	0.138147	0.138147	0.138147	0.138147	0.138147	0.138147	0.138147	0.138147	0.138147	0.138147	0.138147	0.138147	0.138147	0.138147	0.138147	0.138147	0.138147	0.138147	0.138147	0.138147	0.138147	0.138147	0.138147	0.138147	0.138147	0.138147	0.138147	0.138147	0.138147
30	0.151785	0.151785	0.151785	0.151785	0.151785	0.151785	0.151785	0.151785	0.151785	0.151785	0.151785	0.151785	0.151785	0.151785	0.151785	0.151785	0.151785	0.151785	0.151785	0.151785	0.151785	0.151785	0.151785	0.151785	0.151785	0.151785	0.151785	0.151785	0.151785	0.151785	0.151785	0.151785	0.151785	0.151785	0.151785	0.151785
31	0.166596	0.166596	0.166596	0.166596	0.166596	0.166596	0.166596	0.166596	0.166596	0.166596	0.166596	0.166596	0.166596	0.166596	0.166596	0.166596	0.166596	0.166596	0.166596	0.166596	0.166596	0.166596	0.166596	0.166596	0.166596	0.166596	0.166596	0.166596	0.166596	0.166596	0.166596	0.166596	0.166596	0.166596	0.166596	0.166596
32	0.182681	0.182681	0.182681	0.182681	0.182681	0.182681	0.182681	0.182681	0.182681	0.182681	0.182681	0.182681	0.182681	0.182681	0.182681	0.182681	0.182681	0.182681	0.182681	0.182681	0.182681	0.182681	0.182681	0.182681	0.182681	0.182681	0.182681	0.182681	0.182681	0.182681	0.182681	0.182681	0.182681	0.182681	0.182681	0.182681
33	0.200148	0.200148	0.200148	0.200148	0.200148	0.200148	0.200148	0.200148	0.200148	0.200148	0.200148	0.200148	0.200148	0.200148	0.200148	0.200148	0.200148	0.200148	0.200148	0.200148	0.200148	0.200148	0.200148	0.200148	0.200148	0.200148	0.200148	0.200148	0.200148	0.200148	0.200148	0.200148	0.200148	0.200148	0.200148	0.200148
34	0.219115	0.219115	0.219115	0.219115	0.219115	0.219115	0.219115	0.219115	0.219115	0.219115	0.219115	0.219115	0.219115	0.219115	0.219115	0.219115	0.219115	0.219115	0.219115	0.219115	0.219115	0.219115	0.219115	0.219115	0.219115	0.219115	0.219115	0.219115	0.219115	0.219115	0.219115	0.219115	0.219115	0.219115	0.219115	0.219115
35	0.23971	0.23971	0.23971	0.23971	0.23971	0.23971	0.23971	0.23971	0.23971	0.23971	0.23971	0.23971	0.23971	0.23971	0.23971	0.23971	0.23971	0.23971	0.23971	0.23971	0.23971	0.23971	0.23971	0.23971	0.23971	0.23971	0.23971	0.23971	0.23971	0.23971	0.23971	0.23971	0.23971	0.23971	0.23971	0.23971
36	0.262073	0.262073	0.262073	0.262073	0.262073	0.262073	0.262073	0.262073	0.262073	0.262073	0.262073	0.262073	0.262073	0.262073	0.262073	0.262073	0.262073	0.262073	0.262073	0.262073	0.262073	0.262073	0.262073	0.262073	0.262073	0.262073	0.262073	0.262073	0.262073	0.262073	0.262073	0.262073	0.262073	0.262073	0.262073	0.262073
37	0.286355	0.286355	0.286355	0.286355	0.286355	0.286355	0.286355	0.286355	0.286355	0.286355	0.286355	0.286355	0.286355	0.286355	0.286355	0.286355	0.286355	0.286355	0.286355	0.286355	0.286355	0.286355	0.286355	0.286355	0.286355	0.286355	0.286355	0.286355	0.286355	0.286355	0.286355	0.286355	0.286355	0.286355	0.286355	0.286355
38	0.312719	0.312719	0.312719	0.312719	0.312719	0.312719	0.312719	0.312719	0.312719	0.312719	0.312719	0.312719	0.312719	0.312719	0.312719	0.312719	0.312719	0.312719	0.312719	0.312719	0.312719	0.312719	0.312719	0.312719	0.312719	0.312719	0.312719	0.312719	0.312719	0.312719	0.312719	0.312719	0.312719	0.312719	0.312719	0.312719
39	0.341345	0.341345	0.341345	0.341345	0.341345	0.341345	0.341345	0.341345	0.341345	0.341345	0.341345	0.341345	0.341345	0.341345	0.341345	0.341345	0.341345	0.341345	0.341345	0.341345	0.341345	0.341345	0.341345	0.341345	0.341345	0.341345	0.341345	0.341345	0.341345	0.341345	0.341345	0.341345	0.341345	0.341345	0.341345	0.341345
40	0.372425	0.372425	0.372425	0.372425	0.372425	0.372425	0.372425	0.372425	0.372425	0.372425	0.372425	0.372425	0.372425	0.372425	0.372425	0.372425	0.372425	0.372425	0.372425	0.372425	0.372425	0.372425	0.372425	0.372425	0.372425	0.372425	0.372425	0.372425	0.372425	0.372425	0.372425	0.372425	0.372425	0.372425	0.372425	0.372425
41	0.406169	0.406169	0.406169	0.406169	0.406169	0.406169	0.406169	0.406169	0.406169	0.406169	0.406169	0.406169	0.406169	0.406169	0.406169	0.406169	0.406169	0.406169	0.406169	0.406169	0.406169	0.406169	0.406169	0.406169	0.406169	0.406169	0.406169	0.406169	0.406169	0.406169	0.406169	0.406169	0.406169	0.406169	0.406169	0.406169
42	0.442807	0.442807	0.442807	0.442807	0.442807	0.442807	0.442807	0.442807	0.442807	0.442807	0.442807	0.442807	0.442807	0.442807	0.442807	0.442807	0.442807	0.442807	0.442807	0.442807	0.442807	0.442807	0.442807	0.442807	0.442807	0.442807	0.442807	0.442807	0.442807	0.442807	0.442807	0.442807	0.442807	0.442807	0.442807	0.442807
43	0.482584	0.482584	0.482584	0.482584	0.482584	0.482584	0.482584	0.482584	0.482584	0.482584	0.482584	0.482584	0.482584	0.482584	0.482584	0.482584	0.482584	0.482584	0.482584	0.482584	0.482584	0.482584	0.482584	0.482584	0.482584	0.482584	0.482584	0.482584	0.482584	0.482584	0.482584	0.482584	0.482584	0.482584	0.482584	0.482584
44	0.525771	0.525771	0.525771	0.525771	0.525771	0.525771	0.525771	0.525771	0.525771	0.525771	0.525771	0.525771	0.525771	0.525771	0.525771	0.525771	0.525771	0.525771	0.525771	0.525771	0.525771	0.525771	0.525771	0.525771	0.525771	0.525771	0.525771	0.525771	0.525771	0.525771	0.525771	0.525771	0.525771	0.525771	0.525771	0.525771
45	0.572659	0.572659	0.572659	0.572659	0.572659	0.572659	0.572659	0.572659	0.572659	0.572659	0.572659	0.572659	0.572659	0.572659	0.572659	0.572659	0.572659	0.572659	0.572659	0.572659	0.572659	0.572659	0.572659	0.572659	0.572659	0.572659	0.572659	0.572659	0.572659	0.572659	0.572659	0.572659	0.572659	0.572659	0.572659	0.572659
46	0.623565	0.623565	0.623565	0.623565	0.623565	0.623565	0.623565	0.623565	0.623565	0.623565	0.623565	0.623565	0.623565	0.623565	0.623565	0.623565	0.623565	0.623565	0.623565	0.623565	0.623565	0.623565	0.623565	0.623565	0.623565	0.623565	0.623565	0.623565	0.623565	0.623565	0.623565	0.623565	0.623565	0.623565	0.623565	0.623565
47	0.678833	0.678833	0.678833	0.678833	0.678833	0.678833	0.678833	0.678833	0.678833	0.678833	0.678833	0.678833	0.678833	0.678833	0.678833	0.678833	0.678833	0.678833	0.678833	0.678833	0.678833	0.678833	0.678833	0.678833	0.678833	0.678833	0.678833	0.678833	0.678833	0.678833	0.678833	0.678833	0.678833	0.678833	0.678833	0.678833
48	0.738837	0.738837	0.738837	0.738837	0.738837	0.738837	0.738837	0.738837	0.738837	0.738837	0.738837	0.738837	0.738837	0.738837	0.738837	0.738837	0.738837	0.738837	0.738837	0.738837	0.738837	0.738837	0.738837	0.738837	0.738837	0.738837	0.738837	0.738837	0.738837	0.738837	0.738837	0.738837	0.738837	0.738837	0.738837	0.738837
49	0.803982	0.803982	0.803982	0.803982	0.803982	0.803982	0.803982	0.803982	0.803982	0.803982	0.803982	0.803982	0.803982	0.803982	0.803982	0.803982	0.803982	0.803982	0.803982	0.803982	0.803982	0.803982	0.803982	0.803982	0.803982	0.803982	0.803982	0.803982	0.803982	0.803982	0.803982	0.803982	0.803982	0.803982	0.803982	0.803982
50	0.874709	0.874709	0.874709	0.874709	0.874709	0.874709	0.874709	0.874709	0.874709	0.874709	0.874709	0.874709	0.874709	0.874709	0.874709	0.874709	0.874709	0.874709	0.874709	0.874709	0.874709	0.874709	0.874709	0.874709	0.874709	0.874709	0.874709	0.874709	0.874709	0.874709	0.874709	0.874709	0.874709	0.874709	0.874709	0.874709
51	0.951496	0.951496	0.951496	0.951496	0.951496	0.951496	0.951496	0.951496	0.951496	0.951496	0.951496	0.951496	0.951496	0.951496	0.951496	0.951496	0.951496	0.951496	0.951496	0.951496	0.951496	0.951496	0.951496	0.951496	0.951496	0.951496	0.951496	0.951496	0.951496	0.951496	0.951496	0.951496	0.951496	0.951496	0.951496	0.951496
52	1.03486	1.03486	1.03486	1.03486	1.03486	1.03486	1.03486	1.03486	1.03486	1.03486	1.03486	1.03486	1.03486	1.03486	1.03486	1.03486	1.03486	1.03486	1.03486	1.03486	1.03486	1.03486	1.03486	1.03486	1.03486	1.03486	1.03486	1.03486	1.03486	1.03486	1.03486	1.03486	1.03486	1.03486	1.03486	1.03486
53	1.12537	1.12537	1.12537	1.12537	1.12537	1.12537	1.12537	1.12537	1.12537	1.12537	1.12537	1.12537	1.12537	1.12537	1.12537	1.12537	1.12537	1.12537	1.12537	1.12537	1.12537	1.12537	1.12537	1.12537	1.12537	1.12537	1.12537	1.12537	1.12537	1.12537	1.12537	1.12537	1.12537	1.12537	1.12537	1.12537
54	1.22363	1.22363	1.22363	1.22363	1.22363	1.22363	1.22363	1.22363	1.22363	1.22363	1.22363	1.22363	1.22363	1.22363	1.22363	1.22363	1.22363	1.22363	1.22363	1.22363	1.22363	1.22363	1.22363	1.22363	1.22363	1.22363	1.22363	1.22363	1.22363	1.22363	1.22363	1.22363	1.22363	1.22363	1.22363	1.22363
55	1.33031	1.33031	1.33031	1.33031	1.33031	1.33031	1.33031	1.33031	1.33031	1.33031	1.33031	1.33031	1.33031	1.33031	1.33031	1.33031	1.33031	1.33031	1.33031	1.33031	1.33031	1.33031	1.33031	1.33031	1.33031	1.33031	1.33031	1.33031	1.33031	1.33031	1.33031	1.33031	1.33031	1.33031	1.33031	1.33031
56	1.44613	1.44613	1.44613	1.44613	1.44613	1.44613	1.44613	1.44613	1.44613	1.44613	1.44613	1.44613	1.44613	1.44613	1.44613	1.44613	1.44613	1.44613	1.44613	1.44613	1.44613	1.44613	1.44613	1.44613	1.44613	1.44613	1.44613	1.44613	1.44613	1.44613	1.44613	1.44613	1.44613	1.44613	1.44613	1.44613
57	1.57187	1.57187	1.57187	1.57187	1.57187	1.57187	1.57187	1.57187	1.57187	1.57187	1.57187	1.57187	1.57187	1.57187	1.57187	1.57187	1.57187	1.57187	1.57187	1.57187	1.57187	1.57187	1.57187	1.57187	1.57187	1.57187	1.57187	1.57187	1.57187	1.57187	1.57187	1.57187	1.57187	1.57187	1.57187	1.57187
58	1.70839	1.70839	1.70839	1.70839	1.70839	1.70839	1.70839	1.70839	1.70839	1.70839	1.70839	1.70839	1.70839	1.70839	1.70839	1.70839	1.70839	1.70839	1.70839	1.70839	1.70839	1.70839	1.70839	1.70839	1.70839	1.70839	1.70839	1.70839	1.70839	1.70839	1.70839	1.70839	1.70839	1.70839	1.70839	1.70839
59	1.8566	1.8566	1.8566	1.8566	1.8566	1.8566	1.8566	1.8566	1.8566	1.8566	1.8566	1.8566	1.8566	1.8566	1.8566	1.8566	1.8566	1.8566	1.8566	1.8566	1.8566	1.8566	1.8566	1.8566	1.8566	1.8566	1.8566	1.8566	1.8566	1.8566	1.8566	1.8566	1.8566	1.8566	1.8566	1.8566
60	2.0175	2.0175	2.0175	2.0175	2.0175	2.0175	2.0175	2.0175	2.0175	2.0175	2.0175	2.0175	2.0175	2.0175	2.0175	2.0175	2.0175	2.0175	2.0175	2.0175	2.0175	2.0175	2.0175	2.0175	2.0175	2.0175	2.0175	2.0175	2.0175	2.0175	2.0175	2.0175	2.0175	2.0175	2.0175	2.0175
61	2.19219	2.19219	2.19219	2.19219	2.19219	2.19219	2.19219	2.19219	2.19219	2.19219	2.19219	2.19219	2.19219	2.19219	2.19219	2.19219	2.19219	2.19219	2.19219	2.19219	2.19219	2.19219	2.19219	2.19219	2.19219	2.19219	2.19219	2.19219	2.19219	2.19219	2.19219	2.19219	2.19219	2.19219	2.19219	2.19219
62	2.38185	2.38185	2.38185	2.38185	2.38185	2.38185	2.38185	2.38185	2.38185	2.38185	2.38185	2.38185	2.38185	2.38185	2.38185	2.38185	2.38185	2.38185	2.38185	2.38185	2.38185	2.38185	2.38185	2.38185	2.38185	2.38185	2.38185	2.38185	2.38185	2.38185	2.38185	2.38185	2.38185	2.38185	2.38185	2.38185
63	2.58775	2.58775	2.58775	2.58775	2.58775	2.58775	2.58775	2.58775	2.58775	2.58775	2.58775	2.58775	2.58775	2.58775	2.58775	2.58775	2.58775	2.58775	2.58775	2.58775	2.58775	2.58775	2.58775	2.58775	2.58775	2.58775	2.58775	2.58775	2.58775	2.58775	2.58775	2.58775	2.58775	2.58775	2.58775	2.58775
64	2.81129	2.81129	2.81129	2.81129	2.81129	2.81129	2.81129	2.81129	2.81129	2.81129	2.81129	2.81129	2.81129	2.81129	2.81129	2.81129	2.81129	2.81129	2.81129	2.81129	2.81129	2.81129	2.81129	2.81129	2.81129	2.81129	2.81129	2.81129	2.81129	2.81129	2.81129	2.81129	2.81129	2.81129	2.81129	2.81129
65	3.05398	3.05398	3.05398	3.05398	3.05398	3.05398	3.05398	3.05398	3.05398	3.05398	3.05398	3.05398	3.05398	3.05398	3.05398	3.05398	3.05398	3.05398	3.05398	3.05398	3.05398	3.05398	3.05398	3.05398	3.05398	3.05398	3.05398	3.05398	3.05398	3.05398	3.05398	3.05398	3.05398	3.05398	3.05398	3.05398
66	3.31747	3.31747	3.31747	3.31747	3.31747	3.31747	3.31747	3.31747	3.31747	3.31747	3.31747	3.31747	3.31747	3.31747	3.31747	3.31747	3.31747	3.31747	3.31747	3.31747	3.31747	3.31747	3.31747	3.31747	3.31747	3.31747	3.31747	3.31747	3.31747	3.31747	3.31747	3.31747	3.31747	3.31747	3.31747	3.31747
67	3.60352	3.60352	3.60352	3.60352	3.60352	3.60352	3.60352	3.60352	3.60352	3.60352	3.60352	3.60352	3.60352	3.60352	3.60352	3.60352	3.60352	3.60352	3.60352	3.60352	3.60352	3.60352	3.60352	3.60352	3.60352	3.60352	3.60352	3.60352	3.60352	3.60352	3.60352	3.60352	3.60352	3.60352	3.60352	3.60352
68	3.91408	3.91408	3.91408	3.91408	3.91408	3.91408	3.91408	3.91408	3.91408	3.91408	3.91408	3.91408	3.91408	3.91408	3.91408	3.91408	3.91408	3.91408	3.91408	3.91408	3.91408	3.91408	3.91408	3.91408	3.91408	3.91408	3.91408	3.91408	3.91408	3.91408	3.91408	3.91408	3.91408	3.91408	3.91408	3.91408
69	4.25125	4.25125	4.25125	4.25125	4.25125	4.25125	4.25125	4.25125	4.25125	4.25125	4.25125	4.25125	4.25125	4.25125	4.25125	4.25125	4.25125	4.25125	4.25125	4.25125	4.25125	4.25125	4.25125	4.25125	4.25125	4.25125	4.25125	4.25125	4.25125	4.25125	4.25125	4.25125	4.25125	4.25125	4.25125	4.25125
70	4.6173	4.6173	4.6173	4.6173	4.6173	4.6173	4.6173	4.6173	4.6173	4.6173	4.6173	4.6173	4.6173	4.6173	4.6173	4.6173	4.6173	4.6173	4.6173	4.6173	4.6173	4.6173	4.6173	4.6173	4.6173	4.6173	4.6173	4.6173	4.6173	4.6173	4.6173	4.6173	4.6173	4.6173	4.6173	4.6173
71	5.0147	5.0147	5.0147	5.0147	5.0147	5.0147	5.0147	5.0147	5.0147	5.0147	5.0147	5.0147	5.0147	5.0147	5.0147	5.0147	5.0147	5.0147	5.0147	5.0147	5.0147	5.0147	5.0147	5.0147	5.0147	5.0147	5.0147	5.0147	5.0147	5.0147	5.0147	5.0147	5.0147	5.0147	5.0147	5.0147
72	5.44616	5.44616	5.44616	5.44616	5.44616	5.44616	5.44616	5.44616	5.44616	5.44616	5.44616	5.44616	5.44616	5.44616	5.44616	5.44616	5.44616	5.44616	5.44616	5.44616	5.44616	5.44616	5.44616	5.44616	5.44616	5.44616	5.44616	5.44616	5.44616	5.44616	5.44616	5.44616	5.44616	5.44616	5.44616	5.44616
73	5.91457	5.91457	5.91457	5.91457	5.91457	5.91457	5.91457	5.91457	5.91457	5.91457	5.91457	5.91457	5.91457	5.91457	5.91457	5.91457	5.91457	5.91457	5.91457	5.91457	5.91457	5.91457	5.91457	5.91457	5.91457	5.91457	5.91457	5.91457	5.91457	5.91457	5.91457	5.91457	5.91457	5.91457	5.91457	5.91457
74	6.42311	6.42311	6.42311	6.42311	6.42311	6.42311	6.42311	6.42311	6.42311	6.42311	6.42311	6.42311	6.42311	6.42311	6.42311	6.42311	6.42311	6.42311	6.42311	6.42311	6.42311	6.42311	6.42311	6.42311	6.42311	6.42311	6.42311	6.42311	6.42311	6.42311	6.42311	6.42311	6.42311	6.42311	6.42311	6.42311
75	6.97521	6.97521	6.97521	6.97521	6.97521	6.97521	6.97521	6.97521	6.97521	6.97521	6.97521	6.97521	6.97521	6.97521	6.97521	6.97521	6.97521	6.97521	6.97521	6.97521	6.97521	6.97521	6.97521	6.97521	6.97521	6.97521	6.97521	6.97521	6.97521	6.97521	6.97521	6.97521	6.97521	6.97521	6.97521	6.97521
76	7.57461	7.57461	7.57461	7.57461	7.57461	7.57461	7.57461	7.57461	7.57461	7.57461	7.57461	7.57461	7.57461	7.57461	7.57461	7.57461	7.57461	7.57461	7.57461	7.57461	7.57461	7.57461	7.57461	7.57461	7.57461	7.57461	7.57461	7.57461	7.57461	7.57461	7.57461	7.57461	7.57461	7.57461	7.57461	7.57461
77	8.22536	8.22536	8.22536	8.22536	8.22536	8.22536	8.22536	8.22536	8.22536	8.22536	8.22536	8.22536	8.22536	8.22536	8.22536	8.22536	8.22536	8.22536	8.22536	8.22536	8.22536	8.22536	8.22536	8.22536	8.22536	8.22536	8.22536	8.22536	8.22536	8.22536	8.22536	8.22536	8.22536	8.22536	8.22536	8.22536
78	8.93186	8.93186	8.93186	8.93186	8.93186	8.93186	8.93186	8.93186	8.93186	8.93186	8.93186	8.93186	8.93186	8.93186	8.93186	8.93186	8.93186	8.93186	8.93186	8.93186	8.93186	8.93186	8.93186	8.93186	8.93186	8.93186	8.93186	8.93186	8.93186	8.93186	8.93186	8.93186	8.93186	8.93186	8.93186	8.93186
79	9.69888	9.69888	9.69888	9.69888	9.69888	9.69888	9.69888	9.69888	9.69888	9.69888	9.69888	9.69888	9.69888	9.69888	9.69888	9.69888	9.69888	9.69888	9.69888	9.69888	9.69888	9.69888	9.69888	9.69888	9.69888	9.69888	9.69888	9.69888	9.69888	9.69888	9.69888	9.69888	9.69888	9.69888	9.69888	9.69888
80	10.5316	10.5316	10.5316	10.5316	10.5316	10.5316	10.5316	10.5316	10.5316	10.5316	10.5316	10.5316	10.5316	10.5316	10.5316	10.5316	10.5316	10.5316	10.5316	10.5316	10.5316	10.5316	10.5316	10.5316	10.5316	10.5316	10.5316	10.5316	10.5316	10.5316	10.5316	10.5316	10.5316	10.5316	10.5316	10.5316
81	11.2283	11.2283	11.2283	11.2283	11.2283	11.2283	11.2283	11.2283	11.2283	11.2283	11.2283	11.2283	11.2283	11.2283	11.2283	11.2283	11.2283	11.2283	11.2283	11.2283	11.2283	11.2283	11.2283	11.2283	11.2283	11.2283	11.2283	11.2283	11.2283	11.2283	11.2283	11.2283	11.2283	11.2283	11.2283	11.2283
82	11.9895	11.9895	11.9895	11.9895	11.9895	11.9895	11.9895	11.9895	11.9895	11.9895	11.9895	11.9895	11.9895	11.9895	11.9895	11.9895	11.9895	11.9895	11.9895	11.9895	11.9895	11.9895	11.9895	11.9895	11.9895	11.9895	11.9895	11.9895	11.9895	11.9895	11.9895	11.9895	11.9895	11.9895	11.9895	11.9895
83	12.8297	12.8297	12.8297	12.8297	12.8297	12.8297	12.8297	12.8297	12.8297	12.8297	12.8297	12.8297	12.8297	12.8297	12.8297	12.8297	12.8297	12.8297	12.8297	12.8297	12.8297	12.8297	12.8297	12.8297	12.8297	12.8297	12.8297	12.8297	12.8297	12.8297	12.8297	12.8297	12.8297	12.8297	12.8297	12.8297
84	13.7494	13.7494	13.7494	13.7494	13.7494	13.7494	13.7494	13.7494	13.7494	13.7494	13.7494	13.7494	13.7494	13.7494	13.7494	13.7494	13.7494	13.7494	13.7494	13.7494	13.7494	13.7494	13.7494	13.7494	13.7494	13.7494	13.7494	13.7494	13.7494	13.7494	13.7494	13.7494	13.7494	13.7494	13.7494	13.7494
85	14.7482	14.7482	14.7482	14.7482	14.7482	14.7482	14.7482	14.7482	14.7482	14.7482	14.7482	14.7482	14.7482	14.7482	14.7482	14.7482	14.7482	14.7482	14.7482	14.7482	14.7482	14.7482	14.7482	14.7482	14.7482	14.7482	14.7482	14.7482	14.7482	14.7482	14.7482	14.7482	14.7482	14.7482	14.7482	14.7482
86	15.8261	15.8261	15.8261	15.8261	15.8261	15.8261	15.8261	15.8261	15.8261	15.8261	15.8261	15.8261	15.8261	15.8261	15.8261	15.8261	15.8261	15.8261	15.8261	15.8261	15.8261	15.8261	15.8261	15.8261	15.8261	15.8261	15.8261	15.8261	15.8261	15.8261	15.8261	15.8261	15.8261	15.8261	15.8261	15.8261
87	16.9826	16.9826	16.9826	16.9826	16.9826	16.9826	16.9826	16.9826	16.9826	16.9826	16.9826	16.9826	16.9826	16.9826	16.9826	16.9826	16.9826	16.9826	16.9826	16.9826	16.9826	16.9826	16.9826	16.9826	16.9826	16.9826	16.9826	16.9826	16.9826	16.9826	16.9826	16.9826	16.9826	16.9826	16.9826	16.9826
88	18.2179	18.2179	18.2179	18.2179	18.2179	18.2179	18.2179	18.2179	18.2179	18.2179	18.2179	18.2179	18.2179	18.2179	18.2179	18.2179	18.2179	18.2179	18.2179	18.2179	18.2179	18.2179	18.2179	18.2179	18.2179	18.2179	18.2179	18.2179	18.2179	18.2179	18.2179	18.2179	18.2179	18.2179	18.2179	18.2179
89	19.532	19.532	19.532	19.532	19.532	19.532	19.532	19.532	19.532	19.532	19.532	19.532	19.532	19.532	19.532	19.532	19.532	19.532	19.532	19.532	19.532	19.532	19.532	19.532	19.532	19.532	19.532	19.532	19.532	19.532	19.532	19.532	19.532	19.532	19.532	19.532
90	20.9253	20.9253	20.9253	20.9253	20.9253	20.9253	20.9253	20.9253	20.9253	20.9253	20.9253	20.9253	20.9253	20.9253	20.9253	20.9253	20.9253	20.9253	20.9253	20.9253	20.9253	20.9253	20.9253	20.9253	20.9253	20.9253	20.9253	20.9253	20.9253	20.9253	20.9253	20.9253	20.9253	20.9253	20.9253	20.9253
91	22.3984	22.3984	22.3984	22.3984	22.3984	22.3984	22.3984	22.3984	22.3984	22.3984	22.3984	22.3984	22.3984	22.3984	22.3984	22.3984	22.3984	22.3984	22.3984	22.3984	22.3984	22.3984	22.3984	22.3984	22.3984	22.3984	22.3984	22.3984	22.3984	22.3984	22.3984	22.3984	22.3984	22.3984	22.3984	22.3984
92	23.9522	23.9522	23.9522	23.9522	23.9522	23.9522	23.9522	23.9522	23.9522	23.9522	23.9522	23.9522	23.9522	23.9522	23.9522	23.9522	23.9522	23.9522	23.9522	23.9522	23.9522	23.9522	23.9522	23.9522	23.9522	23.9522	23.9522	23.9522	23.9522	23.9522	23.9522	23.9522	23.9522	23.9522	23.9522	23.9522
93	25.588	25.588	25.588	25.588	25.588	25.588	25.588	25.588	25.588	25.588	25.588	25.588	25.588	25.588	25.588	25.588	25.588	25.588	25.588	25.588	25.588	25.588	25.588	25.588	25.588	25.588	25.588	25.588	25.588	25.588	25.588	25.588	25.588	25.588	25.588	25.588
94	27.307	27.307	27.307	27.307	27.307	27.307	27.307	27.307	27.307	27.307	27.307	27.307	27.307	27.307	27.307	27.307	27.307	27.307	27.307	27.307	27.307	27.307	27.307	27.307	27.307	27.307	27.307	27.307	27.307	27.307	27.307	27.307	27.307	27.307	27.307	27.307
95	29.111	29.111	29.111	29.111	29.111	29.111	29.111	29.111	29.111	29.111	29.111	29.111	29.111	29.111	29.111	29.111	29.111	29.111	29.111	29.111	29.111	29.111	29.111	29.111	29.111	29.111	29.111	29.111	29.111	29.111	29.111	29.111	29.111	29.111	29.111	29.111
96	31.002	31.002	31.002	31.002	31.002	31.002	31.002	31.002	31.002	31.002	31.002	31.002	31.002	31.002	31.002	31.002	31.002	31.002	31.002	31.002	31.002	31.002	31.002	31.002	31.002	31.002	31.002	31.002	31.002	31.002	31.002	31.002	31.002	31.002	31.002	31.002
97	32.982	32.982	32.982	32.982	32.982	32.982	32.982	32.982	32.982	32.982	32.982	32.982	32.982	32.982	32.982	32.982	32.982	32.982	32.982	32.982	32.982	32.982	32.982	32.982	32.982	32.982	32.982	32.982	32.982	32.982	32.982	32.982	32.982	32.982	32.982	32.982
98	35.0535	35.0535	35.0535	35.0535	35.0535	35.0535	35.0535	35.0535	35.0535	35.0535	35.0535	35.0535	35.0535	35.0535	35.0535	35.0535	35.0535	35.0535	35.0535	35.0535	35.0535	35.0535	35.0535	35.0535	35.0535	35.0535	35.0535	35.0535	35.0535	35.0535	35.0535	35.0535	35.0535	35.0535	35.0535	35.0535
99	37.2191	37.2191	37.2191	37.2191	37.2191	37.2191	37.2191	37.2191	37.2191	37.2191	37.2191	37.2191	37.2191	37.2191	37.2191	37.2191	37.2191	37.2191	37.2191	37.2191	37.2191	37.2191	37.2191	37.2191	37.2191	37.2191	37.2191	37.2191	37.2191	37.2191	37.2191	37.2191	37.2191	37.2191	37.2191	37.2191
100	39.4817	39.4817	39.4817	39.4817	39.4817	39.4817	39.4817	39.4817	39.4817	39.4817	39.4817	39.4817	39.4817	39.4817	39.4817	39.4817	39.4817	39.4817	39.4817	39.4817	39.4817	39.4817	39.4817	39.4817	39.4817	39.4817	39.4817	39.4817	39.4817	39.4817	39.4817	39.4817	39.4817	39.4817	39.4817	39.4817
101	41.8442	41.8442	41.8442	41.8442	41.8442	41.8442	41.8442	41.8442	41.8442	41.8442	41.8442	41.8442	41.8442	41.8442	41.8442	41.8442	41.8442	41.8442	41.8442	41.8442	41.8442	41.8442	41.8442	41.8442	41.8442	41.8442	41.8442	41.8442	41.8442	41.8442	41.8442	41.8442	41.8442	41.8442	41.8442	41.8442
102	44.3099	44.3099	44.3099	44.3099	44.3099	44.3099	44.3099	44.3099	44.3099	44.3099	44.3099	44.3099	44.3099	44.3099	44.3099	44.3099	44.3099	44.3099	44.3099	44.3099	44.3099	44.3099	44.3099	44.3099	44.3099	44.3099	44.3099	44.3099	44.3099	44.3099	44.3099	44.3099	44.3099	44.3099	44.3099	44.3099
103	46.8824	46.8824	46.8824	46.8824	46.8824	46.8824	46.8824	46.8824	46.8824	46.8824	46.8824	46.8824	46.8824	46.8824	46.8824	46.8824	46.8824	46.8824	46.8824	46.8824	46.8824	46.8824	46.8824	46.8824	46.8824	46.8824	46.8824	46.8824	46.8824	46.8824	46.8824	46.8824	46.8824	46.8824	46.8824	46.8824
104	49.5653	49.5653	49.5653	49.5653	49.5653	49.5653	49.5653	49.5653	49.5653	49.5653	49.5653	49.5653	49.5653	49.5653	49.5653	49.5653	49.5653	49.5653	49.5653	49.5653	49.5653	49.5653	49.5653	49.5653	49.5653	49.5653	49.5653	49.5653	49.5653	49.5653	49.5653	49.5653	49.5653	49.5653	49.5653	49.5653
105	52.3625	52.3625	52.3625	52.3625	52.3625	52.3625	52.3625	52.3625	52.3625	52.3625	52.3625	52.3625	52.3625	52.3625	52.3625	52.3625	52.3625	52.3625	52.3625	52.3625	52.3625	52.3625	52.3625	52.3625	52.3625	52.3625	52.3625	52.3625	52.3625	52.3625	52.3625	52.3625	52.3625	52.3625	52.3625	52.3625
106	55.2781	55.2781	55.2781	55.2781	55.2781	55.2781	55.2781	55.2781	55.2781	55.2781	55.2781	55.2781	55.2781	55.2781	55.2781	55.2781	55.2781	55.2781	55.2781	55.2781	55.2781	55.2781	55.2781	55.2781	55.2781	55.2781	55.2781	55.2781	55.2781	55.2781	55.2781	55.2781	55.2781	55.2781	55.2781	55.2781
107	58.3165	58.3165	58.3165	58.3165	58.3165	58.3165	58.3165	58.3165	58.3165	58.3165	58.3165	58.3165	58.3165	58.3165	58.3165	58.3165	58.3165	58.3165	58.3165	58.3165	58.3165	58.3165	58.3165	58.3165	58.3165	58.3165	58.3165	58.3165	58.3165	58.3165	58.3165	58.3165	58.3165	58.3165	58.3165	58.3165
108	61.4821	61.4821	61.4821	61.4821	61.4821	61.4821	61.4821	61.4821	61.4821	61.4821	61.4821	61.4821	61.4821	61.4821	61.4821	61.4821	61.4821	61.4821	61.4821	61.4821	61.4821	61.4821	61.4821	61.4821	61.4821	61.4821	61.4821	61.4821	61.4821	61.4821	61.4821	61.4821	61.4821	61.4821	61.4821	61.4821
109	64.7798	64.7798	64.7798	64.7798	64.7798	64.7798	64.7798	64.7798	64.7798	64.7798	64.7798	64.7798	64.7798	64.7798	64.7798	64.7798	64.7798	64.7798	64.7798	64.7798	64.7798	64.7798	64.7798	64.7798	64.7798	64.7798	64.7798	64.7798	64.7798	64.7798	64.7798	64.7798	64.7798	64.7798	64.7798	64.7798
110	68.2144	68.2144	68.2144	68.2144	68.2144	68.2144	68.2144	68.2144	68.2144	68.2144	68.2144	68.2144	68.2144	68.2144	68.2144	68.2144	68.2144	68.2144	68.2144	68.2144	68.2144	68.2144	68.2144	68.2144	68.2144	68.2144	68.2144	68.2144	68.2144	68.2144	68.2144	68.2144	68.2144	68.2144	68.2144	68.2144
111	71.7914	71.7914	71.7914	71.7914	71.7914	71.7914	71.7914	71.7914	71.7914	71.7914	71.7914	71.7914	71.7914	71.7914	71.7914	71.7914	71.7914	71.7914	71.7914	71.7914	71.7914	71.7914	71.7914	71.7914	71.7914	71.7914	71.7914	71.7914	71.7914	71.7914	71.7914	71.7914	71.7914	71.7914	71.7914	71.7914
112	75.516	75.516	75.516	75.516	75.516	75.516	75.516	75.516	75.516	75.516	75.516	75.516	75.516	75.516	75.516	75.516	75.516	75.516	75.516	75.516	75.516	75.516	75.516	75.516	75.516	75.516	75.516	75.516	75.516	75.516	75.516	75.516	75.516	75.516	75.516	75.516
113	79.394	79.394	79.394	79.394	79.394	79.394	79.394	79.394	79.394	79.394	79.394	79.394	79.394	79.394	79.394	79.394	79.394	79.394	79.394	79.394	79.394	79.394	79.394	79.394	79.394	79.394	79.394	79.394	79.394	79.394	79.394	79.394	79.394	79.394	79.394	79.394
114	83.4314	83.4314	83.4314	83.4314	83.4314	83.4314	83.4314	83.4314	83.4314	83.4314	83.4314	83.4314	83.4314	83.4314	83.4314	83.4314	83.4314	83.4314	83.4314	83.4314	83.4314	83.4314	83.4314	83.4314	83.4314	83.4314	83.4314	83.4314	83.4314	83.4314	83.4314	83.4314	83.4314	83.4314	83.4314	83.4314
115	87.6343	87.6343	87.6343	87.6343	87.6343	87.6343	87.6343	87.6343	87.6343	87.6343	87.6343	87.6343	87.6343	87.6343	87.6343	87.6343	87.6343	87.6343	87.6343	87.6343	87.6343	87.6343	87.6343	87.6343	87.6343	87.6343	87.6343	87.6343	87.6343	87.6343	87.6343	87.6343	87.6343	87.6343	87.6343	87.6343
116	92.0093	92.0093	92.0093	92.0093	92.0093	92.0093	92.0093	92.0093	92.0093	92.0093	92.0093	92.0093	92.0093	92.0093	92.0093	92.0093	92.0093	92.0093	92.0093	92.0093	92.0093	92.0093	92.0093	92.0093	92.0093	92.0093	92.0093	92.0093	92.0093	92.0093	92.0093	92.0093	92.0093	92.0093	92.0093	92.0093
117	96.5631	96.5631	96.5631	96.5631	96.5631	96.5631	96.5631	96.5631	96.5631	96.5631	96.5631	96.5631	96.5631	96.5631	96.5631	96.5631	96.5631	96.5631	96.5631	96.5631	96.5631	96.5631	96.5631	96.5631	96.5631	96.5631	96.5631	96.5631	96.5631	96.5631	96.5631	96.5631	96.5631	96.5631	96.5631	96.5631
118	101.303	101.303	101.303	101.303	101.303	101.303	101.303	101.303	101.303	101.303	101.303	101.303	101.303	101.303	101.303	101.303	101.303	101.303	101.303	101.303	101.303	101.303	101.303	101.303	101.303	101.303	101.303	101.303	101.303	101.303	101.303	101.303	101.303	101.303	101.303	101.303
119	106.236	106.236	106.236	106.236	106.236	106.236	106.236	106.236	106.236	106.236	106.236	106.236	106.236	106.236	106.236	106.236	106.236	106.236	106.236	106.236	106.236	106.236	106.236	106.236	106.236	106.236	106.236	106.236	106.236	106.236	106.236	106.236	106.236	106.236	106.236	106.236
120	111.369	111.369	111.369	111.369	111.369	111.369	111.369	111.369	111.369	111.369	111.369	111.369	111.369	111.369	111.369	111.369	111.369	111.369	111.369	111.369	111.369	111.369	111.369	111.369	111.369	111.369	111.369	111.369	111.369	111.369	111.369	111.369	111.369	111.369	111.369	111.369
121	116.712	116.712	116.712	116.712	116.712	116.712	116.712	116.712	116.712	116.712	116.712	116.712	116.712	116.712	116.712	116.712	116.712	116.712	116.712	116.712	116.712	116.712	116.712	116.712	116.712	116.712	116.712	116.712	116.712	116.712	116.712	116.712	116.712	116.712	116.712	116.712
122	122.271	122.271	122.271	122.271	122.271	122.271	122.271	122.271	122.271	122.271	122.271	122.271	122.271	122.271	122.271	122.271	122.271	122.271	122.271	122.271	122.271	122.271	122.271	122.271	122.271	122.271	122.271	122.271	122.271	122.271	122.271	122.271	122.271	122.271	122.271	122.271
123	128.057	128.057	128.057	128.057	128.057	128.057	128.057	128.057	128.057	128.057	128.057	128.057	128.057	128.057	128.057	128.057	128.057	128.057	128.057	128.057	128.057	128.057	128.057	128.057	128.057	128.057	128.057	128.057	128.057	128.057	128.057	128.057	128.057	128.057	128.057	128.057
124	134.077	134.077	134.077	134.077	134.077	134.077	134.077	134.077	134.077	134.077	134.077	134.077	134.077	134.077	134.077	134.077	134.077	134.077	134.077	134.077	134.077	134.077	134.077	134.077	134.077	134.077	134.077	134.077	134.077	134.077	134.077	134.077	134.077	134.077	134.077	134.077
125	140.341	140.341	140.341	140.341	140.341	140.341	140.341	140.341	140.341	140.341	140.341	140.341	140.341	140.341	140.341	140.341	140.341	140.341	140.341	140.341	140.341	140.341	140.341	140.341	140.341	140.341	140.341	140.341	140.341	140.341	140.341	140.341	140.341	140.341	140.341	140.341
126	146.86	146.86	146.86	146.86	146.86	146.86	146.86	146.86	146.86	146.86	146.86	146.86	146.86	146.86	146.86	146.86	146.86	146.86	146.86	146.86	146.86	146.86	146.86	146.86	146.86	146.86	146.86	146.86	146.86	146.86	146.86	146.86	146.86	146.86	146.86	146.86
127	153.642	153.642	153.642	153.642	153.642	153.642	153.642	153.642	153.642	153.642	153.642	153.642	153.642	153.642	153.642	153.642	153.642	153.642	153.642	153.642	153.642	153.642	153.642	153.642	153.642	153.642	153.642	153.642	153.642	153.642	153.642	153.642	153.642	153.642	153.642	153.642
128	160.699	160.699	160.699	160.699	160.699	160.699	160.699	160.699	160.699	160.699	160.699	160.699	160.699	160.699	160.699	160.699	160.699	160.699	160.699	160.699	160.699	160.699	160.699	160.699	160.699	160.699	160.699	160.699	160.699	160.699	160.699	160.699	160.699	160.699	160.699	160.699
129	168.042	168.042	168.042	168.042	168.042	168.042	168.042	168.042	168.042	168.042	168.042	168.042	168.042	168.042	168.042	168.042	168.042	168.042	168.042	168.042	168.042	168.042	168.042	168.042	168.042	168.042	168.042	168.042	168.042	168.042	168.042	168.042	168.042	168.042	168.042	168.042
130	175.682	175.682	175.682	175.682	175.682	175.682	175.682	175.682	175.682	175.682	175.682	175.682	175.682	175.682	175.682	175.682	175.682	175.682	175.682	175.682	175.682	175.682	175.682	175.682	175.682	175.682	175.682	175.682	175.682	175.682	175.682	175.682	175.682	175.682	175.682	175.682
131	183.631	183.631	183.631	183.631	183.631	183.631	183.631	183.631	183.631	183.631	183.631	183.631	183.631	183.631	183.631	183.631	183.631	183.631	183.631	183.631	183.631	183.631	183.631	183.631	183.631	183.631	183.631	183.631	183.631	183.631	183.631	183.631	183.631	183.631	183.631	183.631
132	191.901	191.901	191.901	191.901	191.901	191.901	191.901	191.901	191.901	191.901	191.901	191.901	191.901	191.901	191.901	191.901	191.901	191.901	191.901	191.901	191.901	191.901	191.901	191.901	191.901	191.901	191.901	191.901	191.901	191.901	191.901	191.901	191.901	191.901	191.901	191.901
133	200.506	200.506	200.506	200.506	200.506	200.506	200.506	200.506	200.506	200.506	200.506	200.506	200.506	200.506	200.506	200.506	200.506	200.506	200.506	200.506	200.506	200.506	200.506	200.506	200.506	200.506	200.506	200.506	200.506	200.506	200.506	200.506	200.506	200.506	200.506	200.506
134	209.459	209.459	209.459	209.459	209.459	209.459	209.459	209.459	209.459	209.459	209.459	209.459	209.459	209.459	209.459	209.459	209.459	209.459	209.459	209.459	209.459	209.459	209.459	209.459	209.459	209.459	209.459	209.459	209.459	209.459	209.459	209.459	209.459	209.459	209.459	209.459
135	218.774	218.774	218.774	218.774	218.774	218.774	218.774	218.774	218.774	218.774	218.774	218.774	218.774	218.774	218.774	218.774	218.774	218.774	218.774	218.774	218.774	218.774	218.774	218.774	218.774	218.774	218.774	218.774	218.774	218.774	218.774	218.774	218.774	218.774	218.774	218.774
136	228.465	228.465	228.465	228.465	228.465	228.465	228.465	228.465	228.465	228.465	228.465	228.465	228.465	228.465	228.465	228.465	228.465	228.465	228.465	228.465	228.465	228.465	228.465	228.465	228.465	228.465	228.465	228.465	228.465	228.465	228.465	228.465	228.465	228.465	228.465	228.465
137	238.547	238.547	238.547	238.547	238.547	238.547	238.547	238.547	238.547	238.547	238.547	238.547	238.547	238.547	238.547	238.547	238.547	238.547	238.547	238.547	238.547	238.547	238.547	238.547	238.547	238.547	238.547	238.547	238.547	238.547	238.547	238.547	238.547	238.547	238.547	238.547
138	249.037	249.037	249.037	249.037	249.037	249.037	249.037	249.037	249.037	249.037	249.037	249.037	249.037	249.037	249.037	249.037	249.037	249.037	249.037	249.037	249.037	249.037	249.037	249.037	249.037	249.037	249.037	249.037	249.037	249.037	249.037	249.037	249.037	249.037	249.037	249.037
139	259.951	259.951	259.951	259.951	259.951	259.951	259.951	259.951	259.951	259.951	259.951	259.951	259.951	259.951	259.951	259.951	259.951	259.951	259.951	259.951	259.951	259.951	259.951	259.951	259.951	259.951	259.951	259.951	259.951	259.951	259.951	259.951	259.951	259.951	259.951	259.951
140	271.306	271.306	271.306	271.306	271.306	271.306	271.306	271.306	271.306	271.306	271.306	271.306	271.306	271.306	271.306	271.306	271.306	271.306	271.306	271.306	271.306	271.306	271.306	271.306	271.306	271.306	271.306	271.306	271.306	271.306	271.306	271.306	271.306	271.306	271.306	271.306
141	283.119	283.119	283.119	283.119	283.119	283.119	283.119	283.119	283.119	283.119	283.119	283.119	283.119	283.119	283.119	283.119	283.119	283.119	283.119	283.119	283.119	283.119	283.119	283.119	283.119	283.119	283.119	283.119	283.119	283.119	283.119	283.119	283.119	283.119	283.119	283.119
142	295.409	295.409	295.409	295.409	295.409	295.409	295.409	295.409	295.409	295.409	295.409	295.409	295.409	295.409	295.409	295.409	295.409	295.409	295.409	295.409	295.409	295.409	295.409	295.409	295.409	295.409	295.409	295.409	295.409	295.409	295.409	295.409	295.409	295.409	295.409	295.409
143	308.196	308.196	308.196	308.196	308.196	308.196	308.196	308.196	308.196	308.196	308.196	308.196	308.196	308.196	308.196	308.196	308.196	308.196	308.196	308.196	308.196	308.196	308.196	308.196	308.196	308.196	308.196	308.196	308.196	308.196	308.196	308.196	308.196	308.196	308.196	308.196
144	321.498	321.498	321.498	321.498	321.498	321.498	321.498	321.498	321.498	321.498	321.498	321.498	321.498	321.498	321.498	321.498	321.498	321.498	321.498	321.498	321.498	321.498	321.498	321.498	321.498	321.498	321.498	321.498	321.498	321.498	321.498	321.498	321.498	321.498	321.498	321.498
145	335.338	335.338	335.338	335.338	335.338	335.338	335.338	335.338	335.338	335.338	335.338	335.338	335.338	335.338	335.338	335.338	335.338	335.338	335.338	335.338	335.338	335.338	335.338	335.338	335.338	335.338	335.338	335.338	335.338	335.338	335.338	335.338	335.338	335.338	335.338	335.338
146	349.737	349.737	349.737	349.737	349.737	349.737	349.737	349.737	349.737	349.737	349.737	349.737	349.737	349.737	349.737	349.737	349.737	349.737	349.737	349.737	349.737	349.737	349.737	349.737	349.737	349.737	349.737	349.737	349.737	349.737	349.737	349.737	349.737	349.737	349.737	349.737
147	364.716	364.716	364.716	364.716	364.716	364.716	364.716	364.716	364.716	364.716	364.716	364.716	364.716	364.716	364.716	364.716	364.716	364.716	364.716	364.716	364.716	364.716	364.716	364.716	364.716	364.716	364.716	364.716	364.716	364.716	364.716	364.716	364.716	364.716	364.716	364.716
148	380.301	380.301	380.301	380.301	380.301	380.301	380.301	380.301	380.301	380.301	380.301	380.301	380.301	380.301	380.301	380.301	380.301	380.301	380.301	380.301	380.301	380.301	380.301	380.301	380.301	380.301	380.301	380.301	380.301	380.301	380.301	380.301	380.301	380.301	380.301	380.301
149	396.514	396.514	396.514	396.514	396.514	396.514	396.514	396.514	396.514	396.514	396.514	396.514	396.514	396.514	396.514	396.514	396.514	396.514	396.514	396.514	396.514	396.514	396.514	396.514	396.514	396.514	396.514	396.514	396.514	396.514	396.514	396.514	396.514	396.514	396.514	396.514
150	413.382	413.382	413.382	413.382	413.382	413.382	413.382	413.382	413.382	413.382	413.382	413.382	413.382	413.382	413.382	413.382	413.382	413.382	413.382	413.382	413.382	413.382	413.382	413.382	413.382	413.382	413.382	413.382	413.382	413.382	413.382	413.382	413.382	413.382	413.382	413.382
151	430.931	430.931	430.931	430.931	430.931	430.931	430.931	430.931	430.931	430.931	430.931	430.931	430.931	430.931	430.931	430.931	430.931	430.931	430.931	430.931	430.931	430.931	430.931	430.931	430.931	430.931	430.931	430.931	430.931	430.931	430.931	430.931	430.931	430.931	430.931	430.931
152	449.188	449.188	449.188	449.188	449.188	449.188	449.188	449.188	449.188	449.188	449.188	449.188	449.188	449.188	449.188	449.188	449.188	449.188	449.188	449.188	449.188	449.188	449.188	449.188	449.188	449.188	449.188	449.188	449.188	449.188	449.188	449.188	449.188	449.188	449.188	449.188
153	468.182	468.182	468.182	468.182	468.182	468.182	468.182	468.182	468.182	468.182	468.182	468.182	468.182	468.182	468.182	468.182	468.182	468.182	468.182	468.182	468.182	468.182	468.182	468.182	468.182	468.182	468.182	468.182	468.182	468.182	468.182	468.182	468.182	468.182	468.182	468.182
154	487.942	487.942	487.942	487.942	487.942	487.942	487.942	487.942	487.942	487.942	487.942	487.942	487.942	487.942	487.942	487.942	487.942	487.942	487.942	487.942	487.942	487.942	487.942	487.942	487.942	487.942	487.942	487.942	487.942	487.942	487.942	487.942	487.942	487.942	487.942	487.942
155	508.5	508.5	508.5	508.5	508.5	508.5	508.5	508.5	508.5	508.5	508.5	508.5	508.5	508.5	508.5	508.5	508.5	508.5	508.5	508.5	508.5	508.5	508.5	508.5	508.5	508.5	508.5	508.5	508.5	508.5	508.5	508.5	508.5	508.5	508.5	508.5
156	529.887	529.887	529.887	529.887	529.887	529.887	529.887	529.887	529.887	529.887	529.887	529.887	529.887	529.887	529.887	529.887	529.887	529.887	529.887	529.887	529.887	529.887	529.887	529.887	529.887	529.887	529.887	529.887	529.887	529.887	529.887	529.887	529.887	529.887	529.887	529.887
157	552.137	552.137	552.137	552.137	552.137	552.137	552.137	552.137	552.137	552.137	552.137	552.137	552.137	552.137	552.137	552.137	552.137	552.137	552.137	552.137	552.137	552.137	552.137	552.137	552.137	552.137	552.137	552.137	552.137	552.137	552.137	552.137	552.137	552.137	552.137	552.137
158	575.285	575.285	575.285	575.285	575.285	575.285	575.285	575.285	575.285	575.285	575.285	575.285	575.285	575.285	575.285	575.285	575.285	575.285	575.285	575.285	575.285	575.285	575.285	575.285	575.285	575.285	575.285	575.285	575.285	575.285	575.285	575.285	575.285	575.285	575.285	575.285
159	599.367	599.367	599.367	599.367	599.367	599.367	599.367	599.367	599.367	599.367	599.367	599.367	599.367	599.367	599.367	599.367	599.367	599.367	599.367	599.367	599.367	599.367	599.367	599.367	599.367	599.367	599.367	599.367	599.367	599.367	599.367	599.367	599.367	599.367	599.367	599.367
160	624.421	624.421	624.421	624.421	624.421	624.421	624.421	624.421	624.421	624.421	624.421	624.421	624.421	624.421	624.421	624.421	624.421	624.421	624.421	624.421	624.421	624.421	624.421	624.421	624.421	624.421	624.421	624.421	624.421	624.421	624.421	624.421	624.421	624.421	624.421	624.421
161	631.83	631.83	631.83	631.83	631.83	631.83	631.83	631.83	631.83	631.83	631.83	631.83	631.83	631.83	631.83	631.83	631.83	631.83	631.83	631.83	631.83	631.83	631.83	631.83	631.83	631.83	631.83	631.83	631.83	631.83	631.83	631.83	631.83	631.83	631.83	631.83
162	638.687	638.687	638.687	638.687	638.687	638.687	638.687	638.687	638.687	638.687	638.687	638.687	638.687	638.687	638.687	638.687	638.687	638.687	638.687	638.687	638.687	638.687	638.687	638.687	638.687	638.687	638.687	638.687	638.687	638.687	638.687	638.687	638.687	638.687	638.687	638.687
163	646.207	646.207	646.207	646.207	646.207	646.207	646.207	646.207	646.207	646.207	646.207	646.207	646.207	646.207	646.207	646.207	646.207	646.207	646.207	646.207	646.207	646.207	646.207	646.207	646.207	646.207	646.207	646.207	646.207	646.207	646.207	646.207	646.207	646.207	646.207	646.207
164	654.362	654.362	654.362	654.362	654.362	654.362	654.362	654.362	654.362	654.362	654.362	654.362	654.362	654.362	654.362	654.362	654.362	654.362	654.362	654.362	654.362	654.362	654.362	654.362	654.362	654.362	654.362	654.362	654.362	654.362	654.362	654.362	654.362	654.362	654.362	654.362
165	663.121	663.121	663.121	663.121	663.121	663.121	663.121	663.121	663.121	663.121	663.121	663.121	663.121	663.121	663.121	663.121	663.121	663.121	663.121	663.121	663.121	663.121	663.121	663.121	663.121	663.121	663.121	663.121	663.121	663.121	663.121	663.121	663.121	663.121	663.121	663.121
166	672.447	672.447	672.447	672.447	672.447	672.447	672.447	672.447	672.447	672.447	672.447	672.447	672.447	672.447	672.447	672.447	672.447	672.447	672.447	672.447	672.447	672.447	672.447	672.447	672.447	672.447	672.447	672.447	672.447	672.447	672.447	672.447	672.447	672.447	672.447	672.447
167	682.304	682.304	682.304	682.304	682.304	682.304	682.304	682.304	682.304	682.304	682.304	682.304	682.304	682.304	682.304	682.304	682.304	682.304	682.304	682.304	682.304	682.304	682.304	682.304	682.304	682.304	682.304	682.304	682.304	682.304	682.304	682.304	682.304	682.304	682.304	682.304
168	692.654	692.654	692.654	692.654	692.654	692.654	692.654	692.654	692.654	692.654	692.654	692.654	692.654	692.654	692.654	692.654	692.654	692.654	692.654	692.654	692.654	692.654	692.654	692.654	692.654	692.654	692.654	692.654	692.654	692.654	692.654	692.654	692.654	692.654	692.654	692.654
169	703.46	703.46	703.46	703.46	703.46	703.46	703.46	703.46	703.46	703.46	703.46	703.46	703.46	703.46	703.46	703.46	703.46	703.46	703.46	703.46	703.46	703.46	703.46	703.46	703.46	703.46	703.46	703.46	703.46	703.46	703.46	703.46	703.46	703.46	703.46	703.46
170	714.685	714.685	714.685	714.685	714.685	714.685	714.685	714.685	714.685	714.685	714.685	714.685	714.685	714.685	714.685	714.685	714.685	714.685	714.685	714.685	714.685	714.685	714.685	714.685	714.685	714.685	714.685	714.685	714.685	714.685	714.685	714.685	714.685	714.685	714.685	714.685
171	726.294	726.294	726.294	726.294	726.294	726.294	726.294	726.294	726.294	726.294	726.294	726.294	726.294	726.294	726.294	726.294	726.294	726.294	726.294	726.294	726.294	726.294	726.294	726.294	726.294	726.294	726.294	726.294	726.294	726.294	726.294	726.294	726.294	726.294	726.294	726.294
172	738.251	738.251	738.251	738.251	738.251	738.251	738.251	738.251	738.251	738.251	738.251	738.251	738.251	738.251	738.251	738.251	738.251	738.251	738.251	738.251	738.251	738.251	738.251	738.251	738.251	738.251	738.251	738.251	738.251	738.251	738.251	738.251	738.251	738.251	738.251	738.251
173	750.526	750.526	750.526	750.526	750.526	750.526	750.526	750.526	750.526	750.526	750.526	750.526	750.526	750.526	750.526	750.526	750.526	750.526	750.526	750.526	750.526	750.526	750.526	750.526	750.526	750.526	750.526	750.526	750.526	750.526	750.526	750.526	750.526	750.526	750.526	750.526
174	763.086	763.086	763.086	763.086	763.086	763.086	763.086	763.086	763.086	763.086	763.086	763.086	763.086	763.086	763.086	763.086	763.086	763.086	763.086	763.086	763.086	763.086	763.086	763.086	763.086	763.086	763.086	763.086	763.086	763.086	763.086	763.086	763.086	763.086	763.086	763.086
175	775.903	775.903	775.903	775.903	775.903	775.903	775.903	775.903	775.903	775.903	775.903	775.903	775.903	775.903	775.903	775.903	775.903	775.903	775.903	775.903	775.903	775.903	775.903	775.903	775.903	775.903	775.903	775.903	775.903	775.903	775.903	775.903	775.903	775.903	775.903	775.903
176	788.949	788.949	788.949	788.949	788.949	788.949	788.949	788.949	788.949	788.949	788.949	788.949	788.949	788.949	788.949	788.949	788.949	788.949	788.949	788.949	788.949	788.949	788.949	788.949	788.949	788.949	788.949	788.949	788.949	788.949	788.949	788.949	788.949	788.949	788.949	788.949
177	802.2	802.2	802.2	802.2	802.2	802.2	802.2	802.2	802.2	802.2	802.2	802.2	802.2	802.2	802.2	802.2	802.2	802.2	802.2	802.2	802.2	802.2	802.2	802.2	802.2	802.2	802.2	802.2	802.2	802.2	802.2	802.2	802.2	802.2	802.2	802.2
178	815.631	815.631	815.631	815.631	815.631	815.631	815.631	815.631	815.631	815.631	815.631	815.631	815.631	815.631	815.631	815.631	815.631	815.631	815.631	815.631	815.631	815.631	815.631	815.631	815.631	815.631	815.631	815.631	815.631	815.631	815.631	815.631	815.631	815.631	815.631	815.631
179	829.221	829.221	829.221	829.221	829.221	829.221	829.221	829.221	829.221	829.221	829.221	829.221	829.221	829.221	829.221	829.221	829.221	829.221	829.221	829.221	829.221	829.221	829.221	829.221	829.221	829.221	829.221	829.221	829.221	829.221	829.221	829.221	829.221	829.221	829.221	829.221
180	842.949	842.949	842.949	842.949	842.949	842.949	842.949	842.949	842.949	842.949	842.949	842.949	842.949	842.949	842.949	842.949	842.949	842.949	842.949	842.949	842.949	842.949	842.949	842.949	842.949	842.949	842.949	842.949	842.949	842.949	842.949	842.949	842.949	842.949	842.949	842.949
181	856.796	856.796	856.796	856.796	856.796	856.796	856.796	856.796	856.796	856.796	856.796	856.796	856.796	856.796	856.796	856.796	856.796	856.796	856.796	856.796	856.796	856.796	856.796	856.796	856.796	856.796	856.796	856.796	856.796	856.796	856.796	856.796	856.796	856.796	856.796	856.796
182	870.745	870.745	870.745	870.745	870.745	870.745	870.745	870.745	870.745	870.745	870.745	870.745	870.745	870.745	870.745	870.745	870.745	870.745	870.745	870.745	870.745	870.745	870.745	870.745	870.745	870.745	870.745	870.745	870.745	870.745	870.745	870.745	870.745	870.745	870.745	870.745
183	884.78	884.78	884.78	884.78	884.78	884.78	884.78	884.78	884.78	884.78	884.78	884.78	884.78	884.78	884.78	884.78	884.78	884.78	884.78	884.78	884.78	884.78	884.78	884.78	884.78	884.78	884.78	884.78	884.78	884.78	884.78	884.78	884.78	884.78	884.78	884.78
184	898.886	898.886	898.886	898.886	898.886	898.886	898.886	898.886	898.886	898.886	898.886	898.886	898.886	898.886	898.886	898.886	898.886	898.886	898.886	898.886	898.886	898.886	898.886	898.886	898.886	898.886	898.886	898.886	898.886	898.886	898.886	898.886	898.886	898.886	898.886	898.886
185	913.049	913.049	913.049	913.049	913.049	913.049	913.049	913.049	913.049	913.049	913.049	913.049	913.049	913.049	913.049	913.049	913.049	913.049	913.049	913.049	913.049	913.049	913.049	913.049	913.049	913.049	913.049	913.049	913.049	913.049	913.049	913.049	913.049	913.049	913.049	913.049
186	927.257	927.257	927.257	927.257	927.257	927.257	927.257	927.257	927.257	927.257	927.257	927.257	927.257	927.257	927.257	927.257	927.257	927.257	927.257	927.257	927.257	927.257	927.257	927.257	927.257	927.257	927.257	927.257	927.257	927.257	927.257	927.257	927.257	927.257	927.257	927.257
187	941.499	941.499	941.499	941.499	941.499	941.499	941.499	941.499	941.499	941.499	941.499	941.499	941.499	941.499	941.499	941.499	941.499	941.499	941.499	941.499	941.499	941.499	941.499	941.499	941.499	941.499	941.499	941.499	941.499	941.499	941.499	941.499	941.499	941.499	941.499	941.499
188	955.763	955.763	955.763	955.763	955.763	955.763	955.763	955.763	955.763	955.763	955.763	955.763	955.763	955.763	955.763	955.763	955.763	955.763	955.763	955.763	955.763	955.763	955.763	955.763	955.763	955.763	955.763	955.763	955.763	955.763	955.763	955.763	955.763	955.763	955.763	955.763
189	970.04	970.04	970.04	970.04	970.04	970.04	970.04	970.04	970.04	970.04	970.04	970.04	970.04	970.04	970.04	970.04	970.04	970.04	970.04	970.04	970.04	970.04	970.04	970.04	970.04	970.04	970.04	970.04	970.04	970.04	970.04	970.04	970.04	970.04	970.04	970.04
190	984.322	984.322	984.322	984.322	984.322	984.322	984.322	984.322	984.322	984.322	984.322	984.322	984.322	984.322	984.322	984.322	984.322	984.322	984.322	984.322	984.322	984.322	984.322	984.322	984.322	984.322	984.322	984.322	984.322	984.322	984.322	984.322	984.322	984.322	984.322	984.322
191	998.601	998.601	998.601	998.601	998.601	998.601	998.601	998.601	998.601	998.601	998.601	998.601	998.601	998.601	998.601	998.601	998.601	998.601	998.601	998.601	998.601	998.601	998.601	998.601	998.601	998.601	998.601	998.601	998.601	998.601	998.601	998.601	998.601	998.601	998.601	998.601
192	1012.87	1012.87	1012.87	1012.87	1012.87	1012.87	1012.87	1012.87	1012.87	1012.87	1012.87	1012.87	1012.87	1012.87	1012.87	1012.87	1012.87	1012.87	1012.87	1012.87	1012.87	1012.87	1012.87	1012.87	1012.87	1012.87	1012.87	1012.87	1012.87	1012.87	1012.87	1012.87	1012.87	1012.87	1012.87	1012.87
193	1027.12	1027.12	1027.12	1027.12	1027.12	1027.12	1027.12	1027.12	1027.12	1027.12	1027.12	1027.12	1027.12	1027.12	1027.12	1027.12	1027.12	1027.12	1027.12	1027.12	1027.12	1027.12	1027.12	1027.12	1027.12	1027.12	1027.12	1027.12	1027.12	1027.12	1027.12	1027.12	1027.12	1027.12	1027.12	1027.12
194	1041.34	1041.34	1041.34	1041.34	1041.34	1041.34	1041.34	1041.34	1041.34	1041.34	1041.34	1041.34	1041.34	1041.34	1041.34	1041.34	1041.34	1041.34	1041.34	1041.34	1041.34	1041.34	1041.34	1041.34	1041.34	1041.34	1041.34	1041.34	1041.34	1041.34	1041.34	1041.34	1041.34	1041.34	1041.34	1041.34
195	1055.54	1055.54	1055.54	1055.54	1055.54	1055.54	1055.54	1055.54	1055.54	1055.54	1055.54	1055.54	1055.54	1055.54	1055.54	1055.54	1055.54	1055.54	1055.54	1055.54	1055.54	1055.54	1055.54	1055.54	1055.54	1055.54	1055.54	1055.54	1055.54	1055.54	1055.54	1055.54	1055.54	1055.54	1055.54	1055.54
196	1069.7	1069.7	1069.7	1069.7	1069.7	1069.7	1069.7	1069.7	1069.7	1069.7	1069.7	1069.7	1069.7	1069.7	1069.7	1069.7	1069.7	1069.7	1069.7	1069.7	1069.7	1069.7	1069.7	1069.7	1069.7	1069.7	1069.7	1069.7	1069.7	1069.7	1069.7	1069.7	1069.7	1069.7	1069.7	1069.7
197	1083.83	1083.83	1083.83	1083.83	1083.83	1083.83	1083.83	1083.83	1083.83	1083.83	1083.83	1083.83	1083.83	1083.83	1083.83	1083.83	1083.83	1083.83	1083.83	1083.83	1083.83	1083.83	1083.83	1083.83	1083.83	1083.83	1083.83	1083.83	1083.83	1083.83	1083.83	1083.83	1083.83	1083.83	1083.83	1083.83
198	1097.91	1097.91	1097.91	1097.91	1097.91	1097.91	1097.91	1097.91	1097.91	1097.91	1097.91	1097.91	1097.91	1097.91	1097.91	1097.91	1097.91	1097.91	1097.91	1097.91	1097.91	1097.91	1097.91	1097.91	1097.91	1097.91	1097.91	1097.91	1097.91	1097.91	1097.91	1097.91	1097.91	1097.91	1097.91	1097.91
199	1111.94	1111.94	1111.94	1111.94	1111.94	1111.94	1111.94	1111.94	1111.94	1111.94	1111.94	1111.94	1111.94	1111.94	1111.94	1111.94	1111.94	1111.94	1111.94	1111.94	1111.94	1111.94	1111.94	1111.94	1111.94	1111.94	1111.94	1111.94	1111.94	1111.94	1111.94	1111.94	1111.94	1111.94	1111.94	1111.94
200	1125.92	1125.92	1125.92	1125.92	1125.92	1125.92	1125.92	1125.92	1125.92	1125.92	1125.92	1125.92	1125.92	1125.92	1125.92	1125.92	1125.92	1125.92	1125.92	1125.92	1125.92	1125.92	1125.92	1125.92	1125.92	1125.92	1125.92	1125.92	1125.92	1125.92	1125.92	1125.92	1125.92	1125.92	1125.92	1125.92
201	1139.6	1139.6	1139.6	1139.6	1139.6	1139.6	1139.6	1139.6	1139.6	1139.6	1139.6	1139.6	1139.6	1139.6	1139.6	1139.6	1139.6	1139.6	1139.6	1139.6	1139.6	1139.6	1139.6	1139.6	1139.6	1139.6	1139.6	1139.6	1139.6	1139.6	1139.6	1139.6	1139.6	1139.6	1139.6	1139.6
202	1153.2	1153.2	1153.2	1153.2	1153.2	1153.2	1153.2	1153.2	1153.2	1153.2	1153.2	1153.2	1153.2	1153.2	1153.2	1153.2	1153.2	1153.2	1153.2	1153.2	1153.2	1153.2	1153.2	1153.2	1153.2	1153.2	1153.2	1153.2	1153.2	1153.2	1153.2	1153.2	1153.2	1153.2	1153.2	1153.2
203	1166.75	1166.75	1166.75	1166.75	1166.75	1166.75	1166.75	1166.75	1166.75	1166.75	1166.75	1166.75	1166.75	1166.75	1166.75	1166.75	1166.75	1166.75	1166.75	1166.75	1166.75	1166.75	1166.75	1166.75	1166.75	1166.75	1166.75	1166.75	1166.75	1166.75	1166.75	1166.75	1166.75	1166.75	1166.75	1166.75
204	1180.23	1180.23	1180.23	1180.23	1180.23	1180.23	1180.23	1180.23	1180.23	1180.23	1180.23	1180.23	1180.23	1180.23	1180.23	1180.23	1180.23	1180.23	1180.23	1180.23	1180.23	1180.23	1180.23	1180.23	1180.23	1180.23	1180.23	1180.23	1180.23	1180.23	1180.23	1180.23	1180.23	1180.23	1180.23	1180.23
205	1193.66	1193.66	1193.66	1193.66	1193.66	1193.66	1193.66	1193.66	1193.66	1193.66	1193.66	1193.66	1193.66	1193.66	1193.66	1193.66	1193.66	1193.66	1193.66	1193.66	1193.66	1193.66	1193.66	1193.66	1193.66	1193.66	1193.66	1193.66	1193.66	1193.66	1193.66	1193.66	1193.66	1193.66	1193.66	1193.66
206	1207.01	1207.01	1207.01	1207.01	1207.01	1207.01	1207.01	1207.01	1207.01	1207.01	1207.01	1207.01	1207.01	1207.01	1207.01	1207.01	1207.01	1207.01	1207.01	1207.01	1207.01	1207.01	1207.01	1207.01	1207.01	1207.01	1207.01	1207.01	1207.01	1207.01	1207.01	1207.01	1207.01	1207.01	1207.01	1207.01
207	1220.3	1220.3	1220.3	1220.3	1220.3	1220.3	1220.3	1220.3	1220.3	1220.3	1220.3	1220.3	1220.3	1220.3	1220.3	1220.3	1220.3	1220.3	1220.3	1220.3	1220.3	1220.3	1220.3	1220.3	1220.3	1220.3	1220.3	1220.3	1220.3	1220.3	1220.3	1220.3	1220.3	1220.3	1220.3	1220.3
208	1233.51	1233.51	1233.51	1233.51	1233.51	1233.51	1233.51	1233.51	1233.51	1233.51	1233.51	1233.51	1233.51	1233.51	1233.51	1233.51	1233.51	1233.51	1233.51	1233.51	1233.51	1233.51	1233.51	1233.51	1233.51	1233.51	1233.51	1233.51	1233.51	1233.51	1233.51	1233.51	1233.51	1233.51	1233.51	1233.51
209	1246.65	1246.65	1246.65	1246.65	1246.65	1246.65	1246.65	1246.65	1246.65	1246.65	1246.65	1246.65	1246.65	1246.65	1246.65	1246.65	1246.65	1246.65	1246.65	1246.65	1246.65	1246.65	1246.65	1246.65	1246.65	1246.65	1246.65	1246.65	1246.65	1246.65	1246.65	1246.65	1246.65	1246.65	1246.65	1246.65
210	1259.71	1259.71	1259.71	1259.71	1259.71	1259.71	1259.71	1259.71	1259.71	1259.71	1259.71	1259.71	1259.71	1259.71	1259.71	1259.71	1259.71	1259.71	1259.71	1259.71	1259.71	1259.71	1259.71	1259.71	1259.71	1259.71	1259.71	1259.71	1259.71	1259.71	1259.71	1259.71	1259.71	1259.71	1259.71	1259.71
211	1272.69	1272.69	1272.69	1272.69	1272.69	1272.69	1272.69	1272.69	1272.69	1272.69	1272.69	1272.69	1272.69	1272.69	1272.69	1272.69	1272.69	1272.69	1272.69	1272.69	1272.69	1272.69	1272.69	1272.69	1272.69	1272.69	1272.69	1272.69	1272.69	1272.69	1272.69	1272.69	1272.69	1272.69	1272.69	1272.69
212	1285.58	1285.58	1285.58	1285.58	1285.58	1285.58	1285.58	1285.58	1285.58	1285.58	1285.58	1285.58	1285.58	1285.58	1285.58	1285.58	1285.58	1285.58	1285.58	1285.58	1285.58	1285.58	1285.58	1285.58	1285.58	1285.58	1285.58	1285.58	1285.58	1285.58	1285.58	1285.58	1285.58	1285.58	1285.58	1285.58
213	1298.39	1298.39	1298.39	1298.39	1298.39	1298.39	1298.39	1298.39	1298.39	1298.39	1298.39	1298.39	1298.39	1298.39	1298.39	1298.39	1298.39	1298.39	1298.39	1298.39	1298.39	1298.39	1298.39	1298.39	1298.39	1298.39	1298.39	1298.39	1298.39	1298.39	1298.39	1298.39	1298.39	1298.39	1298.39	1298.39
214	1311.12	1311.12	1311.12	1311.12	1311.12	1311.12	1311.12	1311.12	1311.12	1311.12	1311.12	1311.12	1311.12	1311.12	1311.12	1311.12	1311.12	1311.12	1311.12	1311.12	1311.12	1311.12	1311.12	1311.12	1311.12	1311.12	1311.12	1311.12	1311.12	1311.12	1311.12	1311.12	1311.12	1311.12	1311.12	1311.12
215	1323.76	1323.76	1323.76	1323.76	1323.76	1323.76	1323.76	1323.76	1323.76	1323.76	1323.76	1323.76	1323.76	1323.76	1323.76	1323.76	1323.76	1323.76	1323.76	1323.76	1323.76	1323.76	1323.76	1323.76	1323.76	1323.76	1323.76	1323.76	1323.76	1323.76	1323.76	1323.76	1323.76	1323.76	1323.76	1323.76
216	1336.31	1336.31	1336.31	1336.31	1336.31	1336.31	1336.31	1336.31	1336.31	1336.31	1336.31	1336.31	1336.31	1336.31	1336.31	1336.31	1336.31	1336.31	1336.31	1336.31	1336.31	1336.31	1336.31	1336.31	1336.31	1336.31	1336.31	1336.31	1336.31	1336.31	1336.31	1336.31	1336.31	1336.31	1336.31	1336.31
217	1348.76	1348.76	1348.76	1348.76	1348.76	1348.76	1348.76	1348.76	1348.76	1348.76	1348.76	1348.76	1348.76	1348.76	1348.76	1348.76	1348.76	1348.76	1348.76	1348.76	1348.76	1348.76	1348.76	1348.76	1348.76	1348.76	1348.76	1348.76	1348.76	1348.76	1348.76	1348.76	1348.76	1348.76	1348.76	1348.76
218	1361.13	1361.13	1361.13	1361.13	1361.13	1361.13	1361.13	1361.13	1361.13	1361.13	1361.13	1361.13	1361.13	1361.13	1361.13	1361.13	1361.13	1361.13	1361.13	1361.13	1361.13	1361.13	1361.13	1361.13	1361.13	1361.13	1361.13	1361.13	1361.13	1361.13	1361.13	1361.13	1361.13	1361.13	1361.13	1361.13
219	1373.4	1373.4	1373.4	1373.4	1373.4	1373.4	1373.4	1373.4	1373.4	1373.4	1373.4	1373.4	1373.4	1373.4	1373.4	1373.4	1373.4	1373.4	1373.4	1373.4	1373.4	1373.4	1373.4	1373.4	1373.4	1373.4	1373.4	1373.4	1373.4	1373.4	1373.4	1373.4	1373.4	1373.4	1373.4	1373.4
220	1385.58	1385.58	1385.58	1385.58	1385.58	1385.58	1385.58	1385.58	1385.58	1385.58	1385.58	1385.58	1385.58	1385.58	1385.58	1385.58	1385.58	1385.58	1385.58	1385.58	1385.58	1385.58	1385.58	1385.58	1385.58	1385.58	1385.58	1385.58	1385.58	1385.58	1385.58	1385.58	1385.58	1385.58	1385.58	1385.58
221	1397.67	1397.67	1397.67	1397.67	1397.67	1397.67	1397.67	1397.67	1397.67	1397.67	1397.67	1397.67	1397.67	1397.67	1397.67	1397.67	1397.67	1397.67	1397.67	1397.67	1397.67	1397.67	1397.67	1397.67	1397.67	1397.67	1397.67	1397.67	1397.67	1397.67	1397.67	1397.67	1397.67	1397.67	1397.67	1397.67
222	1409.66	1409.66	1409.66	1409.66	1409.66	1409.66	1409.66	1409.66	1409.66	1409.66	1409.66	1409.66	1409.66	1409.66	1409.66	1409.66	1409.66	1409.66	1409.66	1409.66	1409.66	1409.66	1409.66	1409.66	1409.66	1409.66	1409.66	1409.66	1409.66	1409.66	1409.66	1409.66	1409.66	1409.66	1409.66	1409.66
223	1421.55	1421.55	1421.55	1421.55	1421.55	1421.55	1421.55	1421.55	1421.55	1421.55	1421.55	1421.55	1421.55	1421.55	1421.55	1421.55	1421.55	1421.55	1421.55	1421.55	1421.55	1421.55	1421.55	1421.55	1421.55	1421.55	1421.55	1421.55	1421.55	1421.55	1421.55	1421.55	1421.55	1421.55	1421.55	1421.55
224	1433.36	1433.36	1433.36	1433.36	1433.36	1433.36	1433.36	1433.36	1433.36	1433.36	1433.36	1433.36	1433.36	1433.36	1433.36	1433.36	1433.36	1433.36	1433.36	1433.36	1433.36	1433.36	1433.36	1433.36	1433.36	1433.36	1433.36	1433.36	1433.36	1433.36	1433.36	1433.36	1433.36	1433.36	1433.36	1433.36
225	1445.06	1445.06	1445.06	1445.06	1445.06	1445.06	1445.06	1445.06	1445.06	1445.06	1445.06	1445.06	1445.06	1445.06	1445.06	1445.06	1445.06	1445.06	1445.06	1445.06	1445.06	1445.06	1445.06	1445.06	1445.06	1445.06	1445.06	1445.06	1445.06	1445.06	1445.06	1445.06	1445.06	1445.06	1445.06	1445.06
226	1456.67	1456.67	1456.67	1456.67	1456.67	1456.67	1456.67	1456.67	1456.67	1456.67	1456.67	1456.67	1456.67	1456.67	1456.67	1456.67	1456.67	1456.67	1456.67	1456.67	1456.67	1456.67	1456.67	1456.67	1456.67	1456.67	1456.67	1456.67	1456.67	1456.67	1456.67	1456.67	1456.67	1456.67	1456.67	1456.67
227	1468.18	1468.18	1468.18	1468.18	1468.18	1468.18	1468.18	1468.18	1468.18	1468.18	1468.18	1468.18	1468.18	1468.18	1468.18	1468.18	1468.18	1468.18	1468.18	1468.18	1468.18	1468.18	1468.18	1468.18	1468.18	1468.18	1468.18	1468.18	1468.18	1468.18	1468.18	1468.18	1468.18	1468.18	1468.18	1468.18
228	1479.6	1479.6	1479.6	1479.6	1479.6	1479.6	1479.6	1479.6	1479.6	1479.6	1479.6	1479.6	1479.6	1479.6	1479.6	1479.6	1479.6	1479.6	1479.6	1479.6	1479.6	1479.6	1479.6	1479.6	1479.6	1479.6	1479.6	1479.6	1479.6	1479.6	1479.6	1479.6	1479.6	1479.6	1479.6	1479.6
229	1490.92	1490.92	1490.92	1490.92	1490.92	1490.92	1490.92	1490.92	1490.92	1490.92	1490.92	1490.92	1490.92	1490.92	1490.92	1490.92	1490.92	1490.92	1490.92	1490.92	1490.92	1490.92	1490.92	1490.92	1490.92	1490.92	1490.92	1490.92	1490.92	1490.92	1490.92	1490.92	1490.92	1490.92	1490.92	1490.92
230	1502.15	1502.15	1502.15	1502.15	1502.15	1502.15	1502.15	1502.15	1502.15	1502.15	1502.15	1502.15	1502.15	1502.15	1502.15	1502.15	1502.15	1502.15	1502.15	1502.15	1502.15	1502.15	1502.15	1502.15	1502.15	1502.15	1502.15	1502.15	1502.15	1502.15	1502.15	1502.15	1502.15	1502.15	1502.15	1502.15
231	1513.28	1513.28	1513.28	1513.28	1513.28	1513.28	1513.28	1513.28	1513.28	1513.28	1513.28	1513.28	1513.28	1513.28	1513.28	1513.28	1513.28	1513.28	1513.28	1513.28	1513.28	1513.28	1513.28	1513.28	1513.28	1513.28	1513.28	1513.28	1513.28	1513.28	1513.28	1513.28	1513.28	1513.28	1513.28	1513.28
232	1524.32	1524.32	1524.32	1524.32	1524.32	1524.32	1524.32	1524.32	1524.32	1524.32	1524.32	1524.32	1524.32	1524.32	1524.32	1524.32	1524.32	1524.32	1524.32	1524.32	1524.32	1524.32	1524.32	1524.32	1524.32	1524.32	1524.32	1524.32	1524.32	1524.32	1524.32	1524.32	1524.32	1524.32	1524.32	1524.32
233	1535.26	1535.26	1535.26	1535.26	1535.26	1535.26	1535.26	1535.26	1535.26	1535.26	1535.26	1535.26	1535.26	1535.26	1535.26	1535.26	1535.26	1535.26	1535.26	1535.26	1535.26	1535.26	1535.26	1535.26	1535.26	1535.26	1535.26	1535.26	1535.26	1535.26	1535.26	1535.26	1535.26	1535.26	1535.26	1535.26
234	1546.1	1546.1	1546.1	1546.1	1546.1	1546.1	1546.1	1546.1	1546.1	1546.1	1546.1	1546.1	1546.1	1546.1	1546.1	1546.1	1546.1	1546.1	1546.1	1546.1	1546.1	1546.1	1546.1	1546.1	1546.1	1546.1	1546.1	1546.1	1546.1	1546.1	1546.1	1546.1	1546.1	1546.1	1546.1	1546.1
235	1556.86	1556.86	1556.86	1556.86	1556.86	1556.86	1556.86	1556.86	1556.86	1556.86	1556.86	1556.86	1556.86	1556.86	1556.86	1556.86	1556.86	1556.86	1556.86	1556.86	1556.86	1556.86	1556.86	1556.86	1556.86	1556.86	1556.86	1556.86	1556.86	1556.86	1556.86	1556.86	1556.86	1556.86	1556.86	1556.86
236	1567.52	1567.52	1567.52	1567.52	1567.52	1567.52	1567.52	1567.52	1567.52	1567.52	1567.52	1567.52	1567.52	1567.52	1567.52	1567.52	1567.52	1567.52	1567.52	1567.52	1567.52	1567.52	1567.52	1567.52	1567.52	1567.52	1567.52	1567.52	1567.52	1567.52	1567.52	1567.52	1567.52	1567.52	1567.52	1567.52
237	1578.08	1578.08	1578.08	1578.08	1578.08	1578.08	1578.08	1578.08	1578.08	1578.08	1578.08	1578.08	1578.08	1578.08	1578.08	1578.08	1578.08	1578.08	1578.08	1578.08	1578.08	1578.08	1578.08	1578.08	1578.08	1578.08	1578.08	1578.08	1578.08	1578.08	1578.08	1578.08	1578.08	1578.08	1578.08	1578.08
238	1588.56	1588.56	1588.56	1588.56	1588.56	1588.56	1588.56	1588.56	1588.56	1588.56	1588.56	1588.56	1588.56	1588.56	1588.56	1588.56	1588.56	1588.56	1588.56	1588.56	1588.56	1588.56	1588.56	1588.56	1588.56	1588.56	1588.56	1588.56	1588.56	1588.56	1588.56	1588.56	1588.56	1588.56	1588.56	1588.56
239	1598.94	1598.94	1598.94	1598.94	1598.94	1598.94	1598.94	1598.94	1598.94	1598.94	1598.94	1598.94	1598.94	1598.94	1598.94	1598.94	1598.94	1598.94	1598.94	1598.94	1598.94	1598.94	1598.94	1598.94	1598.94	1598.94	1598.94	1598.94	1598.94	1598.94	1598.94	1598.94	1598.94	1598.94	1598.94	1598.94
240	1609.23	1609.23	1609.23	1609.23	1609.23	1609.23	1609.23	1609.23	1609.23	1609.23	1609.23	1609.23	1609.23	1609.23	1609.23	1609.23	1609.23	1609.23	1609.23	1609.23	1609.23	1609.23	1609.23	1609.23	1609.23	1609.23	1609.23	1609.23	1609.23	1609.23	1609.23	1609.23	1609.23	1609.23	1609.23	1609.23
241	1619.43	1619.43	1619.43	1619.43	1619.43	1619.43	1619.43	1619.43	1619.43	1619.43	1619.43	1619.43	1619.43	1619.43	1619.43	1619.43	1619.43	1619.43	1619.43	1619.43	1619.43	1619.43	1619.43	1619.43	1619.43	1619.43	1619.43	1619.43	1619.43	1619.43	1619.43	1619.43	1619.43	1619.43	1619.43	1619.43
242	1629.54	1629.54	1629.54	1629.54	1629.54	1629.54	1629.54	1629.54	1629.54	1629.54	1629.54	1629.54	1629.54	1629.54	1629.54	1629.54	1629.54	1629.54	1629.54	1629.54	1629.54	1629.54	1629.54	1629.54	1629.54	1629.54	1629.54	1629.54	1629.54	1629.54	1629.54	1629.54	1629.54	1629.54	1629.54	1629.54
243	1639.55	1639.55	1639.55	1639.55	1639.55	1639.55	1639.55	1639.55	1639.55	1639.55	1639.55	1639.55	1639.55	1639.55	1639.55	1639.55	1639.55	1639.55	1639.55	1639.55	1639.55	1639.55	1639.55	1639.55	1639.55	1639.55	1639.55	1639.55	1639.55	1639.55	1639.55	1639.55	1639.55	1639.55	1639.55	1639.55
244	1649.48	1649.48	1649.48	1649.48	1649.48	1649.48	1649.48	1649.48	1649.48	1649.48	1649.48	1649.48	1649.48	1649.48	1649.48	1649.48	1649.48	1649.48	1649.48	1649.48	1649.48	1649.48	1649.48	1649.48	1649.48	1649.48	1649.48	1649.48	1649.48	1649.48	1649.48	1649.48	1649.48	1649.48	1649.48	1649.48
245	1659.32	1659.32	1659.32	1659.32	1659.32	1659.32	1659.32	1659.32	1659.32	1659.32	1659.32	1659.32	1659.32	1659.32	1659.32	1659.32	1659.32	1659.32	1659.32	1659.32	1659.32	1659.32	1659.32	1659.32	1659.32	1659.32	1659.32	1659.32	1659.32	1659.32	1659.32	1659.32	1659.32	1659.32	1659.32	1659.32
246	1669.08	1669.08	1669.08	1669.08	1669.08	1669.08	1669.08	1669.08	1669.08	1669.08	1669.08	1669.08	1669.08	1669.08	1669.08	1669.08	1669.08	1669.08	1669.08	1669.08	1669.08	1669.08	1669.08	1669.08	1669.08	1669.08	1669.08	1669.08	1669.08	1669.08	1669.08	1669.08	1669.08	1669.08	1669.08	1669.08
247	1678.74	1678.74	1678.74	1678.74	1678.74	1678.74	1678.74	1678.74	1678.74	1678.74	1678.74	1678.74	1678.74	1678.74	1678.74	1678.74	1678.74	1678.74	1678.74	1678.74	1678.74	1678.74	1678.74	1678.74	1678.74	1678.74	1678.74	1678.74	1678.74	1678.74	1678.74	1678.74	1678.74	1678.74	1678.74	1678.74
248	1688.32	1688.32	1688.32	1688.32	1688.32	1688.32	1688.32	1688.32	1688.32	1688.32	1688.32	1688.32	1688.32	1688.32	1688.32	1688.32	1688.32	1688.32	1688.32	1688.32	1688.32	1688.32	1688.32	1688.32	1688.32	1688.32	1688.32	1688.32	1688.32	1688.32	1688.32	1688.32	1688.32	1688.32	1688.32	1688.32
249	1697.81	1697.81	1697.81	1697.81	1697.81	1697.81	1697.81	1697.81	1697.81	1697.81	1697.81	1697.81	1697.81	1697.81	1697.81	1697.81	1697.81	1697.81	1697.81	1697.81	1697.81	1697.81	1697.81	1697.81	1697.81	1697.81	1697.81	1697.81	1697.81	1697.81	1697.81	1697.81	1697.81	1697.81	1697.81	1697.81
250	1707.22	1707.22	1707.22	1707.22	1707.22	1707.22	1707.22	1707.22	1707.22	1707.22	1707.22	1707.22	1707.22	1707.22	1707.22	1707.22	1707.22	1707.22	1707.22	1707.22	1707.22	1707.22	1707.22	1707.22	1707.22	1707.22	1707.22	1707.22	1707.22	1707.22	1707.22	1707.22	1707.22	1707.22	1707.22	1707.22
251	1716.54	1716.54	1716.54	1716.54	1716.54	1716.54	1716.54	1716.54	1716.54	1716.54	1716.54	1716.54	1716.54	1716.54	1716.54	1716.54	1716.54	1716.54	1716.54	1716.54	1716.54	1716.54	1716.54	1716.54	1716.54	1716.54	1716.54	1716.54	1716.54	1716.54	1716.54	1716.54	1716.54	1716.54	1716.54	1716.54
252	1725.78	1725.78	1725.78	1725.78	1725.78	1725.78	1725.78	1725.78	1725.78	1725.78	1725.78	1725.78	1725.78	1725.78	1725.78	1725.78	1725.78	1725.78	1725.78	1725.78	1725.78	1725.78	1725.78	1725.78	1725.78	1725.78	1725.78	1725.78	1725.78	1725.78	1725.78	1725.78	1725.78	1725.78	1725.78	1725.78
253	1734.94	1734.94	1734.94	1734.94	1734.94	1734.94	1734.94	1734.94	1734.94	1734.94	1734.94	1734.94	1734.94	1734.94	1734.94	1734.94	1734.94	1734.94	1734.94	1734.94	1734.94	1734.94	1734.94	1734.94	1734.94	1734.94	1734.94	1734.94	1734.94	1734.94	1734.94	1734.94	1734.94	1734.94	1734.94	1734.94
254	1744.01	1744.01	1744.01	1744.01	1744.01	1744.01	1744.01	1744.01	1744.01	1744.01	1744.01	1744.01	1744.01	1744.01	1744.01	1744.01	1744.01	1744.01	1744.01	1744.01	1744.01	1744.01	1744.01	1744.01	1744.01	1744.01	1744.01	1744.01	1744.01	1744.01	1744.01	1744.01	1744.01	1744.01	1744.01	1744.01
255	1753	1753	1753	1753	1753	1753	1753	1753	1753	1753	1753	1753	1753	1753	1753	1753	1753	1753	1753	1753	1753	1753	1753	1753	1753	1753	1753	1753	1753	1753	1753	1753	1753	1753	1753	1753
256	1761.91	1761.91	1761.91	1761.91	1761.91	1761.91	1761.91	1761.91	1761.91	1761.91	1761.91	1761.91	1761.91	1761.91	1761.91	1761.91	1761.91	1761.91	1761.91	1761.91	1761.91	1761.91	1761.91	1761.91	1761.91	1761.91	1761.91	1761.91	1761.91	1761.91	1761.91	1761.91	1761.91	1761.91	1761.91	1761.91
257	1770.74	1770.74	1770.74	1770.74	1770.74	1770.74	1770.74	1770.74	1770.74	1770.74	1770.74	1770.74	1770.74	1770.74	1770.74	1770.74	1770.74	1770.74	1770.74	1770.74	1770.74	1770.74	1770.74	1770.74	1770.74	1770.74	1770.74	1770.74	1770.74	1770.74	1770.74	1770.74	1770.74	1770.74	1770.74	1770.74
258	1779.49	1779.49	1779.49	1779.49	1779.49	1779.49	1779.49	1779.49	1779.49	1779.49	1779.49	1779.49	1779.49	1779.49	1779.49	1779.49	1779.49	1779.49	1779.49	1779.49	1779.49	1779.49	1779.49	1779.49	1779.49	1779.49	1779.49	1779.49	1779.49	1779.49	1779.49	1779.49	1779.49	1779.49	1779.49	1779.49
259	1788.16	1788.16	1788.16	1788.16	1788.16	1788.16	1788.16	1788.16	1788.16	1788.16	1788.16	1788.16	1788.16	1788.16	1788.16	1788.16	1788.16	1788.16	1788.16	1788.16	1788.16	1788.16	1788.16	1788.16	1788.16	1788.16	1788.16	1788.16	1788.16	1788.16	1788.16	1788.16	1788.16	1788.16	1788.16	1788.16
260	1796.75	1796.75	1796.75	1796.75	1796.75	1796.75	1796.75	1796.75	1796.75	1796.75	1796.75	1796.75	1796.75	1796.75	1796.75	1796.75	1796.75	1796.75	1796.75	1796.75	1796.75	1796.75	1796.75	1796.75	1796.75	1796.75	1796.75	1796.75	1796.75	1796.75	1796.75	1796.75	1796.75	1796.75	1796.75	1796.75
261	1805.26	1805.26	1805.26	1805.26	1805.26	1805.26	1805.26	1805.26	1805.26	1805.26	1805.26	1805.26	1805.26	1805.26	1805.26	1805.26	1805.26	1805.26	1805.26	1805.26	1805.26	1805.26	1805.26	1805.26	1805.26	1805.26	1805.26	1805.26	1805.26	1805.26	1805.26	1805.26	1805.26	1805.26	1805.26	1805.26
262	1813.7	1813.7	1813.7	1813.7	1813.7	1813.7	1813.7	1813.7	1813.7	1813.7	1813.7	1813.7	1813.7	1813.7	1813.7	1813.7	1813.7	1813.7	1813.7	1813.7	1813.7	1813.7	1813.7	1813.7	1813.7	1813.7	1813.7	1813.7	1813.7	1813.7	1813.7	1813.7	1813.7	1813.7	1813.7	1813.7
263	1822.05	1822.05	1822.05	1822.05	1822.05	1822.05	1822.05	1822.05	1822.05	1822.05	1822.05	1822.05	1822.05	1822.05	1822.05	1822.05	1822.05	1822.05	1822.05	1822.05	1822.05	1822.05	1822.05	1822.05	1822.05	1822.05	1822.05	1822.05	1822.05	1822.05	1822.05	1822.05	1822.05	1822.05	1822.05	1822.05
264	1830.34	1830.34	1830.34	1830.34	1830.34	1830.34	1830.34	1830.34	1830.34	1830.34	1830.34	1830.34	1830.34	1830.34	1830.34	1830.34	1830.34	1830.34	1830.34	1830.34	1830.34	1830.34	1830.34	1830.34	1830.34	1830.34	1830.34	1830.34	1830.34	1830.34	1830.34	1830.34	1830.34	1830.34	1830.34	1830.34
265	1838.54	1838.54	1838.54	1838.54	1838.54	1838.54	1838.54	1838.54	1838.54	1838.54	1838.54	1838.54	1838.54	1838.54	1838.54	1838.54	1838.54	1838.54	1838.54	1838.54	1838.54	1838.54	1838.54	1838.54	1838.54	1838.54	1838.54	1838.54	1838.54	1838.54	1838.54	1838.54	1838.54	1838.54	1838.54	1838.54
266	1846.68	1846.68	1846.68	1846.68	1846.68	1846.68	1846.68	1846.68	1846.68	1846.68	1846.68	1846.68	1846.68	1846.68	1846.68	1846.68	1846.68	1846.68	1846.68	1846.68	1846.68	1846.68	1846.68	1846.68	1846.68	1846.68	1846.68	1846.68	1846.68	1846.68	1846.68	1846.68	1846.68	1846.68	1846.68	1846.68
267	1854.74	1854.74	1854.74	1854.74	1854.74	1854.74	1854.74	1854.74	1854.74	1854.74	1854.74	1854.74	1854.74	1854.74	1854.74	1854.74	1854.74	1854.74	1854.74	1854.74	1854.74	1854.74	1854.74	1854.74	1854.74	1854.74	1854.74	1854.74	1854.74	1854.74	1854.74	1854.74	1854.74	1854.74	1854.74	1854.74
268	1862.72	1862.72	1862.72	1862.72	1862.72	1862.72	1862.72	1862.72	1862.72	1862.72	1862.72	1862.72	1862.72	1862.72	1862.72	1862.72	1862.72	1862.72	1862.72	1862.72	1862.72	1862.72	1862.72	1862.72	1862.72	1862.72	1862.72	1862.72	1862.72	1862.72	1862.72	1862.72	1862.72	1862.72	1862.72	1862.72
269	1870.63	1870.63	1870.63	1870.63	1870.63	1870.63	1870.63	1870.63	1870.63	1870.63	1870.63	1870.63	1870.63	1870.63	1870.63	1870.63	1870.63	1870.63	1870.63	1870.63	1870.63	1870.63	1870.63	1870.63	1870.63	1870.63	1870.63	1870.63	1870.63	1870.63	1870.63	1870.63	1870.63	1870.63	1870.63	1870.63
270	1878.47	1878.47	1878.47	1878.47	1878.47	1878.47	1878.47	1878.47	1878.47	1878.47	1878.47	1878.47	1878.47	1878.47	1878.47	1878.47	1878.47	1878.47	1878.47	1878.47	1878.47	1878.47	1878.47	1878.47	1878.47	1878.47	1878.47	1878.47	1878.47	1878.47	1878.47	1878.47	1878.47	1878.47	1878.47	1878.47
271	1886.24	1886.24	1886.24	1886.24	1886.24	1886.24	1886.24	1886.24	1886.24	1886.24	1886.24	1886.24	1886.24	1886.24	1886.24	1886.24	1886.24	1886.24	1886.24	1886.24	1886.24	1886.24	1886.24	1886.24	1886.24	1886.24	1886.24	1886.24	1886.24	1886.24	1886.24	1886.24	1886.24	1886.24	1886.24	1886.24
272	1893.94	1893.94	1893.94	1893.94	1893.94	1893.94	1893.94	1893.94	1893.94	1893.94	1893.94	1893.94	1893.94	1893.94	1893.94	1893.94	1893.94	1893.94	1893.94	1893.94	1893.94	1893.94	1893.94	1893.94	1893.94	1893.94	1893.94	1893.94	1893.94	1893.94	1893.94	1893.94	1893.94	1893.94	1893.94	1893.94
273	1901.57	1901.57	1901.57	1901.57	1901.57	1901.57	1901.57	1901.57	1901.57	1901.57	1901.57	1901.57	1901.57	1901.57	1901.57	1901.57	1901.57	1901.57	1901.57	1901.57	1901.57	1901.57	1901.57	1901.57	1901.57	1901.57	1901.57	1901.57	1901.57	1901.57	1901.57	1901.57	1901.57	1901.57	1901.57	1901.57
274	1909.13	1909.13	1909.13	1909.13	1909.13	1909.13	1909.13	1909.13	1909.13	1909.13	1909.13	1909.13	1909.13	1909.13	1909.13	1909.13	1909.13	1909.13	1909.13	1909.13	1909.13	1909.13	1909.13	1909.13	1909.13	1909.13	1909.13	1909.13	1909.13	1909.13	1909.13	1909.13	1909.13	1909.13	1909.13	1909.13
275	1916.62	1916.62	1916.62	1916.62	1916.62	1916.62	1916.62	1916.62	1916.62	1916.62	1916.62	1916.62	1916.62	1916.62	1916.62	1916.62	1916.62	1916.62	1916.62	1916.62	1916.62	1916.62	1916.62	1916.62	1916.62	1916.62	1916.62	1916.62	1916.62	1916.62	1916.62	1916.62	1916.62	1916.62	1916.62	1916.62
276	1924.04	1924.04	1924.04	1924.04	1924.04	1924.04	1924.04	1924.04	1924.04	1924.04	1924.04	1924.04	1924.04	1924.04	1924.04	1924.04	1924.04	1924.04	1924.04	1924.04	1924.04	1924.04	1924.04	1924.04	1924.04	1924.04	1924.04	1924.04	1924.04	1924.04	1924.04	1924.04	1924.04	1924.04	1924.04	1924.04
277	1931.39	1931.39	1931.39	1931.39	1931.39	1931.39	1931.39	1931.39	1931.39	1931.39	1931.39	1931.39	1931.39	1931.39	1931.39	1931.39	1931.39	1931.39	1931.39	1931.39	1931.39	1931.39	1931.39	1931.39	1931.39	1931.39	1931.39	1931.39	1931.39	1931.39	1931.39	1931.39	1931.39	1931.39	1931.39	1931.39
278	1938.68	1938.68	1938.68	1938.68	1938.68	1938.68	1938.68	1938.68	1938.68	1938.68	1938.68	1938.68	1938.68	1938.68	1938.68	1938.68	1938.68	1938.68	1938.68	1938.68	1938.68	1938.68	1938.68	1938.68	1938.68	1938.68	1938.68	1938.68	1938.68	1938.68	1938.68	1938.68	1938.68	1938.68	1938.68	1938.68
279	1945.9	1945.9	1945.9	1945.9	1945.9	1945.9	1945.9	1945.9	1945.9	1945.9	1945.9	1945.9	1945.9	1945.9	1945.9	1945.9	1945.9	1945.9	1945.9	1945.9	1945.9	1945.9	1945.9	1945.9	1945.9	1945.9	1945.9	1945.9	1945.9	1945.9	1945.9	1945.9	1945.9	1945.9	1945.9	1945.9
280	1953.05	1953.05	1953.05	1953.05	1953.05	1953.05	1953.05	1953.05	1953.05	1953.05	1953.05	1953.05	1953.05	1953.05	1953.05	1953.05	1953.05	1953.05	1953.05	1953.05	1953.05	1953.05	1953.05	1953.05	1953.05	1953.05	1953.05	1953.05	1953.05	1953.05	1953.05	1953.05	1953.05	1953.05	1953.05	1953.05
281	1960.14	1960.14	1960.14	1960.14	1960.14	1960.14	1960.14	1960.14	1960.14	1960.14	1960.14	1960.14	1960.14	1960.14	1960.14	1960.14	1960.14	1960.14	1960.14	1960.14	1960.14	1960.14	1960.14	1960.14	1960.14	1960.14	1960.14	1960.14	1960.14	1960.14	1960.14	1960.14	1960.14	1960.14	1960.14	1960.14
282	1967.17	1967.17	1967.17	1967.17	1967.17	1967.17	1967.17	1967.17	1967.17	1967.17	1967.17	1967.17	1967.17	1967.17	1967.17	1967.17	1967.17	1967.17	1967.17	1967.17	1967.17	1967.17	1967.17	1967.17	1967.17	1967.17	1967.17	1967.17	1967.17	1967.17	1967.17	1967.17	1967.17	1967.17	1967.17	1967.17
283	1974.13	1974.13	1974.13	1974.13	1974.13	1974.13	1974.13	1974.13	1974.13	1974.13	1974.13	1974.13	1974.13	1974.13	1974.13	1974.13	1974.13	1974.13	1974.13	1974.13	1974.13	1974.13	1974.13	1974.13	1974.13	1974.13	1974.13	1974.13	1974.13	1974.13	1974.13	1974.13	1974.13	1974.13	1974.13	1974.13
284	1981.02	1981.02	1981.02	1981.02	1981.02	1981.02	1981.02	1981.02	1981.02	1981.02	1981.02	1981.02	1981.02	1981.02	1981.02	1981.02	1981.02	1981.02	1981.02	1981.02	1981.02	1981.02	1981.02	1981.02	1981.02	1981.02	1981.02	1981.02	1981.02	1981.02	1981.02	1981.02	1981.02	1981.02	1981.02	1981.02
285	1987.86	1987.86	1987.86	1987.86	1987.86	1987.86	1987.86	1987.86	1987.86	1987.86	1987.86	1987.86	1987.86	1987.86	1987.86	1987.86	1987.86	1987.86	1987.86	1987.86	1987.86	1987.86	1987.86	1987.86	1987.86	1987.86	1987.86	1987.86	1987.86	1987.86	1987.86	1987.86	1987.86	1987.86	1987.86	1987.86
286	1994.63	1994.63	1994.63	1994.63	1994.63	1994.63	1994.63	1994.63	1994.63	1994.63	1994.63	1994.63	1994.63	1994.63	1994.63	1994.63	1994.63	1994.63	1994.63	1994.63	1994.63	1994.63	1994.63	1994.63	1994.63	1994.63	1994.63	1994.63	1994.63	1994.63	1994.63	1994.63	1994.63	1994.63	1994.63	1994.63
287	2001.34	2001.34	2001.34	2001.34	2001.34	2001.34	2001.34	2001.34	2001.34	2001.34	2001.34	2001.34	2001.34	2001.34	2001.34	2001.34	2001.34	2001.34	2001.34	2001.34	2001.34	2001.34	2001.34	2001.34	2001.34	2001.34	2001.34	2001.34	2001.34	2001.34	2001.34	2001.34	2001.34	2001.34	2001.34	2001.34
288	2007.98	2007.98	2007.98	2007.98	2007.98	2007.98	2007.98	2007.98	2007.98	2007.98	2007.98	2007.98	2007.98	2007.98	2007.98	2007.98	2007.98	2007.98	2007.98	2007.98	2007.98	2007.98	2007.98	2007.98	2007.98	2007.98	2007.98	2007.98	2007.98	2007.98	2007.98	2007.98	2007.98	2007.98	2007.98	2007.98
289	2014.57	2014.57	2014.57	2014.57	2014.57	2014.57	2014.57	2014.57	2014.57	2014.57	2014.57	2014.57	2014.57	2014.57	2014.57	2014.57	2014.57	2014.57	2014.57	2014.57	2014.57	2014.57	2014.57	2014.57	2014.57	2014.57	2014.57	2014.57	2014.57	2014.57	2014.57	2014.57	2014.57	2014.57	2014.57	2014.57
290	2021.1	2021.1	2021.1	2021.1	2021.1	2021.1	2021.1	2021.1	2021.1	2021.1	2021.1	2021.1	2021.1	2021.1	2021.1	2021.1	2021.1	2021.1	2021.1	2021.1	2021.1	2021.1	2021.1	2021.1	2021.1	2021.1	2021.1	2021.1	2021.1	2021.1	2021.1	2021.1	2021.1	2021.1	2021.1	2021.1
291	2027.57	2027.57	2027.57	2027.57	2027.57	2027.57	2027.57	2027.57	2027.57	2027.57	2027.57	2027.57	2027.57	2027.57	2027.57	2027.57	2027.57	2027.57	2027.57	2027.57	2027.57	2027.57	2027.57	2027.57	2027.57	2027.57	2027.57	2027.57	2027.57	2027.57	2027.57	2027.57	2027.57	2027.57	2027.57	2027.57
292	2033.98	2033.98	2033.98	2033.98	2033.98	2033.98	2033.98	2033.98	2033.98	2033.98	2033.98	2033.98	2033.98	2033.98	2033.98	2033.98	2033.98	2033.98	2033.98	2033.98	2033.98	2033.98	2033.98	2033.98	2033.98	2033.98	2033.98	2033.98	2033.98	2033.98	2033.98	2033.98	2033.98	2033.98	2033.98	2033.98
293	2040.33	2040.33	2040.33	2040.33	2040.33	2040.33	2040.33	2040.33	2040.33	2040.33	2040.33	2040.33	2040.33	2040.33	2040.33	2040.33	2040.33	2040.33	2040.33	2040.33	2040.33	2040.33	2040.33	2040.33	2040.33	2040.33	2040.33	2040.33	2040.33	2040.33	2040.33	2040.33	2040.33	2040.33	2040.33	2040.33
294	2046.62	2046.62	2046.62	2046.62	2046.62	2046.62	2046.62	2046.62	2046.62	2046.62	2046.62	2046.62	2046.62	2046.62	2046.62	2046.62	2046.62	2046.62	2046.62	2046.62	2046.62	2046.62	2046.62	2046.62	2046.62	2046.62	2046.62	2046.62	2046.62	2046.62	2046.62	2046.62	2046.62	2046.62	2046.62	2046.62
295	2052.85	2052.85	2052.85	2052.85	2052.85	2052.85	2052.85	2052.85	2052.85	2052.85	2052.85	2052.85	2052.85	2052.85	2052.85	2052.85	2052.85	2052.85	2052.85	2052.85	2052.85	2052.85	2052.85	2052.85	2052.85	2052.85	2052.85	2052.85	2052.85	2052.85	2052.85	2052.85	2052.85	2052.85	2052.85	2052.85
296	2059.03	2059.03	2059.03	2059.03	2059.03	2059.03	2059.03	2059.03	2059.03	2059.03	2059.03	2059.03	2059.03	2059.03	2059.03	2059.03	2059.03	2059.03	2059.03	2059.03	2059.03	2059.03	2059.03	2059.03	2059.03	2059.03	2059.03	2059.03	2059.03	2059.03	2059.03	2059.03	2059.03	2059.03	2059.03	2059.03
297	2065.15	2065.15	2065.15	2065.15	2065.15	2065.15	2065.15	2065.15	2065.15	2065.15	2065.15	2065.15	2065.15	2065.15	2065.15	2065.15	2065.15	2065.15	2065.15	2065.15	2065.15	2065.15	2065.15	2065.15	2065.15	2065.15	2065.15	2065.15	2065.15	2065.15	2065.15	2065.15	2065.15	2065.15	2065.15	2065.15
298	2071.22	2071.22	2071.22	2071.22	2071.22	2071.22	2071.22	2071.22	2071.22	2071.22	2071.22	2071.22	2071.22	2071.22	2071.22	2071.22	2071.22	2071.22	2071.22	2071.22	2071.22	2071.22	2071.22	2071.22	2071.22	2071.22	2071.22	2071.22	2071.22	2071.22	2071.22	2071.22	2071.22	2071.22	2071.22	2071.22
299	2077.23	2077.23	2077.23	2077.23	2077.23	2077.23	2077.23	2077.23	2077.23	2077.23	2077.23	2077.23	2077.23	2077.23	2077.23	2077.23	2077.23	2077.23	2077.23	2077.23	2077.23	2077.23	2077.23	2077.23	2077.23	2077.23	2077.23	2077.23	2077.23	2077.23	2077.23	2077.23	2077.23	2077.23	2077.23	2077.23
300	2083.18	2083.18	2083.18	2083.18	2083.18	2083.18	2083.18	2083.18	2083.18	2083.18	2083.18	2083.18	2083.18	2083.18	2083.18	2083.18	2083.18	2083.18	2083.18	2083.18	2083.18	2083.18	2083.18	2083.18	2083.18	2083.18	2083.18	2083.18	2083.18	2083.18	2083.18	2083.18	2083.18	2083.18	2083.18	2083.18
301	2089.08	2089.08	2089.08	2089.08	2089.08	2089.08	2089.08	2089.08	2089.08	2089.08	2089.08	2089.08	2089.08	2089.08	2089.08	2089.08	2089.08	2089.08	2089.08	2089.08	2089.08	2089.08	2089.08	2089.08	2089.08	2089.08	2089.08	2089.08	2089.08	2089.08	2089.08	2089.08	2089.08	2089.08	2089.08	2089.08
302	2094.93	2094.93	2094.93	2094.93	2094.93	2094.93	2094.93	2094.93	2094.93	2094.93	2094.93	2094.93	2094.93	2094.93	2094.93	2094.93	2094.93	2094.93	2094.93	2094.93	2094.93	2094.93	2094.93	2094.93	2094.93	2094.93	2094.93	2094.93	2094.93	2094.93	2094.93	2094.93	2094.93	2094.93	2094.93	2094.93
303	2100.72	2100.72	2100.72	2100.72	2100.72	2100.72	2100.72	2100.72	2100.72	2100.72	2100.72	2100.72	2100.72	2100.72	2100.72	2100.72	2100.72	2100.72	2100.72	2100.72	2100.72	2100.72	2100.72	2100.72	2100.72	2100.72	2100.72	2100.72	2100.72	2100.72	2100.72	2100.72	2100.72	2100.72	2100.72	2100.72
304	2106.46	2106.46	2106.46	2106.46	2106.46	2106.46	2106.46	2106.46	2106.46	2106.46	2106.46	2106.46	2106.46	2106.46	2106.46	2106.46	2106.46	2106.46	2106.46	2106.46	2106.46	2106.46	2106.46	2106.46	2106.46	2106.46	2106.46	2106.46	2106.46	2106.46	2106.46	2106.46	2106.46	2106.46	2106.46	2106.46
305	2112.15	2112.15	2112.15	2112.15	2112.15	2112.15	2112.15	2112.15	2112.15	2112.15	2112.15	2112.15	2112.15	2112.15	2112.15	2112.15	2112.15	2112.15	2112.15	2112.15	2112.15	2112.15	2112.15	2112.15	2112.15	2112.15	2112.15	2112.15	2112.15	2112.15	2112.15	2112.15	2112.15	2112.15	2112.15	2112.15
306	2117.79	2117.79	2117.79	2117.79	2117.79	2117.79	2117.79	2117.79	2117.79	2117.79	2117.79	2117.79	2117.79	2117.79	2117.79	2117.79	2117.79	2117.79	2117.79	2117.79	2117.79	2117.79	2117.79	2117.79	2117.79	2117.79	2117.79	2117.79	2117.79	2117.79	2117.79	2117.79	2117.79	2117.79	2117.79	2117.79
307	2123.37	2123.37	2123.37	2123.37	2123.37	2123.37	2123.37	2123.37	2123.37	2123.37	2123.37	2123.37	2123.37	2123.37	2123.37	2123.37	2123.37	2123.37	2123.37	2123.37	2123.37	2123.37	2123.37	2123.37	2123.37	2123.37	2123.37	2123.37	2123.37	2123.37	2123.37	2123.37	2123.37	2123.37	2123.37	2123.37
308	2128.91	2128.91	2128.91	2128.91	2128.91	2128.91	2128.91	2128.91	2128.91	2128.91	2128.91	2128.91	2128.91	2128.91	2128.91	2128.91	2128.91	2128.91	2128.91	2128.91	2128.91	2128.91	2128.91	2128.91	2128.91	2128.91	2128.91	2128.91	2128.91	2128.91	2128.91	2128.91	2128.91	2128.91	2128.91	2128.91
309	2134.39	2134.39	2134.39	2134.39	2134.39	2134.39	2134.39	2134.39	2134.39	2134.39	2134.39	2134.39	2134.39	2134.39	2134.39	2134.39	2134.39	2134.39	2134.39	2134.39	2134.39	2134.39	2134.39	2134.39	2134.39	2134.39	2134.39	2134.39	2134.39	2134.39	2134.39	2134.39	2134.39	2134.39	2134.39	2134.39
310	2139.82	2139.82	2139.82	2139.82	2139.82	2139.82	2139.82	2139.82	2139.82	2139.82	2139.82	2139.82	2139.82	2139.82	2139.82	2139.82	2139.82	2139.82	2139.82	2139.82	2139.82	2139.82	2139.82	2139.82	2139.82	2139.82	2139.82	2139.82	2139.82	2139.82	2139.82	2139.82	2139.82	2139.82	2139.82	2139.82
311	2145.21	2145.21	2145.21	2145.21	2145.21	2145.21	2145.21	2145.21	2145.21	2145.21	2145.21	2145.21	2145.21	2145.21	2145.21	2145.21	2145.21	2145.21	2145.21	2145.21	2145.21	2145.21	2145.21	2145.21	2145.21	2145.21	2145.21	2145.21	2145.21	2145.21	2145.21	2145.21	2145.21	2145.21	2145.21	2145.21
312	2150.54	2150.54	2150.54	2150.54	2150.54	2150.54	2150.54	2150.54	2150.54	2150.54	2150.54	2150.54	2150.54	2150.54	2150.54	2150.54	2150.54	2150.54	2150.54	2150.54	2150.54	2150.54	2150.54	2150.54	2150.54	2150.54	2150.54	2150.54	2150.54	2150.54	2150.54	2150.54	2150.54	2150.54	2150.54	2150.54
313	2155.83	2155.83	2155.83	2155.83	2155.83	2155.83	2155.83	2155.83	2155.83	2155.83	2155.83	2155.83	2155.83	2155.83	2155.83	2155.83	2155.83	2155.83	2155.83	2155.83	2155.83	2155.83	2155.83	2155.83	2155.83	2155.83	2155.83	2155.83	2155.83	2155.83	2155.83	2155.83	2155.83	2155.83	2155.83	2155.83
314	2161.06	2161.06	2161.06	2161.06	2161.06	2161.06	2161.06	2161.06	2161.06	2161.06	2161.06	2161.06	2161.06	2161.06	2161.06	2161.06	2161.06	2161.06	2161.06	2161.06	2161.06	2161.06	2161.06	2161.06	2161.06	2161.06	2161.06	2161.06	2161.06	2161.06	2161.06	2161.06	2161.06	2161.06	2161.06	2161.06
315	2166.25	2166.25	2166.25	2166.25	2166.25	2166.25	2166.25	2166.25	2166.25	2166.25	2166.25	2166.25	2166.25	2166.25	2166.25	2166.25	2166.25	2166.25	2166.25	2166.25	2166.25	2166.25	2166.25	2166.25	2166.25	2166.25	2166.25	2166.25	2166.25	2166.25	2166.25	2166.25	2166.25	2166.25	2166.25	2166.25
316	2171.4	2171.4	2171.4	2171.4	2171.4	2171.4	2171.4	2171.4	2171.4	2171.4	2171.4	2171.4	2171.4	2171.4	2171.4	2171.4	2171.4	2171.4	2171.4	2171.4	2171.4	2171.4	2171.4	2171.4	2171.4	2171.4	2171.4	2171.4	2171.4	2171.4	2171.4	2171.4	2171.4	2171.4	2171.4	2171.4
317	2176.49	2176.49	2176.49	2176.49	2176.49	2176.49	2176.49	2176.49	2176.49	2176.49	2176.49	2176.49	2176.49	2176.49	2176.49	2176.49	2176.49	2176.49	2176.49	2176.49	2176.49	2176.49	2176.49	2176.49	2176.49	2176.49	2176.49	2176.49	2176.49	2176.49	2176.49	2176.49	2176.49	2176.49	2176.49	2176.49
318	2181.54	2181.54	2181.54	2181.54	2181.54	2181.54	2181.54	2181.54	2181.54	2181.54	2181.54	2181.54	2181.54	2181.54	2181.54	2181.54	2181.54	2181.54	2181.54	2181.54	2181.54	2181.54	2181.54	2181.54	2181.54	2181.54	2181.54	2181.54	2181.54	2181.54	2181.54	2181.54	2181.54	2181.54	2181.54	2181.54
319	2186.54	2186.54	2186.54	2186.54	2186.54	2186.54	2186.54	2186.54	2186.54	2186.54	2186.54	2186.54	2186.54	2186.54	2186.54	2186.54	2186.54	2186.54	2186.54	2186.54	2186.54	2186.54	2186.54	2186.54	2186.54	2186.54	2186.54	2186.54	2186.54	2186.54	2186.54	2186.54	2186.54	2186.54	2186.54	2186.54
320	2191.5	2191.5	2191.5	2191.5	2191.5	2191.5	2191.5	2191.5	2191.5	2191.5	2191.5	2191.5	2191.5	2191.5	2191.5	2191.5	2191.5	2191.5	2191.5	2191.5	2191.5	2191.5	2191.5	2191.5	2191.5	2191.5	2191.5	2191.5	2191.5	2191.5	2191.5	2191.5	2191.5	2191.5	2191.5	2191.5
321	2196.41	2196.41	2196.41	2196.41	2196.41	2196.41	2196.41	2196.41	2196.41	2196.41	2196.41	2196.41	2196.41	2196.41	2196.41	2196.41	2196.41	2196.41	2196.41	2196.41	2196.41	2196.41	2196.41	2196.41	2196.41	2196.41	2196.41	2196.41	2196.41	2196.41	2196.41	2196.41	2196.41	2196.41	2196.41	2196.41
322	2201.28	2201.28	2201.28	2201.28	2201.28	2201.28	2201.28	2201.28	2201.28	2201.28	2201.28	2201.28	2201.28	2201.28	2201.28	2201.28	2201.28	2201.28	2201.28	2201.28	2201.28	2201.28	2201.28	2201.28	2201.28	2201.28	2201.28	2201.28	2201.28	2201.28	2201.28	2201.28	2201.28	2201.28	2201.28	2201.28
323	2206.1	2206.1	2206.1	2206.1	2206.1	2206.1	2206.1	2206.1	2206.1	2206.1	2206.1	2206.1	2206.1	2206.1	2206.1	2206.1	2206.1	2206.1	2206.1	2206.1	2206.1	2206.1	2206.1	2206.1	2206.1	2206.1	2206.1	2206.1	2206.1	2206.1	2206.1	2206.1	2206.1	2206.1	2206.1	2206.1
324	2210.88	2210.88	2210.88	2210.88	2210.88	2210.88	2210.88	2210.88	2210.88	2210.88	2210.88	2210.88	2210.88	2210.88	2210.88	2210.88	2210.88	2210.88	2210.88	2210.88	2210.88	2210.88	2210.88	2210.88	2210.88	2210.88	2210.88	2210.88	2210.88	2210.88	2210.88	2210.88	2210.88	2210.88	2210.88	2210.88
325	2215.61	2215.61	2215.61	2215.61	2215.61	2215.61	2215.61	2215.61	2215.61	2215.61	2215.61	2215.61	2215.61	2215.61	2215.61	2215.61	2215.61	2215.61	2215.61	2215.61	2215.61	2215.61	2215.61	2215.61	2215.61	2215.61	2215.61	2215.61	2215.61	2215.61	2215.61	2215.61	2215.61	2215.61	2215.61	2215.61
326	2221.03	2221.03	2221.03	2221.03	2221.03	2221.03	2221.03	2221.03	2221.03	2221.03	2221.03	2221.03	2221.03	2221.03	2221.03	2221.03	2221.03	2221.03	2221.03	2221.03	2221.03	2221.03	2221.03	2221.03	2221.03	2221.03	2221.03	2221.03	2221.03	2221.03	2221.03	2221.03	2221.03	2221.03	2221.03	2221.03
327	2226.46	2226.46	2226.46	2226.46	2226.46	2226.46	2226.46	2226.46	2226.46	2226.46	2226.46	2226.46	2226.46	2226.46	2226.46	2226.46	2226.46	2226.46	2226.46	2226.46	2226.46	2226.46	2226.46	2226.46	2226.46	2226.46	2226.46	2226.46	2226.46	2226.46	2226.46	2226.46	2226.46	2226.46	2226.46	2226.46
328	2231.85	2231.85	2231.85	2231.85	2231.85	2231.85	2231.85	2231.85	2231.85	2231.85	2231.85	2231.85	2231.85	2231.85	2231.85	2231.85	2231.85	2231.85	2231.85	2231.85	2231.85	2231.85	2231.85	2231.85	2231.85	2231.85	2231.85	2231.85	2231.85	2231.85	2231.85	2231.85	2231.85	2231.85	2231.85	2231.85
329	2237.22	2237.22	2237.22	2237.22	2237.22	2237.22	2237.22	2237.22	2237.22	2237.22	2237.22	2237.22	2237.22	2237.22	2237.22	2237.22	2237.22	2237.22	2237.22	2237.22	2237.22	2237.22	2237.22	2237.22	2237.22	2237.22	2237.22	2237.22	2237.22	2237.22	2237.22	2237.22	2237.22	2237.22	2237.22	2237.22
330	2242.57	2242.57	2242.57	2242.57	2242.57	2242.57	2242.57	2242.57	2242.57	2242.57	2242.57	2242.57	2242.57	2242.57	2242.57	2242.57	2242.57	2242.57	2242.57	2242.57	2242.57	2242.57	2242.57	2242.57	2242.57	2242.57	2242.57	2242.57	2242.57	2242.57	2242.57	2242.57	2242.57	2242.57	2242.57	2242.57
331	2247.91	2247.91	2247.91	2247.91	2247.91	2247.91	2247.91	2247.91	2247.91	2247.91	2247.91	2247.91	2247.91	2247.91	2247.91	2247.91	2247.91	2247.91	2247.91	2247.91	2247.91	2247.91	2247.91	2247.91	2247.91	2247.91	2247.91	2247.91	2247.91	2247.91	2247.91	2247.91	2247.91	2247.91	2247.91	2247.91
332	2253.26	2253.26	2253.26	2253.26	2253.26	2253.26	2253.26	2253.26	2253.26	2253.26	2253.26	2253.26	2253.26	2253.26	2253.26	2253.26	2253.26	2253.26	2253.26	2253.26	2253.26	2253.26	2253.26	2253.26	2253.26	2253.26	2253.26	2253.26	2253.26	2253.26	2253.26	2253.26	2253.26	2253.26	2253.26	2253.26
333	2258.62	2258.62	2258.62	2258.62	2258.62	2258.62	2258.62	2258.62	2258.62	2258.62	2258.62	2258.62	2258.62	2258.62	2258.62	2258.62	2258.62	2258.62	2258.62	2258.62	2258.62	2258.62	2258.62	2258.62	2258.62	2258.62	2258.62	2258.62	2258.62	2258.62	2258.62	2258.62	2258.62	2258.62	2258.62	2258.62
334	2264.02	2264.02	2264.02	2264.02	2264.02	2264.02	2264.02	2264.02	2264.02	2264.02	2264.02	2264.02	2264.02	2264.02	2264.02	2264.02	2264.02	2264.02	2264.02	2264.02	2264.02	2264.02	2264.02	2264.02	2264.02	2264.02	2264.02	2264.02	2264.02	2264.02	2264.02	2264.02	2264.02	2264.02	2264.02	2264.02
335	2269.46	2269.46	2269.46	2269.46	2269.46	2269.46	2269.46	2269.46	2269.46	2269.46	2269.46	2269.46	2269.46	2269.46	2269.46	2269.46	2269.46	2269.46	2269.46	2269.46	2269.46	2269.46	2269.46	2269.46	2269.46	2269.46	2269.46	2269.46	2269.46	2269.46	2269.46	2269.46	2269.46	2269.46	2269.46	2269.46
336	2274.95	2274.95	2274.95	2274.95	2274.95	2274.95	2274.95	2274.95	2274.95	2274.95	2274.95	2274.95	2274.95	2274.95	2274.95	2274.95	2274.95	2274.95	2274.95	2274.95	2274.95	2274.95	2274.95	2274.95	2274.95	2274.95	2274.95	2274.95	2274.95	2274.95	2274.95	2274.95	2274.95	2274.95	2274.95	2274.95
337	2280.51	2280.51	2280.51	2280.51	2280.51	2280.51	2280.51	2280.51	2280.51	2280.51	2280.51	2280.51	2280.51	2280.51	2280.51	2280.51	2280.51	2280.51	2280.51	2280.51	2280.51	2280.51	2280.51	2280.51	2280.51	2280.51	2280.51	2280.51	2280.51	2280.51	2280.51	2280.51	2280.51	2280.51	2280.51	2280.51
338	2286.16	2286.16	2286.16	2286.16	2286.16	2286.16	2286.16	2286.16	2286.16	2286.16	2286.16	2286.16	2286.16	2286.16	2286.16	2286.16	2286.16	2286.16	2286.16	2286.16	2286.16	2286.16	2286.16	2286.16	2286.16	2286.16	2286.16	2286.16	2286.16	2286.16	2286.16	2286.16	2286.16	2286.16	2286.16	2286.16
339	2291.9	2291.9	2291.9	2291.9	2291.9	2291.9	2291.9	2291.9	2291.9	2291.9	2291.9	2291.9	2291.9	2291.9	2291.9	2291.9	2291.9	2291.9	2291.9	2291.9	2291.9	2291.9	2291.9	2291.9	2291.9	2291.9	2291.9	2291.9	2291.9	2291.9	2291.9	2291.9	2291.9	2291.9	2291.9	2291.9
340	2297.76	2297.76	2297.76	2297.76	2297.76	2297.76	2297.76	2297.76	2297.76	2297.76	2297.76	2297.76	2297.76	2297.76	2297.76	2297.76	2297.76	2297.76	2297.76	2297.76	2297.76	2297.76	2297.76	2297.76	2297.76	2297.76	2297.76	2297.76	2297.76	2297.76	2297.76	2297.76	2297.76	2297.76	2297.76	2297.76
341	2303.73	2303.73	2303.73	2303.73	2303.73	2303.73	2303.73	2303.73	2303.73	2303.73	2303.73	2303.73	2303.73	2303.73	2303.73	2303.73	2303.73	2303.73	2303.73	2303.73	2303.73	2303.73	2303.73	2303.73	2303.73	2303.73	2303.73	2303.73	2303.73	2303.73	2303.73	2303.73	2303.73	2303.73	2303.73	2303.73
342	2309.84	2309.84	2309.84	2309.84	2309.84	2309.84	2309.84	2309.84	2309.84	2309.84	2309.84	2309.84	2309.84	2309.84	2309.84	2309.84	2309.84	2309.84	2309.84	2309.84	2309.84	2309.84	2309.84	2309.84	2309.84	2309.84	2309.84	2309.84	2309.84	2309.84	2309.84	2309.84	2309.84	2309.84	2309.84	2309.84
343	2316.1	2316.1	2316.1	2316.1	2316.1	2316.1	2316.1	2316.1	2316.1	2316.1	2316.1	2316.1	2316.1	2316.1	2316.1	2316.1	2316.1	2316.1	2316.1	2316.1	2316.1	2316.1	2316.1	2316.1	2316.1	2316.1	2316.1	2316.1	2316.1	2316.1	2316.1	2316.1	2316.1	2316.1	2316.1	2316.1
344	2322.52	2322.52	2322.52	2322.52	2322.52	2322.52	2322.52	2322.52	2322.52	2322.52	2322.52	2322.52	2322.52	2322.52	2322.52	2322.52	2322.52	2322.52	2322.52	2322.52	2322.52	2322.52	2322.52	2322.52	2322.52	2322.52	2322.52	2322.52	2322.52	2322.52	2322.52	2322.52	2322.52	2322.52	2322.52	2322.52
345	2329.11	2329.11	2329.11	2329.11	2329.11	2329.11	2329.11	2329.11	2329.11	2329.11	2329.11	2329.11	2329.11	2329.11	2329.11	2329.11	2329.11	2329.11	2329.11	2329.11	2329.11	2329.11	2329.11	2329.11	2329.11	2329.11	2329.11	2329.11	2329.11	2329.11	2329.11	2329.11	2329.11	2329.11	2329.11	2329.11
346	2335.89	2335.89	2335.89	2335.89	2335.89	2335.89	2335.89	2335.89	2335.89	2335.89	2335.89	2335.89	2335.89	2335.89	2335.89	2335.89	2335.89	2335.89	2335.89	2335.89	2335.89	2335.89	2335.89	2335.89	2335.89	2335.89	2335.89	2335.89	2335.89	2335.89	2335.89	2335.89	2335.89	2335.89	2335.89	2335.89
347	2342.88	2342.88	2342.88	2342.88	2342.88	2342.88	2342.88	2342.88	2342.88	2342.88	2342.88	2342.88	2342.88	2342.88	2342.88	2342.88	2342.88	2342.88	2342.88	2342.88	2342.88	2342.88	2342.88	2342.88	2342.88	2342.88	2342.88	2342.88	2342.88	2342.88	2342.88	2342.88	2342.88	2342.88	2342.88	2342.88
348	2350.07	2350.07	2350.07	2350.07	2350.07	2350.07	2350.07	2350.07	2350.07	2350.07	2350.07	2350.07	2350.07	2350.07	2350.07	2350.07	2350.07	2350.07	2350.07	2350.07	2350.07	2350.07	2350.07	2350.07	2350.07	2350.07	2350.07	2350.07	2350.07	2350.07	2350.07	2350.07	2350.07	2350.07	2350.07	2350.07
349	2357.5	2357.5	2357.5	2357.5	2357.5	2357.5	2357.5	2357.5	2357.5	2357.5	2357.5	2357.5	2357.5	2357.5	2357.5	2357.5	2357.5	2357.5	2357.5	2357.5	2357.5	2357.5	2357.5	2357.5	2357.5	2357.5	2357.5	2357.5	2357.5	2357.5	2357.5	2357.5	2357.5	2357.5	2357.5	2357.5
350	2365.17	2365.17	2365.17	2365.17	2365.17	2365.17	2365.17	2365.17	2365.17	2365.17	2365.17	2365.17	2365.17	2365.17	2365.17	2365.17	2365.17	2365.17	2365.17	2365.17	2365.17	2365.17	2365.17	2365.17	2365.17	2365.17	2365.17	2365.17	2365.17	2365.17	2365.17	2365.17	2365.17	2365.17	2365.17	2365.17
351	2373.09	2373.09	2373.09	2373.09	2373.09	2373.09	2373.09	2373.09	2373.09	2373.09	2373.09	2373.09	2373.09	2373.09	2373.09	2373.09	2373.09	2373.09	2373.09	2373.09	2373.09	2373.09	2373.09	2373.09	2373.09	2373.09	2373.09	2373.09	2373.09	2373.09	2373.09	2373.09	2373.09	2373.09	2373.09	2373.09
352	2381.28	2381.28	2381.28	2381.28	2381.28	2381.28	2381.28	2381.28	2381.28	2381.28	2381.28	2381.28	2381.28	2381.28	2381.28	2381.28	2381.28	2381.28	2381.28	2381.28	2381.28	2381.28	2381.28	2381.28	2381.28	2381.28	2381.28	2381.28	2381.28	2381.28	2381.28	2381.28	2381.28	2381.28	2381.28	2381.28
353	2389.75	2389.75	2389.75	2389.75	2389.75	2389.75	2389.75	2389.75	2389.75	2389.75	2389.75	2389.75	2389.75	2389.75	2389.75	2389.75	2389.75	2389.75	2389.75	2389.75	2389.75	2389.75	2389.75	2389.75	2389.75	2389.75	2389.75	2389.75	2389.75	2389.75	2389.75	2389.75	2389.75	2389.75	2389.75	2389.75
354	2398.53	2398.53	2398.53	2398.53	2398.53	2398.53	2398.53	2398.53	2398.53	2398.53	2398.53	2398.53	2398.53	2398.53	2398.53	2398.53	2398.53	2398.53	2398.53	2398.53	2398.53	2398.53	2398.53	2398.53	2398.53	2398.53	2398.53	2398.53	2398.53	2398.53	2398.53	2398.53	2398.53	2398.53	2398.53	2398.53
355	2407.61	2407.61	2407.61	2407.61	2407.61	2407.61	2407.61	2407.61	2407.61	2407.61	2407.61	2407.61	2407.61	2407.61	2407.61	2407.61	2407.61	2407.61	2407.61	2407.61	2407.61	2407.61	2407.61	2407.61	2407.61	2407.61	2407.61	2407.61	2407.61	2407.61	2407.61	2407.61	2407.61	2407.61	2407.61	2407.61
356	2417.02	2417.02	2417.02	2417.02	2417.02	2417.02	2417.02	2417.02	2417.02	2417.02	2417.02	2417.02	2417.02	2417.02	2417.02	2417.02	2417.02	2417.02	2417.02	2417.02	2417.02	2417.02	2417.02	2417.02	2417.02	2417.02	2417.02	2417.02	2417.02	2417.02	2417.02	2417.02	2417.02	2417.02	2417.02	2417.02
357	2426.78	2426.78	2426.78	2426.78	2426.78	2426.78	2426.78	2426.78	2426.78	2426.78	2426.78	2426.78	2426.78	2426.78	2426.78	2426.78	2426.78	2426.78	2426.78	2426.78	2426.78	2426.78	2426.78	2426.78	2426.78	2426.78	2426.78	2426.78	2426.78	2426.78	2426.78	2426.78	2426.78	2426.78	2426.78	2426.78
358	2436.9	2436.9	2436.9	2436.9	2436.9	2436.9	2436.9	2436.9	2436.9	2436.9	2436.9	2436.9	2436.9	2436.9	2436.9	2436.9	2436.9	2436.9	2436.9	2436.9	2436.9	2436.9	2436.9	2436.9	2436.9	2436.9	2436.9	2436.9	2436.9	2436.9	2436.9	2436.9	2436.9	2436.9	2436.9	2436.9
359	2447.39	2447.39	2447.39	2447.39	2447.39	2447.39	2447.39	2447.39	2447.39	2447.39	2447.39	2447.39	2447.39	2447.39	2447.39	2447.39	2447.39	2447.39	2447.39	2447.39	2447.39	2447.39	2447.39	2447.39	2447.39	2447.39	2447.39	2447.39	2447.39	2447.39	2447.39	2447.39	2447.39	2447.39	2447.39	2447.39
360	2458.27	2458.27	2458.27	2458.27	2458.27	2458.27	2458.27	2458.27	2458.27	2458.27	2458.27	2458.27	2458.27	2458.27	2458.27	2458.27	2458.27	2458.27	2458.27	2458.27	2458.27	2458.27	2458.27	2458.27	2458.27	2458.27	2458.27	2458.27	2458.27	2458.27	2458.27	2458.27	2458.27	2458.27	2458.27	2458.27
361	2469.57	2469.57	2469.57	2469.57	2469.57	2469.57	2469.57	2469.57	2469.57	2469.57	2469.57	2469.57	2469.57	2469.57	2469.57	2469.57	2469.57	2469.57	2469.57	2469.57	2469.57	2469.57	2469.57	2469.57	2469.57	2469.57	2469.57	2469.57	2469.57	2469.57	2469.57	2469.57	2469.57	2469.57	2469.57	2469.57
362	2481.29	2481.29	2481.29	2481.29	2481.29	2481.29	2481.29	2481.29	2481.29	2481.29	2481.29	2481.29	2481.29	2481.29	2481.29	2481.29	2481.29	2481.29	2481.29	2481.29	2481.29	2481.29	2481.29	2481.29	2481.29	2481.29	2481.29	2481.29	2481.29	2481.29	2481.29	2481.29	2481.29	2481.29	2481.29	2481.29
363	2493.46	2493.46	2493.46	2493.46	2493.46	2493.46	2493.46	2493.46	2493.46	2493.46	2493.46	2493.46	2493.46	2493.46	2493.46	2493.46	2493.46	2493.46	2493.46	2493.46	2493.46	2493.46	2493.46	2493.46	2493.46	2493.46	2493.46	2493.46	2493.46	2493.46	2493.46	2493.46	2493.46	2493.46	2493.46	2493.46
364	2506.1	2506.1	2506.1	2506.1	2506.1	2506.1	2506.1	2506.1	2506.1	2506.1	2506.1	2506.1	2506.1	2506.1	2506.1	2506.1	2506.1	2506.1	2506.1	2506.1	2506.1	2506.1	2506.1	2506.1	2506.1	2506.1	2506.1	2506.1	2506.1	2506.1	2506.1	2506.1	2506.1	2506.1	2506.1	2506.1
365	2519.22	2519.22	2519.22	2519.22	2519.22	2519.22	2519.22	2519.22	2519.22	2519.22	2519.22	2519.22	2519.22	2519.22	2519.22	2519.22	2519.22	2519.22	2519.22	2519.22	2519.22	2519.22	2519.22	2519.22	2519.22	2519.22	2519.22	2519.22	2519.22	2519.22	2519.22	2519.22	2519.22	2519.22	2519.22	2519.22
366	2532.84	2532.84	2532.84	2532.84	2532.84	2532.84	2532.84	2532.84	2532.84	2532.84	2532.84	2532.84	2532.84	2532.84	2532.84	2532.84	2532.84	2532.84	2532.84	2532.84	2532.84	2532.84	2532.84	2532.84	2532.84	2532.84	2532.84	2532.84	2532.84	2532.84	2532.84	2532.84	2532.84	2532.84	2532.84	2532.84
367	2546.99	2546.99	2546.99	2546.99	2546.99	2546.99	2546.99	2546.99	2546.99	2546.99	2546.99	2546.99	2546.99	2546.99	2546.99	2546.99	2546.99	2546.99	2546.99	2546.99	2546.99	2546.99	2546.99	2546.99	2546.99	2546.99	2546.99	2546.99	2546.99	2546.99	2546.99	2546.99	2546.99	2546.99	2546.99	2546.99
368	2561.7	2561.7	2561.7	2561.7	2561.7	2561.7	2561.7	2561.7	2561.7	2561.7	2561.7	2561.7	2561.7	2561.7	2561.7	2561.7	2561.7	2561.7	2561.7	2561.7	2561.7	2561.7	2561.7	2561.7	2561.7	2561.7	2561.7	2561.7	2561.7	2561.7	2561.7	2561.7	2561.7	2561.7	2561.7	2561.7
369	2576.97	2576.97	2576.97	2576.97	2576.97	2576.97	2576.97	2576.97	2576.97	2576.97	2576.97	2576.97	2576.97	2576.97	2576.97	2576.97	2576.97	2576.97	2576.97	2576.97	2576.97	2576.97	2576.97	2576.97	2576.97	2576.97	2576.97	2576.97	2576.97	2576.97	2576.97	2576.97	2576.97	2576.97	2576.97	2576.97
370	2592.84	2592.84	2592.84	2592.84	2592.84	2592.84	2592.84	2592.84	2592.84	2592.84	2592.84	2592.84	2592.84	2592.84	2592.84	2592.84	2592.84	2592.84	2592.84	2592.84	2592.84	2592.84	2592.84	2592.84	2592.84	2592.84	2592.84	2592.84	2592.84	2592.84	2592.84	2592.84	2592.84	2592.84	2592.84	2592.84
371	2608.74	2608.74	2608.74	2608.74	2608.74	2608.74	2608.74	2608.74	2608.74	2608.74	2608.74	2608.74	2608.74	2608.74	2608.74	2608.74	2608.74	2608.74	2608.74	2608.74	2608.74	2608.74	2608.74	2608.74	2608.74	2608.74	2608.74	2608.74	2608.74	2608.74	2608.74	2608.74	2608.74	2608.74	2608.74	2608.74
372	2625.02	2625.02	2625.02	2625.02	2625.02	2625.02	2625.02	2625.02	2625.02	2625.02	2625.02	2625.02	2625.02	2625.02	2625.02	2625.02	2625.02	2625.02	2625.02	2625.02	2625.02	2625.02	2625.02	2625.02	2625.02	2625.02	2625.02	2625.02	2625.02	2625.02	2625.02	2625.02	2625.02	2625.02	2625.02	2625.02
373	2641.71	2641.71	2641.71	2641.71	2641.71	2641.71	2641.71	2641.71	2641.71	2641.71	2641.71	2641.71	2641.71	2641.71	2641.71	2641.71	2641.71	2641.71	2641.71	2641.71	2641.71	2641.71	2641.71	2641.71	2641.71	2641.71	2641.71	2641.71	2641.71	2641.71	2641.71	2641.71	2641.71	2641.71	2641.71	2641.71
374	2658.84	2658.84	2658.84	2658.84	2658.84	2658.84	2658.84	2658.84	2658.84	2658.84	2658.84	2658.84	2658.84	2658.84	2658.84	2658.84	2658.84	2658.84	2658.84	2658.84	2658.84	2658.84	2658.84	2658.84	2658.84	2658.84	2658.84	2658.84	2658.84	2658.84	2658.84	2658.84	2658.84	2658.84	2658.84	2658.84
375	2676.47	2676.47	2676.47	2676.47	2676.47	2676.47	2676.47	2676.47	2676.47	2676.47	2676.47	2676.47	2676.47	2676.47	2676.47	2676.47	2676.47	2676.47	2676.47	2676.47	2676.47	2676.47	2676.47	2676.47	2676.47	2676.47	2676.47	2676.47	2676.47	2676.47	2676.47	2676.47	2676.47	2676.47	2676.47	2676.47
376	2694.65	2694.65	2694.65	2694.65	2694.65	2694.65	2694.65	2694.65	2694.65	2694.65	2694.65	2694.65	2694.65	2694.65	2694.65	2694.65	2694.65	2694.65	2694.65	2694.65	2694.65	2694.65	2694.65	2694.65	2694.65	2694.65	2694.65	2694.65	2694.65	2694.65	2694.65	2694.65	2694.65	2694.65	2694.65	2694.65
377	2713.45	2713.45	2713.45	2713.45	2713.45	2713.45	2713.45	2713.45	2713.45	2713.45	2713.45	2713.45	2713.45	2713.45	2713.45	2713.45	2713.45	2713.45	2713.45	2713.45	2713.45	2713.45	2713.45	2713.45	2713.45	2713.45	2713.45	2713.45	2713.45	2713.45	2713.45	2713.45	2713.45	2713.45	2713.45	2713.45
378	2732.89	2732.89	2732.89	2732.89	2732.89	2732.89	2732.89	2732.89	2732.89	2732.89	2732.89	2732.89	2732.89	2732.89	2732.89	2732.89	2732.89	2732.89	2732.89	2732.89	2732.89	2732.89	2732.89	2732.89	2732.89	2732.89	2732.89	2732.89	2732.89	2732.89	2732.89	2732.89	2732.89	2732.89	2732.89	2732.89
379	2752.99	2752.99	2752.99	2752.99	2752.99	2752.99	2752.99	2752.99	2752.99	2752.99	2752.99	2752.99	2752.99	2752.99	2752.99	2752.99	2752.99	2752.99	2752.99	2752.99	2752.99	2752.99	2752.99	2752.99	2752.99	2752.99	2752.99	2752.99	2752.99	2752.99	2752.99	2752.99	2752.99	2752.99	2752.99	2752.99
380	2773.76	2773.76	2773.76	2773.76	2773.76	2773.76	2773.76	2773.76	2773.76	2773.76	2773.76	2773.76	2773.76	2773.76	2773.76	2773.76	2773.76	2773.76	2773.76	2773.76	2773.76	2773.76	2773.76	2773.76	2773.76	2773.76	2773.76	2773.76	2773.76	2773.76	2773.76	2773.76	2773.76	2773.76	2773.76	2773.76
381	2795.19	2795.19	2795.19	2795.19	2795.19	2795.19	2795.19	2795.19	2795.19	2795.19	2795.19	2795.19	2795.19	2795.19	2795.19	2795.19	2795.19	2795.19	2795.19	2795.19	2795.19	2795.19	2795.19	2795.19	2795.19	2795.19	2795.19	2795.19	2795.19	2795.19	2795.19	2795.19	2795.19	2795.19	2795.19	2795.19
382	2817.24	2817.24	2817.24	2817.24	2817.24	2817.24	2817.24	2817.24	2817.24	2817.24	2817.24	2817.24	2817.24	2817.24	2817.24	2817.24	2817.24	2817.24	2817.24	2817.24	2817.24	2817.24	2817.24	2817.24	2817.24	2817.24	2817.24	2817.24	2817.24	2817.24	2817.24	2817.24	2817.24	2817.24	2817.24	2817.24
383	2839.91	2839.91	2839.91	2839.91	2839.91	2839.91	2839.91	2839.91	2839.91	2839.91	2839.91	2839.91	2839.91	2839.91	2839.91	2839.91	2839.91	2839.91	2839.91	2839.91	2839.91	2839.91	2839.91	2839.91	2839.91	2839.91	2839.91	2839.91	2839.91	2839.91	2839.91	2839.91	2839.91	2839.91	2839.91	2839.91
384	2863.16	2863.16	2863.16	2863.16	2863.16	2863.16	2863.16	2863.16	2863.16	2863.16	2863.16	2863.16	2863.16	2863.16	2863.16	2863.16	2863.16	2863.16	2863.16	2863.16	2863.16	2863.16	2863.16	2863.16	2863.16	2863.16	2863.16	2863.16	2863.16	2863.16	2863.16	2863.16	2863.16	2863.16	2863.16	2863.16
385	2886.96	2886.96	2886.96	2886.96	2886.96	2886.96	2886.96	2886.96	2886.96	2886.96	2886.96	2886.96	2886.96	2886.96	2886.96	2886.96	2886.96	2886.96	2886.96	2886.96	2886.96	2886.96	2886.96	2886.96	2886.96	2886.96	2886.96	2886.96	2886.96	2886.96	2886.96	2886.96	2886.96	2886.96	2886.96	2886.96
386	2911.28	2911.28	2911.28	2911.28	2911.28	2911.28	2911.28	2911.28	2911.28	2911.28	2911.28	2911.28	2911.28	2911.28	2911.28	2911.28	2911.28	2911.28	2911.28	2911.28	2911.28	2911.28	2911.28	2911.28	2911.28	2911.28	2911.28	2911.28	2911.28	2911.28	2911.28	2911.28	2911.28	2911.28	2911.28	2911.28
387	2936.09	2936.09	2936.09	2936.09	2936.09	2936.09	2936.09	2936.09	2936.09	2936.09	2936.09	2936.09	2936.09	2936.09	2936.09	2936.09	2936.09	2936.09	2936.09	2936.09	2936.09	2936.09	2936.09	2936.09	2936.09	2936.09	2936.09	2936.09	2936.09	2936.09	2936.09	2936.09	2936.09	2936.09	2936.09	2936.09
388	2961.38	2961.38	2961.38	2961.38	2961.38	2961.38	2961.38	2961.38	2961.38	2961.38	2961.38	2961.38	2961.38	2961.38	2961.38	2961.38	2961.38	2961.38	2961.38	2961.38	2961.38	2961.38	2961.38	2961.38	2961.38	2961.38	2961.38	2961.38	2961.38	2961.38	2961.38	2961.38	2961.38	2961.38	2961.38	2961.38
389	2987.1	2987.1	2987.1	2987.1	2987.1	2987.1	2987.1	2987.1	2987.1	2987.1	2987.1	2987.1	2987.1	2987.1	2987.1	2987.1	2987.1	2987.1	2987.1	2987.1	2987.1	2987.1	2987.1	2987.1	2987.1	2987.1	2987.1	2987.1	2987.1	2987.1	2987.1	2987.1	2987.1	2987.1	2987.1	2987.1
390	3013.26	3013.26	3013.26	3013.26	3013.26	3013.26	3013.26	3013.26	3013.26	3013.26	3013.26	3013.26	3013.26	3013.26	3013.26	3013.26	3013.26	3013.26	3013.26	3013.26	3013.26	3013.26	3013.26	3013.26	3013.26	3013.26	3013.26	3013.26	3013.26	3013.26	3013.26	3013.26	3013.26	3013.26	3013.26	3013.26
391	3039.82	3039.82	3039.82	3039.82	3039.82	3039.82	3039.82	3039.82	3039.82	3039.82	3039.82	3039.82	3039.82	3039.82	3039.82	3039.82	3039.82	3039.82	3039.82	3039.82	3039.82	3039.82	3039.82	3039.82	3039.82	3039.82	3039.82	3039.82	3039.82	3039.82	3039.82	3039.82	3039.82	3039.82	3039.82	3039.82
392	3066.79	3066.79	3066.79	3066.79	3066.79	3066.79	3066.79	3066.79	3066.79	3066.79	3066.79	3066.79	3066.79	3066.79	3066.79	3066.79	3066.79	3066.79	3066.79	3066.79	3066.79	3066.79	3066.79	3066.79	3066.79	3066.79	3066.79	3066.79	3066.79	3066.79	3066.79	3066.79	3066.79	3066.79	3066.79	3066.79
393	3094.16	3094.16	3094.16	3094.16	3094.16	3094.16	3094.16	3094.16	3094.16	3094.16	3094.16	3094.16	3094.16	3094.16	3094.16	3094.16	3094.16	3094.16	3094.16	3094.16	3094.16	3094.16	3094.16	3094.16	3094.16	3094.16	3094.16	3094.16	3094.16	3094.16	3094.16	3094.16	3094.16	3094.16	3094.16	3094.16
394	3121.93	3121.93	3121.93	3121.93	3121.93	3121.93	3121.93	3121.93	3121.93	3121.93	3121.93	3121.93	3121.93	3121.93	3121.93	3121.93	3121.93	3121.93	3121.93	3121.93	3121.93	3121.93	3121.93	3121.93	3121.93	3121.93	3121.93	3121.93	3121.93	3121.93	3121.93	3121.93	3121.93	3121.93	3121.93	3121.93
395	3150.11	3150.11	3150.11	3150.11	3150.11	3150.11	3150.11	3150.11	3150.11	3150.11	3150.11	3150.11	3150.11	3150.11	3150.11	3150.11	3150.11	3150.11	3150.11	3150.11	3150.11	3150.11	3150.11	3150.11	3150.11	3150.11	3150.11	3150.11	3150.11	3150.11	3150.11	3150.11	3150.11	3150.11	3150.11	3150.11
396	3178.71	3178.71	3178.71	3178.71	3178.71	3178.71	3178.71	3178.71	3178.71	3178.71	3178.71	3178.71	3178.71	3178.71	3178.71	3178.71	3178.71	3178.71	3178.71	3178.71	3178.71	3178.71	3178.71	3178.71	3178.71	3178.71	3178.71	3178.71	3178.71	3178.71	3178.71	3178.71	3178.71	3178.71	3178.71	3178.71
397	3207.76	3207.76	3207.76	3207.76	3207.76	3207.76	3207.76	3207.76	3207.76	3207.76	3207.76	3207.76	3207.76	3207.76	3207.76	3207.76	3207.76	3207.76	3207.76	3207.76	3207.76	3207.76	3207.76	3207.76	3207.76	3207.76	3207.76	3207.76	3207.76	3207.76	3207.76	3207.76	3207.76	3207.76	3207.76	3207.76
398	3237.29	3237.29	3237.29	3237.29	3237.29	3237.29	3237.29	3237.29	3237.29	3237.29	3237.29	3237.29	3237.29	3237.29	3237.29	3237.29	3237.29	3237.29	3237.29	3237.29	3237.29	3237.29	3237.29	3237.29	3237.29	3237.29	3237.29	3237.29	3237.29	3237.29	3237.29	3237.29	3237.29	3237.29	3237.29	3237.29
399	3267.33	3267.33	3267.33	3267.33	3267.33	3267.33	3267.33	3267.33	3267.33	3267.33	3267.33	3267.33	3267.33	3267.33	3267.33	3267.33	3267.33	3267.33	3267.33	3267.33	3267.33	3267.33	3267.33	3267.33	3267.33	3267.33	3267.33	3267.33	3267.33	3267.33	3267.33	3267.33	3267.33	3267.33	3267.33	3267.33
400	3297.95	3297.95	3297.95	3297.95	3297.95	3297.95	3297.95	3297.95	3297.95	3297.95	3297.95	3297.95	3297.95	3297.95	3297.95	3297.95	3297.95	3297.95	3297.95	3297.95	3297.95	3297.95	3297.95	3297.95	3297.95	3297.95	3297.95	3297.95	3297.95	3297.95	3297.95	3297.95	3297.95	3297.95	3297.95	3297.95
401	3311.81	3311.81	3311.81	3311.81	3311.81	3311.81	3311.81	3311.81	3311.81	3311.81	3311.81	3311.81	3311.81	3311.81	3311.81	3311.81	3311.81	3311.81	3311.81	3311.81	3311.81	3311.81	3311.81	3311.81	3311.81	3311.81	3311.81	3311.81	3311.81	3311.81	3311.81	3311.81	3311.81	3311.81	3311.81	3311.81
402	3325.13	3325.13	3325.13	3325.13	3325.13	3325.13	3325.13	3325.13	3325.13	3325.13	3325.13	3325.13	3325.13	3325.13	3325.13	3325.13	3325.13	3325.13	3325.13	3325.13	3325.13	3325.13	3325.13	3325.13	3325.13	3325.13	3325.13	3325.13	3325.13	3325.13	3325.13	3325.13	3325.13	3325.13	3325.13	3325.13
403	3339.08	3339.08	3339.08	3339.08	3339.08	3339.08	3339.08	3339.08	3339.08	3339.08	3339.08	3339.08	3339.08	3339.08	3339.08	3339.08	3339.08	3339.08	3339.08	3339.08	3339.08	3339.08	3339.08	3339.08	3339.08	3339.08	3339.08	3339.08	3339.08	3339.08	3339.08	3339.08	3339.08	3339.08	3339.08	3339.08
404	3353.66	3353.66	3353.66	3353.66	3353.66	3353.66	3353.66	3353.66	3353.66	3353.66	3353.66	3353.66	3353.66	3353.66	3353.66	3353.66	3353.66	3353.66	3353.66	3353.66	3353.66	3353.66	3353.66	3353.66	3353.66	3353.66	3353.66	3353.66	3353.66	3353.66	3353.66	3353.66	3353.66	3353.66	3353.66	3353.66
405	3368.86	3368.86	3368.86	3368.86	3368.86	3368.86	3368.86	3368.86	3368.86	3368.86	3368.86	3368.86	3368.86	3368.86	3368.86	3368.86	3368.86	3368.86	3368.86	3368.86	3368.86	3368.86	3368.86	3368.86	3368.86	3368.86	3368.86	3368.86	3368.86	3368.86	3368.86	3368.86	3368.86	3368.86	3368.86	3368.86
406	3384.67	3384.67	3384.67	3384.67	3384.67	3384.67	3384.67	3384.67	3384.67	3384.67	3384.67	3384.67	3384.67	3384.67	3384.67	3384.67	3384.67	3384.67	3384.67	3384.67	3384.67	3384.67	3384.67	3384.67	3384.67	3384.67	3384.67	3384.67	3384.67	3384.67	3384.67	3384.67	3384.67	3384.67	3384.67	3384.67
407	3401.05	3401.05	3401.05	3401.05	3401.05	3401.05	3401.05	3401.05	3401.05	3401.05	3401.05	3401.05	3401.05	3401.05	3401.05	3401.05	3401.05	3401.05	3401.05	3401.05	3401.05	3401.05	3401.05	3401.05	3401.05	3401.05	3401.05	3401.05	3401.05	3401.05	3401.05	3401.05	3401.05	3401.05	3401.05	3401.05
408	3417.95	3417.95	3417.95	3417.95	3417.95	3417.95	3417.95	3417.95	3417.95	3417.95	3417.95	3417.95	3417.95	3417.95	3417.95	3417.95	3417.95	3417.95	3417.95	3417.95	3417.95	3417.95	3417.95	3417.95	3417.95	3417.95	3417.95	3417.95	3417.95	3417.95	3417.95	3417.95	3417.95	3417.95	3417.95	3417.95
409	3435.32	3435.32	3435.32	3435.32	3435.32	3435.32	3435.32	3435.32	3435.32	3435.32	3435.32	3435.32	3435.32	3435.32	3435.32	3435.32	3435.32	3435.32	3435.32	3435.32	3435.32	3435.32	3435.32	3435.32	3435.32	3435.32	3435.32	3435.32	3435.32	3435.32	3435.32	3435.32	3435.32	3435.32	3435.32	3435.32
410	3453.09	3453.09	3453.09	3453.09	3453.09	3453.09	3453.09	3453.09	3453.09	3453.09	3453.09	3453.09	3453.09	3453.09	3453.09	3453.09	3453.09	3453.09	3453.09	3453.09	3453.09	3453.09	3453.09	3453.09	3453.09	3453.09	3453.09	3453.09	3453.09	3453.09	3453.09	3453.09	3453.09	3453.09	3453.09	3453.09
411	3471.2	3471.2	3471.2	3471.2	3471.2	3471.2	3471.2	3471.2	3471.2	3471.2	3471.2	3471.2	3471.2	3471.2	3471.2	3471.2	3471.2	3471.2	3471.2	3471.2	3471.2	3471.2	3471.2	3471.2	3471.2	3471.2	3471.2	3471.2	3471.2	3471.2	3471.2	3471.2	3471.2	3471.2	3471.2	3471.2
412	3489.58	3489.58	3489.58	3489.58	3489.58	3489.58	3489.58	3489.58	3489.58	3489.58	3489.58	3489.58	3489.58	3489.58	3489.58	3489.58	3489.58	3489.58	3489.58	3489.58	3489.58	3489.58	3489.58	3489.58	3489.58	3489.58	3489.58	3489.58	3489.58	3489.58	3489.58	3489.58	3489.58	3489.58	3489.58	3489.58
413	3508.18	3508.18	3508.18	3508.18	3508.18	3508.18	3508.18	3508.18	3508.18	3508.18	3508.18	3508.18	3508.18	3508.18	3508.18	3508.18	3508.18	3508.18	3508.18	3508.18	3508.18	3508.18	3508.18	3508.18	3508.18	3508.18	3508.18	3508.18	3508.18	3508.18	3508.18	3508.18	3508.18	3508.18	3508.18	3508.18
414	3526.94	3526.94	3526.94	3526.94	3526.94	3526.94	3526.94	3526.94	3526.94	3526.94	3526.94	3526.94	3526.94	3526.94	3526.94	3526.94	3526.94	3526.94	3526.94	3526.94	3526.94	3526.94	3526.94	3526.94	3526.94	3526.94	3526.94	3526.94	3526.94	3526.94	3526.94	3526.94	3526.94	3526.94	3526.94	3526.94
415	3545.82	3545.82	3545.82	3545.82	3545.82	3545.82	3545.82	3545.82	3545.82	3545.82	3545.82	3545.82	3545.82	3545.82	3545.82	3545.82	3545.82	3545.82	3545.82	3545.82	3545.82	3545.82	3545.82	3545.82	3545.82	3545.82	3545.82	3545.82	3545.82	3545.82	3545.82	3545.82	3545.82	3545.82	3545.82	3545.82
416	3564.76	3564.76	3564.76	3564.76	3564.76	3564.76	3564.76	3564.76	3564.76	3564.76	3564.76	3564.76	3564.76	3564.76	3564.76	3564.76	3564.76	3564.76	3564.76	3564.76	3564.76	3564.76	3564.76	3564.76	3564.76	3564.76	3564.76	3564.76	3564.76	3564.76	3564.76	3564.76	3564.76	3564.76	3564.76	3564.76
417	3583.73	3583.73	3583.73	3583.73	3583.73	3583.73	3583.73	3583.73	3583.73	3583.73	3583.73	3583.73	3583.73	3583.73	3583.73	3583.73	3583.73	3583.73	3583.73	3583.73	3583.73	3583.73	3583.73	3583.73	3583.73	3583.73	3583.73	3583.73	3583.73	3583.73	3583.73	3583.73	3583.73	3583.73	3583.73	3583.73
418	3602.7	3602.7	3602.7	3602.7	3602.7	3602.7	3602.7	3602.7	3602.7	3602.7	3602.7	3602.7	3602.7	3602.7	3602.7	3602.7	3602.7	3602.7	3602.7	3602.7	3602.7	3602.7	3602.7	3602.7	3602.7	3602.7	3602.7	3602.7	3602.7	3602.7	3602.7	3602.7	3602.7	3602.7	3602.7	3602.7
419	3621.61	3621.61	3621.61	3621.61	3621.61	3621.61	3621.61	3621.61	3621.61	3621.61	3621.61	3621.61	3621.61	3621.61	3621.61	3621.61	3621.61	3621.61	3621.61	3621.61	3621.61	3621.61	3621.61	3621.61	3621.61	3621.61	3621.61	3621.61	3621.61	3621.61	3621.61	3621.61	3621.61	3621.61	3621.61	3621.61
420	3640.46	3640.46	3640.46	3640.46	3640.46	3640.46	3640.46	3640.46	3640.46	3640.46	3640.46	3640.46	3640.46	3640.46	3640.46	3640.46	3640.46	3640.46	3640.46	3640.46	3640.46	3640.46	3640.46	3640.46	3640.46	3640.46	3640.46	3640.46	3640.46	3640.46	3640.46	3640.46	3640.46	3640.46	3640.46	3640.46
421	3659.2	3659.2	3659.2	3659.2	3659.2	3659.2	3659.2	3659.2	3659.2	3659.2	3659.2	3659.2	3659.2	3659.2	3659.2	3659.2	3659.2	3659.2	3659.2	3659.2	3659.2	3659.2	3659.2	3659.2	3659.2	3659.2	3659.2	3659.2	3659.2	3659.2	3659.2	3659.2	3659.2	3659.2	3659.2	3659.2
422	3677.81	3677.81	3677.81	3677.81	3677.81	3677.81	3677.81	3677.81	3677.81	3677.81	3677.81	3677.81	3677.81	3677.81	3677.81	3677.81	3677.81	3677.81	3677.81	3677.81	3677.81	3677.81	3677.81	3677.81	3677.81	3677.81	3677.81	3677.81	3677.81	3677.81	3677.81	3677.81	3677.81	3677.81	3677.81	3677.81
423	3696.27	3696.27	3696.27	3696.27	3696.27	3696.27	3696.27	3696.27	3696.27	3696.27	3696.27	3696.27	3696.27	3696.27	3696.27	3696.27	3696.27	3696.27	3696.27	3696.27	3696.27	3696.27	3696.27	3696.27	3696.27	3696.27	3696.27	3696.27	3696.27	3696.27	3696.27	3696.27	3696.27	3696.27	3696.27	3696.27
424	3714.56	3714.56	3714.56	3714.56	3714.56	3714.56	3714.56	3714.56	3714.56	3714.56	3714.56	3714.56	3714.56	3714.56	3714.56	3714.56	3714.56	3714.56	3714.56	3714.56	3714.56	3714.56	3714.56	3714.56	3714.56	3714.56	3714.56	3714.56	3714.56	3714.56	3714.56	3714.56	3714.56	3714.56	3714.56	3714.56
425	3732.66	3732.66	3732.66	3732.66	3732.66	3732.66	3732.66	3732.66	3732.66	3732.66	3732.66	3732.66	3732.66	3732.66	3732.66	3732.66	3732.66	3732.66	3732.66	3732.66	3732.66	3732.66	3732.66	3732.66	3732.66	3732.66	3732.66	3732.66	3732.66	3732.66	3732.66	3732.66	3732.66	3732.66	3732.66	3732.66
426	3750.56	3750.56	3750.56	3750.56	3750.56	3750.56	3750.56	3750.56	3750.56	3750.56	3750.56	3750.56	3750.56	3750.56	3750.56	3750.56	3750.56	3750.56	3750.56	3750.56	3750.56	3750.56	3750.56	3750.56	3750.56	3750.56	3750.56	3750.56	3750.56	3750.56	3750.56	3750.56	3750.56	3750.56	3750.56	3750.56
427	3768.23	3768.23	3768.23	3768.23	3768.23	3768.23	3768.23	3768.23	3768.23	3768.23	3768.23	3768.23	3768.23	3768.23	3768.23	3768.23	3768.23	3768.23	3768.23	3768.23	3768.23	3768.23	3768.23	3768.23	3768.23	3768.23	3768.23	3768.23	3768.23	3768.23	3768.23	3768.23	3768.23	3768.23	3768.23	3768.23
428	3785.67	3785.67	3785.67	3785.67	3785.67	3785.67	3785.67	3785.67	3785.67	3785.67	3785.67	3785.67	3785.67	3785.67	3785.67	3785.67	3785.67	3785.67	3785.67	3785.67	3785.67	3785.67	3785.67	3785.67	3785.67	3785.67	3785.67	3785.67	3785.67	3785.67	3785.67	3785.67	3785.67	3785.67	3785.67	3785.67
429	3802.87	3802.87	3802.87	3802.87	3802.87	3802.87	3802.87	3802.87	3802.87	3802.87	3802.87	3802.87	3802.87	3802.87	3802.87	3802.87	3802.87	3802.87	3802.87	3802.87	3802.87	3802.87	3802.87	3802.87	3802.87	3802.87	3802.87	3802.87	3802.87	3802.87	3802.87	3802.87	3802.87	3802.87	3802.87	3802.87
430	3819.81	3819.81	3819.81	3819.81	3819.81	3819.81	3819.81	3819.81	3819.81	3819.81	3819.81	3819.81	3819.81	3819.81	3819.81	3819.81	3819.81	3819.81	3819.81	3819.81	3819.81	3819.81	3819.81	3819.81	3819.81	3819.81	3819.81	3819.81	3819.81	3819.81	3819.81	3819.81	3819.81	3819.81	3819.81	3819.81
431	3836.49	3836.49	3836.49	3836.49	3836.49	3836.49	3836.49	3836.49	3836.49	3836.49	3836.49	3836.49	3836.49	3836.49	3836.49	3836.49	3836.49	3836.49	3836.49	3836.49	3836.49	3836.49	3836.49	3836.49	3836.49	3836.49	3836.49	3836.49	3836.49	3836.49	3836.49	3836.49	3836.49	3836.49	3836.49	3836.49
432	3852.9	3852.9	3852.9	3852.9	3852.9	3852.9	3852.9	3852.9	3852.9	3852.9	3852.9	3852.9	3852.9	3852.9	3852.9	3852.9	3852.9	3852.9	3852.9	3852.9	3852.9	3852.9	3852.9	3852.9	3852.9	3852.9	3852.9	3852.9	3852.9	3852.9	3852.9	3852.9	3852.9	3852.9	3852.9	3852.9
433	3869.04	3869.04	3869.04	3869.04	3869.04	3869.04	3869.04	3869.04	3869.04	3869.04	3869.04	3869.04	3869.04	3869.04	3869.04	3869.04	3869.04	3869.04	3869.04	3869.04	3869.04	3869.04	3869.04	3869.04	3869.04	3869.04	3869.04	3869.04	3869.04	3869.04	3869.04	3869.04	3869.04	3869.04	3869.04	3869.04
434	3884.9	3884.9	3884.9	3884.9	3884.9	3884.9	3884.9	3884.9	3884.9	3884.9	3884.9	3884.9	3884.9	3884.9	3884.9	3884.9	3884.9	3884.9	3884.9	3884.9	3884.9	3884.9	3884.9	3884.9	3884.9	3884.9	3884.9	3884.9	3884.9	3884.9	3884.9	3884.9	3884.9	3884.9	3884.9	3884.9
435	3900.47	3900.47	3900.47	3900.47	3900.47	3900.47	3900.47	3900.47	3900.47	3900.47	3900.47	3900.47	3900.47	3900.47	3900.47	3900.47	3900.47	3900.47	3900.47	3900.47	3900.47	3900.47	3900.47	3900.47	3900.47	3900.47	3900.47	3900.47	3900.47	3900.47	3900.47	3900.47	3900.47	3900.47	3900.47	3900.47
436	3915.76	3915.76	3915.76	3915.76	3915.76	3915.76	3915.76	3915.76	3915.76	3915.76	3915.76	3915.76	3915.76	3915.76	3915.76	3915.76	3915.76	3915.76	3915.76	3915.76	3915.76	3915.76	3915.76	3915.76	3915.76	3915.76	3915.76	3915.76	3915.76	3915.76	3915.76	3915.76	3915.76	3915.76	3915.76	3915.76
437	3930.75	3930.75	3930.75	3930.75	3930.75	3930.75	3930.75	3930.75	3930.75	3930.75	3930.75	3930.75	3930.75	3930.75	3930.75	3930.75	3930.75	3930.75	3930.75	3930.75	3930.75	3930.75	3930.75	3930.75	3930.75	3930.75	3930.75	3930.75	3930.75	3930.75	3930.75	3930.75	3930.75	3930.75	3930.75	3930.75
438	3945.46	3945.46	3945.46	3945.46	3945.46	3945.46	3945.46	3945.46	3945.46	3945.46	3945.46	3945.46	3945.46	3945.46	3945.46	3945.46	3945.46	3945.46	3945.46	3945.46	3945.46	3945.46	3945.46	3945.46	3945.46	3945.46	3945.46	3945.46	3945.46	3945.46	3945.46	3945.46	3945.46	3945.46	3945.46	3945.46
439	3959.87	3959.87	3959.87	3959.87	3959.87	3959.87	3959.87	3959.87	3959.87	3959.87	3959.87	3959.87	3959.87	3959.87	3959.87	3959.87	3959.87	3959.87	3959.87	3959.87	3959.87	3959.87	3959.87	3959.87	3959.87	3959.87	3959.87	3959.87	3959.87	3959.87	3959.87	3959.87	3959.87	3959.87	3959.87	3959.87
440	3973.99	3973.99	3973.99	3973.99	3973.99	3973.99	3973.99	3973.99	3973.99	3973.99	3973.99	3973.99	3973.99	3973.99	3973.99	3973.99	3973.99	3973.99	3973.99	3973.99	3973.99	3973.99	3973.99	3973.99	3973.99	3973.99	3973.99	3973.99	3973.99	3973.99	3973.99	3973.99	3973.99	3973.99	3973.99	3973.99
441	3987.83	3987.83	3987.83	3987.83	3987.83	3987.83	3987.83	3987.83	3987.83	3987.83	3987.83	3987.83	3987.83	3987.83	3987.83	3987.83	3987.83	3987.83	3987.83	3987.83	3987.83	3987.83	3987.83	3987.83	3987.83	3987.83	3987.83	3987.83	3987.83	3987.83	3987.83	3987.83	3987.83	3987.83	3987.83	3987.83
442	4001.37	4001.37	4001.37	4001.37	4001.37	4001.37	4001.37	4001.37	4001.37	4001.37	4001.37	4001.37	4001.37	4001.37	4001.37	4001.37	4001.37	4001.37	4001.37	4001.37	4001.37	4001.37	4001.37	4001.37	4001.37	4001.37	4001.37	4001.37	4001.37	4001.37	4001.37	4001.37	4001.37	4001.37	4001.37	4001.37
443	4014.62	4014.62	4014.62	4014.62	4014.62	4014.62	4014.62	4014.62	4014.62	4014.62	4014.62	4014.62	4014.62	4014.62	4014.62	4014.62	4014.62	4014.62	4014.62	4014.62	4014.62	4014.62	4014.62	4014.62	4014.62	4014.62	4014.62	4014.62	4014.62	4014.62	4014.62	4014.62	4014.62	4014.62	4014.62	4014.62
444	4027.58	4027.58	4027.58	4027.58	4027.58	4027.58	4027.58	4027.58	4027.58	4027.58	4027.58	4027.58	4027.58	4027.58	4027.58	4027.58	4027.58	4027.58	4027.58	4027.58	4027.58	4027.58	4027.58	4027.58	4027.58	4027.58	4027.58	4027.58	4027.58	4027.58	4027.58	4027.58	4027.58	4027.58	4027.58	4027.58
445	4040.26	4040.26	4040.26	4040.26	4040.26	4040.26	4040.26	4040.26	4040.26	4040.26	4040.26	4040.26	4040.26	4040.26	4040.26	4040.26	4040.26	4040.26	4040.26	4040.26	4040.26	4040.26	4040.26	4040.26	4040.26	4040.26	4040.26	4040.26	4040.26	4040.26	4040.26	4040.26	4040.26	4040.26	4040.26	4040.26
446	4052.65	4052.65	4052.65	4052.65	4052.65	4052.65	4052.65	4052.65	4052.65	4052.65	4052.65	4052.65	4052.65	4052.65	4052.65	4052.65	4052.65	4052.65	4052.65	4052.65	4052.65	4052.65	4052.65	4052.65	4052.65	4052.65	4052.65	4052.65	4052.65	4052.65	4052.65	4052.65	4052.65	4052.65	4052.65	4052.65
447	4064.77	4064.77	4064.77	4064.77	4064.77	4064.77	4064.77	4064.77	4064.77	4064.77	4064.77	4064.77	4064.77	4064.77	4064.77	4064.77	4064.77	4064.77	4064.77	4064.77	4064.77	4064.77	4064.77	4064.77	4064.77	4064.77	4064.77	4064.77	4064.77	4064.77	4064.77	4064.77	4064.77	4064.77	4064.77	4064.77
448	4076.61	4076.61	4076.61	4076.61	4076.61	4076.61	4076.61	4076.61	4076.61	4076.61	4076.61	4076.61	4076.61	4076.61	4076.61	4076.61	4076.61	4076.61	4076.61	4076.61	4076.61	4076.61	4076.61	4076.61	4076.61	4076.61	4076.61	4076.61	4076.61	4076.61	4076.61	4076.61	4076.61	4076.61	4076.61	4076.61
449	4088.17	4088.17	4088.17	4088.17	4088.17	4088.17	4088.17	4088.17	4088.17	4088.17	4088.17	4088.17	4088.17	4088.17	4088.17	4088.17	4088.17	4088.17	4088.17	4088.17	4088.17	4088.17	4088.17	4088.17	4088.17	4088.17	4088.17	4088.17	4088.17	4088.17	4088.17	4088.17	4088.17	4088.17	4088.17	4088.17
450	4099.46	4099.46	4099.46	4099.46	4099.46	4099.46	4099.46	4099.46	4099.46	4099.46	4099.46	4099.46	4099.46	4099.46	4099.46	4099.46	4099.46	4099.46	4099.46	4099.46	4099.46	4099.46	4099.46	4099.46	4099.46	4099.46	4099.46	4099.46	4099.46	4099.46	4099.46	4099.46	4099.46	4099.46	4099.46	4099.46
451	4116.01	4116.01	4116.01	4116.01	4116.01	4116.01	4116.01	4116.01	4116.01	4116.01	4116.01	4116.01	4116.01	4116.01	4116.01	4116.01	4116.01	4116.01	4116.01	4116.01	4116.01	4116.01	4116.01	4116.01	4116.01	4116.01	4116.01	4116.01	4116.01	4116.01	4116.01	4116.01	4116.01	4116.01	4116.01	4116.01
452	4132.47	4132.47	4132.47	4132.47	4132.47	4132.47	4132.47	4132.47	4132.47	4132.47	4132.47	4132.47	4132.47	4132.47	4132.47	4132.47	4132.47	4132.47	4132.47	4132.47	4132.47	4132.47	4132.47	4132.47	4132.47	4132.47	4132.47	4132.47	4132.47	4132.47	4132.47	4132.47	4132.47	4132.47	4132.47	4132.47
453	4148.48	4148.48	4148.48	4148.48	4148.48	4148.48	4148.48	4148.48	4148.48	4148.48	4148.48	4148.48	4148.48	4148.48	4148.48	4148.48	4148.48	4148.48	4148.48	4148.48	4148.48	4148.48	4148.48	4148.48	4148.48	4148.48	4148.48	4148.48	4148.48	4148.48	4148.48	4148.48	4148.48	4148.48	4148.48	4148.48
454	4164.04	4164.04	4164.04	4164.04	4164.04	4164.04	4164.04	4164.04	4164.04	4164.04	4164.04	4164.04	4164.04	4164.04	4164.04	4164.04	4164.04	4164.04	4164.04	4164.04	4164.04	4164.04	4164.04	4164.04	4164.04	4164.04	4164.04	4164.04	4164.04	4164.04	4164.04	4164.04	4164.04	4164.04	4164.04	4164.04
455	4179.17	4179.17	4179.17	4179.17	4179.17	4179.17	4179.17	4179.17	4179.17	4179.17	4179.17	4179.17	4179.17	4179.17	4179.17	4179.17	4179.17	4179.17	4179.17	4179.17	4179.17	4179.17	4179.17	4179.17	4179.17	4179.17	4179.17	4179.17	4179.17	4179.17	4179.17	4179.17	4179.17	4179.17	4179.17	4179.17
456	4193.87	4193.87	4193.87	4193.87	4193.87	4193.87	4193.87	4193.87	4193.87	4193.87	4193.87	4193.87	4193.87	4193.87	4193.87	4193.87	4193.87	4193.87	4193.87	4193.87	4193.87	4193.87	4193.87	4193.87	4193.87	4193.87	4193.87	4193.87	4193.87	4193.87	4193.87	4193.87	4193.87	4193.87	4193.87	4193.87
457	4208.17	4208.17	4208.17	4208.17	4208.17	4208.17	4208.17	4208.17	4208.17	4208.17	4208.17	4208.17	4208.17	4208.17	4208.17	4208.17	4208.17	4208.17	4208.17	4208.17	4208.17	4208.17	4208.17	4208.17	4208.17	4208.17	4208.17	4208.17	4208.17	4208.17	4208.17	4208.17	4208.17	4208.17	4208.17	4208.17
458	4222.06	4222.06	4222.06	4222.06	4222.06	4222.06	4222.06	4222.06	4222.06	4222.06	4222.06	4222.06	4222.06	4222.06	4222.06	4222.06	4222.06	4222.06	4222.06	4222.06	4222.06	4222.06	4222.06	4222.06	4222.06	4222.06	4222.06	4222.06	4222.06	4222.06	4222.06	4222.06	4222.06	4222.06	4222.06	4222.06
459	4235.57	4235.57	4235.57	4235.57	4235.57	4235.57	4235.57	4235.57	4235.57	4235.57	4235.57	4235.57	4235.57	4235.57	4235.57	4235.57	4235.57	4235.57	4235.57	4235.57	4235.57	4235.57	4235.57	4235.57	4235.57	4235.57	4235.57	4235.57	4235.57	4235.57	4235.57	4235.57	4235.57	4235.57	4235.57	4235.57
460	4248.7	4248.7	4248.7	4248.7	4248.7	4248.7	4248.7	4248.7	4248.7	4248.7	4248.7	4248.7	4248.7	4248.7	4248.7	4248.7	4248.7	4248.7	4248.7	4248.7	4248.7	4248.7	4248.7	4248.7	4248.7	4248.7	4248.7	4248.7	4248.7	4248.7	4248.7	4248.7	4248.7	4248.7	4248.7	4248.7
461	4261.46	4261.46	4261.46	4261.46	4261.46	4261.46	4261.46	4261.46	4261.46	4261.46	4261.46	4261.46	4261.46	4261.46	4261.46	4261.46	4261.46	4261.46	4261.46	4261.46	4261.46	4261.46	4261.46	4261.46	4261.46	4261.46	4261.46	4261.46	4261.46	4261.46	4261.46	4261.46	4261.46	4261.46	4261.46	4261.46
462	4273.86	4273.86	4273.86	4273.86	4273.86	4273.86	4273.86	4273.86	4273.86	4273.86	4273.86	4273.86	4273.86	4273.86	4273.86	4273.86	4273.86	4273.86	4273.86	4273.86	4273.86	4273.86	4273.86	4273.86	4273.86	4273.86	4273.86	4273.86	4273.86	4273.86	4273.86	4273.86	4273.86	4273.86	4273.86	4273.86
463	4285.92	4285.92	4285.92	4285.92	4285.92	4285.92	4285.92	4285.92	4285.92	4285.92	4285.92	4285.92	4285.92	4285.92	4285.92	4285.92	4285.92	4285.92	4285.92	4285.92	4285.92	4285.92	4285.92	4285.92	4285.92	4285.92	4285.92	4285.92	4285.92	4285.92	4285.92	4285.92	4285.92	4285.92	4285.92	4285.92
464	4297.63	4297.63	4297.63	4297.63	4297.63	4297.63	4297.63	4297.63	4297.63	4297.63	4297.63	4297.63	4297.63	4297.63	4297.63	4297.63	4297.63	4297.63	4297.63	4297.63	4297.63	4297.63	4297.63	4297.63	4297.63	4297.63	4297.63	4297.63	4297.63	4297.63	4297.63	4297.63	4297.63	4297.63	4297.63	4297.63
465	4309.01	4309.01	4309.01	4309.01	4309.01	4309.01	4309.01	4309.01	4309.01	4309.01	4309.01	4309.01	4309.01	4309.01	4309.01	4309.01	4309.01	4309.01	4309.01	4309.01	4309.01	4309.01	4309.01	4309.01	4309.01	4309.01	4309.01	4309.01	4309.01	4309.01	4309.01	4309.01	4309.01	4309.01	4309.01	4309.01
466	4320.07	4320.07	4320.07	4320.07	4320.07	4320.07	4320.07	4320.07	4320.07	4320.07	4320.07	4320.07	4320.07	4320.07	4320.07	4320.07	4320.07	4320.07	4320.07	4320.07	4320.07	4320.07	4320.07	4320.07	4320.07	4320.07	4320.07	4320.07	4320.07	4320.07	4320.07	4320.07	4320.07	4320.07	4320.07	4320.07
467	4330.82	4330.82	4330.82	4330.82	4330.82	4330.82	4330.82	4330.82	4330.82	4330.82	4330.82	4330.82	4330.82	4330.82	4330.82	4330.82	4330.82	4330.82	4330.82	4330.82	4330.82	4330.82	4330.82	4330.82	4330.82	4330.82	4330.82	4330.82	4330.82	4330.82	4330.82	4330.82	4330.82	4330.82	4330.82	4330.82
468	4341.26	4341.26	4341.26	4341.26	4341.26	4341.26	4341.26	4341.26	4341.26	4341.26	4341.26	4341.26	4341.26	4341.26	4341.26	4341.26	4341.26	4341.26	4341.26	4341.26	4341.26	4341.26	4341.26	4341.26	4341.26	4341.26	4341.26	4341.26	4341.26	4341.26	4341.26	4341.26	4341.26	4341.26	4341.26	4341.26
469	4351.4	4351.4	4351.4	4351.4	4351.4	4351.4	4351.4	4351.4	4351.4	4351.4	4351.4	4351.4	4351.4	4351.4	4351.4	4351.4	4351.4	4351.4	4351.4	4351.4	4351.4	4351.4	4351.4	4351.4	4351.4	4351.4	4351.4	4351.4	4351.4	4351.4	4351.4	4351.4	4351.4	4351.4	4351.4	4351.4
470	4361.26	4361.26	4361.26	4361.26	4361.26	4361.26	4361.26	4361.26	4361.26	4361.26	4361.26	4361.26	4361.26	4361.26	4361.26	4361.26	4361.26	4361.26	4361.26	4361.26	4361.26	4361.26	4361.26	4361.26	4361.26	4361.26	4361.26	4361.26	4361.26	4361.26	4361.26	4361.26	4361.26	4361.26	4361.26	4361.26
471	4370.84	4370.84	4370.84	4370.84	4370.84	4370.84	4370.84	4370.84	4370.84	4370.84	4370.84	4370.84	4370.84	4370.84	4370.84	4370.84	4370.84	4370.84	4370.84	4370.84	4370.84	4370.84	4370.84	4370.84	4370.84	4370.84	4370.84	4370.84	4370.84	4370.84	4370.84	4370.84	4370.84	4370.84	4370.84	4370.84
472	4380.14	4380.14	4380.14	4380.14	4380.14	4380.14	4380.14	4380.14	4380.14	4380.14	4380.14	4380.14	4380.14	4380.14	4380.14	4380.14	4380.14	4380.14	4380.14	4380.14	4380.14	4380.14	4380.14	4380.14	4380.14	4380.14	4380.14	4380.14	4380.14	4380.14	4380.14	4380.14	4380.14	4380.14	4380.14	4380.14
473	4389.18	4389.18	4389.18	4389.18	4389.18	4389.18	4389.18	4389.18	4389.18	4389.18	4389.18	4389.18	4389.18	4389.18	4389.18	4389.18	4389.18	4389.18	4389.18	4389.18	4389.18	4389.18	4389.18	4389.18	4389.18	4389.18	4389.18	4389.18	4389.18	4389.18	4389.18	4389.18	4389.18	4389.18	4389.18	4389.18
474	4397.96	4397.96	4397.96	4397.96	4397.96	4397.96	4397.96	4397.96	4397.96	4397.96	4397.96	4397.96	4397.96	4397.96	4397.96	4397.96	4397.96	4397.96	4397.96	4397.96	4397.96	4397.96	4397.96	4397.96	4397.96	4397.96	4397.96	4397.96	4397.96	4397.96	4397.96	4397.96	4397.96	4397.96	4397.96	4397.96
475	4406.49	4406.49	4406.49	4406.49	4406.49	4406.49	4406.49	4406.49	4406.49	4406.49	4406.49	4406.49	4406.49	4406.49	4406.49	4406.49	4406.49	4406.49	4406.49	4406.49	4406.49	4406.49	4406.49	4406.49	4406.49	4406.49	4406.49	4406.49	4406.49	4406.49	4406.49	4406.49	4406.49	4406.49	4406.49	4406.49
476	4414.77	4414.77	4414.77	4414.77	4414.77	4414.77	4414.77	4414.77	4414.77	4414.77	4414.77	4414.77	4414.77	4414.77	4414.77	4414.77	4414.77	4414.77	4414.77	4414.77	4414.77	4414.77	4414.77	4414.77	4414.77	4414.77	4414.77	4414.77	4414.77	4414.77	4414.77	4414.77	4414.77	4414.77	4414.77	4414.77
[truncated: 491 more rows]

## Sheet: Recoveries 17_52
Time (Time)	Scenario 17	Scenario 18	Scenario 19	Scenario 20	Scenario 21	Scenario 22	Scenario 23	Scenario 24	Scenario 25	Scenario 26	Scenario 27	Scenario 28	Scenario 29	Scenario 30	Scenario 31	Scenario 32	Scenario 33	Scenario 34	Scenario 35	Scenario 36	Scenario 37	Scenario 38	Scenario 39	Scenario 40	Scenario 41	Scenario 42	Scenario 43	Scenario 44	Scenario 45	Scenario 46	Scenario 47	Scenario 48	Scenario 49	Scenario 50	Scenario 51	Scenario 52
[truncated: 968 more rows]
