# Supplementary material for: Assessing the dynamic impacts of non-pharmaceutical and pharmaceutical intervention measures on the containment results against COVID-19 in Ethiopia
Source: PLoS One. 2022 Jul 26;17(7):e0271231. doi: 10.1371/journal.pone.0271231 (PMC9321453; doi:10.1371/journal.pone.0271231)
Supplement: S1 Data — (ZIP) [file pone.0271231.s002.zip › 003 Prediction scenarios53_64.xlsx]

## Sheet: Infections 53_64
Time (Time)	Scenario 53	Scenario 54	Scenario 55	Scenario 56	Scenario 57	Scenario 58	Scenario 59	Scenario 60	Scenario 61	Scenario 62	Scenario 63	Scenario 64
0	120	120	120	120	120	120	120	120	120	120	120	120
1	121.018	121.018	121.018	121.018	121.018	121.018	121.018	121.018	121.018	121.018	121.018	121.018
2	121.13	121.13	121.13	121.13	121.13	121.13	121.13	121.13	121.13	121.13	121.13	121.13
3	121.242	121.242	121.242	121.242	121.242	121.242	121.242	121.242	121.242	121.242	121.242	121.242
4	121.369	121.369	121.369	121.369	121.369	121.369	121.369	121.369	121.369	121.369	121.369	121.369
5	121.512	121.512	121.512	121.512	121.512	121.512	121.512	121.512	121.512	121.512	121.512	121.512
6	121.672	121.672	121.672	121.672	121.672	121.672	121.672	121.672	121.672	121.672	121.672	121.672
7	121.848	121.848	121.848	121.848	121.848	121.848	121.848	121.848	121.848	121.848	121.848	121.848
8	122.043	122.043	122.043	122.043	122.043	122.043	122.043	122.043	122.043	122.043	122.043	122.043
9	122.256	122.256	122.256	122.256	122.256	122.256	122.256	122.256	122.256	122.256	122.256	122.256
10	122.488	122.488	122.488	122.488	122.488	122.488	122.488	122.488	122.488	122.488	122.488	122.488
11	122.742	122.742	122.742	122.742	122.742	122.742	122.742	122.742	122.742	122.742	122.742	122.742
12	123.019	123.019	123.019	123.019	123.019	123.019	123.019	123.019	123.019	123.019	123.019	123.019
13	123.32	123.32	123.32	123.32	123.32	123.32	123.32	123.32	123.32	123.32	123.32	123.32
14	123.647	123.647	123.647	123.647	123.647	123.647	123.647	123.647	123.647	123.647	123.647	123.647
15	124.004	124.004	124.004	124.004	124.004	124.004	124.004	124.004	124.004	124.004	124.004	124.004
16	124.39	124.39	124.39	124.39	124.39	124.39	124.39	124.39	124.39	124.39	124.39	124.39
17	124.811	124.811	124.811	124.811	124.811	124.811	124.811	124.811	124.811	124.811	124.811	124.811
18	125.267	125.267	125.267	125.267	125.267	125.267	125.267	125.267	125.267	125.267	125.267	125.267
19	125.763	125.763	125.763	125.763	125.763	125.763	125.763	125.763	125.763	125.763	125.763	125.763
20	126.302	126.302	126.302	126.302	126.302	126.302	126.302	126.302	126.302	126.302	126.302	126.302
21	126.886	126.886	126.886	126.886	126.886	126.886	126.886	126.886	126.886	126.886	126.886	126.886
22	127.521	127.521	127.521	127.521	127.521	127.521	127.521	127.521	127.521	127.521	127.521	127.521
23	128.211	128.211	128.211	128.211	128.211	128.211	128.211	128.211	128.211	128.211	128.211	128.211
24	128.959	128.959	128.959	128.959	128.959	128.959	128.959	128.959	128.959	128.959	128.959	128.959
25	129.772	129.772	129.772	129.772	129.772	129.772	129.772	129.772	129.772	129.772	129.772	129.772
26	130.654	130.654	130.654	130.654	130.654	130.654	130.654	130.654	130.654	130.654	130.654	130.654
27	131.612	131.612	131.612	131.612	131.612	131.612	131.612	131.612	131.612	131.612	131.612	131.612
28	132.652	132.652	132.652	132.652	132.652	132.652	132.652	132.652	132.652	132.652	132.652	132.652
29	133.782	133.782	133.782	133.782	133.782	133.782	133.782	133.782	133.782	133.782	133.782	133.782
30	135.008	135.008	135.008	135.008	135.008	135.008	135.008	135.008	135.008	135.008	135.008	135.008
31	136.339	136.339	136.339	136.339	136.339	136.339	136.339	136.339	136.339	136.339	136.339	136.339
32	137.784	137.784	137.784	137.784	137.784	137.784	137.784	137.784	137.784	137.784	137.784	137.784
33	139.352	139.352	139.352	139.352	139.352	139.352	139.352	139.352	139.352	139.352	139.352	139.352
34	141.056	141.056	141.056	141.056	141.056	141.056	141.056	141.056	141.056	141.056	141.056	141.056
35	142.905	142.905	142.905	142.905	142.905	142.905	142.905	142.905	142.905	142.905	142.905	142.905
36	144.912	144.912	144.912	144.912	144.912	144.912	144.912	144.912	144.912	144.912	144.912	144.912
37	147.092	147.092	147.092	147.092	147.092	147.092	147.092	147.092	147.092	147.092	147.092	147.092
38	149.458	149.458	149.458	149.458	149.458	149.458	149.458	149.458	149.458	149.458	149.458	149.458
39	152.027	152.027	152.027	152.027	152.027	152.027	152.027	152.027	152.027	152.027	152.027	152.027
40	154.816	154.816	154.816	154.816	154.816	154.816	154.816	154.816	154.816	154.816	154.816	154.816
41	157.844	157.844	157.844	157.844	157.844	157.844	157.844	157.844	157.844	157.844	157.844	157.844
42	161.132	161.132	161.132	161.132	161.132	161.132	161.132	161.132	161.132	161.132	161.132	161.132
43	164.701	164.701	164.701	164.701	164.701	164.701	164.701	164.701	164.701	164.701	164.701	164.701
44	168.576	168.576	168.576	168.576	168.576	168.576	168.576	168.576	168.576	168.576	168.576	168.576
45	172.782	172.782	172.782	172.782	172.782	172.782	172.782	172.782	172.782	172.782	172.782	172.782
46	177.35	177.35	177.35	177.35	177.35	177.35	177.35	177.35	177.35	177.35	177.35	177.35
47	182.308	182.308	182.308	182.308	182.308	182.308	182.308	182.308	182.308	182.308	182.308	182.308
48	187.691	187.691	187.691	187.691	187.691	187.691	187.691	187.691	187.691	187.691	187.691	187.691
49	193.535	193.535	193.535	193.535	193.535	193.535	193.535	193.535	193.535	193.535	193.535	193.535
50	199.88	199.88	199.88	199.88	199.88	199.88	199.88	199.88	199.88	199.88	199.88	199.88
51	206.769	206.769	206.769	206.769	206.769	206.769	206.769	206.769	206.769	206.769	206.769	206.769
52	214.247	214.247	214.247	214.247	214.247	214.247	214.247	214.247	214.247	214.247	214.247	214.247
53	222.367	222.367	222.367	222.367	222.367	222.367	222.367	222.367	222.367	222.367	222.367	222.367
54	231.181	231.181	231.181	231.181	231.181	231.181	231.181	231.181	231.181	231.181	231.181	231.181
55	240.751	240.751	240.751	240.751	240.751	240.751	240.751	240.751	240.751	240.751	240.751	240.751
56	251.141	251.141	251.141	251.141	251.141	251.141	251.141	251.141	251.141	251.141	251.141	251.141
57	262.421	262.421	262.421	262.421	262.421	262.421	262.421	262.421	262.421	262.421	262.421	262.421
58	274.667	274.667	274.667	274.667	274.667	274.667	274.667	274.667	274.667	274.667	274.667	274.667
59	287.962	287.962	287.962	287.962	287.962	287.962	287.962	287.962	287.962	287.962	287.962	287.962
60	302.396	302.396	302.396	302.396	302.396	302.396	302.396	302.396	302.396	302.396	302.396	302.396
61	318.067	318.067	318.067	318.067	318.067	318.067	318.067	318.067	318.067	318.067	318.067	318.067
62	335.08	335.08	335.08	335.08	335.08	335.08	335.08	335.08	335.08	335.08	335.08	335.08
63	353.551	353.551	353.551	353.551	353.551	353.551	353.551	353.551	353.551	353.551	353.551	353.551
64	373.603	373.603	373.603	373.603	373.603	373.603	373.603	373.603	373.603	373.603	373.603	373.603
65	395.374	395.374	395.374	395.374	395.374	395.374	395.374	395.374	395.374	395.374	395.374	395.374
66	419.01	419.01	419.01	419.01	419.01	419.01	419.01	419.01	419.01	419.01	419.01	419.01
67	444.67	444.67	444.67	444.67	444.67	444.67	444.67	444.67	444.67	444.67	444.67	444.67
68	472.529	472.529	472.529	472.529	472.529	472.529	472.529	472.529	472.529	472.529	472.529	472.529
69	502.774	502.774	502.774	502.774	502.774	502.774	502.774	502.774	502.774	502.774	502.774	502.774
70	535.61	535.61	535.61	535.61	535.61	535.61	535.61	535.61	535.61	535.61	535.61	535.61
71	571.26	571.26	571.26	571.26	571.26	571.26	571.26	571.26	571.26	571.26	571.26	571.26
72	609.963	609.963	609.963	609.963	609.963	609.963	609.963	609.963	609.963	609.963	609.963	609.963
73	651.981	651.981	651.981	651.981	651.981	651.981	651.981	651.981	651.981	651.981	651.981	651.981
74	697.6	697.6	697.6	697.6	697.6	697.6	697.6	697.6	697.6	697.6	697.6	697.6
75	747.126	747.126	747.126	747.126	747.126	747.126	747.126	747.126	747.126	747.126	747.126	747.126
76	800.895	800.895	800.895	800.895	800.895	800.895	800.895	800.895	800.895	800.895	800.895	800.895
77	859.27	859.27	859.27	859.27	859.27	859.27	859.27	859.27	859.27	859.27	859.27	859.27
78	922.646	922.646	922.646	922.646	922.646	922.646	922.646	922.646	922.646	922.646	922.646	922.646
79	991.451	991.451	991.451	991.451	991.451	991.451	991.451	991.451	991.451	991.451	991.451	991.451
80	1066.15	1066.15	1066.15	1066.15	1066.15	1066.15	1066.15	1066.15	1066.15	1066.15	1066.15	1066.15
81	1145.58	1145.58	1145.58	1145.58	1145.58	1145.58	1145.58	1145.58	1145.58	1145.58	1145.58	1145.58
82	1225.3	1225.3	1225.3	1225.3	1225.3	1225.3	1225.3	1225.3	1225.3	1225.3	1225.3	1225.3
83	1305.37	1305.37	1305.37	1305.37	1305.37	1305.37	1305.37	1305.37	1305.37	1305.37	1305.37	1305.37
84	1386.42	1386.42	1386.42	1386.42	1386.42	1386.42	1386.42	1386.42	1386.42	1386.42	1386.42	1386.42
85	1468.98	1468.98	1468.98	1468.98	1468.98	1468.98	1468.98	1468.98	1468.98	1468.98	1468.98	1468.98
86	1553.52	1553.52	1553.52	1553.52	1553.52	1553.52	1553.52	1553.52	1553.52	1553.52	1553.52	1553.52
87	1640.41	1640.41	1640.41	1640.41	1640.41	1640.41	1640.41	1640.41	1640.41	1640.41	1640.41	1640.41
88	1729.99	1729.99	1729.99	1729.99	1729.99	1729.99	1729.99	1729.99	1729.99	1729.99	1729.99	1729.99
89	1822.55	1822.55	1822.55	1822.55	1822.55	1822.55	1822.55	1822.55	1822.55	1822.55	1822.55	1822.55
90	1918.34	1918.34	1918.34	1918.34	1918.34	1918.34	1918.34	1918.34	1918.34	1918.34	1918.34	1918.34
91	2017.62	2017.62	2017.62	2017.62	2017.62	2017.62	2017.62	2017.62	2017.62	2017.62	2017.62	2017.62
92	2120.61	2120.61	2120.61	2120.61	2120.61	2120.61	2120.61	2120.61	2120.61	2120.61	2120.61	2120.61
93	2227.52	2227.52	2227.52	2227.52	2227.52	2227.52	2227.52	2227.52	2227.52	2227.52	2227.52	2227.52
94	2338.56	2338.56	2338.56	2338.56	2338.56	2338.56	2338.56	2338.56	2338.56	2338.56	2338.56	2338.56
95	2453.95	2453.95	2453.95	2453.95	2453.95	2453.95	2453.95	2453.95	2453.95	2453.95	2453.95	2453.95
96	2573.89	2573.89	2573.89	2573.89	2573.89	2573.89	2573.89	2573.89	2573.89	2573.89	2573.89	2573.89
97	2698.59	2698.59	2698.59	2698.59	2698.59	2698.59	2698.59	2698.59	2698.59	2698.59	2698.59	2698.59
98	2828.25	2828.25	2828.25	2828.25	2828.25	2828.25	2828.25	2828.25	2828.25	2828.25	2828.25	2828.25
99	2963.09	2963.09	2963.09	2963.09	2963.09	2963.09	2963.09	2963.09	2963.09	2963.09	2963.09	2963.09
100	3103.34	3103.34	3103.34	3103.34	3103.34	3103.34	3103.34	3103.34	3103.34	3103.34	3103.34	3103.34
101	3249.22	3249.22	3249.22	3249.22	3249.22	3249.22	3249.22	3249.22	3249.22	3249.22	3249.22	3249.22
102	3400.96	3400.96	3400.96	3400.96	3400.96	3400.96	3400.96	3400.96	3400.96	3400.96	3400.96	3400.96
103	3558.81	3558.81	3558.81	3558.81	3558.81	3558.81	3558.81	3558.81	3558.81	3558.81	3558.81	3558.81
104	3723.01	3723.01	3723.01	3723.01	3723.01	3723.01	3723.01	3723.01	3723.01	3723.01	3723.01	3723.01
105	3893.82	3893.82	3893.82	3893.82	3893.82	3893.82	3893.82	3893.82	3893.82	3893.82	3893.82	3893.82
106	4071.52	4071.52	4071.52	4071.52	4071.52	4071.52	4071.52	4071.52	4071.52	4071.52	4071.52	4071.52
107	4256.39	4256.39	4256.39	4256.39	4256.39	4256.39	4256.39	4256.39	4256.39	4256.39	4256.39	4256.39
108	4448.71	4448.71	4448.71	4448.71	4448.71	4448.71	4448.71	4448.71	4448.71	4448.71	4448.71	4448.71
109	4648.79	4648.79	4648.79	4648.79	4648.79	4648.79	4648.79	4648.79	4648.79	4648.79	4648.79	4648.79
110	4856.94	4856.94	4856.94	4856.94	4856.94	4856.94	4856.94	4856.94	4856.94	4856.94	4856.94	4856.94
111	5073.49	5073.49	5073.49	5073.49	5073.49	5073.49	5073.49	5073.49	5073.49	5073.49	5073.49	5073.49
112	5298.78	5298.78	5298.78	5298.78	5298.78	5298.78	5298.78	5298.78	5298.78	5298.78	5298.78	5298.78
113	5533.15	5533.15	5533.15	5533.15	5533.15	5533.15	5533.15	5533.15	5533.15	5533.15	5533.15	5533.15
114	5776.98	5776.98	5776.98	5776.98	5776.98	5776.98	5776.98	5776.98	5776.98	5776.98	5776.98	5776.98
115	6030.66	6030.66	6030.66	6030.66	6030.66	6030.66	6030.66	6030.66	6030.66	6030.66	6030.66	6030.66
116	6294.57	6294.57	6294.57	6294.57	6294.57	6294.57	6294.57	6294.57	6294.57	6294.57	6294.57	6294.57
117	6569.13	6569.13	6569.13	6569.13	6569.13	6569.13	6569.13	6569.13	6569.13	6569.13	6569.13	6569.13
118	6854.77	6854.77	6854.77	6854.77	6854.77	6854.77	6854.77	6854.77	6854.77	6854.77	6854.77	6854.77
119	7151.93	7151.93	7151.93	7151.93	7151.93	7151.93	7151.93	7151.93	7151.93	7151.93	7151.93	7151.93
120	7461.1	7461.1	7461.1	7461.1	7461.1	7461.1	7461.1	7461.1	7461.1	7461.1	7461.1	7461.1
121	7782.73	7782.73	7782.73	7782.73	7782.73	7782.73	7782.73	7782.73	7782.73	7782.73	7782.73	7782.73
122	8117.35	8117.35	8117.35	8117.35	8117.35	8117.35	8117.35	8117.35	8117.35	8117.35	8117.35	8117.35
123	8465.47	8465.47	8465.47	8465.47	8465.47	8465.47	8465.47	8465.47	8465.47	8465.47	8465.47	8465.47
124	8827.64	8827.64	8827.64	8827.64	8827.64	8827.64	8827.64	8827.64	8827.64	8827.64	8827.64	8827.64
125	9204.42	9204.42	9204.42	9204.42	9204.42	9204.42	9204.42	9204.42	9204.42	9204.42	9204.42	9204.42
126	9596.42	9596.42	9596.42	9596.42	9596.42	9596.42	9596.42	9596.42	9596.42	9596.42	9596.42	9596.42
127	10004.2	10004.2	10004.2	10004.2	10004.2	10004.2	10004.2	10004.2	10004.2	10004.2	10004.2	10004.2
128	10428.5	10428.5	10428.5	10428.5	10428.5	10428.5	10428.5	10428.5	10428.5	10428.5	10428.5	10428.5
129	10869.9	10869.9	10869.9	10869.9	10869.9	10869.9	10869.9	10869.9	10869.9	10869.9	10869.9	10869.9
130	11329.1	11329.1	11329.1	11329.1	11329.1	11329.1	11329.1	11329.1	11329.1	11329.1	11329.1	11329.1
131	11806.8	11806.8	11806.8	11806.8	11806.8	11806.8	11806.8	11806.8	11806.8	11806.8	11806.8	11806.8
132	12303.8	12303.8	12303.8	12303.8	12303.8	12303.8	12303.8	12303.8	12303.8	12303.8	12303.8	12303.8
133	12820.9	12820.9	12820.9	12820.9	12820.9	12820.9	12820.9	12820.9	12820.9	12820.9	12820.9	12820.9
134	13358.8	13358.8	13358.8	13358.8	13358.8	13358.8	13358.8	13358.8	13358.8	13358.8	13358.8	13358.8
135	13918.5	13918.5	13918.5	13918.5	13918.5	13918.5	13918.5	13918.5	13918.5	13918.5	13918.5	13918.5
136	14500.7	14500.7	14500.7	14500.7	14500.7	14500.7	14500.7	14500.7	14500.7	14500.7	14500.7	14500.7
137	15106.4	15106.4	15106.4	15106.4	15106.4	15106.4	15106.4	15106.4	15106.4	15106.4	15106.4	15106.4
138	15736.5	15736.5	15736.5	15736.5	15736.5	15736.5	15736.5	15736.5	15736.5	15736.5	15736.5	15736.5
139	16392.1	16392.1	16392.1	16392.1	16392.1	16392.1	16392.1	16392.1	16392.1	16392.1	16392.1	16392.1
140	17074.2	17074.2	17074.2	17074.2	17074.2	17074.2	17074.2	17074.2	17074.2	17074.2	17074.2	17074.2
141	17783.7	17783.7	17783.7	17783.7	17783.7	17783.7	17783.7	17783.7	17783.7	17783.7	17783.7	17783.7
142	18521.9	18521.9	18521.9	18521.9	18521.9	18521.9	18521.9	18521.9	18521.9	18521.9	18521.9	18521.9
143	19289.9	19289.9	19289.9	19289.9	19289.9	19289.9	19289.9	19289.9	19289.9	19289.9	19289.9	19289.9
144	20088.8	20088.8	20088.8	20088.8	20088.8	20088.8	20088.8	20088.8	20088.8	20088.8	20088.8	20088.8
145	20920	20920	20920	20920	20920	20920	20920	20920	20920	20920	20920	20920
146	21784.7	21784.7	21784.7	21784.7	21784.7	21784.7	21784.7	21784.7	21784.7	21784.7	21784.7	21784.7
147	22684.3	22684.3	22684.3	22684.3	22684.3	22684.3	22684.3	22684.3	22684.3	22684.3	22684.3	22684.3
148	23620.2	23620.2	23620.2	23620.2	23620.2	23620.2	23620.2	23620.2	23620.2	23620.2	23620.2	23620.2
149	24593.9	24593.9	24593.9	24593.9	24593.9	24593.9	24593.9	24593.9	24593.9	24593.9	24593.9	24593.9
150	25606.8	25606.8	25606.8	25606.8	25606.8	25606.8	25606.8	25606.8	25606.8	25606.8	25606.8	25606.8
151	26660.6	26660.6	26660.6	26660.6	26660.6	26660.6	26660.6	26660.6	26660.6	26660.6	26660.6	26660.6
152	27756.9	27756.9	27756.9	27756.9	27756.9	27756.9	27756.9	27756.9	27756.9	27756.9	27756.9	27756.9
153	28897.4	28897.4	28897.4	28897.4	28897.4	28897.4	28897.4	28897.4	28897.4	28897.4	28897.4	28897.4
154	30083.9	30083.9	30083.9	30083.9	30083.9	30083.9	30083.9	30083.9	30083.9	30083.9	30083.9	30083.9
155	31318.3	31318.3	31318.3	31318.3	31318.3	31318.3	31318.3	31318.3	31318.3	31318.3	31318.3	31318.3
156	32602.5	32602.5	32602.5	32602.5	32602.5	32602.5	32602.5	32602.5	32602.5	32602.5	32602.5	32602.5
157	33938.4	33938.4	33938.4	33938.4	33938.4	33938.4	33938.4	33938.4	33938.4	33938.4	33938.4	33938.4
158	35328.3	35328.3	35328.3	35328.3	35328.3	35328.3	35328.3	35328.3	35328.3	35328.3	35328.3	35328.3
159	36774.2	36774.2	36774.2	36774.2	36774.2	36774.2	36774.2	36774.2	36774.2	36774.2	36774.2	36774.2
160	38278.4	38278.4	38278.4	38278.4	38278.4	38278.4	38278.4	38278.4	38278.4	38278.4	38278.4	38278.4
161	39803	39803	39803	39803	39803	39803	39803	39803	39803	39803	39803	39803
162	41235.6	41235.6	41235.6	41235.6	41235.6	41235.6	41235.6	41235.6	41235.6	41235.6	41235.6	41235.6
163	42578.2	42578.2	42578.2	42578.2	42578.2	42578.2	42578.2	42578.2	42578.2	42578.2	42578.2	42578.2
164	43847.4	43847.4	43847.4	43847.4	43847.4	43847.4	43847.4	43847.4	43847.4	43847.4	43847.4	43847.4
165	45056.9	45056.9	45056.9	45056.9	45056.9	45056.9	45056.9	45056.9	45056.9	45056.9	45056.9	45056.9
166	46217.3	46217.3	46217.3	46217.3	46217.3	46217.3	46217.3	46217.3	46217.3	46217.3	46217.3	46217.3
167	47337.4	47337.4	47337.4	47337.4	47337.4	47337.4	47337.4	47337.4	47337.4	47337.4	47337.4	47337.4
168	48424.1	48424.1	48424.1	48424.1	48424.1	48424.1	48424.1	48424.1	48424.1	48424.1	48424.1	48424.1
169	49482.8	49482.8	49482.8	49482.8	49482.8	49482.8	49482.8	49482.8	49482.8	49482.8	49482.8	49482.8
170	50517.9	50517.9	50517.9	50517.9	50517.9	50517.9	50517.9	50517.9	50517.9	50517.9	50517.9	50517.9
171	51533	51533	51533	51533	51533	51533	51533	51533	51533	51533	51533	51533
172	52531	52531	52531	52531	52531	52531	52531	52531	52531	52531	52531	52531
173	53513.9	53513.9	53513.9	53513.9	53513.9	53513.9	53513.9	53513.9	53513.9	53513.9	53513.9	53513.9
174	54483.7	54483.7	54483.7	54483.7	54483.7	54483.7	54483.7	54483.7	54483.7	54483.7	54483.7	54483.7
175	55441.9	55441.9	55441.9	55441.9	55441.9	55441.9	55441.9	55441.9	55441.9	55441.9	55441.9	55441.9
176	56389.6	56389.6	56389.6	56389.6	56389.6	56389.6	56389.6	56389.6	56389.6	56389.6	56389.6	56389.6
177	57327.7	57327.7	57327.7	57327.7	57327.7	57327.7	57327.7	57327.7	57327.7	57327.7	57327.7	57327.7
178	58257	58257	58257	58257	58257	58257	58257	58257	58257	58257	58257	58257
179	59178.1	59178.1	59178.1	59178.1	59178.1	59178.1	59178.1	59178.1	59178.1	59178.1	59178.1	59178.1
180	60091.6	60091.6	60091.6	60091.6	60091.6	60091.6	60091.6	60091.6	60091.6	60091.6	60091.6	60091.6
181	60997.8	60997.8	60997.8	60997.8	60997.8	60997.8	60997.8	60997.8	60997.8	60997.8	60997.8	60997.8
182	61897.1	61897.1	61897.1	61897.1	61897.1	61897.1	61897.1	61897.1	61897.1	61897.1	61897.1	61897.1
183	62789.8	62789.8	62789.8	62789.8	62789.8	62789.8	62789.8	62789.8	62789.8	62789.8	62789.8	62789.8
184	63676.1	63676.1	63676.1	63676.1	63676.1	63676.1	63676.1	63676.1	63676.1	63676.1	63676.1	63676.1
185	64556.1	64556.1	64556.1	64556.1	64556.1	64556.1	64556.1	64556.1	64556.1	64556.1	64556.1	64556.1
186	65430.1	65430.1	65430.1	65430.1	65430.1	65430.1	65430.1	65430.1	65430.1	65430.1	65430.1	65430.1
187	66298.2	66298.2	66298.2	66298.2	66298.2	66298.2	66298.2	66298.2	66298.2	66298.2	66298.2	66298.2
188	67160.4	67160.4	67160.4	67160.4	67160.4	67160.4	67160.4	67160.4	67160.4	67160.4	67160.4	67160.4
189	68017	68017	68017	68017	68017	68017	68017	68017	68017	68017	68017	68017
190	68868	68868	68868	68868	68868	68868	68868	68868	68868	68868	68868	68868
191	69713.4	69713.4	69713.4	69713.4	69713.4	69713.4	69713.4	69713.4	69713.4	69713.4	69713.4	69713.4
192	70553.3	70553.3	70553.3	70553.3	70553.3	70553.3	70553.3	70553.3	70553.3	70553.3	70553.3	70553.3
193	71387.8	71387.8	71387.8	71387.8	71387.8	71387.8	71387.8	71387.8	71387.8	71387.8	71387.8	71387.8
194	72216.9	72216.9	72216.9	72216.9	72216.9	72216.9	72216.9	72216.9	72216.9	72216.9	72216.9	72216.9
195	73040.8	73040.8	73040.8	73040.8	73040.8	73040.8	73040.8	73040.8	73040.8	73040.8	73040.8	73040.8
196	73859.3	73859.3	73859.3	73859.3	73859.3	73859.3	73859.3	73859.3	73859.3	73859.3	73859.3	73859.3
197	74672.7	74672.7	74672.7	74672.7	74672.7	74672.7	74672.7	74672.7	74672.7	74672.7	74672.7	74672.7
198	75480.8	75480.8	75480.8	75480.8	75480.8	75480.8	75480.8	75480.8	75480.8	75480.8	75480.8	75480.8
199	76283.8	76283.8	76283.8	76283.8	76283.8	76283.8	76283.8	76283.8	76283.8	76283.8	76283.8	76283.8
200	77081.8	77081.8	77081.8	77081.8	77081.8	77081.8	77081.8	77081.8	77081.8	77081.8	77081.8	77081.8
201	77872.9	77872.9	77872.9	77872.9	77872.9	77872.9	77872.9	77872.9	77872.9	77872.9	77872.9	77872.9
202	78652.4	78652.4	78652.4	78652.4	78652.4	78652.4	78652.4	78652.4	78652.4	78652.4	78652.4	78652.4
203	79420.6	79420.6	79420.6	79420.6	79420.6	79420.6	79420.6	79420.6	79420.6	79420.6	79420.6	79420.6
204	80178.5	80178.5	80178.5	80178.5	80178.5	80178.5	80178.5	80178.5	80178.5	80178.5	80178.5	80178.5
205	80926.8	80926.8	80926.8	80926.8	80926.8	80926.8	80926.8	80926.8	80926.8	80926.8	80926.8	80926.8
206	81666.2	81666.2	81666.2	81666.2	81666.2	81666.2	81666.2	81666.2	81666.2	81666.2	81666.2	81666.2
207	82397.1	82397.1	82397.1	82397.1	82397.1	82397.1	82397.1	82397.1	82397.1	82397.1	82397.1	82397.1
208	83119.9	83119.9	83119.9	83119.9	83119.9	83119.9	83119.9	83119.9	83119.9	83119.9	83119.9	83119.9
209	83835.1	83835.1	83835.1	83835.1	83835.1	83835.1	83835.1	83835.1	83835.1	83835.1	83835.1	83835.1
210	84542.9	84542.9	84542.9	84542.9	84542.9	84542.9	84542.9	84542.9	84542.9	84542.9	84542.9	84542.9
211	85243.5	85243.5	85243.5	85243.5	85243.5	85243.5	85243.5	85243.5	85243.5	85243.5	85243.5	85243.5
212	85937.2	85937.2	85937.2	85937.2	85937.2	85937.2	85937.2	85937.2	85937.2	85937.2	85937.2	85937.2
213	86624.1	86624.1	86624.1	86624.1	86624.1	86624.1	86624.1	86624.1	86624.1	86624.1	86624.1	86624.1
214	87304.3	87304.3	87304.3	87304.3	87304.3	87304.3	87304.3	87304.3	87304.3	87304.3	87304.3	87304.3
215	87978.1	87978.1	87978.1	87978.1	87978.1	87978.1	87978.1	87978.1	87978.1	87978.1	87978.1	87978.1
216	88645.5	88645.5	88645.5	88645.5	88645.5	88645.5	88645.5	88645.5	88645.5	88645.5	88645.5	88645.5
217	89306.6	89306.6	89306.6	89306.6	89306.6	89306.6	89306.6	89306.6	89306.6	89306.6	89306.6	89306.6
218	89961.5	89961.5	89961.5	89961.5	89961.5	89961.5	89961.5	89961.5	89961.5	89961.5	89961.5	89961.5
219	90610.3	90610.3	90610.3	90610.3	90610.3	90610.3	90610.3	90610.3	90610.3	90610.3	90610.3	90610.3
220	91253.1	91253.1	91253.1	91253.1	91253.1	91253.1	91253.1	91253.1	91253.1	91253.1	91253.1	91253.1
221	91889.9	91889.9	91889.9	91889.9	91889.9	91889.9	91889.9	91889.9	91889.9	91889.9	91889.9	91889.9
222	92520.9	92520.9	92520.9	92520.9	92520.9	92520.9	92520.9	92520.9	92520.9	92520.9	92520.9	92520.9
223	93146.1	93146.1	93146.1	93146.1	93146.1	93146.1	93146.1	93146.1	93146.1	93146.1	93146.1	93146.1
224	93765.5	93765.5	93765.5	93765.5	93765.5	93765.5	93765.5	93765.5	93765.5	93765.5	93765.5	93765.5
225	94379.3	94379.3	94379.3	94379.3	94379.3	94379.3	94379.3	94379.3	94379.3	94379.3	94379.3	94379.3
226	94987.4	94987.4	94987.4	94987.4	94987.4	94987.4	94987.4	94987.4	94987.4	94987.4	94987.4	94987.4
227	95589.9	95589.9	95589.9	95589.9	95589.9	95589.9	95589.9	95589.9	95589.9	95589.9	95589.9	95589.9
228	96186.9	96186.9	96186.9	96186.9	96186.9	96186.9	96186.9	96186.9	96186.9	96186.9	96186.9	96186.9
229	96778.5	96778.5	96778.5	96778.5	96778.5	96778.5	96778.5	96778.5	96778.5	96778.5	96778.5	96778.5
230	97364.6	97364.6	97364.6	97364.6	97364.6	97364.6	97364.6	97364.6	97364.6	97364.6	97364.6	97364.6
231	97945.4	97945.4	97945.4	97945.4	97945.4	97945.4	97945.4	97945.4	97945.4	97945.4	97945.4	97945.4
232	98520.9	98520.9	98520.9	98520.9	98520.9	98520.9	98520.9	98520.9	98520.9	98520.9	98520.9	98520.9
233	99091.1	99091.1	99091.1	99091.1	99091.1	99091.1	99091.1	99091.1	99091.1	99091.1	99091.1	99091.1
234	99656.1	99656.1	99656.1	99656.1	99656.1	99656.1	99656.1	99656.1	99656.1	99656.1	99656.1	99656.1
235	100216	100216	100216	100216	100216	100216	100216	100216	100216	100216	100216	100216
236	100771	100771	100771	100771	100771	100771	100771	100771	100771	100771	100771	100771
237	101320	101320	101320	101320	101320	101320	101320	101320	101320	101320	101320	101320
238	101865	101865	101865	101865	101865	101865	101865	101865	101865	101865	101865	101865
239	102405	102405	102405	102405	102405	102405	102405	102405	102405	102405	102405	102405
240	102939	102939	102939	102939	102939	102939	102939	102939	102939	102939	102939	102939
241	103469	103469	103469	103469	103469	103469	103469	103469	103469	103469	103469	103469
242	103994	103994	103994	103994	103994	103994	103994	103994	103994	103994	103994	103994
243	104515	104515	104515	104515	104515	104515	104515	104515	104515	104515	104515	104515
244	105030	105030	105030	105030	105030	105030	105030	105030	105030	105030	105030	105030
245	105541	105541	105541	105541	105541	105541	105541	105541	105541	105541	105541	105541
246	106047	106047	106047	106047	106047	106047	106047	106047	106047	106047	106047	106047
247	106548	106548	106548	106548	106548	106548	106548	106548	106548	106548	106548	106548
248	107045	107045	107045	107045	107045	107045	107045	107045	107045	107045	107045	107045
249	107538	107538	107538	107538	107538	107538	107538	107538	107538	107538	107538	107538
250	108026	108026	108026	108026	108026	108026	108026	108026	108026	108026	108026	108026
251	108509	108509	108509	108509	108509	108509	108509	108509	108509	108509	108509	108509
252	108988	108988	108988	108988	108988	108988	108988	108988	108988	108988	108988	108988
253	109463	109463	109463	109463	109463	109463	109463	109463	109463	109463	109463	109463
254	109933	109933	109933	109933	109933	109933	109933	109933	109933	109933	109933	109933
255	110399	110399	110399	110399	110399	110399	110399	110399	110399	110399	110399	110399
256	110861	110861	110861	110861	110861	110861	110861	110861	110861	110861	110861	110861
257	111318	111318	111318	111318	111318	111318	111318	111318	111318	111318	111318	111318
258	111772	111772	111772	111772	111772	111772	111772	111772	111772	111772	111772	111772
259	112221	112221	112221	112221	112221	112221	112221	112221	112221	112221	112221	112221
260	112666	112666	112666	112666	112666	112666	112666	112666	112666	112666	112666	112666
261	113107	113107	113107	113107	113107	113107	113107	113107	113107	113107	113107	113107
262	113544	113544	113544	113544	113544	113544	113544	113544	113544	113544	113544	113544
263	113977	113977	113977	113977	113977	113977	113977	113977	113977	113977	113977	113977
264	114406	114406	114406	114406	114406	114406	114406	114406	114406	114406	114406	114406
265	114831	114831	114831	114831	114831	114831	114831	114831	114831	114831	114831	114831
266	115253	115253	115253	115253	115253	115253	115253	115253	115253	115253	115253	115253
267	115670	115670	115670	115670	115670	115670	115670	115670	115670	115670	115670	115670
268	116084	116084	116084	116084	116084	116084	116084	116084	116084	116084	116084	116084
269	116494	116494	116494	116494	116494	116494	116494	116494	116494	116494	116494	116494
270	116900	116900	116900	116900	116900	116900	116900	116900	116900	116900	116900	116900
271	117302	117302	117302	117302	117302	117302	117302	117302	117302	117302	117302	117302
272	117701	117701	117701	117701	117701	117701	117701	117701	117701	117701	117701	117701
273	118096	118096	118096	118096	118096	118096	118096	118096	118096	118096	118096	118096
274	118487	118487	118487	118487	118487	118487	118487	118487	118487	118487	118487	118487
275	118875	118875	118875	118875	118875	118875	118875	118875	118875	118875	118875	118875
276	119260	119260	119260	119260	119260	119260	119260	119260	119260	119260	119260	119260
277	119640	119640	119640	119640	119640	119640	119640	119640	119640	119640	119640	119640
278	120018	120018	120018	120018	120018	120018	120018	120018	120018	120018	120018	120018
279	120392	120392	120392	120392	120392	120392	120392	120392	120392	120392	120392	120392
280	120762	120762	120762	120762	120762	120762	120762	120762	120762	120762	120762	120762
281	121129	121129	121129	121129	121129	121129	121129	121129	121129	121129	121129	121129
282	121493	121493	121493	121493	121493	121493	121493	121493	121493	121493	121493	121493
283	121853	121853	121853	121853	121853	121853	121853	121853	121853	121853	121853	121853
284	122211	122211	122211	122211	122211	122211	122211	122211	122211	122211	122211	122211
285	122564	122564	122564	122564	122564	122564	122564	122564	122564	122564	122564	122564
286	122915	122915	122915	122915	122915	122915	122915	122915	122915	122915	122915	122915
287	123263	123263	123263	123263	123263	123263	123263	123263	123263	123263	123263	123263
288	123607	123607	123607	123607	123607	123607	123607	123607	123607	123607	123607	123607
289	123948	123948	123948	123948	123948	123948	123948	123948	123948	123948	123948	123948
290	124286	124286	124286	124286	124286	124286	124286	124286	124286	124286	124286	124286
291	124621	124621	124621	124621	124621	124621	124621	124621	124621	124621	124621	124621
292	124953	124953	124953	124953	124953	124953	124953	124953	124953	124953	124953	124953
293	125282	125282	125282	125282	125282	125282	125282	125282	125282	125282	125282	125282
294	125607	125607	125607	125607	125607	125607	125607	125607	125607	125607	125607	125607
295	125930	125930	125930	125930	125930	125930	125930	125930	125930	125930	125930	125930
296	126250	126250	126250	126250	126250	126250	126250	126250	126250	126250	126250	126250
297	126567	126567	126567	126567	126567	126567	126567	126567	126567	126567	126567	126567
298	126881	126881	126881	126881	126881	126881	126881	126881	126881	126881	126881	126881
299	127192	127192	127192	127192	127192	127192	127192	127192	127192	127192	127192	127192
300	127501	127501	127501	127501	127501	127501	127501	127501	127501	127501	127501	127501
301	127806	127806	127806	127806	127806	127806	127806	127806	127806	127806	127806	127806
302	128109	128109	128109	128109	128109	128109	128109	128109	128109	128109	128109	128109
303	128409	128409	128409	128409	128409	128409	128409	128409	128409	128409	128409	128409
304	128706	128706	128706	128706	128706	128706	128706	128706	128706	128706	128706	128706
305	129001	129001	129001	129001	129001	129001	129001	129001	129001	129001	129001	129001
306	129293	129293	129293	129293	129293	129293	129293	129293	129293	129293	129293	129293
307	129582	129582	129582	129582	129582	129582	129582	129582	129582	129582	129582	129582
308	129868	129868	129868	129868	129868	129868	129868	129868	129868	129868	129868	129868
309	130152	130152	130152	130152	130152	130152	130152	130152	130152	130152	130152	130152
310	130434	130434	130434	130434	130434	130434	130434	130434	130434	130434	130434	130434
311	130712	130712	130712	130712	130712	130712	130712	130712	130712	130712	130712	130712
312	130989	130989	130989	130989	130989	130989	130989	130989	130989	130989	130989	130989
313	131262	131262	131262	131262	131262	131262	131262	131262	131262	131262	131262	131262
314	131534	131534	131534	131534	131534	131534	131534	131534	131534	131534	131534	131534
315	131802	131802	131802	131802	131802	131802	131802	131802	131802	131802	131802	131802
316	132069	132069	132069	132069	132069	132069	132069	132069	132069	132069	132069	132069
317	132332	132332	132332	132332	132332	132332	132332	132332	132332	132332	132332	132332
318	132594	132594	132594	132594	132594	132594	132594	132594	132594	132594	132594	132594
319	132853	132853	132853	132853	132853	132853	132853	132853	132853	132853	132853	132853
320	133110	133110	133110	133110	133110	133110	133110	133110	133110	133110	133110	133110
321	133364	133364	133364	133364	133364	133364	133364	133364	133364	133364	133364	133364
322	133616	133616	133616	133616	133616	133616	133616	133616	133616	133616	133616	133616
323	133866	133866	133866	133866	133866	133866	133866	133866	133866	133866	133866	133866
324	134113	134113	134113	134113	134113	134113	134113	134113	134113	134113	134113	134113
325	134358	134358	134358	134358	134358	134358	134358	134358	134358	134358	134358	134358
326	134612	134612	134612	134612	134612	134612	134612	134612	134612	134612	134612	134612
327	134904	134904	134904	134904	134904	134904	134904	134904	134904	134904	134904	134904
328	135234	135234	135234	135234	135234	135234	135234	135234	135234	135234	135234	135234
329	135597	135597	135597	135597	135597	135597	135597	135597	135597	135597	135597	135597
330	135992	135992	135992	135992	135992	135992	135992	135992	135992	135992	135992	135992
331	136414	136414	136414	136414	136414	136414	136414	136414	136414	136414	136414	136414
332	136863	136863	136863	136863	136863	136863	136863	136863	136863	136863	136863	136863
333	137337	137337	137337	137337	137337	137337	137337	137337	137337	137337	137337	137337
334	137837	137837	137837	137837	137837	137837	137837	137837	137837	137837	137837	137837
335	138361	138361	138361	138361	138361	138361	138361	138361	138361	138361	138361	138361
336	138910	138910	138910	138910	138910	138910	138910	138910	138910	138910	138910	138910
337	139483	139483	139483	139483	139483	139483	139483	139483	139483	139483	139483	139483
338	140082	140082	140082	140082	140082	140082	140082	140082	140082	140082	140082	140082
339	140706	140706	140706	140706	140706	140706	140706	140706	140706	140706	140706	140706
340	141356	141356	141356	141356	141356	141356	141356	141356	141356	141356	141356	141356
341	142034	142034	142034	142034	142034	142034	142034	142034	142034	142034	142034	142034
342	142739	142739	142739	142739	142739	142739	142739	142739	142739	142739	142739	142739
343	143473	143473	143473	143473	143473	143473	143473	143473	143473	143473	143473	143473
344	144237	144237	144237	144237	144237	144237	144237	144237	144237	144237	144237	144237
345	145031	145031	145031	145031	145031	145031	145031	145031	145031	145031	145031	145031
346	145858	145858	145858	145858	145858	145858	145858	145858	145858	145858	145858	145858
347	146717	146717	146717	146717	146717	146717	146717	146717	146717	146717	146717	146717
348	147611	147611	147611	147611	147611	147611	147611	147611	147611	147611	147611	147611
349	148540	148540	148540	148540	148540	148540	148540	148540	148540	148540	148540	148540
350	149507	149507	149507	149507	149507	149507	149507	149507	149507	149507	149507	149507
351	150511	150511	150511	150511	150511	150511	150511	150511	150511	150511	150511	150511
352	151556	151556	151556	151556	151556	151556	151556	151556	151556	151556	151556	151556
353	152642	152642	152642	152642	152642	152642	152642	152642	152642	152642	152642	152642
354	153771	153771	153771	153771	153771	153771	153771	153771	153771	153771	153771	153771
355	154945	154945	154945	154945	154945	154945	154945	154945	154945	154945	154945	154945
356	156165	156165	156165	156165	156165	156165	156165	156165	156165	156165	156165	156165
357	157434	157434	157434	157434	157434	157434	157434	157434	157434	157434	157434	157434
358	158753	158753	158753	158753	158753	158753	158753	158753	158753	158753	158753	158753
359	160124	160124	160124	160124	160124	160124	160124	160124	160124	160124	160124	160124
360	161549	161549	161549	161549	161549	161549	161549	161549	161549	161549	161549	161549
361	163031	163031	163031	163031	163031	163031	163031	163031	163031	163031	163031	163031
362	164572	164572	164572	164572	164572	164572	164572	164572	164572	164572	164572	164572
363	166173	166173	166173	166173	166173	166173	166173	166173	166173	166173	166173	166173
364	167837	167837	167837	167837	167837	167837	167837	167837	167837	167837	167837	167837
365	169568	169568	169568	169568	169568	169568	169568	169568	169568	169568	169568	169568
366	171367	171367	171367	171367	171367	171367	171367	171367	171367	171367	171367	171367
367	173237	173237	173237	173237	173237	173237	173237	173237	173237	173237	173237	173237
368	175181	175181	175181	175181	175181	175181	175181	175181	175181	175181	175181	175181
369	177201	177201	177201	177201	177201	177201	177201	177201	177201	177201	177201	177201
370	179302	179302	179302	179302	179302	179302	179302	179302	179302	179302	179302	179302
371	181424	181424	181424	181424	181424	181424	181424	181424	181424	181424	181424	181424
372	183375	183375	183375	183375	183375	183375	183375	183375	183375	183375	183375	183375
373	184958	184958	184958	184958	184958	184958	184958	184958	184958	184958	184958	184958
374	186541	186541	186541	186541	186541	186541	186541	186541	186541	186541	186541	186541
375	188144	188144	188144	188144	188144	188144	188144	188144	188144	188144	188144	188144
376	189747	189747	189747	189747	189747	189747	189747	189747	189747	189747	189747	189747
377	191341	191341	191341	191341	191341	191341	191341	191341	191341	191341	191341	191341
378	192921	192921	192921	192921	192921	192921	192921	192921	192921	192921	192921	192921
379	194488	194488	194488	194488	194488	194488	194488	194488	194488	194488	194488	194488
380	196044	196044	196044	196044	196044	196044	196044	196044	196044	196044	196044	196044
381	197589	197589	197589	197589	197589	197589	197589	197589	197589	197589	197589	197589
382	199127	199127	199127	199127	199127	199127	199127	199127	199127	199127	199127	199127
383	200661	200661	200661	200661	200661	200661	200661	200661	200661	200661	200661	200661
384	202191	202191	202191	202191	202191	202191	202191	202191	202191	202191	202191	202191
385	203720	203720	203720	203720	203720	203720	203720	203720	203720	203720	203720	203720
386	205249	205249	205249	205249	205249	205249	205249	205249	205249	205249	205249	205249
387	206781	206781	206781	206781	206781	206781	206781	206781	206781	206781	206781	206781
388	208315	208315	208315	208315	208315	208315	208315	208315	208315	208315	208315	208315
389	209854	209854	209854	209854	209854	209854	209854	209854	209854	209854	209854	209854
390	211399	211399	211399	211399	211399	211399	211399	211399	211399	211399	211399	211399
391	212951	212951	212951	212951	212951	212951	212951	212951	212951	212951	212951	212951
392	214512	214512	214512	214512	214512	214512	214512	214512	214512	214512	214512	214512
393	216083	216083	216083	216083	216083	216083	216083	216083	216083	216083	216083	216083
394	217667	217667	217667	217667	217667	217667	217667	217667	217667	217667	217667	217667
395	219265	219265	219265	219265	219265	219265	219265	219265	219265	219265	219265	219265
396	220881	220881	220881	220881	220881	220881	220881	220881	220881	220881	220881	220881
397	222517	222517	222517	222517	222517	222517	222517	222517	222517	222517	222517	222517
398	224177	224177	224177	224177	224177	224177	224177	224177	224177	224177	224177	224177
399	225865	225865	225865	225865	225865	225865	225865	225865	225865	225865	225865	225865
400	227586	227586	227586	227586	227586	227586	227586	227586	227586	227586	227586	227586
401	229339	229339	229339	229339	229339	229339	229339	229339	229339	229339	229339	229339
402	231094	231094	231094	231094	231094	231094	231094	231094	231094	231094	231094	231094
403	232824	232824	232824	232824	232824	232824	232824	232824	232824	232824	232824	232824
404	234515	234515	234515	234515	234515	234515	234515	234515	234515	234515	234515	234515
405	236162	236162	236162	236162	236162	236162	236162	236162	236162	236162	236162	236162
406	237762	237762	237762	237762	237762	237762	237762	237762	237762	237762	237762	237762
407	239316	239316	239316	239316	239316	239316	239316	239316	239316	239316	239316	239316
408	240825	240825	240825	240825	240825	240825	240825	240825	240825	240825	240825	240825
409	242289	242289	242289	242289	242289	242289	242289	242289	242289	242289	242289	242289
410	243617	243617	243617	243617	243617	243617	243617	243617	243617	243617	243617	243617
411	244878	244878	244878	244878	244878	244878	244878	244878	244878	244878	244878	244878
412	246099	246099	246099	246099	246099	246099	246099	246099	246099	246099	246099	246099
413	247282	247282	247282	247282	247282	247282	247282	247282	247282	247282	247282	247282
414	248428	248428	248428	248428	248428	248428	248428	248428	248428	248428	248428	248428
415	249540	249540	249540	249540	249540	249540	249540	249540	249540	249540	249540	249540
416	250617	250617	250617	250617	250617	250617	250617	250617	250617	250617	250617	250617
417	251663	251663	251663	251663	251663	251663	251663	251663	251663	251663	251663	251663
418	252677	252677	252677	252677	252677	252677	252677	252677	252677	252677	252677	252677
419	253661	253661	253661	253661	253661	253661	253661	253661	253661	253661	253661	253661
420	254616	254616	254616	254616	254616	254616	254616	254616	254616	254616	254616	254616
421	255544	255544	255544	255544	255544	255544	255544	255544	255544	255544	255544	255544
422	256444	256444	256444	256444	256444	256444	256444	256444	256444	256444	256444	256444
423	257318	257318	257318	257318	257318	257318	257318	257318	257318	257318	257318	257318
424	258166	258166	258166	258166	258166	258166	258166	258166	258166	258166	258166	258166
425	258990	258990	258990	258990	258990	258990	258990	258990	258990	258990	258990	258990
426	259790	259790	259790	259790	259790	259790	259790	259790	259790	259790	259790	259790
427	260567	260567	260567	260567	260567	260567	260567	260567	260567	260567	260567	260567
428	261321	261321	261321	261321	261321	261321	261321	261321	261321	261321	261321	261321
429	262054	262054	262054	262054	262054	262054	262054	262054	262054	262054	262054	262054
430	262765	262765	262765	262765	262765	262765	262765	262765	262765	262765	262765	262765
431	263456	263456	263456	263456	263456	263456	263456	263456	263456	263456	263456	263456
432	264127	264127	264127	264127	264127	264127	264127	264127	264127	264127	264127	264127
433	264778	264778	264778	264778	264778	264778	264778	264778	264778	264778	264778	264778
434	265411	265411	265411	265411	265411	265411	265411	265411	265411	265411	265411	265411
435	266026	266026	266026	266026	266026	266026	266026	266026	266026	266026	266026	266026
436	266622	266622	266622	266622	266622	266622	266622	266622	266622	266622	266622	266622
437	267202	267202	267202	267202	267202	267202	267202	267202	267202	267202	267202	267202
438	267764	267764	267764	267764	267764	267764	267764	267764	267764	267764	267764	267764
439	268311	268311	268311	268311	268311	268311	268311	268311	268311	268311	268311	268311
440	268842	268842	268842	268842	268842	268842	268842	268842	268842	268842	268842	268842
441	269357	269357	269357	269357	269357	269357	269357	269357	269357	269357	269357	269357
442	269857	269857	269857	269857	269857	269857	269857	269857	269857	269857	269857	269857
443	270343	270343	270343	270343	270343	270343	270343	270343	270343	270343	270343	270343
444	270815	270815	270815	270815	270815	270815	270815	270815	270815	270815	270815	270815
445	271273	271273	271273	271273	271273	271273	271273	271273	271273	271273	271273	271273
446	271718	271718	271718	271718	271718	271718	271718	271718	271718	271718	271718	271718
447	272150	272150	272150	272150	272150	272150	272150	272150	272150	272150	272150	272150
448	272570	272570	272570	272570	272570	272570	272570	272570	272570	272570	272570	272570
449	272977	272977	272977	272977	272977	272977	272977	272977	272977	272977	272977	272977
450	273373	273373	273373	273373	273373	273373	273373	273373	273373	273373	273373	273373
451	273758	273758	273758	273758	273758	273758	273758	273758	273758	273758	273758	273758
452	274132	274132	274132	274132	274132	274132	274132	274132	274132	274132	274132	274132
453	274497	274497	274497	274497	274497	274497	274497	274497	274497	274497	274497	274497
454	274851	274851	274851	274851	274851	274851	274851	274851	274851	274851	274851	274851
455	275196	275196	275196	275196	275196	275196	275196	275196	275196	275196	275196	275196
456	275531	275531	275531	275531	275531	275531	275531	275531	275531	275531	275531	275531
457	275857	275857	275857	275857	275857	275857	275857	275857	275857	275857	275857	275857
458	276174	276174	276174	276174	276174	276174	276174	276174	276174	276174	276174	276174
459	276481	276481	276481	276481	276481	276481	276481	276481	276481	276481	276481	276481
460	276780	276780	276780	276780	276780	276780	276780	276780	276780	276780	276780	276780
461	277070	277070	277070	277070	277070	277070	277070	277070	277070	277070	277070	277070
462	277352	277352	277352	277352	277352	277352	277352	277352	277352	277352	277352	277352
463	277626	277626	277626	277626	277626	277626	277626	277626	277626	277626	277626	277626
464	277891	277891	277891	277891	277891	277891	277891	277891	277891	277891	277891	277891
465	278149	278149	278149	278149	278149	278149	278149	278149	278149	278149	278149	278149
466	278400	278400	278400	278400	278400	278400	278400	278400	278400	278400	278400	278400
467	278643	278643	278643	278643	278643	278643	278643	278643	278643	278643	278643	278643
468	278879	278879	278879	278879	278879	278879	278879	278879	278879	278879	278879	278879
469	279108	279108	279108	279108	279108	279108	279108	279108	279108	279108	279108	279108
470	279330	279330	279330	279330	279330	279330	279330	279330	279330	279330	279330	279330
471	279546	279546	279546	279546	279546	279546	279546	279546	279546	279546	279546	279546
472	279755	279755	279755	279755	279755	279755	279755	279755	279755	279755	279755	279755
473	279958	279958	279958	279958	279958	279958	279958	279958	279958	279958	279958	279958
474	280155	280155	280155	280155	280155	280155	280155	280155	280155	280155	280155	280155
475	280347	280347	280347	280347	280347	280347	280347	280347	280347	280347	280347	280347
476	280533	280533	280533	280533	280533	280533	280533	280533	280533	280533	280533	280533
477	280713	280713	280713	280713	280713	280713	280713	280713	280713	280713	280713	280713
478	280888	280888	280888	280888	280888	280888	280888	280888	280888	280888	280888	280888
479	281058	281058	281058	281058	281058	281058	281058	281058	281058	281058	281058	281058
480	281223	281223	281223	281223	281223	281223	281223	281223	281223	281223	281223	281223
481	281382	281382	281382	281382	281382	281382	281382	281382	281382	281382	281382	281382
482	281538	281538	281538	281538	281538	281538	281538	281538	281538	281538	281538	281538
483	281688	281688	281688	281688	281688	281688	281688	281688	281688	281688	281688	281688
484	281835	281835	281835	281835	281835	281835	281835	281835	281835	281835	281835	281835
485	281977	281977	281977	281977	281977	281977	281977	281977	281977	281977	281977	281977
486	282114	282114	282114	282114	282114	282114	282114	282114	282114	282114	282114	282114
487	282248	282248	282248	282248	282248	282248	282248	282248	282248	282248	282248	282248
488	282378	282378	282378	282378	282378	282378	282378	282378	282378	282378	282378	282378
489	282503	282503	282503	282503	282503	282503	282503	282503	282503	282503	282503	282503
490	282626	282626	282626	282626	282626	282626	282626	282626	282626	282626	282626	282626
491	282744	282744	282744	282744	282744	282744	282744	282744	282744	282744	282744	282744
492	282859	282859	282859	282859	282859	282859	282859	282859	282859	282859	282859	282859
493	282971	282971	282971	282971	282971	282971	282971	282971	282971	282971	282971	282971
494	283079	283079	283079	283079	283079	283079	283079	283079	283079	283079	283079	283079
495	283184	283184	283184	283184	283184	283184	283184	283184	283184	283184	283184	283184
496	283286	283286	283286	283286	283286	283286	283286	283286	283286	283286	283286	283286
497	283385	283385	283385	283385	283385	283385	283385	283385	283385	283385	283385	283385
498	283481	283481	283481	283481	283481	283481	283481	283481	283481	283481	283481	283481
499	283575	283575	283575	283575	283575	283575	283575	283575	283575	283575	283575	283575
500	283665	283665	283665	283665	283665	283665	283665	283665	283665	283665	283665	283665
501	283763	283763	283763	283763	283763	283763	283763	283763	283763	283763	283763	283763
502	283896	283896	283896	283896	283896	283896	283896	283896	283896	283896	283896	283896
503	284063	284063	284063	284063	284063	284063	284063	284063	284063	284063	284063	284063
504	284259	284259	284259	284259	284259	284259	284259	284259	284259	284259	284259	284259
505	284481	284481	284481	284481	284481	284481	284481	284481	284481	284481	284481	284481
506	284726	284726	284726	284726	284726	284726	284726	284726	284726	284726	284726	284726
507	284992	284992	284992	284992	284992	284992	284992	284992	284992	284992	284992	284992
508	285277	285277	285277	285277	285277	285277	285277	285277	285277	285277	285277	285277
509	285580	285580	285580	285580	285580	285580	285580	285580	285580	285580	285580	285580
510	285902	285902	285902	285902	285902	285902	285902	285902	285902	285902	285902	285902
511	286240	286240	286240	286240	286240	286240	286240	286240	286240	286240	286240	286240
512	286596	286596	286596	286596	286596	286596	286596	286596	286596	286596	286596	286596
513	286968	286968	286968	286968	286968	286968	286968	286968	286968	286968	286968	286968
514	287358	287358	287358	287358	287358	287358	287358	287358	287358	287358	287358	287358
515	287765	287765	287765	287765	287765	287765	287765	287765	287765	287765	287765	287765
516	288190	288190	288190	288190	288190	288190	288190	288190	288190	288190	288190	288190
517	288633	288633	288633	288633	288633	288633	288633	288633	288633	288633	288633	288633
518	289095	289095	289095	289095	289095	289095	289095	289095	289095	289095	289095	289095
519	289577	289577	289577	289577	289577	289577	289577	289577	289577	289577	289577	289577
520	290078	290078	290078	290078	290078	290078	290078	290078	290078	290078	290078	290078
521	290600	290600	290600	290600	290600	290600	290600	290600	290600	290600	290600	290600
522	291143	291143	291143	291143	291143	291143	291143	291143	291143	291143	291143	291143
523	291709	291709	291709	291709	291709	291709	291709	291709	291709	291709	291709	291709
524	292298	292298	292298	292298	292298	292298	292298	292298	292298	292298	292298	292298
525	292911	292911	292911	292911	292911	292911	292911	292911	292911	292911	292911	292911
526	293549	293549	293549	293549	293549	293549	293549	293549	293549	293549	293549	293549
527	294213	294213	294213	294213	294213	294213	294213	294213	294213	294213	294213	294213
528	294903	294903	294903	294903	294903	294903	294903	294903	294903	294903	294903	294903
529	295622	295622	295622	295622	295622	295622	295622	295622	295622	295622	295622	295622
530	296370	296370	296370	296370	296370	296370	296370	296370	296370	296370	296370	296370
531	297148	297148	297148	297148	297148	297148	297148	297148	297148	297148	297148	297148
532	297958	297958	297958	297958	297958	297958	297958	297958	297958	297958	297958	297958
533	298800	298800	298800	298800	298800	298800	298800	298800	298800	298800	298800	298800
534	299677	299677	299677	299677	299677	299677	299677	299677	299677	299677	299677	299677
535	300589	300589	300589	300589	300589	300589	300589	300589	300589	300589	300589	300589
536	301538	301538	301538	301538	301538	301538	301538	301538	301538	301538	301538	301538
537	302525	302525	302525	302525	302525	302525	302525	302525	302525	302525	302525	302525
538	303552	303552	303552	303552	303552	303552	303552	303552	303552	303552	303552	303552
539	304621	304621	304621	304621	304621	304621	304621	304621	304621	304621	304621	304621
540	305733	305733	305733	305733	305733	305733	305733	305733	305733	305733	305733	305733
541	306890	306890	306890	306890	306890	306890	306890	306890	306890	306890	306890	306890
542	308094	308094	308094	308094	308094	308094	308094	308094	308094	308094	308094	308094
543	309347	309347	309347	309347	309347	309347	309347	309347	309347	309347	309347	309347
544	310650	310650	310650	310650	310650	310650	310650	310650	310650	310650	310650	310650
545	312006	312006	312006	312006	312006	312006	312006	312006	312006	312006	312006	312006
546	313417	313417	313417	313417	313417	313417	313417	313417	313417	313417	313417	313417
547	314884	314884	314884	314884	314884	314884	314884	314884	314884	314884	314884	314884
548	316411	316411	316411	316411	316411	316411	316411	316411	316411	316411	316411	316411
549	317999	317999	317999	317999	317999	317999	317999	317999	317999	317999	317999	317999
550	319651	319651	319651	319651	319651	319651	319651	319651	319651	319651	319651	319651
551	321326	321326	321326	321326	321326	321326	321326	321326	321326	321326	321326	321326
552	322900	322900	322900	322900	322900	322900	322900	322900	322900	322900	322900	322900
553	324374	324374	324374	324374	324374	324374	324374	324374	324374	324374	324374	324374
554	325766	325766	325766	325766	325766	325766	325766	325766	325766	325766	325766	325766
555	327090	327090	327090	327090	327090	327090	327090	327090	327090	327090	327090	327090
556	328358	328358	328358	328358	328358	328358	328358	328358	328358	328358	328358	328358
557	329578	329578	329578	329578	329578	329578	329578	329578	329578	329578	329578	329578
558	330759	330759	330759	330759	330759	330759	330759	330759	330759	330759	330759	330759
559	331907	331907	331907	331907	331907	331907	331907	331907	331907	331907	331907	331907
560	333025	333025	333025	333025	333025	333025	333025	333025	333025	333025	333025	333025
561	334119	334119	334119	334119	334119	334119	334119	334119	334119	334119	334119	334119
562	335191	335191	335191	335191	335191	335191	335191	335191	335191	335191	335191	335191
563	336243	336243	336243	336243	336243	336243	336243	336243	336243	336243	336243	336243
564	337278	337278	337278	337278	337278	337278	337278	337278	337278	337278	337278	337278
565	338297	338297	338297	338297	338297	338297	338297	338297	338297	338297	338297	338297
566	339302	339302	339302	339302	339302	339302	339302	339302	339302	339302	339302	339302
567	340293	340293	340293	340293	340293	340293	340293	340293	340293	340293	340293	340293
568	341273	341273	341273	341273	341273	341273	341273	341273	341273	341273	341273	341273
569	342240	342240	342240	342240	342240	342240	342240	342240	342240	342240	342240	342240
570	343197	343197	343197	343197	343197	343197	343197	343197	343197	343197	343197	343197
571	344142	344142	344142	344142	344142	344142	344142	344142	344142	344142	344142	344142
572	345078	345078	345078	345078	345078	345078	345078	345078	345078	345078	345078	345078
573	346004	346004	346004	346004	346004	346004	346004	346004	346004	346004	346004	346004
574	346921	346921	346921	346921	346921	346921	346921	346921	346921	346921	346921	346921
575	347828	347828	347828	347828	347828	347828	347828	347828	347828	347828	347828	347828
576	348726	348726	348726	348726	348726	348726	348726	348726	348726	348726	348726	348726
577	349616	349616	349616	349616	349616	349616	349616	349616	349616	349616	349616	349616
578	350497	350497	350497	350497	350497	350497	350497	350497	350497	350497	350497	350497
579	351369	351369	351369	351369	351369	351369	351369	351369	351369	351369	351369	351369
580	352233	352233	352233	352233	352233	352233	352233	352233	352233	352233	352233	352233
581	353089	353089	353089	353089	353089	353089	353089	353089	353089	353089	353089	353089
582	353937	353937	353937	353937	353937	353937	353937	353937	353937	353937	353937	353937
583	354777	354777	354777	354777	354777	354777	354777	354777	354777	354777	354777	354777
584	355609	355609	355609	355609	355609	355609	355609	355609	355609	355609	355609	355609
585	356433	356433	356433	356433	356433	356433	356433	356433	356433	356433	356433	356433
586	357249	357249	357249	357249	357249	357249	357249	357249	357249	357249	357249	357249
587	358058	358058	358058	358058	358058	358058	358058	358058	358058	358058	358058	358058
588	358860	358860	358860	358860	358860	358860	358860	358860	358860	358860	358860	358860
589	359653	359653	359653	359653	359653	359653	359653	359653	359653	359653	359653	359653
590	360440	360440	360440	360440	360440	360440	360440	360440	360440	360440	360440	360440
591	361219	361219	361219	361219	361219	361219	361219	361219	361219	361219	361219	361219
592	361991	361991	361991	361991	361991	361991	361991	361991	361991	361991	361991	361991
593	362756	362756	362756	362756	362756	362756	362756	362756	362756	362756	362756	362756
594	363514	363514	363514	363514	363514	363514	363514	363514	363514	363514	363514	363514
595	364265	364265	364265	364265	364265	364265	364265	364265	364265	364265	364265	364265
596	365009	365009	365009	365009	365009	365009	365009	365009	365009	365009	365009	365009
597	365746	365746	365746	365746	365746	365746	365746	365746	365746	365746	365746	365746
598	366477	366477	366477	366477	366477	366477	366477	366477	366477	366477	366477	366477
599	367200	367200	367200	367200	367200	367200	367200	367200	367200	367200	367200	367200
600	367917	367917	367917	367917	367917	367917	367917	367917	367917	367917	367917	367917
601	368627	368627	368627	368627	368627	368627	368627	368627	368627	368627	368627	368627
602	369331	369331	369331	369331	369331	369331	369331	369331	369331	369331	369331	369331
603	370031	370031	370031	370031	370028	370028	370028	370028	370024	370024	370024	370024
604	370737	370737	370737	370737	370716	370716	370716	370716	370696	370696	370696	370696
605	371447	371447	371447	371447	371396	371396	371396	371396	371346	371346	371346	371346
606	372160	372160	372160	372160	372069	372069	372069	372069	371978	371978	371978	371978
607	372875	372875	372875	372875	372733	372733	372733	372733	372593	372593	372593	372593
608	373592	373592	373592	373592	373390	373391	373391	373391	373192	373192	373192	373192
609	374308	374308	374308	374308	374041	374041	374041	374041	373778	373778	373778	373778
610	375024	375024	375024	375024	374684	374684	374684	374684	374350	374350	374350	374350
611	375739	375739	375739	375739	375320	375320	375320	375320	374911	374911	374911	374911
612	376452	376453	376453	376453	375949	375950	375950	375950	375460	375460	375460	375460
613	377164	377165	377165	377165	376572	376573	376573	376573	375998	375998	375998	375998
614	377874	377875	377875	377875	377189	377189	377189	377190	376526	376526	376526	376526
615	378582	378583	378583	378583	377799	377799	377799	377800	377044	377044	377044	377045
616	379288	379289	379288	379289	378402	378403	378403	378403	377552	377553	377553	377553
617	379991	379992	379992	379993	378999	379000	379000	379001	378052	378053	378052	378053
618	380692	380693	380693	380694	379591	379592	379591	379593	378543	378543	378543	378544
619	381390	381392	381391	381393	380176	380177	380177	380178	379025	379026	379025	379026
620	382086	382088	382087	382089	380755	380756	380756	380757	379499	379500	379499	379500
621	382779	382781	382780	382782	381328	381330	381329	381331	379964	379965	379965	379966
622	383469	383471	383471	383473	381895	381897	381896	381899	380422	380423	380423	380424
623	384157	384159	384158	384161	382457	382459	382458	382460	380872	380873	380873	380874
624	384842	384845	384844	384847	383012	383015	383014	383017	381314	381316	381315	381317
625	385524	385527	385526	385529	383562	383565	383564	383567	381749	381751	381750	381752
626	386203	386207	386206	386209	384107	384110	384109	384112	382177	382179	382178	382180
627	386880	386884	386882	386887	384645	384649	384648	384651	382597	382599	382599	382601
628	387554	387558	387557	387561	385179	385182	385181	385185	383010	383013	383012	383015
629	388225	388230	388228	388233	385706	385710	385709	385713	383417	383420	383419	383422
630	388893	388899	388897	388903	386229	386233	386231	386236	383817	383820	383819	383822
631	389559	389565	389563	389569	386746	386750	386749	386754	384210	384213	384212	384215
632	390222	390228	390226	390233	387257	387262	387261	387266	384596	384600	384599	384602
633	390882	390889	390887	390894	387763	387769	387767	387773	384976	384980	384979	384983
634	391539	391547	391544	391552	388265	388271	388269	388275	385350	385354	385353	385357
635	392194	392202	392200	392208	388761	388767	388765	388772	385718	385722	385720	385725
636	392846	392855	392852	392861	389252	389259	389257	389264	386079	386084	386082	386087
637	393495	393505	393502	393512	389738	389745	389743	389750	386434	386439	386438	386443
638	394142	394152	394149	394160	390218	390227	390224	390232	386784	386789	386787	386793
639	394785	394797	394793	394805	390694	390703	390700	390709	387128	387133	387131	387138
640	395427	395439	395435	395447	391165	391175	391172	391181	387465	387472	387470	387476
641	396065	396078	396074	396087	391632	391642	391638	391648	387798	387805	387802	387809
642	396701	396715	396710	396725	392093	392104	392100	392111	388125	388132	388129	388137
643	397334	397349	397344	397359	392550	392561	392557	392568	388446	388454	388451	388459
644	397965	397981	397975	397991	393001	393013	393009	393021	388762	388770	388767	388776
645	398593	398610	398604	398621	393449	393461	393457	393470	389073	389081	389079	389087
646	399218	399236	399230	399248	393891	393905	393900	393914	389379	389387	389384	389394
647	399841	399860	399853	399872	394330	394344	394339	394353	389679	389688	389685	389695
648	400460	400481	400474	400494	394763	394778	394773	394788	389975	389984	389981	389991
649	401078	401099	401092	401114	395192	395208	395203	395218	390265	390276	390272	390283
650	401693	401715	401708	401730	395617	395633	395628	395644	390551	390562	390558	390569
651	402305	402329	402321	402345	396037	396054	396049	396066	390832	390843	390840	390851
652	402915	402940	402931	402956	396453	396471	396465	396483	391108	391120	391116	391128
653	403522	403548	403539	403566	396865	396883	396877	396896	391380	391393	391388	391401
654	404126	404154	404145	404172	397272	397292	397285	397305	391647	391660	391656	391669
655	404728	404757	404748	404777	397675	397696	397689	397709	391910	391924	391919	391933
656	405328	405358	405348	405378	398074	398096	398089	398110	392169	392183	392178	392192
657	405925	405957	405946	405978	398469	398491	398484	398506	392423	392437	392432	392447
658	406519	406552	406542	406575	398860	398883	398876	398899	392673	392688	392682	392698
659	407111	407146	407134	407169	399247	399271	399263	399287	392918	392934	392928	392944
660	407700	407737	407725	407761	399629	399655	399646	399671	393160	393176	393170	393187
661	408287	408325	408313	408351	400008	400034	400026	400052	393397	393414	393408	393425
662	408871	408911	408898	408938	400383	400410	400401	400428	393631	393648	393642	393660
663	409453	409495	409481	409522	400754	400782	400773	400801	393861	393879	393873	393890
664	410033	410076	410062	410105	401121	401150	401141	401170	394087	394105	394099	394117
665	410610	410655	410640	410685	401485	401515	401505	401535	394309	394328	394321	394340
666	411195	411242	411227	411273	401852	401883	401873	401904	394532	394552	394545	394565
667	411819	411868	411852	411901	402243	402275	402265	402297	394771	394791	394785	394805
668	412481	412532	412516	412566	402658	402692	402681	402715	395025	395046	395039	395060
669	413176	413229	413212	413265	403094	403129	403118	403152	395291	395313	395306	395327
670	413900	413956	413939	413994	403546	403583	403571	403608	395567	395590	395582	395605
671	414651	414710	414691	414749	404014	404052	404040	404078	395852	395875	395867	395891
672	415426	415488	415468	415529	404495	404535	404523	404562	396144	396168	396160	396185
673	416223	416288	416268	416331	404989	405030	405017	405059	396442	396468	396459	396484
674	417041	417110	417089	417155	405493	405537	405523	405566	396745	396772	396763	396790
675	417880	417952	417930	418000	406007	406053	406039	406084	397054	397082	397073	397100
676	418738	418814	418790	418864	406531	406579	406564	406611	397367	397396	397386	397415
677	419616	419695	419670	419748	407064	407114	407099	407148	397683	397714	397704	397734
678	420512	420595	420569	420651	407606	407658	407642	407694	398004	398035	398025	398056
679	421426	421514	421487	421573	408156	408211	408194	408248	398327	398360	398349	398382
680	422359	422451	422423	422513	408715	408772	408755	408811	398654	398688	398677	398711
681	423311	423407	423378	423473	409282	409341	409323	409382	398984	399020	399008	399043
682	424281	424383	424352	424451	409857	409919	409900	409961	399317	399354	399342	399379
683	425270	425377	425345	425449	410439	410505	410485	410549	399652	399691	399679	399717
684	426278	426390	426357	426466	411030	411098	411078	411145	399991	400031	400018	400058
685	427305	427423	427388	427502	411629	411700	411679	411749	400332	400374	400361	400402
686	428352	428475	428438	428558	412236	412310	412288	412361	400676	400719	400706	400749
687	429418	429547	429509	429635	412851	412929	412906	412982	401023	401068	401054	401098
688	430505	430640	430600	430732	413474	413555	413532	413611	401372	401419	401404	401450
689	431611	431753	431711	431849	414106	414190	414166	414248	401724	401773	401758	401805
690	432739	432887	432844	432988	414746	414834	414808	414894	402078	402129	402114	402163
691	433887	434042	433997	434149	415394	415486	415459	415549	402436	402488	402472	402524
692	435057	435220	435173	435331	416051	416146	416119	416212	402796	402850	402834	402887
693	436248	436419	436370	436535	416716	416816	416787	416884	403158	403215	403198	403253
694	437462	437640	437589	437763	417390	417494	417464	417565	403524	403582	403565	403622
695	438698	438885	438832	439013	418073	418181	418150	418255	403892	403953	403934	403994
696	439957	440153	440097	440287	418765	418877	418845	418955	404262	404326	404307	404368
697	441221	441426	441368	441566	419455	419572	419539	419653	404630	404695	404676	404740
698	442440	442653	442593	442799	420114	420236	420201	420319	404977	405045	405025	405091
699	443613	443834	443772	443987	420743	420869	420833	420955	405305	405375	405355	405422
700	444750	444980	444915	445138	421347	421476	421440	421566	405617	405689	405668	405738
701	445857	446094	446028	446259	421929	422063	422025	422155	405915	405988	405967	406039
702	446938	447184	447116	447354	422493	422631	422592	422726	406200	406276	406254	406328
703	447999	448253	448183	448429	423042	423184	423144	423282	406476	406553	406531	406606
704	449043	449305	449233	449487	423577	423723	423682	423824	406742	406821	406798	406875
705	450072	450342	450267	450529	424101	424250	424209	424354	407000	407081	407058	407136
706	451088	451366	451290	451559	424614	424767	424725	424874	407251	407333	407310	407390
707	452093	452379	452301	452579	425118	425275	425232	425384	407495	407579	407555	407637
708	453088	453383	453303	453588	425613	425774	425730	425886	407733	407819	407795	407878
709	454075	454378	454296	454590	426101	426266	426221	426380	407966	408053	408029	408114
710	455055	455366	455282	455583	426581	426750	426704	426867	408193	408283	408258	408344
711	456027	456347	456261	456570	427055	427228	427181	427348	408416	408507	408482	408570
712	456993	457322	457233	457551	427523	427700	427651	427822	408634	408727	408701	408791
713	457953	458291	458200	458526	427985	428165	428116	428291	408848	408943	408916	409008
714	458908	459254	459161	459496	428441	428625	428575	428753	409058	409154	409127	409221
715	459858	460212	460117	460460	428891	429080	429029	429211	409264	409362	409335	409430
716	460802	461166	461069	461420	429337	429529	429477	429663	409466	409566	409538	409635
717	461742	462114	462015	462375	429777	429973	429920	430110	409664	409766	409738	409836
718	462677	463058	462957	463325	430212	430413	430359	430552	409859	409962	409934	410034
719	463607	463998	463894	464271	430643	430847	430792	430989	410051	410156	410127	410228
720	464533	464933	464827	465213	431069	431277	431221	431422	410239	410345	410316	410419
721	465454	465864	465756	466151	431490	431702	431645	431850	410424	410532	410502	410607
722	466372	466791	466681	467084	431906	432123	432065	432273	410606	410715	410685	410791
723	467285	467713	467601	468014	432319	432539	432480	432692	410784	410895	410865	410973
724	468194	468632	468517	468939	432726	432950	432891	433107	410960	411073	411042	411151
725	469099	469546	469430	469860	433130	433358	433297	433517	411133	411247	411216	411326
726	470000	470457	470338	470778	433529	433761	433700	433923	411302	411418	411387	411499
727	470897	471363	471242	471691	433924	434160	434097	434325	411469	411586	411555	411668
728	471789	472266	472142	472601	434314	434554	434491	434722	411633	411752	411720	411835
729	472678	473164	473039	473507	434701	434945	434881	435116	411794	411914	411882	411998
730	473563	474059	473931	474409	435083	435331	435266	435505	411952	412074	412042	412160
731	474444	474950	474820	475307	435462	435714	435648	435891	412108	412232	412199	412318
732	475321	475837	475705	476201	435836	436092	436026	436272	412261	412386	412353	412474
733	476194	476720	476585	477092	436207	436467	436399	436649	412412	412539	412505	412627
734	477063	477599	477463	477979	436573	436837	436769	437023	412560	412688	412654	412778
735	477928	478475	478336	478862	436936	437204	437135	437393	412706	412835	412801	412926
736	478789	479347	479205	479741	437295	437567	437497	437759	412849	412980	412945	413071
737	479647	480215	480071	480617	437650	437926	437855	438121	412989	413122	413087	413215
738	480501	481079	480933	481489	438001	438282	438210	438479	413128	413262	413226	413355
739	481351	481939	481791	482357	438349	438633	438561	438834	413264	413399	413363	413494
740	482197	482796	482646	483222	438693	438982	438908	439185	413397	413534	413498	413630
741	483039	483649	483496	484083	439033	439326	439251	439532	413529	413667	413631	413764
742	483878	484499	484343	484940	439370	439667	439591	439876	413658	413798	413761	413896
743	484712	485344	485187	485794	439703	440004	439928	440216	413785	413926	413889	414026
744	485543	486186	486027	486644	440033	440338	440261	440553	413910	414053	414015	414153
745	486371	487025	486863	487491	440359	440668	440590	440886	414033	414177	414139	414278
746	487194	487859	487695	488334	440682	440995	440916	441216	414153	414299	414261	414401
747	488014	488691	488524	489173	441002	441318	441239	441543	414272	414419	414381	414522
748	488830	489518	489349	490009	441318	441639	441558	441866	414389	414537	414499	414642
749	489643	490342	490170	490841	441630	441955	441874	442185	414504	414653	414614	414759
750	490452	491162	490988	491670	441940	442269	442186	442502	414616	414767	414728	414874
751	491257	491979	491803	492495	442246	442579	442496	442815	414727	414880	414840	414987
752	492059	492792	492614	493317	442549	442886	442802	443125	414836	414990	414950	415098
753	492857	493602	493421	494136	442848	443189	443104	443432	414943	415099	415059	415208
754	493651	494408	494225	494950	443145	443490	443404	443735	415049	415205	415165	415316
755	494442	495211	495025	495762	443438	443787	443701	444036	415152	415310	415270	415422
756	495229	496010	495822	496570	443728	444082	443994	444333	415254	415413	415373	415526
757	496013	496806	496615	497374	444015	444373	444285	444627	415354	415515	415474	415628
758	496793	497598	497405	498176	444300	444661	444572	444918	415453	415615	415573	415729
759	497585	498401	498206	498988	444586	444952	444862	445213	415552	415715	415673	415830
760	498428	499258	499060	499855	444892	445263	445172	445526	415658	415822	415780	415939
761	499322	500166	499966	500774	445217	445592	445500	445859	415770	415936	415894	416054
762	500261	501120	500917	501739	445557	445937	445844	446208	415888	416056	416013	416174
763	501238	502114	501907	502745	445910	446296	446202	446571	416010	416180	416137	416299
764	502252	503144	502934	503788	446276	446667	446572	446946	416136	416307	416264	416428
765	503297	504207	503994	504864	446651	447048	446952	447332	416266	416438	416395	416561
766	504372	505300	505084	505971	447036	447439	447342	447728	416397	416572	416528	416696
767	505476	506423	506203	507108	447429	447839	447740	448132	416532	416708	416664	416834
768	506606	507573	507349	508273	447831	448247	448147	448544	416668	416847	416802	416974
769	507763	508749	508522	509465	448239	448662	448561	448965	416806	416987	416942	417116
770	508944	509952	509721	510684	448655	449084	448982	449392	416946	417129	417084	417259
771	510151	511180	510945	511929	449077	449513	449409	449827	417088	417273	417227	417405
772	511382	512434	512194	513199	449505	449949	449844	450268	417231	417418	417372	417552
773	512638	513713	513469	514496	449940	450392	450285	450716	417375	417565	417518	417700
774	513918	515017	514768	515818	450381	450840	450732	451171	417521	417713	417666	417850
775	515223	516346	516093	517166	450829	451296	451186	451632	417668	417862	417815	418001
776	516552	517701	517444	518540	451282	451757	451646	452099	417816	418013	417965	418153
777	517907	519082	518820	519941	451742	452225	452113	452574	417965	418164	418116	418307
778	519287	520489	520222	521368	452208	452699	452585	453054	418116	418317	418269	418462
779	520672	521901	521630	522802	452672	453172	453057	453534	418265	418469	418420	418615
780	522007	523263	522987	524184	453116	453624	453507	453992	418406	418613	418563	418760
781	523293	524575	524294	525516	453540	454056	453937	454429	418539	418748	418698	418898
782	524539	525845	525560	526806	453946	454470	454350	454849	418666	418877	418826	419028
783	525751	527082	526793	528062	454338	454869	454748	455254	418787	419000	418949	419153
784	526936	528292	527998	529290	454718	455256	455134	455647	418903	419118	419067	419272
785	528098	529478	529180	530495	455087	455633	455509	456029	419014	419232	419180	419388
786	529241	530644	530342	531680	455447	456000	455875	456402	419122	419342	419290	419499
787	530367	531794	531488	532848	455800	456359	456233	456766	419227	419448	419396	419607
788	531479	532930	532620	534002	456145	456711	456584	457124	419329	419552	419499	419712
789	532579	534054	533739	535144	456484	457057	456929	457474	419428	419653	419600	419814
790	533668	535166	534848	536276	456817	457397	457268	457820	419525	419751	419698	419914
791	534748	536270	535948	537397	457145	457732	457601	458159	419619	419848	419794	420012
792	535819	537365	537039	538511	457468	458061	457930	458494	419711	419942	419888	420107
793	536882	538452	538122	539616	457787	458387	458254	458825	419802	420034	419980	420201
794	537938	539532	539198	540714	458101	458708	458574	459151	419890	420124	420069	420292
795	538988	540605	540267	541806	458411	459024	458889	459472	419977	420212	420158	420382
796	540031	541672	541330	542892	458718	459337	459201	459790	420062	420299	420244	420470
797	541068	542733	542387	543972	459021	459647	459509	460105	420146	420384	420329	420556
798	542100	543789	543439	545046	459320	459952	459814	460415	420228	420468	420412	420641
799	543126	544839	544486	546115	459615	460254	460115	460722	420308	420550	420494	420724
800	544147	545884	545527	547179	459908	460553	460413	461026	420387	420630	420574	420806
801	545162	546924	546563	548238	460197	460849	460707	461327	420465	420710	420653	420887
802	546173	547959	547594	549292	460483	461141	460998	461624	420541	420787	420731	420966
803	547179	548989	548620	550341	460765	461430	461286	461918	420616	420864	420807	421043
804	548180	550014	549641	551385	461045	461716	461571	462208	420689	420939	420882	421120
805	549176	551034	550658	552425	461321	461999	461853	462496	420762	421013	420956	421195
806	550167	552050	551670	553460	461595	462278	462132	462781	420833	421085	421028	421268
807	551154	553061	552678	554491	461865	462555	462408	463063	420903	421157	421099	421341
808	552136	554068	553680	555517	462133	462829	462681	463341	420971	421227	421169	421412
809	553113	555070	554679	556538	462398	463100	462951	463617	421039	421296	421238	421482
810	554086	556068	555673	557556	462660	463368	463218	463890	421105	421364	421305	421551
811	555054	557061	556662	558568	462919	463633	463482	464160	421170	421430	421372	421619
812	556018	558050	557647	559577	463175	463896	463744	464427	421234	421496	421437	421685
813	556977	559034	558628	560581	463429	464156	464002	464692	421297	421560	421501	421751
814	557932	560014	559604	561581	463680	464413	464259	464954	421359	421624	421564	421815
815	558883	560990	560576	562576	463928	464667	464512	465213	421420	421686	421626	421879
816	559829	561961	561543	563567	464173	464918	464763	465469	421480	421747	421687	421941
817	560770	562928	562507	564554	464416	465167	465011	465723	421539	421807	421747	422002
818	561708	563890	563466	565537	464657	465414	465256	465974	421597	421866	421806	422062
819	562640	564848	564420	566516	464894	465657	465499	466222	421654	421925	421864	422122
820	563569	565802	565370	567490	465129	465899	465739	466468	421710	421982	421921	422180
821	564493	566752	566317	568460	465362	466137	465977	466712	421765	422038	421977	422237
822	565413	567698	567258	569426	465592	466373	466212	466952	421819	422093	422032	422293
823	566329	568639	568196	570388	465820	466607	466445	467191	421872	422148	422086	422349
824	567240	569576	569130	571345	466045	466838	466675	467427	421924	422201	422140	422403
825	568147	570509	570059	572299	466268	467067	466903	467660	421975	422254	422192	422457
826	569050	571438	570984	573248	466489	467293	467129	467891	422026	422305	422244	422509
827	569949	572363	571905	574194	466707	467517	467352	468120	422075	422356	422294	422561
828	570843	573283	572822	575135	466923	467739	467573	468346	422124	422406	422344	422612
829	571734	574199	573735	576072	467136	467958	467791	468570	422172	422455	422393	422662
830	572620	575112	574644	577005	467347	468175	468007	468791	422219	422503	422441	422711
831	573502	576020	575549	577935	467556	468390	468221	469010	422265	422551	422488	422759
832	574380	576924	576449	578860	467763	468602	468433	469227	422311	422597	422535	422807
833	575254	577824	577346	579781	467968	468812	468642	469442	422355	422643	422580	422854
834	576124	578720	578238	580698	468170	469020	468849	469654	422399	422688	422625	422900
835	576989	579612	579127	581611	468370	469226	469054	469865	422443	422733	422670	422945
836	577851	580500	580011	582521	468568	469430	469257	470073	422485	422776	422713	422990
837	578709	581384	580892	583426	468764	469631	469458	470279	422527	422819	422756	423033
838	579562	582264	581769	584328	468958	469831	469657	470483	422568	422861	422798	423076
839	580412	583141	582642	585225	469149	470028	469853	470684	422608	422903	422839	423119
840	581257	584013	583510	586119	469339	470223	470047	470884	422648	422944	422880	423160
841	582099	584881	584375	587009	469527	470416	470240	471081	422687	422984	422920	423201
842	582937	585745	585236	587895	469712	470607	470430	471277	422725	423023	422959	423241
843	583771	586606	586094	588777	469896	470796	470619	471470	422763	423062	422998	423281
844	584601	587463	586947	589656	470077	470983	470805	471662	422800	423100	423035	423320
845	585427	588315	587796	590530	470257	471169	470989	471851	422837	423137	423073	423358
846	586249	589164	588642	591401	470435	471352	471172	472038	422872	423174	423109	423395
847	587067	590010	589484	592268	470611	471533	471352	472224	422908	423210	423145	423432
848	587881	590851	590322	593132	470785	471712	471531	472408	422942	423246	423181	423469
849	588692	591689	591156	593991	470957	471890	471708	472589	422976	423281	423216	423505
850	589499	592522	591987	594847	471127	472065	471882	472769	423010	423315	423250	423540
851	590302	593352	592814	595699	471296	472239	472056	472947	423042	423349	423284	423574
852	591101	594179	593637	596548	471462	472411	472227	473123	423075	423382	423317	423608
853	591896	595001	594456	597393	471627	472581	472396	473297	423107	423415	423349	423642
854	592688	595820	595272	598234	471790	472749	472564	473470	423138	423447	423381	423674
855	593476	596636	596084	599072	471952	472915	472730	473640	423168	423479	423413	423707
856	594260	597447	596893	599906	472111	473080	472894	473809	423199	423510	423444	423739
857	595041	598255	597697	600736	472269	473243	473056	473976	423228	423540	423474	423770
858	595818	599059	598499	601563	472425	473404	473217	474142	423257	423570	423504	423801
859	596591	599860	599296	602386	472580	473564	473376	474305	423286	423600	423533	423831
860	597361	600657	600090	603206	472732	473722	473533	474467	423314	423629	423562	423860
861	598126	601450	600881	604021	472884	473878	473688	474627	423342	423657	423591	423890
862	598889	602240	601667	604834	473033	474032	473842	474786	423369	423685	423619	423918
863	599648	603026	602451	605643	473181	474185	473995	474943	423396	423713	423646	423946
864	600403	603809	603230	606449	473328	474337	474145	475098	423422	423740	423673	423974
865	601154	604588	604007	607251	473472	474486	474295	475252	423448	423767	423700	424002
866	601902	605364	604779	608049	473616	474635	474442	475404	423473	423793	423726	424028
867	602647	606136	605548	608844	473757	474781	474588	475555	423498	423819	423752	424055
868	603388	606905	606314	609636	473897	474926	474733	475704	423523	423844	423777	424081
869	604125	607670	607077	610424	474036	475070	474876	475851	423547	423869	423802	424106
870	604859	608432	607835	611209	474173	475211	475017	475997	423571	423893	423826	424131
871	605590	609190	608591	611990	474309	475352	475157	476141	423594	423917	423850	424156
872	606317	609945	609343	612768	474443	475491	475295	476284	423617	423941	423874	424180
873	607041	610696	610092	613543	474576	475628	475432	476425	423640	423964	423897	424204
874	607761	611445	610837	614314	474707	475764	475568	476565	423662	423987	423920	424228
875	608478	612189	611579	615082	474837	475899	475702	476704	423683	424009	423942	424251
876	609191	612930	612318	615847	474966	476032	475835	476841	423705	424032	423964	424273
877	609901	613668	613053	616608	475093	476164	475966	476976	423726	424053	423986	424296
878	610608	614403	613785	617366	475219	476294	476096	477110	423747	424075	424007	424318
879	611311	615134	614513	618121	475343	476423	476224	477243	423767	424096	424028	424339
880	612011	615862	615238	618873	475466	476551	476351	477375	423787	424116	424048	424360
881	612708	616587	615960	619621	475588	476677	476477	477505	423807	424137	424069	424381
882	613401	617308	616679	620366	475708	476802	476602	477633	423826	424157	424089	424402
883	614091	618027	617395	621108	475828	476926	476725	477761	423845	424176	424108	424422
884	614778	618741	618107	621846	475945	477048	476847	477887	423863	424196	424127	424442
885	615461	619453	618816	622581	476062	477169	476967	478011	423882	424215	424146	424461
886	616142	620162	619522	623314	476177	477289	477087	478135	423900	424233	424165	424480
887	616819	620867	620224	624043	476292	477408	477205	478257	423918	424251	424183	424499
888	617492	621569	620924	624768	476404	477525	477322	478378	423935	424270	424201	424518
889	618163	622268	621620	625491	476516	477641	477437	478497	423952	424287	424219	424536
890	618830	622963	622313	626210	476626	477755	477552	478616	423969	424305	424236	424554
891	619495	623656	623003	626927	476736	477869	477665	478733	423985	424322	424253	424571
892	620156	624345	623690	627640	476844	477981	477777	478849	424002	424339	424270	424589
893	620814	625031	624374	628350	476951	478093	477887	478963	424018	424355	424286	424606
894	621468	625714	625055	629057	477056	478202	477997	479077	424033	424371	424303	424623
895	622120	626394	625732	629761	477161	478311	478105	479189	424049	424388	424319	424639
896	622769	627071	626407	630462	477265	478419	478213	479300	424064	424403	424334	424655
897	623414	627745	627078	631160	477367	478525	478319	479410	424079	424419	424350	424671
898	624057	628416	627747	631855	477468	478631	478424	479519	424094	424434	424365	424687
899	624696	629084	628412	632547	477568	478735	478528	479627	424108	424449	424380	424702
900	625332	629748	629074	633236	477668	478838	478630	479733	424122	424464	424394	424717
901	625965	630410	629734	633922	477766	478940	478732	479839	424136	424478	424409	424732
902	626596	631069	630390	634605	477863	479042	478833	479943	424150	424492	424423	424747
903	627223	631724	631044	635285	477959	479141	478932	480047	424163	424506	424437	424761
904	627847	632377	631694	635962	478053	479240	479031	480149	424176	424520	424450	424775
905	628468	633027	632342	636636	478147	479338	479128	480250	424189	424533	424464	424789
906	629087	633674	632986	637307	478240	479435	479225	480350	424202	424547	424477	424803
907	629702	634317	633628	637975	478332	479531	479320	480449	424215	424560	424490	424816
908	630314	634958	634266	638640	478423	479625	479415	480547	424227	424572	424503	424830
909	630924	635596	634902	639303	478513	479719	479508	480644	424239	424585	424516	424843
910	631530	636231	635535	639962	478602	479812	479601	480740	424251	424597	424528	424855
911	632134	636863	636165	640619	478690	479904	479692	480835	424263	424610	424540	424868
912	632735	637493	636793	641273	478776	479995	479782	480929	424274	424622	424552	424880
913	633333	638119	637417	641924	478863	480084	479872	481022	424286	424633	424564	424892
914	633928	638743	638038	642572	478948	480173	479961	481114	424297	424645	424575	424904
915	634520	639363	638657	643217	479032	480261	480048	481205	424308	424656	424587	424916
916	635109	639981	639273	643860	479115	480348	480135	481295	424319	424668	424598	424928
917	635696	640596	639886	644499	479198	480434	480221	481385	424329	424678	424609	424939
918	636280	641208	640496	645136	479279	480519	480306	481473	424340	424689	424619	424950
919	636860	641818	641104	645770	479360	480604	480389	481560	424350	424700	424630	424961
920	637439	642425	641709	646402	479439	480687	480473	481647	424360	424711	424641	424972
921	638014	643029	642311	647030	479518	480770	480555	481732	424370	424721	424651	424983
922	638587	643630	642910	647656	479596	480851	480636	481817	424379	424731	424661	424993
923	639156	644228	643506	648279	479674	480932	480717	481901	424389	424741	424671	425003
924	639724	644824	644100	648900	479750	481012	480796	481984	424398	424750	424680	425014
925	640288	645417	644691	649518	479825	481091	480875	482066	424407	424760	424690	425023
926	640850	646007	645280	650133	479900	481169	480953	482147	424417	424769	424699	425033
927	641409	646595	645866	650745	479974	481246	481030	482227	424425	424779	424709	425043
928	641965	647180	646449	651355	480047	481323	481106	482307	424434	424788	424718	425052
929	642519	647762	647029	651962	480119	481399	481182	482385	424443	424797	424727	425062
930	643070	648342	647607	652567	480191	481474	481257	482463	424451	424806	424736	425071
931	643618	648919	648182	653169	480262	481548	481330	482540	424460	424814	424744	425080
932	644164	649493	648755	653768	480332	481621	481404	482616	424468	424823	424753	425088
933	644707	650065	649325	654364	480401	481694	481476	482692	424476	424831	424761	425097
934	645248	650633	649892	654958	480469	481766	481548	482766	424484	424840	424769	425106
935	645785	651200	650457	655550	480537	481837	481618	482840	424491	424848	424777	425114
936	646321	651764	651020	656138	480604	481907	481688	482913	424499	424856	424785	425122
937	646854	652325	651579	656725	480670	481977	481758	482986	424507	424863	424793	425130
938	647384	652884	652136	657308	480736	482045	481826	483057	424514	424871	424801	425138
939	647911	653440	652691	657890	480801	482113	481894	483128	424521	424879	424808	425146
940	648436	653994	653243	658468	480865	482181	481961	483198	424528	424886	424816	425154
941	648959	654545	653793	659044	480929	482247	482028	483268	424535	424893	424823	425161
942	649479	655093	654340	659618	480991	482313	482094	483336	424542	424901	424830	425169
943	649997	655639	654884	660189	481053	482379	482159	483404	424549	424908	424837	425176
944	650512	656183	655426	660758	481115	482443	482223	483472	424555	424915	424844	425183
945	651024	656724	655966	661324	481176	482507	482287	483538	424562	424921	424851	425191
946	651534	657262	656503	661888	481236	482570	482350	483604	424568	424928	424857	425198
947	652042	657799	657038	662449	481295	482633	482412	483669	424575	424935	424864	425204
948	652547	658332	657570	663008	481354	482695	482474	483734	424581	424941	424870	425211
949	653050	658863	658100	663564	481412	482756	482535	483797	424587	424948	424877	425218
950	653550	659392	658627	664118	481470	482816	482595	483861	424593	424954	424883	425224
951	654048	659919	659153	664669	481527	482876	482655	483923	424599	424960	424889	425231
952	654544	660443	659675	665219	481583	482936	482714	483985	424605	424966	424895	425237
953	655037	660964	660196	665765	481638	482994	482772	484046	424610	424972	424901	425243
954	655528	661483	660713	666310	481694	483052	482830	484107	424616	424978	424907	425249
955	656016	662000	661229	666852	481748	483110	482887	484166	424621	424984	424913	425255
956	656502	662515	661742	667391	481802	483166	482944	484226	424627	424989	424918	425261
957	656986	663027	662253	667928	481855	483223	483000	484284	424632	424995	424924	425267
958	657467	663536	662762	668463	481908	483278	483055	484343	424637	425000	424929	425273
959	657947	664044	663268	668996	481960	483333	483110	484400	424642	425006	424935	425278
960	658423	664549	663772	669526	482012	483387	483165	484457	424647	425011	424940	425284
961	658898	665051	664273	670054	482063	483441	483218	484513	424652	425016	424945	425289
962	659370	665552	664772	670580	482113	483495	483271	484569	424657	425021	424950	425295
963	659840	666050	665269	671103	482163	483547	483324	484624	424662	425026	424955	425300
964	660307	666546	665764	671624	482213	483599	483376	484678	424667	425031	424961	425305
965	660773	667039	666257	672143	482261	483651	483427	484732	424671	425036	424965	425310
966	661236	667531	666747	672660	482310	483702	483478	484786	424676	425041	424970	425315
967	661696	668020	667235	673174	482358	483752	483528	484839	424681	425046	424975	425320

## Sheet: Deaths 53_64
Time (Time)	Scenario 53	Scenario 54	Scenario 55	Scenario 56	Scenario 57	Scenario 58	Scenario 59	Scenario 60	Scenario 61	Scenario 62	Scenario 63	Scenario 64
0	0	0	0	0	0	0	0	0	0	0	0	0
1	0.000108525	0.000108525	0.000108525	0.000108525	0.000108525	0.000108525	0.000108525	0.000108525	0.000108525	0.000108525	0.000108525	0.000108525
2	0.000561969	0.000561969	0.000561969	0.000561969	0.000561969	0.000561969	0.000561969	0.000561969	0.000561969	0.000561969	0.000561969	0.000561969
3	0.00133322	0.00133322	0.00133322	0.00133322	0.00133322	0.00133322	0.00133322	0.00133322	0.00133322	0.00133322	0.00133322	0.00133322
4	0.00238076	0.00238076	0.00238076	0.00238076	0.00238076	0.00238076	0.00238076	0.00238076	0.00238076	0.00238076	0.00238076	0.00238076
5	0.00367741	0.00367741	0.00367741	0.00367741	0.00367741	0.00367741	0.00367741	0.00367741	0.00367741	0.00367741	0.00367741	0.00367741
6	0.00520723	0.00520723	0.00520723	0.00520723	0.00520723	0.00520723	0.00520723	0.00520723	0.00520723	0.00520723	0.00520723	0.00520723
7	0.0069628	0.0069628	0.0069628	0.0069628	0.0069628	0.0069628	0.0069628	0.0069628	0.0069628	0.0069628	0.0069628	0.0069628
8	0.00894328	0.00894328	0.00894328	0.00894328	0.00894328	0.00894328	0.00894328	0.00894328	0.00894328	0.00894328	0.00894328	0.00894328
9	0.011153	0.011153	0.011153	0.011153	0.011153	0.011153	0.011153	0.011153	0.011153	0.011153	0.011153	0.011153
10	0.0136004	0.0136004	0.0136004	0.0136004	0.0136004	0.0136004	0.0136004	0.0136004	0.0136004	0.0136004	0.0136004	0.0136004
11	0.0162976	0.0162976	0.0162976	0.0162976	0.0162976	0.0162976	0.0162976	0.0162976	0.0162976	0.0162976	0.0162976	0.0162976
12	0.0192595	0.0192595	0.0192595	0.0192595	0.0192595	0.0192595	0.0192595	0.0192595	0.0192595	0.0192595	0.0192595	0.0192595
13	0.022504	0.022504	0.022504	0.022504	0.022504	0.022504	0.022504	0.022504	0.022504	0.022504	0.022504	0.022504
14	0.0260513	0.0260513	0.0260513	0.0260513	0.0260513	0.0260513	0.0260513	0.0260513	0.0260513	0.0260513	0.0260513	0.0260513
15	0.0299245	0.0299245	0.0299245	0.0299245	0.0299245	0.0299245	0.0299245	0.0299245	0.0299245	0.0299245	0.0299245	0.0299245
16	0.0341489	0.0341489	0.0341489	0.0341489	0.0341489	0.0341489	0.0341489	0.0341489	0.0341489	0.0341489	0.0341489	0.0341489
17	0.0387526	0.0387526	0.0387526	0.0387526	0.0387526	0.0387526	0.0387526	0.0387526	0.0387526	0.0387526	0.0387526	0.0387526
18	0.0437664	0.0437664	0.0437664	0.0437664	0.0437664	0.0437664	0.0437664	0.0437664	0.0437664	0.0437664	0.0437664	0.0437664
19	0.049224	0.049224	0.049224	0.049224	0.049224	0.049224	0.049224	0.049224	0.049224	0.049224	0.049224	0.049224
20	0.055162	0.055162	0.055162	0.055162	0.055162	0.055162	0.055162	0.055162	0.055162	0.055162	0.055162	0.055162
21	0.0616205	0.0616205	0.0616205	0.0616205	0.0616205	0.0616205	0.0616205	0.0616205	0.0616205	0.0616205	0.0616205	0.0616205
22	0.068643	0.068643	0.068643	0.068643	0.068643	0.068643	0.068643	0.068643	0.068643	0.068643	0.068643	0.068643
23	0.0762771	0.0762771	0.0762771	0.0762771	0.0762771	0.0762771	0.0762771	0.0762771	0.0762771	0.0762771	0.0762771	0.0762771
24	0.0845742	0.0845742	0.0845742	0.0845742	0.0845742	0.0845742	0.0845742	0.0845742	0.0845742	0.0845742	0.0845742	0.0845742
25	0.0935904	0.0935904	0.0935904	0.0935904	0.0935904	0.0935904	0.0935904	0.0935904	0.0935904	0.0935904	0.0935904	0.0935904
26	0.103387	0.103387	0.103387	0.103387	0.103387	0.103387	0.103387	0.103387	0.103387	0.103387	0.103387	0.103387
27	0.114029	0.114029	0.114029	0.114029	0.114029	0.114029	0.114029	0.114029	0.114029	0.114029	0.114029	0.114029
28	0.12559	0.12559	0.12559	0.12559	0.12559	0.12559	0.12559	0.12559	0.12559	0.12559	0.12559	0.12559
29	0.138147	0.138147	0.138147	0.138147	0.138147	0.138147	0.138147	0.138147	0.138147	0.138147	0.138147	0.138147
30	0.151785	0.151785	0.151785	0.151785	0.151785	0.151785	0.151785	0.151785	0.151785	0.151785	0.151785	0.151785
31	0.166596	0.166596	0.166596	0.166596	0.166596	0.166596	0.166596	0.166596	0.166596	0.166596	0.166596	0.166596
32	0.182681	0.182681	0.182681	0.182681	0.182681	0.182681	0.182681	0.182681	0.182681	0.182681	0.182681	0.182681
33	0.200148	0.200148	0.200148	0.200148	0.200148	0.200148	0.200148	0.200148	0.200148	0.200148	0.200148	0.200148
34	0.219115	0.219115	0.219115	0.219115	0.219115	0.219115	0.219115	0.219115	0.219115	0.219115	0.219115	0.219115
35	0.23971	0.23971	0.23971	0.23971	0.23971	0.23971	0.23971	0.23971	0.23971	0.23971	0.23971	0.23971
36	0.262073	0.262073	0.262073	0.262073	0.262073	0.262073	0.262073	0.262073	0.262073	0.262073	0.262073	0.262073
37	0.286355	0.286355	0.286355	0.286355	0.286355	0.286355	0.286355	0.286355	0.286355	0.286355	0.286355	0.286355
38	0.312719	0.312719	0.312719	0.312719	0.312719	0.312719	0.312719	0.312719	0.312719	0.312719	0.312719	0.312719
39	0.341345	0.341345	0.341345	0.341345	0.341345	0.341345	0.341345	0.341345	0.341345	0.341345	0.341345	0.341345
40	0.372425	0.372425	0.372425	0.372425	0.372425	0.372425	0.372425	0.372425	0.372425	0.372425	0.372425	0.372425
41	0.406169	0.406169	0.406169	0.406169	0.406169	0.406169	0.406169	0.406169	0.406169	0.406169	0.406169	0.406169
42	0.442807	0.442807	0.442807	0.442807	0.442807	0.442807	0.442807	0.442807	0.442807	0.442807	0.442807	0.442807
43	0.482584	0.482584	0.482584	0.482584	0.482584	0.482584	0.482584	0.482584	0.482584	0.482584	0.482584	0.482584
44	0.525771	0.525771	0.525771	0.525771	0.525771	0.525771	0.525771	0.525771	0.525771	0.525771	0.525771	0.525771
45	0.572659	0.572659	0.572659	0.572659	0.572659	0.572659	0.572659	0.572659	0.572659	0.572659	0.572659	0.572659
46	0.623565	0.623565	0.623565	0.623565	0.623565	0.623565	0.623565	0.623565	0.623565	0.623565	0.623565	0.623565
47	0.678833	0.678833	0.678833	0.678833	0.678833	0.678833	0.678833	0.678833	0.678833	0.678833	0.678833	0.678833
48	0.738837	0.738837	0.738837	0.738837	0.738837	0.738837	0.738837	0.738837	0.738837	0.738837	0.738837	0.738837
49	0.803982	0.803982	0.803982	0.803982	0.803982	0.803982	0.803982	0.803982	0.803982	0.803982	0.803982	0.803982
50	0.874709	0.874709	0.874709	0.874709	0.874709	0.874709	0.874709	0.874709	0.874709	0.874709	0.874709	0.874709
51	0.951496	0.951496	0.951496	0.951496	0.951496	0.951496	0.951496	0.951496	0.951496	0.951496	0.951496	0.951496
52	1.03486	1.03486	1.03486	1.03486	1.03486	1.03486	1.03486	1.03486	1.03486	1.03486	1.03486	1.03486
53	1.12537	1.12537	1.12537	1.12537	1.12537	1.12537	1.12537	1.12537	1.12537	1.12537	1.12537	1.12537
54	1.22363	1.22363	1.22363	1.22363	1.22363	1.22363	1.22363	1.22363	1.22363	1.22363	1.22363	1.22363
55	1.33031	1.33031	1.33031	1.33031	1.33031	1.33031	1.33031	1.33031	1.33031	1.33031	1.33031	1.33031
56	1.44613	1.44613	1.44613	1.44613	1.44613	1.44613	1.44613	1.44613	1.44613	1.44613	1.44613	1.44613
57	1.57187	1.57187	1.57187	1.57187	1.57187	1.57187	1.57187	1.57187	1.57187	1.57187	1.57187	1.57187
58	1.70839	1.70839	1.70839	1.70839	1.70839	1.70839	1.70839	1.70839	1.70839	1.70839	1.70839	1.70839
59	1.8566	1.8566	1.8566	1.8566	1.8566	1.8566	1.8566	1.8566	1.8566	1.8566	1.8566	1.8566
60	2.0175	2.0175	2.0175	2.0175	2.0175	2.0175	2.0175	2.0175	2.0175	2.0175	2.0175	2.0175
61	2.19219	2.19219	2.19219	2.19219	2.19219	2.19219	2.19219	2.19219	2.19219	2.19219	2.19219	2.19219
62	2.38185	2.38185	2.38185	2.38185	2.38185	2.38185	2.38185	2.38185	2.38185	2.38185	2.38185	2.38185
63	2.58775	2.58775	2.58775	2.58775	2.58775	2.58775	2.58775	2.58775	2.58775	2.58775	2.58775	2.58775
64	2.81129	2.81129	2.81129	2.81129	2.81129	2.81129	2.81129	2.81129	2.81129	2.81129	2.81129	2.81129
65	3.05398	3.05398	3.05398	3.05398	3.05398	3.05398	3.05398	3.05398	3.05398	3.05398	3.05398	3.05398
66	3.31747	3.31747	3.31747	3.31747	3.31747	3.31747	3.31747	3.31747	3.31747	3.31747	3.31747	3.31747
67	3.60352	3.60352	3.60352	3.60352	3.60352	3.60352	3.60352	3.60352	3.60352	3.60352	3.60352	3.60352
68	3.91408	3.91408	3.91408	3.91408	3.91408	3.91408	3.91408	3.91408	3.91408	3.91408	3.91408	3.91408
69	4.25125	4.25125	4.25125	4.25125	4.25125	4.25125	4.25125	4.25125	4.25125	4.25125	4.25125	4.25125
70	4.6173	4.6173	4.6173	4.6173	4.6173	4.6173	4.6173	4.6173	4.6173	4.6173	4.6173	4.6173
71	5.0147	5.0147	5.0147	5.0147	5.0147	5.0147	5.0147	5.0147	5.0147	5.0147	5.0147	5.0147
72	5.44616	5.44616	5.44616	5.44616	5.44616	5.44616	5.44616	5.44616	5.44616	5.44616	5.44616	5.44616
73	5.91457	5.91457	5.91457	5.91457	5.91457	5.91457	5.91457	5.91457	5.91457	5.91457	5.91457	5.91457
74	6.42311	6.42311	6.42311	6.42311	6.42311	6.42311	6.42311	6.42311	6.42311	6.42311	6.42311	6.42311
75	6.97521	6.97521	6.97521	6.97521	6.97521	6.97521	6.97521	6.97521	6.97521	6.97521	6.97521	6.97521
76	7.57461	7.57461	7.57461	7.57461	7.57461	7.57461	7.57461	7.57461	7.57461	7.57461	7.57461	7.57461
77	8.22536	8.22536	8.22536	8.22536	8.22536	8.22536	8.22536	8.22536	8.22536	8.22536	8.22536	8.22536
78	8.93186	8.93186	8.93186	8.93186	8.93186	8.93186	8.93186	8.93186	8.93186	8.93186	8.93186	8.93186
79	9.69888	9.69888	9.69888	9.69888	9.69888	9.69888	9.69888	9.69888	9.69888	9.69888	9.69888	9.69888
80	10.5316	10.5316	10.5316	10.5316	10.5316	10.5316	10.5316	10.5316	10.5316	10.5316	10.5316	10.5316
81	11.2283	11.2283	11.2283	11.2283	11.2283	11.2283	11.2283	11.2283	11.2283	11.2283	11.2283	11.2283
82	11.9895	11.9895	11.9895	11.9895	11.9895	11.9895	11.9895	11.9895	11.9895	11.9895	11.9895	11.9895
83	12.8297	12.8297	12.8297	12.8297	12.8297	12.8297	12.8297	12.8297	12.8297	12.8297	12.8297	12.8297
84	13.7494	13.7494	13.7494	13.7494	13.7494	13.7494	13.7494	13.7494	13.7494	13.7494	13.7494	13.7494
85	14.7482	14.7482	14.7482	14.7482	14.7482	14.7482	14.7482	14.7482	14.7482	14.7482	14.7482	14.7482
86	15.8261	15.8261	15.8261	15.8261	15.8261	15.8261	15.8261	15.8261	15.8261	15.8261	15.8261	15.8261
87	16.9826	16.9826	16.9826	16.9826	16.9826	16.9826	16.9826	16.9826	16.9826	16.9826	16.9826	16.9826
88	18.2179	18.2179	18.2179	18.2179	18.2179	18.2179	18.2179	18.2179	18.2179	18.2179	18.2179	18.2179
89	19.532	19.532	19.532	19.532	19.532	19.532	19.532	19.532	19.532	19.532	19.532	19.532
90	20.9253	20.9253	20.9253	20.9253	20.9253	20.9253	20.9253	20.9253	20.9253	20.9253	20.9253	20.9253
91	22.3984	22.3984	22.3984	22.3984	22.3984	22.3984	22.3984	22.3984	22.3984	22.3984	22.3984	22.3984
92	23.9522	23.9522	23.9522	23.9522	23.9522	23.9522	23.9522	23.9522	23.9522	23.9522	23.9522	23.9522
93	25.588	25.588	25.588	25.588	25.588	25.588	25.588	25.588	25.588	25.588	25.588	25.588
94	27.307	27.307	27.307	27.307	27.307	27.307	27.307	27.307	27.307	27.307	27.307	27.307
95	29.111	29.111	29.111	29.111	29.111	29.111	29.111	29.111	29.111	29.111	29.111	29.111
96	31.002	31.002	31.002	31.002	31.002	31.002	31.002	31.002	31.002	31.002	31.002	31.002
97	32.982	32.982	32.982	32.982	32.982	32.982	32.982	32.982	32.982	32.982	32.982	32.982
98	35.0535	35.0535	35.0535	35.0535	35.0535	35.0535	35.0535	35.0535	35.0535	35.0535	35.0535	35.0535
99	37.2191	37.2191	37.2191	37.2191	37.2191	37.2191	37.2191	37.2191	37.2191	37.2191	37.2191	37.2191
100	39.4817	39.4817	39.4817	39.4817	39.4817	39.4817	39.4817	39.4817	39.4817	39.4817	39.4817	39.4817
101	41.8442	41.8442	41.8442	41.8442	41.8442	41.8442	41.8442	41.8442	41.8442	41.8442	41.8442	41.8442
102	44.3099	44.3099	44.3099	44.3099	44.3099	44.3099	44.3099	44.3099	44.3099	44.3099	44.3099	44.3099
103	46.8824	46.8824	46.8824	46.8824	46.8824	46.8824	46.8824	46.8824	46.8824	46.8824	46.8824	46.8824
104	49.5653	49.5653	49.5653	49.5653	49.5653	49.5653	49.5653	49.5653	49.5653	49.5653	49.5653	49.5653
105	52.3625	52.3625	52.3625	52.3625	52.3625	52.3625	52.3625	52.3625	52.3625	52.3625	52.3625	52.3625
106	55.2781	55.2781	55.2781	55.2781	55.2781	55.2781	55.2781	55.2781	55.2781	55.2781	55.2781	55.2781
107	58.3165	58.3165	58.3165	58.3165	58.3165	58.3165	58.3165	58.3165	58.3165	58.3165	58.3165	58.3165
108	61.4821	61.4821	61.4821	61.4821	61.4821	61.4821	61.4821	61.4821	61.4821	61.4821	61.4821	61.4821
109	64.7798	64.7798	64.7798	64.7798	64.7798	64.7798	64.7798	64.7798	64.7798	64.7798	64.7798	64.7798
110	68.2144	68.2144	68.2144	68.2144	68.2144	68.2144	68.2144	68.2144	68.2144	68.2144	68.2144	68.2144
111	71.7914	71.7914	71.7914	71.7914	71.7914	71.7914	71.7914	71.7914	71.7914	71.7914	71.7914	71.7914
112	75.516	75.516	75.516	75.516	75.516	75.516	75.516	75.516	75.516	75.516	75.516	75.516
113	79.394	79.394	79.394	79.394	79.394	79.394	79.394	79.394	79.394	79.394	79.394	79.394
114	83.4314	83.4314	83.4314	83.4314	83.4314	83.4314	83.4314	83.4314	83.4314	83.4314	83.4314	83.4314
115	87.6343	87.6343	87.6343	87.6343	87.6343	87.6343	87.6343	87.6343	87.6343	87.6343	87.6343	87.6343
116	92.0093	92.0093	92.0093	92.0093	92.0093	92.0093	92.0093	92.0093	92.0093	92.0093	92.0093	92.0093
117	96.5631	96.5631	96.5631	96.5631	96.5631	96.5631	96.5631	96.5631	96.5631	96.5631	96.5631	96.5631
118	101.303	101.303	101.303	101.303	101.303	101.303	101.303	101.303	101.303	101.303	101.303	101.303
119	106.236	106.236	106.236	106.236	106.236	106.236	106.236	106.236	106.236	106.236	106.236	106.236
120	111.369	111.369	111.369	111.369	111.369	111.369	111.369	111.369	111.369	111.369	111.369	111.369
121	116.712	116.712	116.712	116.712	116.712	116.712	116.712	116.712	116.712	116.712	116.712	116.712
122	122.271	122.271	122.271	122.271	122.271	122.271	122.271	122.271	122.271	122.271	122.271	122.271
123	128.057	128.057	128.057	128.057	128.057	128.057	128.057	128.057	128.057	128.057	128.057	128.057
124	134.077	134.077	134.077	134.077	134.077	134.077	134.077	134.077	134.077	134.077	134.077	134.077
125	140.341	140.341	140.341	140.341	140.341	140.341	140.341	140.341	140.341	140.341	140.341	140.341
126	146.86	146.86	146.86	146.86	146.86	146.86	146.86	146.86	146.86	146.86	146.86	146.86
127	153.642	153.642	153.642	153.642	153.642	153.642	153.642	153.642	153.642	153.642	153.642	153.642
128	160.699	160.699	160.699	160.699	160.699	160.699	160.699	160.699	160.699	160.699	160.699	160.699
129	168.042	168.042	168.042	168.042	168.042	168.042	168.042	168.042	168.042	168.042	168.042	168.042
130	175.682	175.682	175.682	175.682	175.682	175.682	175.682	175.682	175.682	175.682	175.682	175.682
131	183.631	183.631	183.631	183.631	183.631	183.631	183.631	183.631	183.631	183.631	183.631	183.631
132	191.901	191.901	191.901	191.901	191.901	191.901	191.901	191.901	191.901	191.901	191.901	191.901
133	200.506	200.506	200.506	200.506	200.506	200.506	200.506	200.506	200.506	200.506	200.506	200.506
134	209.459	209.459	209.459	209.459	209.459	209.459	209.459	209.459	209.459	209.459	209.459	209.459
135	218.774	218.774	218.774	218.774	218.774	218.774	218.774	218.774	218.774	218.774	218.774	218.774
136	228.465	228.465	228.465	228.465	228.465	228.465	228.465	228.465	228.465	228.465	228.465	228.465
137	238.547	238.547	238.547	238.547	238.547	238.547	238.547	238.547	238.547	238.547	238.547	238.547
138	249.037	249.037	249.037	249.037	249.037	249.037	249.037	249.037	249.037	249.037	249.037	249.037
139	259.951	259.951	259.951	259.951	259.951	259.951	259.951	259.951	259.951	259.951	259.951	259.951
140	271.306	271.306	271.306	271.306	271.306	271.306	271.306	271.306	271.306	271.306	271.306	271.306
141	283.119	283.119	283.119	283.119	283.119	283.119	283.119	283.119	283.119	283.119	283.119	283.119
142	295.409	295.409	295.409	295.409	295.409	295.409	295.409	295.409	295.409	295.409	295.409	295.409
143	308.196	308.196	308.196	308.196	308.196	308.196	308.196	308.196	308.196	308.196	308.196	308.196
144	321.498	321.498	321.498	321.498	321.498	321.498	321.498	321.498	321.498	321.498	321.498	321.498
145	335.338	335.338	335.338	335.338	335.338	335.338	335.338	335.338	335.338	335.338	335.338	335.338
146	349.737	349.737	349.737	349.737	349.737	349.737	349.737	349.737	349.737	349.737	349.737	349.737
147	364.716	364.716	364.716	364.716	364.716	364.716	364.716	364.716	364.716	364.716	364.716	364.716
148	380.301	380.301	380.301	380.301	380.301	380.301	380.301	380.301	380.301	380.301	380.301	380.301
149	396.514	396.514	396.514	396.514	396.514	396.514	396.514	396.514	396.514	396.514	396.514	396.514
150	413.382	413.382	413.382	413.382	413.382	413.382	413.382	413.382	413.382	413.382	413.382	413.382
151	430.931	430.931	430.931	430.931	430.931	430.931	430.931	430.931	430.931	430.931	430.931	430.931
152	449.188	449.188	449.188	449.188	449.188	449.188	449.188	449.188	449.188	449.188	449.188	449.188
153	468.182	468.182	468.182	468.182	468.182	468.182	468.182	468.182	468.182	468.182	468.182	468.182
154	487.942	487.942	487.942	487.942	487.942	487.942	487.942	487.942	487.942	487.942	487.942	487.942
155	508.5	508.5	508.5	508.5	508.5	508.5	508.5	508.5	508.5	508.5	508.5	508.5
156	529.887	529.887	529.887	529.887	529.887	529.887	529.887	529.887	529.887	529.887	529.887	529.887
157	552.137	552.137	552.137	552.137	552.137	552.137	552.137	552.137	552.137	552.137	552.137	552.137
158	575.285	575.285	575.285	575.285	575.285	575.285	575.285	575.285	575.285	575.285	575.285	575.285
159	599.367	599.367	599.367	599.367	599.367	599.367	599.367	599.367	599.367	599.367	599.367	599.367
160	624.421	624.421	624.421	624.421	624.421	624.421	624.421	624.421	624.421	624.421	624.421	624.421
161	631.83	631.83	631.83	631.83	631.83	631.83	631.83	631.83	631.83	631.83	631.83	631.83
162	638.687	638.687	638.687	638.687	638.687	638.687	638.687	638.687	638.687	638.687	638.687	638.687
163	646.207	646.207	646.207	646.207	646.207	646.207	646.207	646.207	646.207	646.207	646.207	646.207
164	654.362	654.362	654.362	654.362	654.362	654.362	654.362	654.362	654.362	654.362	654.362	654.362
165	663.121	663.121	663.121	663.121	663.121	663.121	663.121	663.121	663.121	663.121	663.121	663.121
166	672.447	672.447	672.447	672.447	672.447	672.447	672.447	672.447	672.447	672.447	672.447	672.447
167	682.304	682.304	682.304	682.304	682.304	682.304	682.304	682.304	682.304	682.304	682.304	682.304
168	692.654	692.654	692.654	692.654	692.654	692.654	692.654	692.654	692.654	692.654	692.654	692.654
169	703.46	703.46	703.46	703.46	703.46	703.46	703.46	703.46	703.46	703.46	703.46	703.46
170	714.685	714.685	714.685	714.685	714.685	714.685	714.685	714.685	714.685	714.685	714.685	714.685
171	726.294	726.294	726.294	726.294	726.294	726.294	726.294	726.294	726.294	726.294	726.294	726.294
172	738.251	738.251	738.251	738.251	738.251	738.251	738.251	738.251	738.251	738.251	738.251	738.251
173	750.526	750.526	750.526	750.526	750.526	750.526	750.526	750.526	750.526	750.526	750.526	750.526
174	763.086	763.086	763.086	763.086	763.086	763.086	763.086	763.086	763.086	763.086	763.086	763.086
175	775.903	775.903	775.903	775.903	775.903	775.903	775.903	775.903	775.903	775.903	775.903	775.903
176	788.949	788.949	788.949	788.949	788.949	788.949	788.949	788.949	788.949	788.949	788.949	788.949
177	802.2	802.2	802.2	802.2	802.2	802.2	802.2	802.2	802.2	802.2	802.2	802.2
178	815.631	815.631	815.631	815.631	815.631	815.631	815.631	815.631	815.631	815.631	815.631	815.631
179	829.221	829.221	829.221	829.221	829.221	829.221	829.221	829.221	829.221	829.221	829.221	829.221
180	842.949	842.949	842.949	842.949	842.949	842.949	842.949	842.949	842.949	842.949	842.949	842.949
181	856.796	856.796	856.796	856.796	856.796	856.796	856.796	856.796	856.796	856.796	856.796	856.796
182	870.745	870.745	870.745	870.745	870.745	870.745	870.745	870.745	870.745	870.745	870.745	870.745
183	884.78	884.78	884.78	884.78	884.78	884.78	884.78	884.78	884.78	884.78	884.78	884.78
184	898.886	898.886	898.886	898.886	898.886	898.886	898.886	898.886	898.886	898.886	898.886	898.886
185	913.049	913.049	913.049	913.049	913.049	913.049	913.049	913.049	913.049	913.049	913.049	913.049
186	927.257	927.257	927.257	927.257	927.257	927.257	927.257	927.257	927.257	927.257	927.257	927.257
187	941.499	941.499	941.499	941.499	941.499	941.499	941.499	941.499	941.499	941.499	941.499	941.499
188	955.763	955.763	955.763	955.763	955.763	955.763	955.763	955.763	955.763	955.763	955.763	955.763
189	970.04	970.04	970.04	970.04	970.04	970.04	970.04	970.04	970.04	970.04	970.04	970.04
190	984.322	984.322	984.322	984.322	984.322	984.322	984.322	984.322	984.322	984.322	984.322	984.322
191	998.601	998.601	998.601	998.601	998.601	998.601	998.601	998.601	998.601	998.601	998.601	998.601
192	1012.87	1012.87	1012.87	1012.87	1012.87	1012.87	1012.87	1012.87	1012.87	1012.87	1012.87	1012.87
193	1027.12	1027.12	1027.12	1027.12	1027.12	1027.12	1027.12	1027.12	1027.12	1027.12	1027.12	1027.12
194	1041.34	1041.34	1041.34	1041.34	1041.34	1041.34	1041.34	1041.34	1041.34	1041.34	1041.34	1041.34
195	1055.54	1055.54	1055.54	1055.54	1055.54	1055.54	1055.54	1055.54	1055.54	1055.54	1055.54	1055.54
196	1069.7	1069.7	1069.7	1069.7	1069.7	1069.7	1069.7	1069.7	1069.7	1069.7	1069.7	1069.7
197	1083.83	1083.83	1083.83	1083.83	1083.83	1083.83	1083.83	1083.83	1083.83	1083.83	1083.83	1083.83
198	1097.91	1097.91	1097.91	1097.91	1097.91	1097.91	1097.91	1097.91	1097.91	1097.91	1097.91	1097.91
199	1111.94	1111.94	1111.94	1111.94	1111.94	1111.94	1111.94	1111.94	1111.94	1111.94	1111.94	1111.94
200	1125.92	1125.92	1125.92	1125.92	1125.92	1125.92	1125.92	1125.92	1125.92	1125.92	1125.92	1125.92
201	1139.6	1139.6	1139.6	1139.6	1139.6	1139.6	1139.6	1139.6	1139.6	1139.6	1139.6	1139.6
202	1153.2	1153.2	1153.2	1153.2	1153.2	1153.2	1153.2	1153.2	1153.2	1153.2	1153.2	1153.2
203	1166.75	1166.75	1166.75	1166.75	1166.75	1166.75	1166.75	1166.75	1166.75	1166.75	1166.75	1166.75
204	1180.23	1180.23	1180.23	1180.23	1180.23	1180.23	1180.23	1180.23	1180.23	1180.23	1180.23	1180.23
205	1193.66	1193.66	1193.66	1193.66	1193.66	1193.66	1193.66	1193.66	1193.66	1193.66	1193.66	1193.66
206	1207.01	1207.01	1207.01	1207.01	1207.01	1207.01	1207.01	1207.01	1207.01	1207.01	1207.01	1207.01
207	1220.3	1220.3	1220.3	1220.3	1220.3	1220.3	1220.3	1220.3	1220.3	1220.3	1220.3	1220.3
208	1233.51	1233.51	1233.51	1233.51	1233.51	1233.51	1233.51	1233.51	1233.51	1233.51	1233.51	1233.51
209	1246.65	1246.65	1246.65	1246.65	1246.65	1246.65	1246.65	1246.65	1246.65	1246.65	1246.65	1246.65
210	1259.71	1259.71	1259.71	1259.71	1259.71	1259.71	1259.71	1259.71	1259.71	1259.71	1259.71	1259.71
211	1272.69	1272.69	1272.69	1272.69	1272.69	1272.69	1272.69	1272.69	1272.69	1272.69	1272.69	1272.69
212	1285.58	1285.58	1285.58	1285.58	1285.58	1285.58	1285.58	1285.58	1285.58	1285.58	1285.58	1285.58
213	1298.39	1298.39	1298.39	1298.39	1298.39	1298.39	1298.39	1298.39	1298.39	1298.39	1298.39	1298.39
214	1311.12	1311.12	1311.12	1311.12	1311.12	1311.12	1311.12	1311.12	1311.12	1311.12	1311.12	1311.12
215	1323.76	1323.76	1323.76	1323.76	1323.76	1323.76	1323.76	1323.76	1323.76	1323.76	1323.76	1323.76
216	1336.31	1336.31	1336.31	1336.31	1336.31	1336.31	1336.31	1336.31	1336.31	1336.31	1336.31	1336.31
217	1348.76	1348.76	1348.76	1348.76	1348.76	1348.76	1348.76	1348.76	1348.76	1348.76	1348.76	1348.76
218	1361.13	1361.13	1361.13	1361.13	1361.13	1361.13	1361.13	1361.13	1361.13	1361.13	1361.13	1361.13
219	1373.4	1373.4	1373.4	1373.4	1373.4	1373.4	1373.4	1373.4	1373.4	1373.4	1373.4	1373.4
220	1385.58	1385.58	1385.58	1385.58	1385.58	1385.58	1385.58	1385.58	1385.58	1385.58	1385.58	1385.58
221	1397.67	1397.67	1397.67	1397.67	1397.67	1397.67	1397.67	1397.67	1397.67	1397.67	1397.67	1397.67
222	1409.66	1409.66	1409.66	1409.66	1409.66	1409.66	1409.66	1409.66	1409.66	1409.66	1409.66	1409.66
223	1421.55	1421.55	1421.55	1421.55	1421.55	1421.55	1421.55	1421.55	1421.55	1421.55	1421.55	1421.55
224	1433.36	1433.36	1433.36	1433.36	1433.36	1433.36	1433.36	1433.36	1433.36	1433.36	1433.36	1433.36
225	1445.06	1445.06	1445.06	1445.06	1445.06	1445.06	1445.06	1445.06	1445.06	1445.06	1445.06	1445.06
226	1456.67	1456.67	1456.67	1456.67	1456.67	1456.67	1456.67	1456.67	1456.67	1456.67	1456.67	1456.67
227	1468.18	1468.18	1468.18	1468.18	1468.18	1468.18	1468.18	1468.18	1468.18	1468.18	1468.18	1468.18
228	1479.6	1479.6	1479.6	1479.6	1479.6	1479.6	1479.6	1479.6	1479.6	1479.6	1479.6	1479.6
229	1490.92	1490.92	1490.92	1490.92	1490.92	1490.92	1490.92	1490.92	1490.92	1490.92	1490.92	1490.92
230	1502.15	1502.15	1502.15	1502.15	1502.15	1502.15	1502.15	1502.15	1502.15	1502.15	1502.15	1502.15
231	1513.28	1513.28	1513.28	1513.28	1513.28	1513.28	1513.28	1513.28	1513.28	1513.28	1513.28	1513.28
232	1524.32	1524.32	1524.32	1524.32	1524.32	1524.32	1524.32	1524.32	1524.32	1524.32	1524.32	1524.32
233	1535.26	1535.26	1535.26	1535.26	1535.26	1535.26	1535.26	1535.26	1535.26	1535.26	1535.26	1535.26
234	1546.1	1546.1	1546.1	1546.1	1546.1	1546.1	1546.1	1546.1	1546.1	1546.1	1546.1	1546.1
235	1556.86	1556.86	1556.86	1556.86	1556.86	1556.86	1556.86	1556.86	1556.86	1556.86	1556.86	1556.86
236	1567.52	1567.52	1567.52	1567.52	1567.52	1567.52	1567.52	1567.52	1567.52	1567.52	1567.52	1567.52
237	1578.08	1578.08	1578.08	1578.08	1578.08	1578.08	1578.08	1578.08	1578.08	1578.08	1578.08	1578.08
238	1588.56	1588.56	1588.56	1588.56	1588.56	1588.56	1588.56	1588.56	1588.56	1588.56	1588.56	1588.56
239	1598.94	1598.94	1598.94	1598.94	1598.94	1598.94	1598.94	1598.94	1598.94	1598.94	1598.94	1598.94
240	1609.23	1609.23	1609.23	1609.23	1609.23	1609.23	1609.23	1609.23	1609.23	1609.23	1609.23	1609.23
241	1619.43	1619.43	1619.43	1619.43	1619.43	1619.43	1619.43	1619.43	1619.43	1619.43	1619.43	1619.43
242	1629.54	1629.54	1629.54	1629.54	1629.54	1629.54	1629.54	1629.54	1629.54	1629.54	1629.54	1629.54
243	1639.55	1639.55	1639.55	1639.55	1639.55	1639.55	1639.55	1639.55	1639.55	1639.55	1639.55	1639.55
244	1649.48	1649.48	1649.48	1649.48	1649.48	1649.48	1649.48	1649.48	1649.48	1649.48	1649.48	1649.48
245	1659.32	1659.32	1659.32	1659.32	1659.32	1659.32	1659.32	1659.32	1659.32	1659.32	1659.32	1659.32
246	1669.08	1669.08	1669.08	1669.08	1669.08	1669.08	1669.08	1669.08	1669.08	1669.08	1669.08	1669.08
247	1678.74	1678.74	1678.74	1678.74	1678.74	1678.74	1678.74	1678.74	1678.74	1678.74	1678.74	1678.74
248	1688.32	1688.32	1688.32	1688.32	1688.32	1688.32	1688.32	1688.32	1688.32	1688.32	1688.32	1688.32
249	1697.81	1697.81	1697.81	1697.81	1697.81	1697.81	1697.81	1697.81	1697.81	1697.81	1697.81	1697.81
250	1707.22	1707.22	1707.22	1707.22	1707.22	1707.22	1707.22	1707.22	1707.22	1707.22	1707.22	1707.22
251	1716.54	1716.54	1716.54	1716.54	1716.54	1716.54	1716.54	1716.54	1716.54	1716.54	1716.54	1716.54
252	1725.78	1725.78	1725.78	1725.78	1725.78	1725.78	1725.78	1725.78	1725.78	1725.78	1725.78	1725.78
253	1734.94	1734.94	1734.94	1734.94	1734.94	1734.94	1734.94	1734.94	1734.94	1734.94	1734.94	1734.94
254	1744.01	1744.01	1744.01	1744.01	1744.01	1744.01	1744.01	1744.01	1744.01	1744.01	1744.01	1744.01
255	1753	1753	1753	1753	1753	1753	1753	1753	1753	1753	1753	1753
256	1761.91	1761.91	1761.91	1761.91	1761.91	1761.91	1761.91	1761.91	1761.91	1761.91	1761.91	1761.91
257	1770.74	1770.74	1770.74	1770.74	1770.74	1770.74	1770.74	1770.74	1770.74	1770.74	1770.74	1770.74
258	1779.49	1779.49	1779.49	1779.49	1779.49	1779.49	1779.49	1779.49	1779.49	1779.49	1779.49	1779.49
259	1788.16	1788.16	1788.16	1788.16	1788.16	1788.16	1788.16	1788.16	1788.16	1788.16	1788.16	1788.16
260	1796.75	1796.75	1796.75	1796.75	1796.75	1796.75	1796.75	1796.75	1796.75	1796.75	1796.75	1796.75
261	1805.26	1805.26	1805.26	1805.26	1805.26	1805.26	1805.26	1805.26	1805.26	1805.26	1805.26	1805.26
262	1813.7	1813.7	1813.7	1813.7	1813.7	1813.7	1813.7	1813.7	1813.7	1813.7	1813.7	1813.7
263	1822.05	1822.05	1822.05	1822.05	1822.05	1822.05	1822.05	1822.05	1822.05	1822.05	1822.05	1822.05
264	1830.34	1830.34	1830.34	1830.34	1830.34	1830.34	1830.34	1830.34	1830.34	1830.34	1830.34	1830.34
265	1838.54	1838.54	1838.54	1838.54	1838.54	1838.54	1838.54	1838.54	1838.54	1838.54	1838.54	1838.54
266	1846.68	1846.68	1846.68	1846.68	1846.68	1846.68	1846.68	1846.68	1846.68	1846.68	1846.68	1846.68
267	1854.74	1854.74	1854.74	1854.74	1854.74	1854.74	1854.74	1854.74	1854.74	1854.74	1854.74	1854.74
268	1862.72	1862.72	1862.72	1862.72	1862.72	1862.72	1862.72	1862.72	1862.72	1862.72	1862.72	1862.72
269	1870.63	1870.63	1870.63	1870.63	1870.63	1870.63	1870.63	1870.63	1870.63	1870.63	1870.63	1870.63
270	1878.47	1878.47	1878.47	1878.47	1878.47	1878.47	1878.47	1878.47	1878.47	1878.47	1878.47	1878.47
271	1886.24	1886.24	1886.24	1886.24	1886.24	1886.24	1886.24	1886.24	1886.24	1886.24	1886.24	1886.24
272	1893.94	1893.94	1893.94	1893.94	1893.94	1893.94	1893.94	1893.94	1893.94	1893.94	1893.94	1893.94
273	1901.57	1901.57	1901.57	1901.57	1901.57	1901.57	1901.57	1901.57	1901.57	1901.57	1901.57	1901.57
274	1909.13	1909.13	1909.13	1909.13	1909.13	1909.13	1909.13	1909.13	1909.13	1909.13	1909.13	1909.13
275	1916.62	1916.62	1916.62	1916.62	1916.62	1916.62	1916.62	1916.62	1916.62	1916.62	1916.62	1916.62
276	1924.04	1924.04	1924.04	1924.04	1924.04	1924.04	1924.04	1924.04	1924.04	1924.04	1924.04	1924.04
277	1931.39	1931.39	1931.39	1931.39	1931.39	1931.39	1931.39	1931.39	1931.39	1931.39	1931.39	1931.39
278	1938.68	1938.68	1938.68	1938.68	1938.68	1938.68	1938.68	1938.68	1938.68	1938.68	1938.68	1938.68
279	1945.9	1945.9	1945.9	1945.9	1945.9	1945.9	1945.9	1945.9	1945.9	1945.9	1945.9	1945.9
280	1953.05	1953.05	1953.05	1953.05	1953.05	1953.05	1953.05	1953.05	1953.05	1953.05	1953.05	1953.05
281	1960.14	1960.14	1960.14	1960.14	1960.14	1960.14	1960.14	1960.14	1960.14	1960.14	1960.14	1960.14
282	1967.17	1967.17	1967.17	1967.17	1967.17	1967.17	1967.17	1967.17	1967.17	1967.17	1967.17	1967.17
283	1974.13	1974.13	1974.13	1974.13	1974.13	1974.13	1974.13	1974.13	1974.13	1974.13	1974.13	1974.13
284	1981.02	1981.02	1981.02	1981.02	1981.02	1981.02	1981.02	1981.02	1981.02	1981.02	1981.02	1981.02
285	1987.86	1987.86	1987.86	1987.86	1987.86	1987.86	1987.86	1987.86	1987.86	1987.86	1987.86	1987.86
286	1994.63	1994.63	1994.63	1994.63	1994.63	1994.63	1994.63	1994.63	1994.63	1994.63	1994.63	1994.63
287	2001.34	2001.34	2001.34	2001.34	2001.34	2001.34	2001.34	2001.34	2001.34	2001.34	2001.34	2001.34
288	2007.98	2007.98	2007.98	2007.98	2007.98	2007.98	2007.98	2007.98	2007.98	2007.98	2007.98	2007.98
289	2014.57	2014.57	2014.57	2014.57	2014.57	2014.57	2014.57	2014.57	2014.57	2014.57	2014.57	2014.57
290	2021.1	2021.1	2021.1	2021.1	2021.1	2021.1	2021.1	2021.1	2021.1	2021.1	2021.1	2021.1
291	2027.57	2027.57	2027.57	2027.57	2027.57	2027.57	2027.57	2027.57	2027.57	2027.57	2027.57	2027.57
292	2033.98	2033.98	2033.98	2033.98	2033.98	2033.98	2033.98	2033.98	2033.98	2033.98	2033.98	2033.98
293	2040.33	2040.33	2040.33	2040.33	2040.33	2040.33	2040.33	2040.33	2040.33	2040.33	2040.33	2040.33
294	2046.62	2046.62	2046.62	2046.62	2046.62	2046.62	2046.62	2046.62	2046.62	2046.62	2046.62	2046.62
295	2052.85	2052.85	2052.85	2052.85	2052.85	2052.85	2052.85	2052.85	2052.85	2052.85	2052.85	2052.85
296	2059.03	2059.03	2059.03	2059.03	2059.03	2059.03	2059.03	2059.03	2059.03	2059.03	2059.03	2059.03
297	2065.15	2065.15	2065.15	2065.15	2065.15	2065.15	2065.15	2065.15	2065.15	2065.15	2065.15	2065.15
298	2071.22	2071.22	2071.22	2071.22	2071.22	2071.22	2071.22	2071.22	2071.22	2071.22	2071.22	2071.22
299	2077.23	2077.23	2077.23	2077.23	2077.23	2077.23	2077.23	2077.23	2077.23	2077.23	2077.23	2077.23
300	2083.18	2083.18	2083.18	2083.18	2083.18	2083.18	2083.18	2083.18	2083.18	2083.18	2083.18	2083.18
301	2089.08	2089.08	2089.08	2089.08	2089.08	2089.08	2089.08	2089.08	2089.08	2089.08	2089.08	2089.08
302	2094.93	2094.93	2094.93	2094.93	2094.93	2094.93	2094.93	2094.93	2094.93	2094.93	2094.93	2094.93
303	2100.72	2100.72	2100.72	2100.72	2100.72	2100.72	2100.72	2100.72	2100.72	2100.72	2100.72	2100.72
304	2106.46	2106.46	2106.46	2106.46	2106.46	2106.46	2106.46	2106.46	2106.46	2106.46	2106.46	2106.46
305	2112.15	2112.15	2112.15	2112.15	2112.15	2112.15	2112.15	2112.15	2112.15	2112.15	2112.15	2112.15
306	2117.79	2117.79	2117.79	2117.79	2117.79	2117.79	2117.79	2117.79	2117.79	2117.79	2117.79	2117.79
307	2123.37	2123.37	2123.37	2123.37	2123.37	2123.37	2123.37	2123.37	2123.37	2123.37	2123.37	2123.37
308	2128.91	2128.91	2128.91	2128.91	2128.91	2128.91	2128.91	2128.91	2128.91	2128.91	2128.91	2128.91
309	2134.39	2134.39	2134.39	2134.39	2134.39	2134.39	2134.39	2134.39	2134.39	2134.39	2134.39	2134.39
310	2139.82	2139.82	2139.82	2139.82	2139.82	2139.82	2139.82	2139.82	2139.82	2139.82	2139.82	2139.82
311	2145.21	2145.21	2145.21	2145.21	2145.21	2145.21	2145.21	2145.21	2145.21	2145.21	2145.21	2145.21
312	2150.54	2150.54	2150.54	2150.54	2150.54	2150.54	2150.54	2150.54	2150.54	2150.54	2150.54	2150.54
313	2155.83	2155.83	2155.83	2155.83	2155.83	2155.83	2155.83	2155.83	2155.83	2155.83	2155.83	2155.83
314	2161.06	2161.06	2161.06	2161.06	2161.06	2161.06	2161.06	2161.06	2161.06	2161.06	2161.06	2161.06
315	2166.25	2166.25	2166.25	2166.25	2166.25	2166.25	2166.25	2166.25	2166.25	2166.25	2166.25	2166.25
316	2171.4	2171.4	2171.4	2171.4	2171.4	2171.4	2171.4	2171.4	2171.4	2171.4	2171.4	2171.4
317	2176.49	2176.49	2176.49	2176.49	2176.49	2176.49	2176.49	2176.49	2176.49	2176.49	2176.49	2176.49
318	2181.54	2181.54	2181.54	2181.54	2181.54	2181.54	2181.54	2181.54	2181.54	2181.54	2181.54	2181.54
319	2186.54	2186.54	2186.54	2186.54	2186.54	2186.54	2186.54	2186.54	2186.54	2186.54	2186.54	2186.54
320	2191.5	2191.5	2191.5	2191.5	2191.5	2191.5	2191.5	2191.5	2191.5	2191.5	2191.5	2191.5
321	2196.41	2196.41	2196.41	2196.41	2196.41	2196.41	2196.41	2196.41	2196.41	2196.41	2196.41	2196.41
322	2201.28	2201.28	2201.28	2201.28	2201.28	2201.28	2201.28	2201.28	2201.28	2201.28	2201.28	2201.28
323	2206.1	2206.1	2206.1	2206.1	2206.1	2206.1	2206.1	2206.1	2206.1	2206.1	2206.1	2206.1
324	2210.88	2210.88	2210.88	2210.88	2210.88	2210.88	2210.88	2210.88	2210.88	2210.88	2210.88	2210.88
325	2215.61	2215.61	2215.61	2215.61	2215.61	2215.61	2215.61	2215.61	2215.61	2215.61	2215.61	2215.61
326	2221.03	2221.03	2221.03	2221.03	2221.03	2221.03	2221.03	2221.03	2221.03	2221.03	2221.03	2221.03
327	2226.46	2226.46	2226.46	2226.46	2226.46	2226.46	2226.46	2226.46	2226.46	2226.46	2226.46	2226.46
328	2231.85	2231.85	2231.85	2231.85	2231.85	2231.85	2231.85	2231.85	2231.85	2231.85	2231.85	2231.85
329	2237.22	2237.22	2237.22	2237.22	2237.22	2237.22	2237.22	2237.22	2237.22	2237.22	2237.22	2237.22
330	2242.57	2242.57	2242.57	2242.57	2242.57	2242.57	2242.57	2242.57	2242.57	2242.57	2242.57	2242.57
331	2247.91	2247.91	2247.91	2247.91	2247.91	2247.91	2247.91	2247.91	2247.91	2247.91	2247.91	2247.91
332	2253.26	2253.26	2253.26	2253.26	2253.26	2253.26	2253.26	2253.26	2253.26	2253.26	2253.26	2253.26
333	2258.62	2258.62	2258.62	2258.62	2258.62	2258.62	2258.62	2258.62	2258.62	2258.62	2258.62	2258.62
334	2264.02	2264.02	2264.02	2264.02	2264.02	2264.02	2264.02	2264.02	2264.02	2264.02	2264.02	2264.02
335	2269.46	2269.46	2269.46	2269.46	2269.46	2269.46	2269.46	2269.46	2269.46	2269.46	2269.46	2269.46
336	2274.95	2274.95	2274.95	2274.95	2274.95	2274.95	2274.95	2274.95	2274.95	2274.95	2274.95	2274.95
337	2280.51	2280.51	2280.51	2280.51	2280.51	2280.51	2280.51	2280.51	2280.51	2280.51	2280.51	2280.51
338	2286.16	2286.16	2286.16	2286.16	2286.16	2286.16	2286.16	2286.16	2286.16	2286.16	2286.16	2286.16
339	2291.9	2291.9	2291.9	2291.9	2291.9	2291.9	2291.9	2291.9	2291.9	2291.9	2291.9	2291.9
340	2297.76	2297.76	2297.76	2297.76	2297.76	2297.76	2297.76	2297.76	2297.76	2297.76	2297.76	2297.76
341	2303.73	2303.73	2303.73	2303.73	2303.73	2303.73	2303.73	2303.73	2303.73	2303.73	2303.73	2303.73
342	2309.84	2309.84	2309.84	2309.84	2309.84	2309.84	2309.84	2309.84	2309.84	2309.84	2309.84	2309.84
343	2316.1	2316.1	2316.1	2316.1	2316.1	2316.1	2316.1	2316.1	2316.1	2316.1	2316.1	2316.1
344	2322.52	2322.52	2322.52	2322.52	2322.52	2322.52	2322.52	2322.52	2322.52	2322.52	2322.52	2322.52
345	2329.11	2329.11	2329.11	2329.11	2329.11	2329.11	2329.11	2329.11	2329.11	2329.11	2329.11	2329.11
346	2335.89	2335.89	2335.89	2335.89	2335.89	2335.89	2335.89	2335.89	2335.89	2335.89	2335.89	2335.89
347	2342.88	2342.88	2342.88	2342.88	2342.88	2342.88	2342.88	2342.88	2342.88	2342.88	2342.88	2342.88
348	2350.07	2350.07	2350.07	2350.07	2350.07	2350.07	2350.07	2350.07	2350.07	2350.07	2350.07	2350.07
349	2357.5	2357.5	2357.5	2357.5	2357.5	2357.5	2357.5	2357.5	2357.5	2357.5	2357.5	2357.5
350	2365.17	2365.17	2365.17	2365.17	2365.17	2365.17	2365.17	2365.17	2365.17	2365.17	2365.17	2365.17
351	2373.09	2373.09	2373.09	2373.09	2373.09	2373.09	2373.09	2373.09	2373.09	2373.09	2373.09	2373.09
352	2381.28	2381.28	2381.28	2381.28	2381.28	2381.28	2381.28	2381.28	2381.28	2381.28	2381.28	2381.28
353	2389.75	2389.75	2389.75	2389.75	2389.75	2389.75	2389.75	2389.75	2389.75	2389.75	2389.75	2389.75
354	2398.53	2398.53	2398.53	2398.53	2398.53	2398.53	2398.53	2398.53	2398.53	2398.53	2398.53	2398.53
355	2407.61	2407.61	2407.61	2407.61	2407.61	2407.61	2407.61	2407.61	2407.61	2407.61	2407.61	2407.61
356	2417.02	2417.02	2417.02	2417.02	2417.02	2417.02	2417.02	2417.02	2417.02	2417.02	2417.02	2417.02
357	2426.78	2426.78	2426.78	2426.78	2426.78	2426.78	2426.78	2426.78	2426.78	2426.78	2426.78	2426.78
358	2436.9	2436.9	2436.9	2436.9	2436.9	2436.9	2436.9	2436.9	2436.9	2436.9	2436.9	2436.9
359	2447.39	2447.39	2447.39	2447.39	2447.39	2447.39	2447.39	2447.39	2447.39	2447.39	2447.39	2447.39
360	2458.27	2458.27	2458.27	2458.27	2458.27	2458.27	2458.27	2458.27	2458.27	2458.27	2458.27	2458.27
361	2469.57	2469.57	2469.57	2469.57	2469.57	2469.57	2469.57	2469.57	2469.57	2469.57	2469.57	2469.57
362	2481.29	2481.29	2481.29	2481.29	2481.29	2481.29	2481.29	2481.29	2481.29	2481.29	2481.29	2481.29
363	2493.46	2493.46	2493.46	2493.46	2493.46	2493.46	2493.46	2493.46	2493.46	2493.46	2493.46	2493.46
364	2506.1	2506.1	2506.1	2506.1	2506.1	2506.1	2506.1	2506.1	2506.1	2506.1	2506.1	2506.1
365	2519.22	2519.22	2519.22	2519.22	2519.22	2519.22	2519.22	2519.22	2519.22	2519.22	2519.22	2519.22
366	2532.84	2532.84	2532.84	2532.84	2532.84	2532.84	2532.84	2532.84	2532.84	2532.84	2532.84	2532.84
367	2546.99	2546.99	2546.99	2546.99	2546.99	2546.99	2546.99	2546.99	2546.99	2546.99	2546.99	2546.99
368	2561.7	2561.7	2561.7	2561.7	2561.7	2561.7	2561.7	2561.7	2561.7	2561.7	2561.7	2561.7
369	2576.97	2576.97	2576.97	2576.97	2576.97	2576.97	2576.97	2576.97	2576.97	2576.97	2576.97	2576.97
370	2592.84	2592.84	2592.84	2592.84	2592.84	2592.84	2592.84	2592.84	2592.84	2592.84	2592.84	2592.84
371	2608.74	2608.74	2608.74	2608.74	2608.74	2608.74	2608.74	2608.74	2608.74	2608.74	2608.74	2608.74
372	2625.02	2625.02	2625.02	2625.02	2625.02	2625.02	2625.02	2625.02	2625.02	2625.02	2625.02	2625.02
373	2641.71	2641.71	2641.71	2641.71	2641.71	2641.71	2641.71	2641.71	2641.71	2641.71	2641.71	2641.71
374	2658.84	2658.84	2658.84	2658.84	2658.84	2658.84	2658.84	2658.84	2658.84	2658.84	2658.84	2658.84
375	2676.47	2676.47	2676.47	2676.47	2676.47	2676.47	2676.47	2676.47	2676.47	2676.47	2676.47	2676.47
376	2694.65	2694.65	2694.65	2694.65	2694.65	2694.65	2694.65	2694.65	2694.65	2694.65	2694.65	2694.65
377	2713.45	2713.45	2713.45	2713.45	2713.45	2713.45	2713.45	2713.45	2713.45	2713.45	2713.45	2713.45
378	2732.89	2732.89	2732.89	2732.89	2732.89	2732.89	2732.89	2732.89	2732.89	2732.89	2732.89	2732.89
379	2752.99	2752.99	2752.99	2752.99	2752.99	2752.99	2752.99	2752.99	2752.99	2752.99	2752.99	2752.99
380	2773.76	2773.76	2773.76	2773.76	2773.76	2773.76	2773.76	2773.76	2773.76	2773.76	2773.76	2773.76
381	2795.19	2795.19	2795.19	2795.19	2795.19	2795.19	2795.19	2795.19	2795.19	2795.19	2795.19	2795.19
382	2817.24	2817.24	2817.24	2817.24	2817.24	2817.24	2817.24	2817.24	2817.24	2817.24	2817.24	2817.24
383	2839.91	2839.91	2839.91	2839.91	2839.91	2839.91	2839.91	2839.91	2839.91	2839.91	2839.91	2839.91
384	2863.16	2863.16	2863.16	2863.16	2863.16	2863.16	2863.16	2863.16	2863.16	2863.16	2863.16	2863.16
385	2886.96	2886.96	2886.96	2886.96	2886.96	2886.96	2886.96	2886.96	2886.96	2886.96	2886.96	2886.96
386	2911.28	2911.28	2911.28	2911.28	2911.28	2911.28	2911.28	2911.28	2911.28	2911.28	2911.28	2911.28
387	2936.09	2936.09	2936.09	2936.09	2936.09	2936.09	2936.09	2936.09	2936.09	2936.09	2936.09	2936.09
388	2961.38	2961.38	2961.38	2961.38	2961.38	2961.38	2961.38	2961.38	2961.38	2961.38	2961.38	2961.38
389	2987.1	2987.1	2987.1	2987.1	2987.1	2987.1	2987.1	2987.1	2987.1	2987.1	2987.1	2987.1
390	3013.26	3013.26	3013.26	3013.26	3013.26	3013.26	3013.26	3013.26	3013.26	3013.26	3013.26	3013.26
391	3039.82	3039.82	3039.82	3039.82	3039.82	3039.82	3039.82	3039.82	3039.82	3039.82	3039.82	3039.82
392	3066.79	3066.79	3066.79	3066.79	3066.79	3066.79	3066.79	3066.79	3066.79	3066.79	3066.79	3066.79
393	3094.16	3094.16	3094.16	3094.16	3094.16	3094.16	3094.16	3094.16	3094.16	3094.16	3094.16	3094.16
394	3121.93	3121.93	3121.93	3121.93	3121.93	3121.93	3121.93	3121.93	3121.93	3121.93	3121.93	3121.93
395	3150.11	3150.11	3150.11	3150.11	3150.11	3150.11	3150.11	3150.11	3150.11	3150.11	3150.11	3150.11
396	3178.71	3178.71	3178.71	3178.71	3178.71	3178.71	3178.71	3178.71	3178.71	3178.71	3178.71	3178.71
397	3207.76	3207.76	3207.76	3207.76	3207.76	3207.76	3207.76	3207.76	3207.76	3207.76	3207.76	3207.76
398	3237.29	3237.29	3237.29	3237.29	3237.29	3237.29	3237.29	3237.29	3237.29	3237.29	3237.29	3237.29
399	3267.33	3267.33	3267.33	3267.33	3267.33	3267.33	3267.33	3267.33	3267.33	3267.33	3267.33	3267.33
400	3297.95	3297.95	3297.95	3297.95	3297.95	3297.95	3297.95	3297.95	3297.95	3297.95	3297.95	3297.95
401	3311.81	3311.81	3311.81	3311.81	3311.81	3311.81	3311.81	3311.81	3311.81	3311.81	3311.81	3311.81
402	3325.13	3325.13	3325.13	3325.13	3325.13	3325.13	3325.13	3325.13	3325.13	3325.13	3325.13	3325.13
403	3339.08	3339.08	3339.08	3339.08	3339.08	3339.08	3339.08	3339.08	3339.08	3339.08	3339.08	3339.08
404	3353.66	3353.66	3353.66	3353.66	3353.66	3353.66	3353.66	3353.66	3353.66	3353.66	3353.66	3353.66
405	3368.86	3368.86	3368.86	3368.86	3368.86	3368.86	3368.86	3368.86	3368.86	3368.86	3368.86	3368.86
406	3384.67	3384.67	3384.67	3384.67	3384.67	3384.67	3384.67	3384.67	3384.67	3384.67	3384.67	3384.67
407	3401.05	3401.05	3401.05	3401.05	3401.05	3401.05	3401.05	3401.05	3401.05	3401.05	3401.05	3401.05
408	3417.95	3417.95	3417.95	3417.95	3417.95	3417.95	3417.95	3417.95	3417.95	3417.95	3417.95	3417.95
409	3435.32	3435.32	3435.32	3435.32	3435.32	3435.32	3435.32	3435.32	3435.32	3435.32	3435.32	3435.32
410	3453.09	3453.09	3453.09	3453.09	3453.09	3453.09	3453.09	3453.09	3453.09	3453.09	3453.09	3453.09
411	3471.2	3471.2	3471.2	3471.2	3471.2	3471.2	3471.2	3471.2	3471.2	3471.2	3471.2	3471.2
412	3489.58	3489.58	3489.58	3489.58	3489.58	3489.58	3489.58	3489.58	3489.58	3489.58	3489.58	3489.58
413	3508.18	3508.18	3508.18	3508.18	3508.18	3508.18	3508.18	3508.18	3508.18	3508.18	3508.18	3508.18
414	3526.94	3526.94	3526.94	3526.94	3526.94	3526.94	3526.94	3526.94	3526.94	3526.94	3526.94	3526.94
415	3545.82	3545.82	3545.82	3545.82	3545.82	3545.82	3545.82	3545.82	3545.82	3545.82	3545.82	3545.82
416	3564.76	3564.76	3564.76	3564.76	3564.76	3564.76	3564.76	3564.76	3564.76	3564.76	3564.76	3564.76
417	3583.73	3583.73	3583.73	3583.73	3583.73	3583.73	3583.73	3583.73	3583.73	3583.73	3583.73	3583.73
418	3602.7	3602.7	3602.7	3602.7	3602.7	3602.7	3602.7	3602.7	3602.7	3602.7	3602.7	3602.7
419	3621.61	3621.61	3621.61	3621.61	3621.61	3621.61	3621.61	3621.61	3621.61	3621.61	3621.61	3621.61
420	3640.46	3640.46	3640.46	3640.46	3640.46	3640.46	3640.46	3640.46	3640.46	3640.46	3640.46	3640.46
421	3659.2	3659.2	3659.2	3659.2	3659.2	3659.2	3659.2	3659.2	3659.2	3659.2	3659.2	3659.2
422	3677.81	3677.81	3677.81	3677.81	3677.81	3677.81	3677.81	3677.81	3677.81	3677.81	3677.81	3677.81
423	3696.27	3696.27	3696.27	3696.27	3696.27	3696.27	3696.27	3696.27	3696.27	3696.27	3696.27	3696.27
424	3714.56	3714.56	3714.56	3714.56	3714.56	3714.56	3714.56	3714.56	3714.56	3714.56	3714.56	3714.56
425	3732.66	3732.66	3732.66	3732.66	3732.66	3732.66	3732.66	3732.66	3732.66	3732.66	3732.66	3732.66
426	3750.56	3750.56	3750.56	3750.56	3750.56	3750.56	3750.56	3750.56	3750.56	3750.56	3750.56	3750.56
427	3768.23	3768.23	3768.23	3768.23	3768.23	3768.23	3768.23	3768.23	3768.23	3768.23	3768.23	3768.23
428	3785.67	3785.67	3785.67	3785.67	3785.67	3785.67	3785.67	3785.67	3785.67	3785.67	3785.67	3785.67
429	3802.87	3802.87	3802.87	3802.87	3802.87	3802.87	3802.87	3802.87	3802.87	3802.87	3802.87	3802.87
430	3819.81	3819.81	3819.81	3819.81	3819.81	3819.81	3819.81	3819.81	3819.81	3819.81	3819.81	3819.81
431	3836.49	3836.49	3836.49	3836.49	3836.49	3836.49	3836.49	3836.49	3836.49	3836.49	3836.49	3836.49
432	3852.9	3852.9	3852.9	3852.9	3852.9	3852.9	3852.9	3852.9	3852.9	3852.9	3852.9	3852.9
433	3869.04	3869.04	3869.04	3869.04	3869.04	3869.04	3869.04	3869.04	3869.04	3869.04	3869.04	3869.04
434	3884.9	3884.9	3884.9	3884.9	3884.9	3884.9	3884.9	3884.9	3884.9	3884.9	3884.9	3884.9
435	3900.47	3900.47	3900.47	3900.47	3900.47	3900.47	3900.47	3900.47	3900.47	3900.47	3900.47	3900.47
436	3915.76	3915.76	3915.76	3915.76	3915.76	3915.76	3915.76	3915.76	3915.76	3915.76	3915.76	3915.76
437	3930.75	3930.75	3930.75	3930.75	3930.75	3930.75	3930.75	3930.75	3930.75	3930.75	3930.75	3930.75
438	3945.46	3945.46	3945.46	3945.46	3945.46	3945.46	3945.46	3945.46	3945.46	3945.46	3945.46	3945.46
439	3959.87	3959.87	3959.87	3959.87	3959.87	3959.87	3959.87	3959.87	3959.87	3959.87	3959.87	3959.87
440	3973.99	3973.99	3973.99	3973.99	3973.99	3973.99	3973.99	3973.99	3973.99	3973.99	3973.99	3973.99
441	3987.83	3987.83	3987.83	3987.83	3987.83	3987.83	3987.83	3987.83	3987.83	3987.83	3987.83	3987.83
442	4001.37	4001.37	4001.37	4001.37	4001.37	4001.37	4001.37	4001.37	4001.37	4001.37	4001.37	4001.37
443	4014.62	4014.62	4014.62	4014.62	4014.62	4014.62	4014.62	4014.62	4014.62	4014.62	4014.62	4014.62
444	4027.58	4027.58	4027.58	4027.58	4027.58	4027.58	4027.58	4027.58	4027.58	4027.58	4027.58	4027.58
445	4040.26	4040.26	4040.26	4040.26	4040.26	4040.26	4040.26	4040.26	4040.26	4040.26	4040.26	4040.26
446	4052.65	4052.65	4052.65	4052.65	4052.65	4052.65	4052.65	4052.65	4052.65	4052.65	4052.65	4052.65
447	4064.77	4064.77	4064.77	4064.77	4064.77	4064.77	4064.77	4064.77	4064.77	4064.77	4064.77	4064.77
448	4076.61	4076.61	4076.61	4076.61	4076.61	4076.61	4076.61	4076.61	4076.61	4076.61	4076.61	4076.61
449	4088.17	4088.17	4088.17	4088.17	4088.17	4088.17	4088.17	4088.17	4088.17	4088.17	4088.17	4088.17
450	4099.46	4099.46	4099.46	4099.46	4099.46	4099.46	4099.46	4099.46	4099.46	4099.46	4099.46	4099.46
451	4116.01	4116.01	4116.01	4116.01	4116.01	4116.01	4116.01	4116.01	4116.01	4116.01	4116.01	4116.01
452	4132.47	4132.47	4132.47	4132.47	4132.47	4132.47	4132.47	4132.47	4132.47	4132.47	4132.47	4132.47
453	4148.48	4148.48	4148.48	4148.48	4148.48	4148.48	4148.48	4148.48	4148.48	4148.48	4148.48	4148.48
454	4164.04	4164.04	4164.04	4164.04	4164.04	4164.04	4164.04	4164.04	4164.04	4164.04	4164.04	4164.04
455	4179.17	4179.17	4179.17	4179.17	4179.17	4179.17	4179.17	4179.17	4179.17	4179.17	4179.17	4179.17
456	4193.87	4193.87	4193.87	4193.87	4193.87	4193.87	4193.87	4193.87	4193.87	4193.87	4193.87	4193.87
457	4208.17	4208.17	4208.17	4208.17	4208.17	4208.17	4208.17	4208.17	4208.17	4208.17	4208.17	4208.17
458	4222.06	4222.06	4222.06	4222.06	4222.06	4222.06	4222.06	4222.06	4222.06	4222.06	4222.06	4222.06
459	4235.57	4235.57	4235.57	4235.57	4235.57	4235.57	4235.57	4235.57	4235.57	4235.57	4235.57	4235.57
460	4248.7	4248.7	4248.7	4248.7	4248.7	4248.7	4248.7	4248.7	4248.7	4248.7	4248.7	4248.7
461	4261.46	4261.46	4261.46	4261.46	4261.46	4261.46	4261.46	4261.46	4261.46	4261.46	4261.46	4261.46
462	4273.86	4273.86	4273.86	4273.86	4273.86	4273.86	4273.86	4273.86	4273.86	4273.86	4273.86	4273.86
463	4285.92	4285.92	4285.92	4285.92	4285.92	4285.92	4285.92	4285.92	4285.92	4285.92	4285.92	4285.92
464	4297.63	4297.63	4297.63	4297.63	4297.63	4297.63	4297.63	4297.63	4297.63	4297.63	4297.63	4297.63
465	4309.01	4309.01	4309.01	4309.01	4309.01	4309.01	4309.01	4309.01	4309.01	4309.01	4309.01	4309.01
466	4320.07	4320.07	4320.07	4320.07	4320.07	4320.07	4320.07	4320.07	4320.07	4320.07	4320.07	4320.07
467	4330.82	4330.82	4330.82	4330.82	4330.82	4330.82	4330.82	4330.82	4330.82	4330.82	4330.82	4330.82
468	4341.26	4341.26	4341.26	4341.26	4341.26	4341.26	4341.26	4341.26	4341.26	4341.26	4341.26	4341.26
469	4351.4	4351.4	4351.4	4351.4	4351.4	4351.4	4351.4	4351.4	4351.4	4351.4	4351.4	4351.4
470	4361.26	4361.26	4361.26	4361.26	4361.26	4361.26	4361.26	4361.26	4361.26	4361.26	4361.26	4361.26
471	4370.84	4370.84	4370.84	4370.84	4370.84	4370.84	4370.84	4370.84	4370.84	4370.84	4370.84	4370.84
472	4380.14	4380.14	4380.14	4380.14	4380.14	4380.14	4380.14	4380.14	4380.14	4380.14	4380.14	4380.14
473	4389.18	4389.18	4389.18	4389.18	4389.18	4389.18	4389.18	4389.18	4389.18	4389.18	4389.18	4389.18
474	4397.96	4397.96	4397.96	4397.96	4397.96	4397.96	4397.96	4397.96	4397.96	4397.96	4397.96	4397.96
475	4406.49	4406.49	4406.49	4406.49	4406.49	4406.49	4406.49	4406.49	4406.49	4406.49	4406.49	4406.49
476	4414.77	4414.77	4414.77	4414.77	4414.77	4414.77	4414.77	4414.77	4414.77	4414.77	4414.77	4414.77
477	4422.82	4422.82	4422.82	4422.82	4422.82	4422.82	4422.82	4422.82	4422.82	4422.82	4422.82	4422.82
478	4430.64	4430.64	4430.64	4430.64	4430.64	4430.64	4430.64	4430.64	4430.64	4430.64	4430.64	4430.64
479	4438.23	4438.23	4438.23	4438.23	4438.23	4438.23	4438.23	4438.23	4438.23	4438.23	4438.23	4438.23
480	4445.61	4445.61	4445.61	4445.61	4445.61	4445.61	4445.61	4445.61	4445.61	4445.61	4445.61	4445.61
481	4452.77	4452.77	4452.77	4452.77	4452.77	4452.77	4452.77	4452.77	4452.77	4452.77	4452.77	4452.77
482	4459.73	4459.73	4459.73	4459.73	4459.73	4459.73	4459.73	4459.73	4459.73	4459.73	4459.73	4459.73
483	4466.48	4466.48	4466.48	4466.48	4466.48	4466.48	4466.48	4466.48	4466.48	4466.48	4466.48	4466.48
484	4473.05	4473.05	4473.05	4473.05	4473.05	4473.05	4473.05	4473.05	4473.05	4473.05	4473.05	4473.05
485	4479.42	4479.42	4479.42	4479.42	4479.42	4479.42	4479.42	4479.42	4479.42	4479.42	4479.42	4479.42
486	4485.61	4485.61	4485.61	4485.61	4485.61	4485.61	4485.61	4485.61	4485.61	4485.61	4485.61	4485.61
487	4491.62	4491.62	4491.62	4491.62	4491.62	4491.62	4491.62	4491.62	4491.62	4491.62	4491.62	4491.62
488	4497.46	4497.46	4497.46	4497.46	4497.46	4497.46	4497.46	4497.46	4497.46	4497.46	4497.46	4497.46
489	4503.12	4503.12	4503.12	4503.12	4503.12	4503.12	4503.12	4503.12	4503.12	4503.12	4503.12	4503.12
490	4508.63	4508.63	4508.63	4508.63	4508.63	4508.63	4508.63	4508.63	4508.63	4508.63	4508.63	4508.63
491	4513.97	4513.97	4513.97	4513.97	4513.97	4513.97	4513.97	4513.97	4513.97	4513.97	4513.97	4513.97
492	4519.16	4519.16	4519.16	4519.16	4519.16	4519.16	4519.16	4519.16	4519.16	4519.16	4519.16	4519.16
493	4524.2	4524.2	4524.2	4524.2	4524.2	4524.2	4524.2	4524.2	4524.2	4524.2	4524.2	4524.2
494	4529.09	4529.09	4529.09	4529.09	4529.09	4529.09	4529.09	4529.09	4529.09	4529.09	4529.09	4529.09
495	4533.84	4533.84	4533.84	4533.84	4533.84	4533.84	4533.84	4533.84	4533.84	4533.84	4533.84	4533.84
496	4538.46	4538.46	4538.46	4538.46	4538.46	4538.46	4538.46	4538.46	4538.46	4538.46	4538.46	4538.46
497	4542.93	4542.93	4542.93	4542.93	4542.93	4542.93	4542.93	4542.93	4542.93	4542.93	4542.93	4542.93
498	4547.28	4547.28	4547.28	4547.28	4547.28	4547.28	4547.28	4547.28	4547.28	4547.28	4547.28	4547.28
499	4551.5	4551.5	4551.5	4551.5	4551.5	4551.5	4551.5	4551.5	4551.5	4551.5	4551.5	4551.5
500	4555.6	4555.6	4555.6	4555.6	4555.6	4555.6	4555.6	4555.6	4555.6	4555.6	4555.6	4555.6
501	4560.25	4560.25	4560.25	4560.25	4560.25	4560.25	4560.25	4560.25	4560.25	4560.25	4560.25	4560.25
502	4564.81	4564.81	4564.81	4564.81	4564.81	4564.81	4564.81	4564.81	4564.81	4564.81	4564.81	4564.81
503	4569.23	4569.23	4569.23	4569.23	4569.23	4569.23	4569.23	4569.23	4569.23	4569.23	4569.23	4569.23
504	4573.54	4573.54	4573.54	4573.54	4573.54	4573.54	4573.54	4573.54	4573.54	4573.54	4573.54	4573.54
505	4577.73	4577.73	4577.73	4577.73	4577.73	4577.73	4577.73	4577.73	4577.73	4577.73	4577.73	4577.73
506	4581.83	4581.83	4581.83	4581.83	4581.83	4581.83	4581.83	4581.83	4581.83	4581.83	4581.83	4581.83
507	4585.85	4585.85	4585.85	4585.85	4585.85	4585.85	4585.85	4585.85	4585.85	4585.85	4585.85	4585.85
508	4589.79	4589.79	4589.79	4589.79	4589.79	4589.79	4589.79	4589.79	4589.79	4589.79	4589.79	4589.79
509	4593.68	4593.68	4593.68	4593.68	4593.68	4593.68	4593.68	4593.68	4593.68	4593.68	4593.68	4593.68
510	4597.52	4597.52	4597.52	4597.52	4597.52	4597.52	4597.52	4597.52	4597.52	4597.52	4597.52	4597.52
511	4601.33	4601.33	4601.33	4601.33	4601.33	4601.33	4601.33	4601.33	4601.33	4601.33	4601.33	4601.33
512	4605.12	4605.12	4605.12	4605.12	4605.12	4605.12	4605.12	4605.12	4605.12	4605.12	4605.12	4605.12
513	4608.91	4608.91	4608.91	4608.91	4608.91	4608.91	4608.91	4608.91	4608.91	4608.91	4608.91	4608.91
514	4612.7	4612.7	4612.7	4612.7	4612.7	4612.7	4612.7	4612.7	4612.7	4612.7	4612.7	4612.7
515	4616.51	4616.51	4616.51	4616.51	4616.51	4616.51	4616.51	4616.51	4616.51	4616.51	4616.51	4616.51
516	4620.35	4620.35	4620.35	4620.35	4620.35	4620.35	4620.35	4620.35	4620.35	4620.35	4620.35	4620.35
517	4624.24	4624.24	4624.24	4624.24	4624.24	4624.24	4624.24	4624.24	4624.24	4624.24	4624.24	4624.24
518	4628.17	4628.17	4628.17	4628.17	4628.17	4628.17	4628.17	4628.17	4628.17	4628.17	4628.17	4628.17
519	4632.17	4632.17	4632.17	4632.17	4632.17	4632.17	4632.17	4632.17	4632.17	4632.17	4632.17	4632.17
520	4636.23	4636.23	4636.23	4636.23	4636.23	4636.23	4636.23	4636.23	4636.23	4636.23	4636.23	4636.23
521	4640.38	4640.38	4640.38	4640.38	4640.38	4640.38	4640.38	4640.38	4640.38	4640.38	4640.38	4640.38
522	4644.63	4644.63	4644.63	4644.63	4644.63	4644.63	4644.63	4644.63	4644.63	4644.63	4644.63	4644.63
523	4648.98	4648.98	4648.98	4648.98	4648.98	4648.98	4648.98	4648.98	4648.98	4648.98	4648.98	4648.98
524	4653.44	4653.44	4653.44	4653.44	4653.44	4653.44	4653.44	4653.44	4653.44	4653.44	4653.44	4653.44
525	4658.02	4658.02	4658.02	4658.02	4658.02	4658.02	4658.02	4658.02	4658.02	4658.02	4658.02	4658.02
526	4662.74	4662.74	4662.74	4662.74	4662.74	4662.74	4662.74	4662.74	4662.74	4662.74	4662.74	4662.74
527	4667.6	4667.6	4667.6	4667.6	4667.6	4667.6	4667.6	4667.6	4667.6	4667.6	4667.6	4667.6
528	4672.61	4672.61	4672.61	4672.61	4672.61	4672.61	4672.61	4672.61	4672.61	4672.61	4672.61	4672.61
529	4677.79	4677.79	4677.79	4677.79	4677.79	4677.79	4677.79	4677.79	4677.79	4677.79	4677.79	4677.79
530	4683.13	4683.13	4683.13	4683.13	4683.13	4683.13	4683.13	4683.13	4683.13	4683.13	4683.13	4683.13
531	4688.66	4688.66	4688.66	4688.66	4688.66	4688.66	4688.66	4688.66	4688.66	4688.66	4688.66	4688.66
532	4694.39	4694.39	4694.39	4694.39	4694.39	4694.39	4694.39	4694.39	4694.39	4694.39	4694.39	4694.39
533	4700.31	4700.31	4700.31	4700.31	4700.31	4700.31	4700.31	4700.31	4700.31	4700.31	4700.31	4700.31
534	4706.45	4706.45	4706.45	4706.45	4706.45	4706.45	4706.45	4706.45	4706.45	4706.45	4706.45	4706.45
535	4712.82	4712.82	4712.82	4712.82	4712.82	4712.82	4712.82	4712.82	4712.82	4712.82	4712.82	4712.82
536	4719.42	4719.42	4719.42	4719.42	4719.42	4719.42	4719.42	4719.42	4719.42	4719.42	4719.42	4719.42
537	4726.27	4726.27	4726.27	4726.27	4726.27	4726.27	4726.27	4726.27	4726.27	4726.27	4726.27	4726.27
538	4733.37	4733.37	4733.37	4733.37	4733.37	4733.37	4733.37	4733.37	4733.37	4733.37	4733.37	4733.37
539	4740.75	4740.75	4740.75	4740.75	4740.75	4740.75	4740.75	4740.75	4740.75	4740.75	4740.75	4740.75
540	4748.41	4748.41	4748.41	4748.41	4748.41	4748.41	4748.41	4748.41	4748.41	4748.41	4748.41	4748.41
541	4756.37	4756.37	4756.37	4756.37	4756.37	4756.37	4756.37	4756.37	4756.37	4756.37	4756.37	4756.37
542	4764.64	4764.64	4764.64	4764.64	4764.64	4764.64	4764.64	4764.64	4764.64	4764.64	4764.64	4764.64
543	4773.23	4773.23	4773.23	4773.23	4773.23	4773.23	4773.23	4773.23	4773.23	4773.23	4773.23	4773.23
544	4782.16	4782.16	4782.16	4782.16	4782.16	4782.16	4782.16	4782.16	4782.16	4782.16	4782.16	4782.16
545	4791.44	4791.44	4791.44	4791.44	4791.44	4791.44	4791.44	4791.44	4791.44	4791.44	4791.44	4791.44
546	4801.09	4801.09	4801.09	4801.09	4801.09	4801.09	4801.09	4801.09	4801.09	4801.09	4801.09	4801.09
547	4811.12	4811.12	4811.12	4811.12	4811.12	4811.12	4811.12	4811.12	4811.12	4811.12	4811.12	4811.12
548	4821.54	4821.54	4821.54	4821.54	4821.54	4821.54	4821.54	4821.54	4821.54	4821.54	4821.54	4821.54
549	4832.39	4832.39	4832.39	4832.39	4832.39	4832.39	4832.39	4832.39	4832.39	4832.39	4832.39	4832.39
550	4843.66	4843.66	4843.66	4843.66	4843.66	4843.66	4843.66	4843.66	4843.66	4843.66	4843.66	4843.66
551	4871.05	4871.05	4871.05	4871.05	4871.05	4871.05	4871.05	4871.05	4871.05	4871.05	4871.05	4871.05
552	4899.96	4899.96	4899.96	4899.96	4899.96	4899.96	4899.96	4899.96	4899.96	4899.96	4899.96	4899.96
553	4929.39	4929.39	4929.39	4929.39	4929.39	4929.39	4929.39	4929.39	4929.39	4929.39	4929.39	4929.39
554	4959.36	4959.36	4959.36	4959.36	4959.36	4959.36	4959.36	4959.36	4959.36	4959.36	4959.36	4959.36
555	4989.86	4989.86	4989.86	4989.86	4989.86	4989.86	4989.86	4989.86	4989.86	4989.86	4989.86	4989.86
556	5020.87	5020.87	5020.87	5020.87	5020.87	5020.87	5020.87	5020.87	5020.87	5020.87	5020.87	5020.87
557	5052.38	5052.38	5052.38	5052.38	5052.38	5052.38	5052.38	5052.38	5052.38	5052.38	5052.38	5052.38
558	5084.32	5084.32	5084.32	5084.32	5084.32	5084.32	5084.32	5084.32	5084.32	5084.32	5084.32	5084.32
559	5116.68	5116.68	5116.68	5116.68	5116.68	5116.68	5116.68	5116.68	5116.68	5116.68	5116.68	5116.68
560	5149.39	5149.39	5149.39	5149.39	5149.39	5149.39	5149.39	5149.39	5149.39	5149.39	5149.39	5149.39
561	5182.43	5182.43	5182.43	5182.43	5182.43	5182.43	5182.43	5182.43	5182.43	5182.43	5182.43	5182.43
562	5215.73	5215.73	5215.73	5215.73	5215.73	5215.73	5215.73	5215.73	5215.73	5215.73	5215.73	5215.73
563	5249.26	5249.26	5249.26	5249.26	5249.26	5249.26	5249.26	5249.26	5249.26	5249.26	5249.26	5249.26
564	5282.98	5282.98	5282.98	5282.98	5282.98	5282.98	5282.98	5282.98	5282.98	5282.98	5282.98	5282.98
565	5316.84	5316.84	5316.84	5316.84	5316.84	5316.84	5316.84	5316.84	5316.84	5316.84	5316.84	5316.84
566	5350.81	5350.81	5350.81	5350.81	5350.81	5350.81	5350.81	5350.81	5350.81	5350.81	5350.81	5350.81
567	5384.84	5384.84	5384.84	5384.84	5384.84	5384.84	5384.84	5384.84	5384.84	5384.84	5384.84	5384.84
568	5418.92	5418.92	5418.92	5418.92	5418.92	5418.92	5418.92	5418.92	5418.92	5418.92	5418.92	5418.92
569	5453.01	5453.01	5453.01	5453.01	5453.01	5453.01	5453.01	5453.01	5453.01	5453.01	5453.01	5453.01
570	5487.07	5487.07	5487.07	5487.07	5487.07	5487.07	5487.07	5487.07	5487.07	5487.07	5487.07	5487.07
571	5521.09	5521.09	5521.09	5521.09	5521.09	5521.09	5521.09	5521.09	5521.09	5521.09	5521.09	5521.09
572	5555.04	5555.04	5555.04	5555.04	5555.04	5555.04	5555.04	5555.04	5555.04	5555.04	5555.04	5555.04
573	5588.9	5588.9	5588.9	5588.9	5588.9	5588.9	5588.9	5588.9	5588.9	5588.9	5588.9	5588.9
574	5622.65	5622.65	5622.65	5622.65	5622.65	5622.65	5622.65	5622.65	5622.65	5622.65	5622.65	5622.65
575	5656.27	5656.27	5656.27	5656.27	5656.27	5656.27	5656.27	5656.27	5656.27	5656.27	5656.27	5656.27
576	5689.74	5689.74	5689.74	5689.74	5689.74	5689.74	5689.74	5689.74	5689.74	5689.74	5689.74	5689.74
577	5723.06	5723.06	5723.06	5723.06	5723.06	5723.06	5723.06	5723.06	5723.06	5723.06	5723.06	5723.06
578	5756.2	5756.2	5756.2	5756.2	5756.2	5756.2	5756.2	5756.2	5756.2	5756.2	5756.2	5756.2
579	5789.17	5789.17	5789.17	5789.17	5789.17	5789.17	5789.17	5789.17	5789.17	5789.17	5789.17	5789.17
580	5821.94	5821.94	5821.94	5821.94	5821.94	5821.94	5821.94	5821.94	5821.94	5821.94	5821.94	5821.94
581	5854.5	5854.5	5854.5	5854.5	5854.5	5854.5	5854.5	5854.5	5854.5	5854.5	5854.5	5854.5
582	5886.86	5886.86	5886.86	5886.86	5886.86	5886.86	5886.86	5886.86	5886.86	5886.86	5886.86	5886.86
583	5919	5919	5919	5919	5919	5919	5919	5919	5919	5919	5919	5919
584	5950.92	5950.92	5950.92	5950.92	5950.92	5950.92	5950.92	5950.92	5950.92	5950.92	5950.92	5950.92
585	5982.61	5982.61	5982.61	5982.61	5982.61	5982.61	5982.61	5982.61	5982.61	5982.61	5982.61	5982.61
586	6014.07	6014.07	6014.07	6014.07	6014.07	6014.07	6014.07	6014.07	6014.07	6014.07	6014.07	6014.07
587	6045.3	6045.3	6045.3	6045.3	6045.3	6045.3	6045.3	6045.3	6045.3	6045.3	6045.3	6045.3
588	6076.28	6076.28	6076.28	6076.28	6076.28	6076.28	6076.28	6076.28	6076.28	6076.28	6076.28	6076.28
589	6107.02	6107.02	6107.02	6107.02	6107.02	6107.02	6107.02	6107.02	6107.02	6107.02	6107.02	6107.02
590	6137.52	6137.52	6137.52	6137.52	6137.52	6137.52	6137.52	6137.52	6137.52	6137.52	6137.52	6137.52
591	6167.77	6167.77	6167.77	6167.77	6167.77	6167.77	6167.77	6167.77	6167.77	6167.77	6167.77	6167.77
592	6197.77	6197.77	6197.77	6197.77	6197.77	6197.77	6197.77	6197.77	6197.77	6197.77	6197.77	6197.77
593	6227.53	6227.53	6227.53	6227.53	6227.53	6227.53	6227.53	6227.53	6227.53	6227.53	6227.53	6227.53
594	6257.04	6257.04	6257.04	6257.04	6257.04	6257.04	6257.04	6257.04	6257.04	6257.04	6257.04	6257.04
595	6286.29	6286.29	6286.29	6286.29	6286.29	6286.29	6286.29	6286.29	6286.29	6286.29	6286.29	6286.29
596	6315.3	6315.3	6315.3	6315.3	6315.3	6315.3	6315.3	6315.3	6315.3	6315.3	6315.3	6315.3
597	6344.06	6344.06	6344.06	6344.06	6344.06	6344.06	6344.06	6344.06	6344.06	6344.06	6344.06	6344.06
598	6372.57	6372.57	6372.57	6372.57	6372.57	6372.57	6372.57	6372.57	6372.57	6372.57	6372.57	6372.57
599	6400.83	6400.83	6400.83	6400.83	6400.83	6400.83	6400.83	6400.83	6400.83	6400.83	6400.83	6400.83
600	6428.84	6428.84	6428.84	6428.84	6428.84	6428.84	6428.84	6428.84	6428.84	6428.84	6428.84	6428.84
601	6456.61	6456.61	6456.61	6456.61	6456.61	6456.61	6456.61	6456.61	6456.61	6456.61	6456.61	6456.61
602	6484.13	6484.13	6484.13	6484.13	6484.13	6484.13	6484.13	6484.13	6484.13	6484.13	6484.13	6484.13
603	6511.4	6511.4	6511.4	6511.4	6511.4	6511.4	6511.4	6511.4	6511.4	6511.4	6511.4	6511.4
604	6538.43	6538.43	6538.43	6538.43	6538.43	6538.43	6538.43	6538.43	6538.43	6538.43	6538.43	6538.43
605	6565.23	6565.23	6565.23	6565.23	6565.22	6565.22	6565.22	6565.22	6565.22	6565.22	6565.22	6565.22
606	6591.79	6591.79	6591.79	6591.79	6591.77	6591.77	6591.77	6591.77	6591.75	6591.75	6591.75	6591.75
607	6618.12	6618.12	6618.12	6618.12	6618.08	6618.08	6618.08	6618.08	6618.03	6618.03	6618.03	6618.03
608	6644.24	6644.24	6644.24	6644.24	6644.14	6644.14	6644.14	6644.14	6644.05	6644.05	6644.05	6644.05
609	6670.14	6670.14	6670.14	6670.14	6669.97	6669.97	6669.97	6669.97	6669.8	6669.8	6669.8	6669.8
610	6695.84	6695.84	6695.84	6695.84	6695.55	6695.55	6695.55	6695.55	6695.27	6695.27	6695.27	6695.27
611	6721.35	6721.35	6721.35	6721.35	6720.9	6720.9	6720.9	6720.9	6720.46	6720.46	6720.46	6720.46
612	6746.67	6746.67	6746.67	6746.67	6746.01	6746.01	6746.01	6746.01	6745.37	6745.37	6745.37	6745.37
613	6771.8	6771.8	6771.8	6771.8	6770.88	6770.88	6770.88	6770.88	6769.98	6769.98	6769.98	6769.98
614	6796.77	6796.77	6796.77	6796.77	6795.51	6795.52	6795.51	6795.52	6794.29	6794.29	6794.29	6794.29
615	6821.57	6821.57	6821.57	6821.57	6819.92	6819.92	6819.92	6819.92	6818.3	6818.3	6818.3	6818.3
616	6846.2	6846.2	6846.2	6846.21	6844.08	6844.08	6844.08	6844.08	6842.01	6842.01	6842.01	6842.01
617	6870.69	6870.69	6870.69	6870.69	6868.01	6868.01	6868.01	6868.01	6865.41	6865.41	6865.41	6865.41
618	6895.02	6895.03	6895.02	6895.03	6891.71	6891.71	6891.71	6891.72	6888.5	6888.5	6888.5	6888.5
619	6919.22	6919.22	6919.22	6919.22	6915.18	6915.18	6915.18	6915.19	6911.27	6911.27	6911.27	6911.27
620	6943.27	6943.27	6943.27	6943.28	6938.42	6938.42	6938.42	6938.43	6933.73	6933.73	6933.73	6933.74
621	6967.19	6967.19	6967.19	6967.2	6961.43	6961.44	6961.43	6961.44	6955.88	6955.88	6955.88	6955.89
622	6990.98	6990.98	6990.98	6990.99	6984.22	6984.22	6984.22	6984.23	6977.71	6977.72	6977.72	6977.72
623	7014.64	7014.65	7014.65	7014.65	7006.78	7006.79	7006.78	7006.79	6999.23	6999.24	6999.24	6999.24
624	7038.18	7038.19	7038.19	7038.19	7029.12	7029.13	7029.12	7029.13	7020.44	7020.45	7020.44	7020.45
625	7061.6	7061.61	7061.61	7061.62	7051.23	7051.24	7051.24	7051.25	7041.33	7041.34	7041.34	7041.35
626	7084.9	7084.91	7084.91	7084.92	7073.13	7073.14	7073.13	7073.15	7061.92	7061.93	7061.92	7061.93
627	7108.09	7108.1	7108.1	7108.11	7094.81	7094.82	7094.81	7094.83	7082.19	7082.2	7082.2	7082.21
628	7131.17	7131.18	7131.18	7131.2	7116.27	7116.29	7116.28	7116.29	7102.16	7102.17	7102.17	7102.18
629	7154.13	7154.15	7154.15	7154.17	7137.52	7137.53	7137.53	7137.55	7121.83	7121.84	7121.83	7121.85
630	7176.99	7177.02	7177.01	7177.03	7158.55	7158.57	7158.56	7158.58	7141.19	7141.2	7141.2	7141.21
631	7199.74	7199.77	7199.76	7199.79	7179.37	7179.4	7179.39	7179.41	7160.25	7160.27	7160.26	7160.28
632	7222.39	7222.42	7222.41	7222.44	7199.98	7200.01	7200	7200.03	7179.01	7179.04	7179.03	7179.05
633	7244.94	7244.97	7244.96	7245	7220.39	7220.42	7220.41	7220.44	7197.49	7197.51	7197.5	7197.53
634	7267.38	7267.42	7267.41	7267.45	7240.59	7240.63	7240.61	7240.65	7215.67	7215.7	7215.69	7215.71
635	7289.73	7289.77	7289.76	7289.8	7260.59	7260.63	7260.61	7260.65	7233.56	7233.6	7233.59	7233.62
636	7311.97	7312.03	7312.01	7312.06	7280.38	7280.42	7280.41	7280.46	7251.18	7251.21	7251.2	7251.23
637	7334.12	7334.18	7334.16	7334.22	7299.97	7300.02	7300	7300.06	7268.51	7268.55	7268.53	7268.57
638	7356.17	7356.24	7356.22	7356.28	7319.37	7319.42	7319.4	7319.46	7285.56	7285.6	7285.59	7285.63
639	7378.13	7378.2	7378.18	7378.25	7338.57	7338.63	7338.61	7338.67	7302.34	7302.39	7302.37	7302.42
640	7399.99	7400.07	7400.05	7400.13	7357.57	7357.64	7357.62	7357.68	7318.86	7318.91	7318.89	7318.94
641	7421.76	7421.85	7421.82	7421.91	7376.38	7376.46	7376.43	7376.51	7335.1	7335.16	7335.14	7335.19
642	7443.43	7443.54	7443.5	7443.6	7395	7395.08	7395.05	7395.14	7351.09	7351.14	7351.13	7351.18
643	7465.02	7465.13	7465.09	7465.2	7413.43	7413.52	7413.49	7413.58	7366.81	7366.87	7366.85	7366.91
644	7486.51	7486.63	7486.59	7486.71	7431.68	7431.77	7431.74	7431.84	7382.28	7382.35	7382.33	7382.39
645	7507.91	7508.04	7508	7508.13	7449.73	7449.84	7449.8	7449.91	7397.5	7397.57	7397.55	7397.62
646	7529.22	7529.37	7529.32	7529.46	7467.61	7467.72	7467.68	7467.8	7412.47	7412.55	7412.52	7412.6
647	7550.44	7550.6	7550.54	7550.7	7485.3	7485.42	7485.38	7485.5	7427.19	7427.28	7427.25	7427.33
648	7571.57	7571.75	7571.69	7571.86	7502.81	7502.94	7502.89	7503.03	7441.68	7441.77	7441.74	7441.83
649	7592.62	7592.8	7592.74	7592.92	7520.14	7520.28	7520.23	7520.38	7455.93	7456.03	7455.99	7456.09
650	7613.57	7613.77	7613.71	7613.9	7537.3	7537.45	7537.39	7537.55	7469.94	7470.05	7470.01	7470.11
651	7634.44	7634.66	7634.59	7634.79	7554.28	7554.44	7554.38	7554.55	7483.72	7483.84	7483.8	7483.91
652	7655.22	7655.46	7655.38	7655.6	7571.08	7571.26	7571.19	7571.37	7497.28	7497.4	7497.36	7497.48
653	7675.92	7676.17	7676.08	7676.32	7587.72	7587.9	7587.84	7588.03	7510.62	7510.75	7510.7	7510.83
654	7696.52	7696.79	7696.7	7696.96	7604.18	7604.38	7604.31	7604.51	7523.73	7523.87	7523.82	7523.96
655	7717.04	7717.33	7717.24	7717.51	7620.48	7620.69	7620.61	7620.83	7536.63	7536.78	7536.73	7536.87
656	7737.48	7737.79	7737.69	7737.98	7636.6	7636.83	7636.75	7636.98	7549.32	7549.48	7549.42	7549.58
657	7757.83	7758.16	7758.05	7758.37	7652.57	7652.81	7652.72	7652.97	7561.8	7561.96	7561.91	7562.07
658	7778.1	7778.45	7778.33	7778.67	7668.37	7668.62	7668.53	7668.79	7574.07	7574.24	7574.18	7574.36
659	7798.28	7798.65	7798.53	7798.89	7684	7684.27	7684.18	7684.45	7586.14	7586.32	7586.26	7586.44
660	7818.38	7818.77	7818.64	7819.03	7699.48	7699.77	7699.67	7699.96	7598.01	7598.2	7598.14	7598.33
661	7838.39	7838.81	7838.67	7839.08	7714.8	7715.1	7715	7715.3	7609.68	7609.89	7609.82	7610.02
662	7858.32	7858.76	7858.62	7859.05	7729.96	7730.28	7730.17	7730.49	7621.16	7621.38	7621.31	7621.52
663	7878.17	7878.64	7878.48	7878.94	7744.97	7745.3	7745.19	7745.53	7632.45	7632.68	7632.6	7632.83
664	7897.93	7898.43	7898.27	7898.75	7759.82	7760.17	7760.05	7760.41	7643.56	7643.79	7643.72	7643.95
665	7917.62	7918.14	7917.97	7918.48	7774.52	7774.89	7774.76	7775.14	7654.47	7654.73	7654.64	7654.89
666	7937.22	7937.77	7937.59	7938.13	7789.06	7789.46	7789.32	7789.72	7665.21	7665.48	7665.39	7665.65
667	7956.74	7957.32	7957.13	7957.7	7803.46	7803.88	7803.74	7804.15	7675.77	7676.05	7675.96	7676.23
668	7976.19	7976.8	7976.6	7977.2	7817.72	7818.15	7818.01	7818.44	7686.16	7686.45	7686.36	7686.64
669	7995.58	7996.23	7996.02	7996.65	7831.85	7832.31	7832.16	7832.61	7696.4	7696.7	7696.6	7696.9
670	8014.94	8015.62	8015.4	8016.06	7845.87	7846.34	7846.19	7846.66	7706.48	7706.79	7706.69	7707
671	8034.29	8035	8034.77	8035.47	7859.79	7860.28	7860.12	7860.62	7716.43	7716.75	7716.65	7716.97
672	8053.64	8054.39	8054.15	8054.88	7873.63	7874.14	7873.98	7874.49	7726.25	7726.59	7726.48	7726.82
673	8073.04	8073.82	8073.57	8074.34	7887.41	7887.94	7887.77	7888.31	7735.96	7736.32	7736.2	7736.56
674	8092.49	8093.31	8093.05	8093.86	7901.13	7901.7	7901.51	7902.08	7745.58	7745.95	7745.83	7746.2
675	8112.03	8112.89	8112.61	8113.46	7914.84	7915.42	7915.23	7915.82	7755.11	7755.5	7755.38	7755.76
676	8131.67	8132.58	8132.29	8133.18	7928.52	7929.14	7928.94	7929.56	7764.58	7764.98	7764.85	7765.25
677	8151.45	8152.41	8152.1	8153.04	7942.22	7942.87	7942.65	7943.3	7773.98	7774.4	7774.26	7774.68
678	8171.39	8172.39	8172.07	8173.05	7955.93	7956.61	7956.39	7957.06	7783.33	7783.77	7783.63	7784.06
679	8191.5	8192.55	8192.22	8193.25	7969.68	7970.39	7970.16	7970.86	7792.65	7793.1	7792.95	7793.4
680	8211.81	8212.91	8212.56	8213.64	7983.47	7984.21	7983.97	7984.7	7801.93	7802.4	7802.25	7802.72
681	8232.34	8233.5	8233.13	8234.26	7997.33	7998.1	7997.85	7998.61	7811.19	7811.68	7811.53	7812.01
682	8253.11	8254.32	8253.94	8255.12	8011.26	8012.07	8011.81	8012.6	7820.44	7820.96	7820.79	7821.3
683	8274.13	8275.41	8275	8276.25	8025.27	8026.11	8025.84	8026.67	7829.69	7830.22	7830.05	7830.58
684	8295.42	8296.76	8296.34	8297.64	8039.38	8040.26	8039.98	8040.84	7838.94	7839.49	7839.32	7839.86
685	8317	8318.41	8317.97	8319.34	8053.59	8054.51	8054.21	8055.12	7848.19	7848.77	7848.59	7849.16
686	8338.89	8340.37	8339.91	8341.34	8067.91	8068.87	8068.57	8069.51	7857.47	7858.07	7857.88	7858.47
687	8361.1	8362.65	8362.17	8363.67	8082.36	8083.36	8083.04	8084.03	7866.76	7867.38	7867.19	7867.8
688	8383.64	8385.27	8384.76	8386.34	8096.93	8097.98	8097.65	8098.68	7876.07	7876.72	7876.52	7877.16
689	8406.54	8408.24	8407.71	8409.37	8111.65	8112.74	8112.4	8113.47	7885.42	7886.1	7885.89	7886.55
690	8429.79	8431.58	8431.03	8432.77	8126.51	8127.65	8127.29	8128.41	7894.8	7895.5	7895.29	7895.97
691	8453.42	8455.3	8454.72	8456.54	8141.51	8142.71	8142.33	8143.5	7904.22	7904.95	7904.72	7905.44
692	8477.44	8479.41	8478.8	8480.72	8156.68	8157.92	8157.54	8158.76	7913.67	7914.44	7914.2	7914.95
693	8501.86	8503.92	8503.29	8505.3	8172.01	8173.31	8172.91	8174.18	7923.18	7923.97	7923.73	7924.5
694	8526.69	8528.86	8528.2	8530.3	8187.51	8188.87	8188.45	8189.78	7932.73	7933.55	7933.3	7934.1
695	8551.95	8554.22	8553.53	8555.74	8203.19	8204.6	8204.17	8205.55	7942.33	7943.18	7942.92	7943.76
696	8577.64	8580.03	8579.31	8581.62	8219.04	8220.52	8220.07	8221.51	7951.98	7952.87	7952.6	7953.47
697	8603.79	8606.28	8605.54	8607.96	8235.08	8236.62	8236.15	8237.66	7961.69	7962.61	7962.33	7963.23
698	8630.39	8633	8632.22	8634.76	8251.31	8252.92	8252.43	8254	7971.45	7972.41	7972.12	7973.06
699	8657.44	8660.18	8659.36	8662.03	8267.72	8269.4	8268.89	8270.53	7981.26	7982.26	7981.96	7982.93
700	8684.92	8687.8	8686.95	8689.74	8284.3	8286.05	8285.52	8287.24	7991.13	7992.16	7991.85	7992.86
701	8712.83	8715.84	8714.95	8717.88	8301.04	8302.87	8302.32	8304.1	8001.02	8002.1	8001.78	8002.83
702	8741.12	8744.28	8743.35	8746.41	8317.92	8319.83	8319.26	8321.12	8010.95	8012.07	8011.74	8012.83
703	8769.78	8773.08	8772.11	8775.31	8334.93	8336.91	8336.32	8338.26	8020.89	8022.05	8021.71	8022.84
704	8798.76	8802.21	8801.2	8804.55	8352.04	8354.1	8353.49	8355.5	8030.84	8032.04	8031.68	8032.86
705	8828.04	8831.65	8830.6	8834.1	8369.23	8371.38	8370.74	8372.84	8040.78	8042.03	8041.66	8042.87
706	8857.58	8861.35	8860.26	8863.92	8386.48	8388.71	8388.06	8390.23	8050.7	8051.99	8051.61	8052.87
707	8887.36	8891.3	8890.16	8893.97	8403.78	8406.1	8405.42	8407.68	8060.59	8061.93	8061.54	8062.84
708	8917.34	8921.45	8920.27	8924.25	8421.1	8423.51	8422.81	8425.16	8070.44	8071.83	8071.42	8072.77
709	8947.5	8951.78	8950.55	8954.7	8438.43	8440.94	8440.21	8442.65	8080.25	8081.68	8081.26	8082.66
710	8977.81	8982.27	8981	8985.32	8455.75	8458.36	8457.6	8460.13	8089.99	8091.47	8091.04	8092.48
711	9008.25	9012.89	9011.57	9016.06	8473.06	8475.76	8474.97	8477.6	8099.67	8101.2	8100.76	8102.24
712	9038.79	9043.61	9042.24	9046.92	8490.33	8493.12	8492.32	8495.03	8109.28	8110.86	8110.4	8111.93
713	9069.41	9074.42	9073	9077.86	8507.55	8510.44	8509.61	8512.42	8118.81	8120.43	8119.97	8121.54
714	9100.09	9105.3	9103.83	9108.87	8524.71	8527.7	8526.84	8529.75	8128.25	8129.92	8129.44	8131.07
715	9130.81	9136.22	9134.7	9139.93	8541.8	8544.9	8544.01	8547.01	8137.6	8139.33	8138.83	8140.51
716	9161.57	9167.17	9165.6	9171.02	8558.82	8562.01	8561.1	8564.2	8146.86	8148.63	8148.12	8149.85
717	9192.33	9198.14	9196.51	9202.13	8575.74	8579.04	8578.1	8581.3	8156.01	8157.84	8157.32	8159.09
718	9223.09	9229.11	9227.43	9233.25	8592.58	8595.98	8595.01	8598.3	8165.06	8166.94	8166.41	8168.23
719	9253.83	9260.06	9258.33	9264.35	8609.3	8612.81	8611.82	8615.21	8174.01	8175.94	8175.39	8177.26
720	9284.55	9290.99	9289.21	9295.43	8625.93	8629.54	8628.52	8632.01	8182.85	8184.82	8184.27	8186.18
721	9315.24	9321.89	9320.05	9326.48	8642.44	8646.15	8645.1	8648.7	8191.58	8193.6	8193.03	8195
722	9345.87	9352.75	9350.85	9357.49	8658.83	8662.65	8661.57	8665.27	8200.19	8202.27	8201.68	8203.7
723	9376.46	9383.55	9381.6	9388.45	8675.1	8679.02	8677.92	8681.72	8208.69	8210.82	8210.22	8212.28
724	9406.98	9414.3	9412.29	9419.35	8691.24	8695.28	8694.14	8698.05	8217.08	8219.25	8218.65	8220.75
725	9437.43	9444.98	9442.91	9450.2	8707.25	8711.4	8710.24	8714.25	8225.34	8227.58	8226.95	8229.11
726	9467.8	9475.58	9473.46	9480.96	8723.14	8727.39	8726.21	8730.32	8233.5	8235.78	8235.14	8237.35
727	9498.1	9506.11	9503.93	9511.66	8738.89	8743.25	8742.04	8746.26	8241.54	8243.87	8243.22	8245.47
728	9528.31	9536.56	9534.32	9542.27	8754.5	8758.97	8757.73	8762.06	8249.46	8251.84	8251.18	8253.48
729	9558.43	9566.92	9564.62	9572.8	8769.98	8774.56	8773.29	8777.73	8257.26	8259.69	8259.02	8261.37
730	9588.46	9597.18	9594.83	9603.24	8785.32	8790.01	8788.72	8793.26	8264.95	8267.43	8266.74	8269.14
731	9618.39	9627.35	9624.94	9633.58	8800.51	8805.33	8804	8808.65	8272.52	8275.05	8274.35	8276.8
732	9648.21	9657.43	9654.95	9663.83	8815.57	8820.5	8819.15	8823.91	8279.97	8282.56	8281.85	8284.34
733	9677.94	9687.4	9684.87	9693.98	8830.49	8835.53	8834.15	8839.02	8287.31	8289.95	8289.23	8291.77
734	9707.56	9717.27	9714.67	9724.03	8845.27	8850.42	8849.01	8853.99	8294.54	8297.23	8296.49	8299.09
735	9737.07	9747.04	9744.38	9753.98	8859.91	8865.17	8863.74	8868.83	8301.66	8304.39	8303.65	8306.29
736	9766.47	9776.7	9773.97	9783.82	8874.4	8879.78	8878.32	8883.52	8308.66	8311.45	8310.69	8313.38
737	9795.76	9806.24	9803.46	9813.55	8888.76	8894.25	8892.76	8898.07	8315.55	8318.39	8317.62	8320.35
738	9824.94	9835.68	9832.84	9843.18	8902.97	8908.58	8907.06	8912.49	8322.34	8325.22	8324.44	8327.22
739	9854	9865.01	9862.1	9872.7	8917.05	8922.78	8921.23	8926.76	8329.01	8331.95	8331.15	8333.98
740	9882.95	9894.22	9891.25	9902.1	8930.98	8936.83	8935.25	8940.89	8335.58	8338.57	8337.76	8340.64
741	9911.78	9923.32	9920.29	9931.4	8944.78	8950.74	8949.13	8954.89	8342.04	8345.08	8344.26	8347.18
742	9940.49	9952.31	9949.21	9960.58	8958.43	8964.51	8962.88	8968.75	8348.4	8351.49	8350.65	8353.63
743	9969.09	9981.18	9978.01	9989.64	8971.95	8978.15	8976.49	8982.47	8354.66	8357.79	8356.94	8359.96
744	9997.56	10009.9	10006.7	10018.6	8985.33	8991.65	8989.96	8996.06	8360.81	8363.99	8363.13	8366.2
745	10025.9	10038.6	10035.3	10047.4	8998.58	9005.02	9003.3	9009.51	8366.86	8370.09	8369.22	8372.34
746	10054.2	10067.1	10063.7	10076.2	9011.69	9018.25	9016.5	9022.82	8372.81	8376.09	8375.21	8378.37
747	10082.3	10095.5	10092.1	10104.8	9024.67	9031.35	9029.57	9036.01	8378.67	8382	8381.11	8384.31
748	10110.3	10123.8	10120.3	10133.3	9037.51	9044.31	9042.51	9049.06	8384.43	8387.81	8386.9	8390.15
749	10138.2	10152	10148.4	10161.7	9050.23	9057.14	9055.31	9061.98	8390.09	8393.52	8392.6	8395.9
750	10165.9	10180	10176.4	10189.9	9062.81	9069.84	9067.98	9074.76	8395.66	8399.13	8398.21	8401.55
751	10193.6	10207.9	10204.3	10218.1	9075.26	9082.41	9080.53	9087.42	8401.14	8404.66	8403.72	8407.11
752	10221.1	10235.8	10232	10246.1	9087.58	9094.85	9092.94	9099.95	8406.53	8410.1	8409.15	8412.58
753	10248.5	10263.5	10259.6	10274	9099.78	9107.17	9105.23	9112.35	8411.83	8415.44	8414.48	8417.96
754	10275.8	10291.1	10287.2	10301.8	9111.84	9119.36	9117.39	9124.63	8417.03	8420.7	8419.73	8423.25
755	10303	10318.5	10314.6	10329.5	9123.79	9131.42	9129.43	9136.78	8422.16	8425.87	8424.89	8428.45
756	10330	10345.9	10341.9	10357.1	9135.6	9143.36	9141.34	9148.81	8427.2	8430.95	8429.96	8433.57
757	10356.9	10373.1	10369	10384.6	9147.3	9155.17	9153.13	9160.71	8432.15	8435.95	8434.95	8438.6
758	10383.7	10400.2	10396.1	10411.9	9158.87	9166.87	9164.79	9172.5	8437.02	8440.87	8439.86	8443.55
759	10410.4	10427.2	10423	10439.1	9170.32	9178.44	9176.34	9184.16	8441.81	8445.71	8444.68	8448.42
760	10437	10454.1	10449.8	10466.3	9181.65	9189.9	9187.77	9195.7	8446.52	8450.46	8449.43	8453.21
761	10463.5	10480.9	10476.6	10493.3	9192.87	9201.24	9199.08	9207.13	8451.15	8455.14	8454.1	8457.92
762	10489.9	10507.6	10503.2	10520.2	9203.99	9212.48	9210.29	9218.46	8455.71	8459.75	8458.69	8462.56
763	10516.2	10534.3	10529.8	10547.1	9215.01	9223.63	9221.41	9229.7	8460.21	8464.29	8463.22	8467.13
764	10542.5	10560.9	10556.4	10574	9225.96	9234.7	9232.46	9240.86	8464.64	8468.76	8467.69	8471.65
765	10568.8	10587.6	10582.9	10600.9	9236.84	9245.7	9243.43	9251.95	8469.02	8473.19	8472.1	8476.1
766	10595.2	10614.3	10609.6	10627.9	9247.66	9256.65	9254.36	9263	8473.35	8477.56	8476.46	8480.51
767	10621.6	10641.1	10636.3	10654.9	9258.45	9267.56	9265.24	9274	8477.63	8481.89	8480.78	8484.87
768	10648.2	10668	10663.1	10682	9269.21	9278.46	9276.11	9284.99	8481.88	8486.18	8485.06	8489.19
769	10674.9	10695	10690	10709.3	9279.96	9289.34	9286.96	9295.96	8486.09	8490.43	8489.31	8493.48
770	10701.7	10722.2	10717.2	10736.8	9290.71	9300.22	9297.81	9306.94	8490.27	8494.67	8493.53	8497.75
771	10728.8	10749.6	10744.5	10764.5	9301.47	9311.11	9308.68	9317.94	8494.43	8498.87	8497.73	8501.99
772	10756.1	10777.3	10772.1	10792.5	9312.26	9322.04	9319.57	9328.96	8498.58	8503.06	8501.91	8506.21
773	10783.6	10805.2	10800	10820.7	9323.08	9332.99	9330.5	9340.02	8502.7	8507.24	8506.07	8510.42
774	10811.4	10833.4	10828.1	10849.2	9333.95	9344	9341.48	9351.13	8506.82	8511.41	8510.23	8514.63
775	10839.6	10862	10856.6	10878	9344.86	9355.06	9352.51	9362.3	8510.93	8515.56	8514.38	8518.82
776	10868	10890.9	10885.4	10907.2	9355.84	9366.19	9363.61	9373.54	8515.04	8519.72	8518.53	8523.01
777	10896.9	10920.1	10914.6	10936.8	9366.89	9377.39	9374.78	9384.85	8519.14	8523.88	8522.69	8527.21
778	10926.1	10949.8	10944.1	10966.8	9378.02	9388.67	9386.03	9396.24	8523.25	8528.04	8526.84	8531.41
779	10955.7	10979.9	10974.1	10997.2	9389.23	9400.04	9397.36	9407.73	8527.37	8532.2	8530.99	8535.61
780	10985.7	11010.4	11004.5	11028.1	9400.53	9411.5	9408.79	9419.31	8531.49	8536.38	8535.16	8539.83
781	11016.2	11041.3	11035.3	11059.4	9411.93	9423.06	9420.32	9430.99	8535.62	8540.56	8539.33	8544.05
782	11047	11072.6	11066.6	11091.1	9423.41	9434.7	9431.93	9442.76	8539.76	8544.75	8543.51	8548.28
783	11078.3	11104.4	11098.3	11123.2	9434.97	9446.43	9443.63	9454.62	8543.9	8548.94	8547.7	8552.52
784	11109.9	11136.6	11130.3	11155.8	9446.6	9458.24	9455.4	9466.55	8548.04	8553.14	8551.88	8556.75
785	11141.9	11169.1	11162.7	11188.7	9458.28	9470.1	9467.23	9478.55	8552.18	8557.33	8556.07	8560.99
786	11174.2	11201.9	11195.4	11221.9	9470.02	9482.02	9479.11	9490.6	8556.31	8561.52	8560.24	8565.22
787	11206.7	11235	11228.4	11255.4	9481.8	9493.97	9491.03	9502.69	8560.43	8565.7	8564.41	8569.44
788	11239.6	11268.4	11261.7	11289.2	9493.6	9505.96	9502.98	9514.82	8564.53	8569.86	8568.56	8573.65
789	11272.6	11302	11295.2	11323.3	9505.41	9517.96	9514.95	9526.96	8568.62	8574	8572.69	8577.83
790	11305.8	11335.8	11328.9	11357.5	9517.23	9529.96	9526.91	9539.1	8572.68	8578.12	8576.8	8582
791	11339.2	11369.7	11362.8	11391.9	9529.04	9541.96	9538.87	9551.25	8576.72	8582.22	8580.89	8586.14
792	11372.7	11403.9	11396.8	11426.5	9540.83	9553.95	9550.82	9563.38	8580.73	8586.29	8584.95	8590.25
793	11406.4	11438.1	11430.9	11461.2	9552.6	9565.91	9562.75	9575.48	8584.71	8590.33	8588.97	8594.33
794	11440.1	11472.4	11465.1	11496	9564.33	9577.84	9574.64	9587.56	8588.65	8594.33	8592.96	8598.38
795	11473.9	11506.8	11499.4	11530.9	9576.02	9589.72	9586.49	9599.59	8592.56	8598.3	8596.92	8602.39
796	11507.7	11541.3	11533.8	11565.8	9587.67	9601.56	9598.29	9611.58	8596.43	8602.23	8600.84	8606.37
797	11541.6	11575.8	11568.1	11600.8	9599.25	9613.35	9610.04	9623.52	8600.26	8606.12	8604.72	8610.3
798	11575.4	11610.3	11602.5	11635.8	9610.78	9625.08	9621.73	9635.39	8604.05	8609.96	8608.55	8614.19
799	11609.3	11644.8	11636.9	11670.8	9622.24	9636.74	9633.35	9647.2	8607.79	8613.77	8612.34	8618.04
800	11643.1	11679.3	11671.3	11705.7	9633.64	9648.33	9644.91	9658.95	8611.49	8617.53	8616.09	8621.84
801	11676.9	11713.7	11705.6	11740.7	9644.95	9659.85	9656.39	9670.62	8615.15	8621.24	8619.79	8625.6
802	11710.7	11748.2	11740	11775.6	9656.19	9671.29	9667.79	9682.21	8618.76	8624.91	8623.45	8629.31
803	11744.4	11782.5	11774.2	11810.5	9667.35	9682.64	9679.11	9693.72	8622.32	8628.52	8627.06	8632.97
804	11778.1	11816.9	11808.4	11845.4	9678.42	9693.92	9690.35	9705.14	8625.83	8632.1	8630.62	8636.59
805	11811.7	11851.1	11842.5	11880.1	9689.41	9705.1	9701.5	9716.48	8629.3	8635.62	8634.13	8640.16
806	11845.2	11885.3	11876.6	11914.8	9700.31	9716.2	9712.57	9727.74	8632.72	8639.09	8637.6	8643.67
807	11878.6	11919.4	11910.6	11949.4	9711.12	9727.21	9723.54	9738.9	8636.09	8642.52	8641.01	8647.14
808	11911.9	11953.4	11944.5	11984	9721.83	9738.13	9734.42	9749.97	8639.41	8645.9	8644.38	8650.56
809	11945.1	11987.3	11978.3	12018.4	9732.45	9748.95	9745.21	9760.94	8642.68	8649.22	8647.7	8653.93
810	11978.2	12021.1	12011.9	12052.7	9742.98	9759.68	9755.9	9771.83	8645.91	8652.5	8650.97	8657.25
811	12011.2	12054.8	12045.5	12087	9753.42	9770.31	9766.5	9782.61	8649.08	8655.73	8654.19	8660.53
812	12044.1	12088.4	12079	12121.1	9763.75	9780.85	9777	9793.3	8652.21	8658.92	8657.36	8663.75
813	12076.9	12121.9	12112.4	12155.1	9773.99	9791.29	9787.41	9803.89	8655.29	8662.05	8660.48	8666.92
814	12109.6	12155.2	12145.6	12189	9784.13	9801.63	9797.71	9814.39	8658.32	8665.14	8663.56	8670.05
815	12142.1	12188.5	12178.7	12222.8	9794.18	9811.88	9807.92	9824.79	8661.3	8668.17	8666.59	8673.13
816	12174.5	12221.6	12211.8	12256.5	9804.13	9822.02	9818.04	9835.09	8664.24	8671.16	8669.57	8676.16
817	12206.8	12254.6	12244.6	12290.1	9813.98	9832.07	9828.05	9845.29	8667.13	8674.11	8672.5	8679.14
818	12239	12287.5	12277.4	12323.5	9823.74	9842.03	9837.97	9855.39	8669.98	8677	8675.39	8682.08
819	12271	12320.3	12310	12356.8	9833.39	9851.88	9847.8	9865.4	8672.78	8679.86	8678.24	8684.97
820	12302.9	12352.9	12342.5	12390	9842.96	9861.64	9857.52	9875.31	8675.53	8682.66	8681.03	8687.82
821	12334.7	12385.4	12374.9	12423.1	9852.42	9871.3	9867.15	9885.13	8678.24	8685.42	8683.79	8690.62
822	12366.4	12417.7	12407.2	12456	9861.79	9880.87	9876.68	9894.84	8680.91	8688.14	8686.49	8693.37
823	12397.9	12450	12439.3	12488.8	9871.06	9890.34	9886.12	9904.46	8683.53	8690.81	8689.16	8696.08
824	12429.2	12482.1	12471.3	12521.5	9880.24	9899.71	9895.46	9913.99	8686.11	8693.44	8691.78	8698.75
825	12460.5	12514	12503.1	12554	9889.33	9908.99	9904.71	9923.42	8688.65	8696.03	8694.36	8701.37
826	12491.6	12545.9	12534.8	12586.4	9898.32	9918.18	9913.87	9932.76	8691.14	8698.57	8696.89	8703.96
827	12522.5	12577.6	12566.4	12618.7	9907.22	9927.27	9922.93	9942	8693.6	8701.07	8699.39	8706.49
828	12553.4	12609.1	12597.9	12650.9	9916.03	9936.27	9931.9	9951.15	8696.01	8703.54	8701.84	8708.99
829	12584.1	12640.6	12629.2	12682.9	9924.74	9945.18	9940.77	9960.21	8698.39	8705.96	8704.25	8711.45
830	12614.6	12671.9	12660.4	12714.8	9933.37	9954	9949.56	9969.17	8700.72	8708.34	8706.63	8713.87
831	12645	12703	12691.4	12746.5	9941.9	9962.72	9958.25	9978.04	8703.02	8710.68	8708.96	8716.25
832	12675.3	12734.1	12722.4	12778.1	9950.34	9971.36	9966.86	9986.83	8705.27	8712.98	8711.26	8718.58
833	12705.5	12765	12753.1	12809.6	9958.7	9979.9	9975.37	9995.52	8707.49	8715.25	8713.51	8720.88
834	12735.5	12795.7	12783.8	12841	9966.97	9988.36	9983.8	10004.1	8709.68	8717.47	8715.73	8723.15
835	12765.3	12826.4	12814.3	12872.2	9975.15	9996.73	9992.14	10012.6	8711.82	8719.67	8717.92	8725.37
836	12795.1	12856.9	12844.7	12903.3	9983.24	10005	10000.4	10021.1	8713.93	8721.82	8720.07	8727.56
837	12824.7	12887.2	12874.9	12934.3	9991.25	10013.2	10008.6	10029.4	8716.01	8723.94	8722.18	8729.71
838	12854.2	12917.5	12905.1	12965.1	9999.18	10021.3	10016.6	10037.7	8718.05	8726.02	8724.25	8731.83
839	12883.5	12947.6	12935	12995.8	10007	10029.3	10024.6	10045.8	8720.05	8728.07	8726.29	8733.91
840	12912.7	12977.5	12964.9	13026.4	10014.8	10037.3	10032.6	10053.9	8722.02	8730.08	8728.3	8735.96
841	12941.8	13007.4	12994.6	13056.8	10022.5	10045.2	10040.4	10061.9	8723.96	8732.06	8730.28	8737.97
842	12970.7	13037.1	13024.2	13087.2	10030	10052.9	10048.1	10069.9	8725.87	8734.01	8732.22	8739.95
843	12999.5	13066.6	13053.7	13117.3	10037.6	10060.6	10055.8	10077.7	8727.74	8735.93	8734.13	8741.9
844	13028.2	13096.1	13083	13147.4	10045	10068.2	10063.4	10085.5	8729.58	8737.81	8736	8743.81
845	13056.7	13125.4	13112.2	13177.3	10052.3	10075.8	10070.9	10093.1	8731.4	8739.66	8737.85	8745.7
846	13085.1	13154.6	13141.3	13207.1	10059.6	10083.2	10078.3	10100.7	8733.18	8741.48	8739.66	8747.55
847	13113.4	13183.6	13170.2	13236.8	10066.8	10090.6	10085.7	10108.3	8734.93	8743.27	8741.45	8749.37
848	13141.5	13212.5	13199	13266.3	10073.9	10097.9	10093	10115.7	8736.65	8745.03	8743.2	8751.16
849	13169.5	13241.3	13227.7	13295.8	10081	10105.1	10100.2	10123.1	8738.34	8746.76	8744.92	8752.92
850	13197.4	13270	13256.3	13325	10088	10112.3	10107.3	10130.4	8740	8748.46	8746.62	8754.65
851	13225.1	13298.5	13284.7	13354.2	10094.8	10119.4	10114.3	10137.6	8741.63	8750.13	8748.29	8756.36
852	13252.8	13326.9	13313	13383.3	10101.7	10126.4	10121.3	10144.7	8743.24	8751.78	8749.92	8758.03
853	13280.2	13355.2	13341.2	13412.2	10108.4	10133.3	10128.2	10151.8	8744.82	8753.4	8751.54	8759.68
854	13307.6	13383.4	13369.2	13441	10115.1	10140.1	10135	10158.8	8746.38	8754.99	8753.12	8761.29
855	13334.8	13411.4	13397.1	13469.6	10121.7	10146.9	10141.8	10165.7	8747.9	8756.55	8754.68	8762.89
856	13362	13439.3	13424.9	13498.2	10128.2	10153.6	10148.5	10172.6	8749.4	8758.09	8756.21	8764.45
857	13388.9	13467.1	13452.6	13526.6	10134.7	10160.3	10155.1	10179.3	8750.88	8759.6	8757.72	8765.99
858	13415.8	13494.7	13480.2	13554.9	10141.1	10166.8	10161.6	10186	8752.33	8761.08	8759.2	8767.5
859	13442.5	13522.3	13507.6	13583.1	10147.4	10173.3	10168.1	10192.7	8753.75	8762.54	8760.65	8768.99
860	13469.1	13549.7	13534.9	13611.1	10153.7	10179.8	10174.5	10199.2	8755.16	8763.98	8762.08	8770.46
861	13495.6	13577	13562.1	13639.1	10159.9	10186.1	10180.9	10205.7	8756.53	8765.39	8763.49	8771.9
862	13522	13604.1	13589.1	13666.9	10166	10192.4	10187.1	10212.2	8757.89	8766.78	8764.88	8773.31
863	13548.2	13631.2	13616.1	13694.6	10172.1	10198.7	10193.3	10218.5	8759.22	8768.15	8766.23	8774.7
864	13574.3	13658.1	13642.9	13722.2	10178.1	10204.8	10199.5	10224.8	8760.53	8769.49	8767.57	8776.07
865	13600.3	13684.9	13669.6	13749.6	10184	10210.9	10205.6	10231.1	8761.81	8770.81	8768.89	8777.42
866	13626.2	13711.6	13696.2	13777	10189.9	10217	10211.6	10237.2	8763.08	8772.1	8770.18	8778.74
867	13651.9	13738.1	13722.6	13804.2	10195.7	10222.9	10217.5	10243.4	8764.32	8773.38	8771.45	8780.04
868	13677.5	13764.6	13749	13831.3	10201.4	10228.9	10223.4	10249.4	8765.54	8774.63	8772.7	8781.32
869	13703.1	13790.9	13775.2	13858.3	10207.1	10234.7	10229.2	10255.4	8766.75	8775.87	8773.93	8782.58
870	13728.4	13817.1	13801.3	13885.1	10212.7	10240.5	10235	10261.3	8767.93	8777.08	8775.14	8783.81
871	13753.7	13843.2	13827.3	13911.9	10218.3	10246.2	10240.7	10267.1	8769.09	8778.27	8776.32	8785.03
872	13778.9	13869.2	13853.1	13938.5	10223.8	10251.9	10246.4	10272.9	8770.23	8779.44	8777.49	8786.22
873	13803.9	13895	13878.9	13965.1	10229.2	10257.5	10251.9	10278.7	8771.35	8780.59	8778.64	8787.4
874	13828.8	13920.8	13904.5	13991.5	10234.6	10263	10257.5	10284.4	8772.45	8781.73	8779.77	8788.56
875	13853.6	13946.4	13930.1	14017.8	10239.9	10268.5	10262.9	10290	8773.54	8782.84	8780.88	8789.69
876	13878.3	13971.9	13955.5	14043.9	10245.2	10273.9	10268.3	10295.5	8774.6	8783.93	8781.97	8790.81
877	13902.8	13997.3	13980.8	14070	10250.4	10279.3	10273.7	10301	8775.65	8785.01	8783.04	8791.91
878	13927.3	14022.6	14005.9	14096	10255.6	10284.6	10279	10306.5	8776.68	8786.07	8784.1	8792.99
879	13951.6	14047.7	14031	14121.8	10260.7	10289.9	10284.2	10311.9	8777.69	8787.11	8785.13	8794.05
880	13975.8	14072.8	14056	14147.5	10265.7	10295.1	10289.4	10317.2	8778.69	8788.13	8786.15	8795.1
881	14000	14097.7	14080.8	14173.2	10270.7	10300.2	10294.5	10322.5	8779.66	8789.14	8787.15	8796.13
882	14023.9	14122.5	14105.5	14198.7	10275.6	10305.3	10299.6	10327.7	8780.63	8790.13	8788.14	8797.14
883	14047.8	14147.2	14130.1	14224.1	10280.5	10310.4	10304.6	10332.9	8781.57	8791.1	8789.11	8798.13
884	14071.6	14171.8	14154.7	14249.4	10285.3	10315.4	10309.6	10338	8782.5	8792.05	8790.06	8799.11
885	14095.2	14196.3	14179.1	14274.5	10290.1	10320.3	10314.5	10343	8783.41	8792.99	8790.99	8800.07
886	14118.8	14220.7	14203.3	14299.6	10294.9	10325.2	10319.4	10348	8784.31	8793.92	8791.92	8801.01
887	14142.2	14245	14227.5	14324.6	10299.5	10330	10324.2	10353	8785.19	8794.82	8792.82	8801.94
888	14165.5	14269.1	14251.6	14349.4	10304.2	10334.8	10329	10357.9	8786.06	8795.72	8793.71	8802.86
889	14188.7	14293.2	14275.5	14374.2	10308.7	10339.5	10333.7	10362.7	8786.91	8796.59	8794.58	8803.75
890	14211.8	14317.1	14299.4	14398.8	10313.3	10344.2	10338.3	10367.5	8787.75	8797.46	8795.44	8804.64
891	14234.8	14341	14323.1	14423.4	10317.8	10348.8	10342.9	10372.3	8788.57	8798.31	8796.29	8805.51
892	14257.7	14364.7	14346.8	14447.8	10322.2	10353.4	10347.5	10377	8789.38	8799.14	8797.12	8806.36
893	14280.5	14388.3	14370.3	14472.1	10326.6	10357.9	10352	10381.7	8790.18	8799.96	8797.94	8807.2
894	14303.2	14411.8	14393.7	14496.3	10330.9	10362.4	10356.5	10386.3	8790.96	8800.77	8798.74	8808.02
895	14325.7	14435.2	14417.1	14520.4	10335.2	10366.9	10360.9	10390.8	8791.73	8801.56	8799.53	8808.83
896	14348.2	14458.5	14440.3	14544.4	10339.4	10371.3	10365.3	10395.3	8792.49	8802.34	8800.31	8809.63
897	14370.5	14481.7	14463.4	14568.3	10343.6	10375.6	10369.6	10399.8	8793.23	8803.11	8801.07	8810.42
898	14392.8	14504.8	14486.4	14592.1	10347.8	10379.9	10373.9	10404.2	8793.96	8803.86	8801.82	8811.19
899	14414.9	14527.8	14509.3	14615.8	10351.9	10384.1	10378.1	10408.6	8794.68	8804.6	8802.56	8811.95
900	14436.9	14550.7	14532.1	14639.4	10356	10388.4	10382.3	10412.9	8795.38	8805.33	8803.29	8812.7
901	14458.9	14573.5	14554.8	14662.9	10360	10392.5	10386.5	10417.2	8796.08	8806.04	8804	8813.43
902	14480.7	14596.2	14577.4	14686.3	10364	10396.6	10390.6	10421.4	8796.76	8806.75	8804.7	8814.15
903	14502.4	14618.7	14599.9	14709.6	10367.9	10400.7	10394.6	10425.6	8797.43	8807.44	8805.39	8814.86
904	14524	14641.2	14622.3	14732.8	10371.8	10404.7	10398.6	10429.8	8798.09	8808.12	8806.07	8815.56
905	14545.5	14663.6	14644.5	14755.9	10375.6	10408.7	10402.6	10433.9	8798.74	8808.79	8806.73	8816.24
906	14567	14685.9	14666.7	14778.9	10379.5	10412.7	10406.6	10437.9	8799.37	8809.45	8807.39	8816.92
907	14588.3	14708	14688.8	14801.8	10383.2	10416.6	10410.4	10441.9	8800	8810.09	8808.03	8817.58
908	14609.5	14730.1	14710.8	14824.5	10386.9	10420.5	10414.3	10445.9	8800.61	8810.73	8808.67	8818.23
909	14630.6	14752.1	14732.7	14847.2	10390.6	10424.3	10418.1	10449.9	8801.22	8811.35	8809.29	8818.87
910	14651.6	14773.9	14754.5	14869.8	10394.3	10428.1	10421.9	10453.7	8801.81	8811.97	8809.9	8819.5
911	14672.5	14795.7	14776.2	14892.3	10397.9	10431.8	10425.6	10457.6	8802.4	8812.57	8810.5	8820.13
912	14693.3	14817.4	14797.8	14914.7	10401.5	10435.5	10429.3	10461.4	8802.97	8813.16	8811.09	8820.73
913	14714	14838.9	14819.3	14937	10405	10439.2	10432.9	10465.2	8803.54	8813.75	8811.67	8821.33
914	14734.6	14860.4	14840.7	14959.2	10408.5	10442.8	10436.6	10468.9	8804.09	8814.32	8812.25	8821.92
915	14755.2	14881.8	14862	14981.3	10411.9	10446.4	10440.1	10472.6	8804.64	8814.88	8812.81	8822.5
916	14775.6	14903.1	14883.2	15003.3	10415.4	10449.9	10443.7	10476.3	8805.17	8815.44	8813.36	8823.07
917	14795.9	14924.2	14904.3	15025.2	10418.7	10453.4	10447.2	10479.9	8805.7	8815.99	8813.91	8823.63
918	14816.1	14945.3	14925.3	15047.1	10422.1	10456.9	10450.6	10483.5	8806.22	8816.52	8814.44	8824.18
919	14836.2	14966.3	14946.2	15068.8	10425.4	10460.4	10454.1	10487	8806.73	8817.05	8814.96	8824.72
920	14856.3	14987.2	14967	15090.4	10428.7	10463.8	10457.4	10490.5	8807.23	8817.57	8815.48	8825.26
921	14876.2	15008	14987.8	15111.9	10431.9	10467.1	10460.8	10494	8807.72	8818.08	8815.99	8825.78
922	14896.1	15028.7	15008.4	15133.4	10435.1	10470.5	10464.1	10497.4	8808.2	8818.58	8816.49	8826.3
923	14915.8	15049.3	15028.9	15154.7	10438.3	10473.8	10467.4	10500.8	8808.68	8819.07	8816.98	8826.8
924	14935.5	15069.9	15049.4	15176	10441.4	10477	10470.6	10504.2	8809.15	8819.55	8817.46	8827.3
925	14955	15090.3	15069.7	15197.2	10444.5	10480.2	10473.9	10507.5	8809.61	8820.03	8817.94	8827.79
926	14974.5	15110.6	15090	15218.2	10447.6	10483.4	10477	10510.8	8810.06	8820.5	8818.4	8828.27
927	14993.9	15130.9	15110.2	15239.2	10450.6	10486.6	10480.2	10514.1	8810.5	8820.96	8818.86	8828.75
928	15013.1	15151	15130.2	15260.1	10453.6	10489.7	10483.3	10517.3	8810.94	8821.41	8819.31	8829.21
929	15032.3	15171.1	15150.2	15280.9	10456.6	10492.8	10486.4	10520.5	8811.37	8821.85	8819.75	8829.67
930	15051.4	15191	15170.1	15301.6	10459.5	10495.9	10489.4	10523.7	8811.79	8822.29	8820.19	8830.12
931	15070.4	15210.9	15189.9	15322.2	10462.4	10498.9	10492.4	10526.8	8812.2	8822.72	8820.62	8830.56
932	15089.3	15230.7	15209.7	15342.8	10465.3	10501.9	10495.4	10529.9	8812.61	8823.14	8821.04	8831
933	15108.2	15250.4	15229.3	15363.2	10468.1	10504.8	10498.4	10533	8813.01	8823.56	8821.45	8831.42
934	15126.9	15270	15248.8	15383.5	10470.9	10507.8	10501.3	10536	8813.4	8823.97	8821.86	8831.85
935	15145.6	15289.5	15268.3	15403.8	10473.7	10510.7	10504.2	10539	8813.79	8824.37	8822.26	8832.26
936	15164.1	15308.9	15287.6	15424	10476.5	10513.5	10507	10542	8814.17	8824.76	8822.65	8832.67
937	15182.6	15328.3	15306.9	15444.1	10479.2	10516.4	10509.9	10544.9	8814.54	8825.15	8823.04	8833.06
938	15201	15347.5	15326.1	15464.1	10481.9	10519.2	10512.7	10547.8	8814.91	8825.53	8823.42	8833.46
939	15219.2	15366.7	15345.2	15484	10484.6	10522	10515.4	10550.7	8815.27	8825.91	8823.8	8833.85
940	15237.5	15385.8	15364.2	15503.8	10487.2	10524.7	10518.2	10553.5	8815.63	8826.28	8824.16	8834.22
941	15255.6	15404.8	15383.1	15523.5	10489.8	10527.4	10520.9	10556.3	8815.97	8826.64	8824.52	8834.6
942	15273.6	15423.7	15402	15543.2	10492.4	10530.1	10523.6	10559.1	8816.32	8827	8824.88	8834.97
943	15291.5	15442.5	15420.7	15562.8	10494.9	10532.8	10526.2	10561.9	8816.66	8827.35	8825.23	8835.33
944	15309.4	15461.2	15439.4	15582.3	10497.4	10535.4	10528.9	10564.6	8816.99	8827.69	8825.57	8835.69
945	15327.2	15479.9	15458	15601.7	10499.9	10538	10531.5	10567.3	8817.31	8828.03	8825.91	8836.03
946	15344.9	15498.4	15476.5	15621	10502.4	10540.6	10534	10570	8817.63	8828.36	8826.24	8836.38
947	15362.5	15516.9	15494.9	15640.2	10504.8	10543.2	10536.6	10572.6	8817.95	8828.69	8826.57	8836.71
948	15380	15535.3	15513.2	15659.3	10507.3	10545.7	10539.1	10575.2	8818.26	8829.01	8826.89	8837.05
949	15397.4	15553.6	15531.5	15678.4	10509.7	10548.2	10541.6	10577.8	8818.56	8829.33	8827.2	8837.37
950	15414.8	15571.8	15549.7	15697.4	10512	10550.7	10544	10580.4	8818.86	8829.64	8827.51	8837.7
951	15432	15589.9	15567.7	15716.3	10514.4	10553.1	10546.5	10582.9	8819.15	8829.95	8827.82	8838.01
952	15449.2	15608	15585.7	15735.1	10516.7	10555.5	10548.9	10585.4	8819.44	8830.24	8828.12	8838.32
953	15466.3	15626	15603.7	15753.8	10519	10557.9	10551.3	10587.9	8819.72	8830.54	8828.41	8838.63
954	15483.3	15643.9	15621.5	15772.5	10521.2	10560.3	10553.6	10590.4	8820	8830.83	8828.7	8838.93
955	15500.3	15661.7	15639.3	15791.1	10523.5	10562.6	10556	10592.8	8820.28	8831.12	8828.98	8839.22
956	15517.1	15679.4	15656.9	15809.6	10525.7	10564.9	10558.3	10595.2	8820.55	8831.4	8829.26	8839.51
957	15533.9	15697.1	15674.5	15828	10527.9	10567.2	10560.6	10597.6	8820.81	8831.67	8829.54	8839.8
958	15550.6	15714.6	15692.1	15846.3	10530	10569.5	10562.8	10600	8821.07	8831.95	8829.81	8840.08
959	15567.2	15732.1	15709.5	15864.5	10532.2	10571.8	10565.1	10602.3	8821.33	8832.21	8830.08	8840.36
960	15583.8	15749.5	15726.9	15882.7	10534.3	10574	10567.3	10604.6	8821.58	8832.47	8830.34	8840.63
961	15600.2	15766.9	15744.1	15900.8	10536.4	10576.2	10569.5	10606.9	8821.83	8832.73	8830.6	8840.89
962	15616.6	15784.1	15761.3	15918.8	10538.5	10578.3	10571.6	10609.2	8822.07	8832.98	8830.85	8841.15
963	15632.9	15801.3	15778.5	15936.7	10540.5	10580.5	10573.8	10611.4	8822.31	8833.23	8831.09	8841.42
964	15649.1	15818.4	15795.5	15954.6	10542.5	10582.6	10575.9	10613.6	8822.54	8833.48	8831.34	8841.67
965	15665.3	15835.4	15812.5	15972.4	10544.5	10584.7	10578	10615.8	8822.77	8833.72	8831.58	8841.92
966	15681.3	15852.3	15829.4	15990.1	10546.5	10586.8	10580.1	10618	8823	8833.96	8831.82	8842.16
967	15697.3	15869.2	15846.2	16007.7	10548.5	10588.9	10582.1	10620.1	8823.23	8834.19	8832.05	8842.41

## Sheet: Recoveries 53_64
Time (Time)	Scenario 53	Scenario 54	Scenario 55	Scenario 56	Scenario 57	Scenario 58	Scenario 59	Scenario 60	Scenario 61	Scenario 62	Scenario 63	Scenario 64
0	120	120	120	120	120	120	120	120	120	120	120	120
1	120.046	120.046	120.046	120.046	120.046	120.046	120.046	120.046	120.046	120.046	120.046	120.046
2	120.11	120.11	120.11	120.11	120.11	120.11	120.11	120.11	120.11	120.11	120.11	120.11
3	120.177	120.177	120.177	120.177	120.177	120.177	120.177	120.177	120.177	120.177	120.177	120.177
4	120.247	120.247	120.247	120.247	120.247	120.247	120.247	120.247	120.247	120.247	120.247	120.247
5	120.321	120.321	120.321	120.321	120.321	120.321	120.321	120.321	120.321	120.321	120.321	120.321
6	120.4	120.4	120.4	120.4	120.4	120.4	120.4	120.4	120.4	120.4	120.4	120.4
7	120.484	120.484	120.484	120.484	120.484	120.484	120.484	120.484	120.484	120.484	120.484	120.484
8	120.574	120.574	120.574	120.574	120.574	120.574	120.574	120.574	120.574	120.574	120.574	120.574
9	120.671	120.671	120.671	120.671	120.671	120.671	120.671	120.671	120.671	120.671	120.671	120.671
10	120.776	120.776	120.776	120.776	120.776	120.776	120.776	120.776	120.776	120.776	120.776	120.776
11	120.889	120.889	120.889	120.889	120.889	120.889	120.889	120.889	120.889	120.889	120.889	120.889
12	121.011	121.011	121.011	121.011	121.011	121.011	121.011	121.011	121.011	121.011	121.011	121.011
13	121.143	121.143	121.143	121.143	121.143	121.143	121.143	121.143	121.143	121.143	121.143	121.143
14	121.287	121.287	121.287	121.287	121.287	121.287	121.287	121.287	121.287	121.287	121.287	121.287
15	121.442	121.442	121.442	121.442	121.442	121.442	121.442	121.442	121.442	121.442	121.442	121.442
16	121.61	121.61	121.61	121.61	121.61	121.61	121.61	121.61	121.61	121.61	121.61	121.61
17	121.793	121.793	121.793	121.793	121.793	121.793	121.793	121.793	121.793	121.793	121.793	121.793
18	121.991	121.991	121.991	121.991	121.991	121.991	121.991	121.991	121.991	121.991	121.991	121.991
19	122.207	122.207	122.207	122.207	122.207	122.207	122.207	122.207	122.207	122.207	122.207	122.207
20	122.44	122.44	122.44	122.44	122.44	122.44	122.44	122.44	122.44	122.44	122.44	122.44
21	122.693	122.693	122.693	122.693	122.693	122.693	122.693	122.693	122.693	122.693	122.693	122.693
22	122.968	122.968	122.968	122.968	122.968	122.968	122.968	122.968	122.968	122.968	122.968	122.968
23	123.267	123.267	123.267	123.267	123.267	123.267	123.267	123.267	123.267	123.267	123.267	123.267
24	123.591	123.591	123.591	123.591	123.591	123.591	123.591	123.591	123.591	123.591	123.591	123.591
25	123.943	123.943	123.943	123.943	123.943	123.943	123.943	123.943	123.943	123.943	123.943	123.943
26	124.324	124.324	124.324	124.324	124.324	124.324	124.324	124.324	124.324	124.324	124.324	124.324
27	124.739	124.739	124.739	124.739	124.739	124.739	124.739	124.739	124.739	124.739	124.739	124.739
28	125.189	125.189	125.189	125.189	125.189	125.189	125.189	125.189	125.189	125.189	125.189	125.189
29	125.677	125.677	125.677	125.677	125.677	125.677	125.677	125.677	125.677	125.677	125.677	125.677
30	126.207	126.207	126.207	126.207	126.207	126.207	126.207	126.207	126.207	126.207	126.207	126.207
31	126.783	126.783	126.783	126.783	126.783	126.783	126.783	126.783	126.783	126.783	126.783	126.783
32	127.408	127.408	127.408	127.408	127.408	127.408	127.408	127.408	127.408	127.408	127.408	127.408
33	128.087	128.087	128.087	128.087	128.087	128.087	128.087	128.087	128.087	128.087	128.087	128.087
34	128.823	128.823	128.823	128.823	128.823	128.823	128.823	128.823	128.823	128.823	128.823	128.823
35	129.623	129.623	129.623	129.623	129.623	129.623	129.623	129.623	129.623	129.623	129.623	129.623
36	130.491	130.491	130.491	130.491	130.491	130.491	130.491	130.491	130.491	130.491	130.491	130.491
37	131.433	131.433	131.433	131.433	131.433	131.433	131.433	131.433	131.433	131.433	131.433	131.433
38	132.456	132.456	132.456	132.456	132.456	132.456	132.456	132.456	132.456	132.456	132.456	132.456
39	133.567	133.567	133.567	133.567	133.567	133.567	133.567	133.567	133.567	133.567	133.567	133.567
40	134.773	134.773	134.773	134.773	134.773	134.773	134.773	134.773	134.773	134.773	134.773	134.773
41	136.083	136.083	136.083	136.083	136.083	136.083	136.083	136.083	136.083	136.083	136.083	136.083
42	137.504	137.504	137.504	137.504	137.504	137.504	137.504	137.504	137.504	137.504	137.504	137.504
43	139.047	139.047	139.047	139.047	139.047	139.047	139.047	139.047	139.047	139.047	139.047	139.047
44	140.723	140.723	140.723	140.723	140.723	140.723	140.723	140.723	140.723	140.723	140.723	140.723
45	142.542	142.542	142.542	142.542	142.542	142.542	142.542	142.542	142.542	142.542	142.542	142.542
46	144.516	144.516	144.516	144.516	144.516	144.516	144.516	144.516	144.516	144.516	144.516	144.516
47	146.66	146.66	146.66	146.66	146.66	146.66	146.66	146.66	146.66	146.66	146.66	146.66
48	148.988	148.988	148.988	148.988	148.988	148.988	148.988	148.988	148.988	148.988	148.988	148.988
49	151.515	151.515	151.515	151.515	151.515	151.515	151.515	151.515	151.515	151.515	151.515	151.515
50	154.258	154.258	154.258	154.258	154.258	154.258	154.258	154.258	154.258	154.258	154.258	154.258
51	157.237	157.237	157.237	157.237	157.237	157.237	157.237	157.237	157.237	157.237	157.237	157.237
52	160.47	160.47	160.47	160.47	160.47	160.47	160.47	160.47	160.47	160.47	160.47	160.47
53	163.981	163.981	163.981	163.981	163.981	163.981	163.981	163.981	163.981	163.981	163.981	163.981
54	167.792	167.792	167.792	167.792	167.792	167.792	167.792	167.792	167.792	167.792	167.792	167.792
55	171.93	171.93	171.93	171.93	171.93	171.93	171.93	171.93	171.93	171.93	171.93	171.93
56	176.422	176.422	176.422	176.422	176.422	176.422	176.422	176.422	176.422	176.422	176.422	176.422
57	181.299	181.299	181.299	181.299	181.299	181.299	181.299	181.299	181.299	181.299	181.299	181.299
58	186.594	186.594	186.594	186.594	186.594	186.594	186.594	186.594	186.594	186.594	186.594	186.594
59	192.342	192.342	192.342	192.342	192.342	192.342	192.342	192.342	192.342	192.342	192.342	192.342
60	198.583	198.583	198.583	198.583	198.583	198.583	198.583	198.583	198.583	198.583	198.583	198.583
61	205.359	205.359	205.359	205.359	205.359	205.359	205.359	205.359	205.359	205.359	205.359	205.359
62	212.715	212.715	212.715	212.715	212.715	212.715	212.715	212.715	212.715	212.715	212.715	212.715
63	220.701	220.701	220.701	220.701	220.701	220.701	220.701	220.701	220.701	220.701	220.701	220.701
64	229.371	229.371	229.371	229.371	229.371	229.371	229.371	229.371	229.371	229.371	229.371	229.371
65	238.784	238.784	238.784	238.784	238.784	238.784	238.784	238.784	238.784	238.784	238.784	238.784
66	249.004	249.004	249.004	249.004	249.004	249.004	249.004	249.004	249.004	249.004	249.004	249.004
67	260.099	260.099	260.099	260.099	260.099	260.099	260.099	260.099	260.099	260.099	260.099	260.099
68	272.144	272.144	272.144	272.144	272.144	272.144	272.144	272.144	272.144	272.144	272.144	272.144
69	285.221	285.221	285.221	285.221	285.221	285.221	285.221	285.221	285.221	285.221	285.221	285.221
70	299.419	299.419	299.419	299.419	299.419	299.419	299.419	299.419	299.419	299.419	299.419	299.419
71	314.833	314.833	314.833	314.833	314.833	314.833	314.833	314.833	314.833	314.833	314.833	314.833
72	331.567	331.567	331.567	331.567	331.567	331.567	331.567	331.567	331.567	331.567	331.567	331.567
73	349.735	349.735	349.735	349.735	349.735	349.735	349.735	349.735	349.735	349.735	349.735	349.735
74	369.459	369.459	369.459	369.459	369.459	369.459	369.459	369.459	369.459	369.459	369.459	369.459
75	390.872	390.872	390.872	390.872	390.872	390.872	390.872	390.872	390.872	390.872	390.872	390.872
76	414.121	414.121	414.121	414.121	414.121	414.121	414.121	414.121	414.121	414.121	414.121	414.121
77	439.36	439.36	439.36	439.36	439.36	439.36	439.36	439.36	439.36	439.36	439.36	439.36
78	466.762	466.762	466.762	466.762	466.762	466.762	466.762	466.762	466.762	466.762	466.762	466.762
79	496.512	496.512	496.512	496.512	496.512	496.512	496.512	496.512	496.512	496.512	496.512	496.512
80	528.81	528.81	528.81	528.81	528.81	528.81	528.81	528.81	528.81	528.81	528.81	528.81
81	563.885	563.885	563.885	563.885	563.885	563.885	563.885	563.885	563.885	563.885	563.885	563.885
82	601.685	601.685	601.685	601.685	601.685	601.685	601.685	601.685	601.685	601.685	601.685	601.685
83	642.041	642.041	642.041	642.041	642.041	642.041	642.041	642.041	642.041	642.041	642.041	642.041
84	684.826	684.826	684.826	684.826	684.826	684.826	684.826	684.826	684.826	684.826	684.826	684.826
85	729.961	729.961	729.961	729.961	729.961	729.961	729.961	729.961	729.961	729.961	729.961	729.961
86	777.402	777.402	777.402	777.402	777.402	777.402	777.402	777.402	777.402	777.402	777.402	777.402
87	827.134	827.134	827.134	827.134	827.134	827.134	827.134	827.134	827.134	827.134	827.134	827.134
88	879.165	879.165	879.165	879.165	879.165	879.165	879.165	879.165	879.165	879.165	879.165	879.165
89	933.524	933.524	933.524	933.524	933.524	933.524	933.524	933.524	933.524	933.524	933.524	933.524
90	990.254	990.254	990.254	990.254	990.254	990.254	990.254	990.254	990.254	990.254	990.254	990.254
91	1049.41	1049.41	1049.41	1049.41	1049.41	1049.41	1049.41	1049.41	1049.41	1049.41	1049.41	1049.41
92	1111.06	1111.06	1111.06	1111.06	1111.06	1111.06	1111.06	1111.06	1111.06	1111.06	1111.06	1111.06
93	1175.28	1175.28	1175.28	1175.28	1175.28	1175.28	1175.28	1175.28	1175.28	1175.28	1175.28	1175.28
94	1242.16	1242.16	1242.16	1242.16	1242.16	1242.16	1242.16	1242.16	1242.16	1242.16	1242.16	1242.16
95	1311.79	1311.79	1311.79	1311.79	1311.79	1311.79	1311.79	1311.79	1311.79	1311.79	1311.79	1311.79
96	1384.26	1384.26	1384.26	1384.26	1384.26	1384.26	1384.26	1384.26	1384.26	1384.26	1384.26	1384.26
97	1459.69	1459.69	1459.69	1459.69	1459.69	1459.69	1459.69	1459.69	1459.69	1459.69	1459.69	1459.69
98	1538.19	1538.19	1538.19	1538.19	1538.19	1538.19	1538.19	1538.19	1538.19	1538.19	1538.19	1538.19
99	1619.88	1619.88	1619.88	1619.88	1619.88	1619.88	1619.88	1619.88	1619.88	1619.88	1619.88	1619.88
100	1704.87	1704.87	1704.87	1704.87	1704.87	1704.87	1704.87	1704.87	1704.87	1704.87	1704.87	1704.87
101	1793.31	1793.31	1793.31	1793.31	1793.31	1793.31	1793.31	1793.31	1793.31	1793.31	1793.31	1793.31
102	1885.33	1885.33	1885.33	1885.33	1885.33	1885.33	1885.33	1885.33	1885.33	1885.33	1885.33	1885.33
103	1981.06	1981.06	1981.06	1981.06	1981.06	1981.06	1981.06	1981.06	1981.06	1981.06	1981.06	1981.06
104	2080.66	2080.66	2080.66	2080.66	2080.66	2080.66	2080.66	2080.66	2080.66	2080.66	2080.66	2080.66
105	2184.29	2184.29	2184.29	2184.29	2184.29	2184.29	2184.29	2184.29	2184.29	2184.29	2184.29	2184.29
106	2292.1	2292.1	2292.1	2292.1	2292.1	2292.1	2292.1	2292.1	2292.1	2292.1	2292.1	2292.1
107	2404.27	2404.27	2404.27	2404.27	2404.27	2404.27	2404.27	2404.27	2404.27	2404.27	2404.27	2404.27
108	2520.96	2520.96	2520.96	2520.96	2520.96	2520.96	2520.96	2520.96	2520.96	2520.96	2520.96	2520.96
109	2642.36	2642.36	2642.36	2642.36	2642.36	2642.36	2642.36	2642.36	2642.36	2642.36	2642.36	2642.36
110	2768.67	2768.67	2768.67	2768.67	2768.67	2768.67	2768.67	2768.67	2768.67	2768.67	2768.67	2768.67
111	2900.07	2900.07	2900.07	2900.07	2900.07	2900.07	2900.07	2900.07	2900.07	2900.07	2900.07	2900.07
112	3036.77	3036.77	3036.77	3036.77	3036.77	3036.77	3036.77	3036.77	3036.77	3036.77	3036.77	3036.77
113	3178.99	3178.99	3178.99	3178.99	3178.99	3178.99	3178.99	3178.99	3178.99	3178.99	3178.99	3178.99
114	3326.96	3326.96	3326.96	3326.96	3326.96	3326.96	3326.96	3326.96	3326.96	3326.96	3326.96	3326.96
115	3480.89	3480.89	3480.89	3480.89	3480.89	3480.89	3480.89	3480.89	3480.89	3480.89	3480.89	3480.89
116	3641.03	3641.03	3641.03	3641.03	3641.03	3641.03	3641.03	3641.03	3641.03	3641.03	3641.03	3641.03
117	3807.64	3807.64	3807.64	3807.64	3807.64	3807.64	3807.64	3807.64	3807.64	3807.64	3807.64	3807.64
118	3980.97	3980.97	3980.97	3980.97	3980.97	3980.97	3980.97	3980.97	3980.97	3980.97	3980.97	3980.97
119	4161.3	4161.3	4161.3	4161.3	4161.3	4161.3	4161.3	4161.3	4161.3	4161.3	4161.3	4161.3
120	4348.9	4348.9	4348.9	4348.9	4348.9	4348.9	4348.9	4348.9	4348.9	4348.9	4348.9	4348.9
121	4544.08	4544.08	4544.08	4544.08	4544.08	4544.08	4544.08	4544.08	4544.08	4544.08	4544.08	4544.08
122	4747.13	4747.13	4747.13	4747.13	4747.13	4747.13	4747.13	4747.13	4747.13	4747.13	4747.13	4747.13
123	4958.37	4958.37	4958.37	4958.37	4958.37	4958.37	4958.37	4958.37	4958.37	4958.37	4958.37	4958.37
124	5178.14	5178.14	5178.14	5178.14	5178.14	5178.14	5178.14	5178.14	5178.14	5178.14	5178.14	5178.14
125	5406.78	5406.78	5406.78	5406.78	5406.78	5406.78	5406.78	5406.78	5406.78	5406.78	5406.78	5406.78
126	5644.65	5644.65	5644.65	5644.65	5644.65	5644.65	5644.65	5644.65	5644.65	5644.65	5644.65	5644.65
127	5892.11	5892.11	5892.11	5892.11	5892.11	5892.11	5892.11	5892.11	5892.11	5892.11	5892.11	5892.11
128	6149.56	6149.56	6149.56	6149.56	6149.56	6149.56	6149.56	6149.56	6149.56	6149.56	6149.56	6149.56
129	6417.41	6417.41	6417.41	6417.41	6417.41	6417.41	6417.41	6417.41	6417.41	6417.41	6417.41	6417.41
130	6696.06	6696.06	6696.06	6696.06	6696.06	6696.06	6696.06	6696.06	6696.06	6696.06	6696.06	6696.06
131	6985.95	6985.95	6985.95	6985.95	6985.95	6985.95	6985.95	6985.95	6985.95	6985.95	6985.95	6985.95
132	7287.55	7287.55	7287.55	7287.55	7287.55	7287.55	7287.55	7287.55	7287.55	7287.55	7287.55	7287.55
133	7601.31	7601.31	7601.31	7601.31	7601.31	7601.31	7601.31	7601.31	7601.31	7601.31	7601.31	7601.31
134	7927.74	7927.74	7927.74	7927.74	7927.74	7927.74	7927.74	7927.74	7927.74	7927.74	7927.74	7927.74
135	8267.34	8267.34	8267.34	8267.34	8267.34	8267.34	8267.34	8267.34	8267.34	8267.34	8267.34	8267.34
136	8620.64	8620.64	8620.64	8620.64	8620.64	8620.64	8620.64	8620.64	8620.64	8620.64	8620.64	8620.64
137	8988.2	8988.2	8988.2	8988.2	8988.2	8988.2	8988.2	8988.2	8988.2	8988.2	8988.2	8988.2
138	9370.6	9370.6	9370.6	9370.6	9370.6	9370.6	9370.6	9370.6	9370.6	9370.6	9370.6	9370.6
139	9768.43	9768.43	9768.43	9768.43	9768.43	9768.43	9768.43	9768.43	9768.43	9768.43	9768.43	9768.43
140	10182.3	10182.3	10182.3	10182.3	10182.3	10182.3	10182.3	10182.3	10182.3	10182.3	10182.3	10182.3
141	10612.9	10612.9	10612.9	10612.9	10612.9	10612.9	10612.9	10612.9	10612.9	10612.9	10612.9	10612.9
142	11060.8	11060.8	11060.8	11060.8	11060.8	11060.8	11060.8	11060.8	11060.8	11060.8	11060.8	11060.8
143	11526.9	11526.9	11526.9	11526.9	11526.9	11526.9	11526.9	11526.9	11526.9	11526.9	11526.9	11526.9
144	12011.7	12011.7	12011.7	12011.7	12011.7	12011.7	12011.7	12011.7	12011.7	12011.7	12011.7	12011.7
145	12516.1	12516.1	12516.1	12516.1	12516.1	12516.1	12516.1	12516.1	12516.1	12516.1	12516.1	12516.1
146	13040.9	13040.9	13040.9	13040.9	13040.9	13040.9	13040.9	13040.9	13040.9	13040.9	13040.9	13040.9
147	13586.8	13586.8	13586.8	13586.8	13586.8	13586.8	13586.8	13586.8	13586.8	13586.8	13586.8	13586.8
148	14154.7	14154.7	14154.7	14154.7	14154.7	14154.7	14154.7	14154.7	14154.7	14154.7	14154.7	14154.7
149	14745.6	14745.6	14745.6	14745.6	14745.6	14745.6	14745.6	14745.6	14745.6	14745.6	14745.6	14745.6
150	15360.3	15360.3	15360.3	15360.3	15360.3	15360.3	15360.3	15360.3	15360.3	15360.3	15360.3	15360.3
151	15999.8	15999.8	15999.8	15999.8	15999.8	15999.8	15999.8	15999.8	15999.8	15999.8	15999.8	15999.8
152	16665.1	16665.1	16665.1	16665.1	16665.1	16665.1	16665.1	16665.1	16665.1	16665.1	16665.1	16665.1
153	17357.3	17357.3	17357.3	17357.3	17357.3	17357.3	17357.3	17357.3	17357.3	17357.3	17357.3	17357.3
154	18077.4	18077.4	18077.4	18077.4	18077.4	18077.4	18077.4	18077.4	18077.4	18077.4	18077.4	18077.4
155	18826.5	18826.5	18826.5	18826.5	18826.5	18826.5	18826.5	18826.5	18826.5	18826.5	18826.5	18826.5
156	19605.8	19605.8	19605.8	19605.8	19605.8	19605.8	19605.8	19605.8	19605.8	19605.8	19605.8	19605.8
157	20416.6	20416.6	20416.6	20416.6	20416.6	20416.6	20416.6	20416.6	20416.6	20416.6	20416.6	20416.6
158	21260.1	21260.1	21260.1	21260.1	21260.1	21260.1	21260.1	21260.1	21260.1	21260.1	21260.1	21260.1
159	22137.7	22137.7	22137.7	22137.7	22137.7	22137.7	22137.7	22137.7	22137.7	22137.7	22137.7	22137.7
160	23050.6	23050.6	23050.6	23050.6	23050.6	23050.6	23050.6	23050.6	23050.6	23050.6	23050.6	23050.6
161	24012.3	24012.3	24012.3	24012.3	24012.3	24012.3	24012.3	24012.3	24012.3	24012.3	24012.3	24012.3
162	25006.8	25006.8	25006.8	25006.8	25006.8	25006.8	25006.8	25006.8	25006.8	25006.8	25006.8	25006.8
163	26025.4	26025.4	26025.4	26025.4	26025.4	26025.4	26025.4	26025.4	26025.4	26025.4	26025.4	26025.4
164	27061.2	27061.2	27061.2	27061.2	27061.2	27061.2	27061.2	27061.2	27061.2	27061.2	27061.2	27061.2
165	28109.1	28109.1	28109.1	28109.1	28109.1	28109.1	28109.1	28109.1	28109.1	28109.1	28109.1	28109.1
166	29164.8	29164.8	29164.8	29164.8	29164.8	29164.8	29164.8	29164.8	29164.8	29164.8	29164.8	29164.8
167	30225.1	30225.1	30225.1	30225.1	30225.1	30225.1	30225.1	30225.1	30225.1	30225.1	30225.1	30225.1
168	31287.2	31287.2	31287.2	31287.2	31287.2	31287.2	31287.2	31287.2	31287.2	31287.2	31287.2	31287.2
169	32349.2	32349.2	32349.2	32349.2	32349.2	32349.2	32349.2	32349.2	32349.2	32349.2	32349.2	32349.2
170	33409.4	33409.4	33409.4	33409.4	33409.4	33409.4	33409.4	33409.4	33409.4	33409.4	33409.4	33409.4
171	34466.5	34466.5	34466.5	34466.5	34466.5	34466.5	34466.5	34466.5	34466.5	34466.5	34466.5	34466.5
172	35519.6	35519.6	35519.6	35519.6	35519.6	35519.6	35519.6	35519.6	35519.6	35519.6	35519.6	35519.6
173	36567.9	36567.9	36567.9	36567.9	36567.9	36567.9	36567.9	36567.9	36567.9	36567.9	36567.9	36567.9
174	37610.7	37610.7	37610.7	37610.7	37610.7	37610.7	37610.7	37610.7	37610.7	37610.7	37610.7	37610.7
175	38647.8	38647.8	38647.8	38647.8	38647.8	38647.8	38647.8	38647.8	38647.8	38647.8	38647.8	38647.8
176	39678.6	39678.6	39678.6	39678.6	39678.6	39678.6	39678.6	39678.6	39678.6	39678.6	39678.6	39678.6
177	40703.1	40703.1	40703.1	40703.1	40703.1	40703.1	40703.1	40703.1	40703.1	40703.1	40703.1	40703.1
178	41720.9	41720.9	41720.9	41720.9	41720.9	41720.9	41720.9	41720.9	41720.9	41720.9	41720.9	41720.9
179	42732	42732	42732	42732	42732	42732	42732	42732	42732	42732	42732	42732
180	43736.3	43736.3	43736.3	43736.3	43736.3	43736.3	43736.3	43736.3	43736.3	43736.3	43736.3	43736.3
181	44733.8	44733.8	44733.8	44733.8	44733.8	44733.8	44733.8	44733.8	44733.8	44733.8	44733.8	44733.8
182	45724.4	45724.4	45724.4	45724.4	45724.4	45724.4	45724.4	45724.4	45724.4	45724.4	45724.4	45724.4
183	46708.1	46708.1	46708.1	46708.1	46708.1	46708.1	46708.1	46708.1	46708.1	46708.1	46708.1	46708.1
184	47685	47685	47685	47685	47685	47685	47685	47685	47685	47685	47685	47685
185	48655.2	48655.2	48655.2	48655.2	48655.2	48655.2	48655.2	48655.2	48655.2	48655.2	48655.2	48655.2
186	49618.5	49618.5	49618.5	49618.5	49618.5	49618.5	49618.5	49618.5	49618.5	49618.5	49618.5	49618.5
187	50575.2	50575.2	50575.2	50575.2	50575.2	50575.2	50575.2	50575.2	50575.2	50575.2	50575.2	50575.2
188	51525.2	51525.2	51525.2	51525.2	51525.2	51525.2	51525.2	51525.2	51525.2	51525.2	51525.2	51525.2
189	52468.6	52468.6	52468.6	52468.6	52468.6	52468.6	52468.6	52468.6	52468.6	52468.6	52468.6	52468.6
190	53405.4	53405.4	53405.4	53405.4	53405.4	53405.4	53405.4	53405.4	53405.4	53405.4	53405.4	53405.4
191	54335.8	54335.8	54335.8	54335.8	54335.8	54335.8	54335.8	54335.8	54335.8	54335.8	54335.8	54335.8
192	55259.8	55259.8	55259.8	55259.8	55259.8	55259.8	55259.8	55259.8	55259.8	55259.8	55259.8	55259.8
193	56177.5	56177.5	56177.5	56177.5	56177.5	56177.5	56177.5	56177.5	56177.5	56177.5	56177.5	56177.5
194	57088.9	57088.9	57088.9	57088.9	57088.9	57088.9	57088.9	57088.9	57088.9	57088.9	57088.9	57088.9
195	57994	57994	57994	57994	57994	57994	57994	57994	57994	57994	57994	57994
196	58893	58893	58893	58893	58893	58893	58893	58893	58893	58893	58893	58893
197	59785.9	59785.9	59785.9	59785.9	59785.9	59785.9	59785.9	59785.9	59785.9	59785.9	59785.9	59785.9
198	60672.8	60672.8	60672.8	60672.8	60672.8	60672.8	60672.8	60672.8	60672.8	60672.8	60672.8	60672.8
199	61553.7	61553.7	61553.7	61553.7	61553.7	61553.7	61553.7	61553.7	61553.7	61553.7	61553.7	61553.7
200	62428.7	62428.7	62428.7	62428.7	62428.7	62428.7	62428.7	62428.7	62428.7	62428.7	62428.7	62428.7
201	63297.9	63297.9	63297.9	63297.9	63297.9	63297.9	63297.9	63297.9	63297.9	63297.9	63297.9	63297.9
202	64161	64161	64161	64161	64161	64161	64161	64161	64161	64161	64161	64161
203	65017.8	65017.8	65017.8	65017.8	65017.8	65017.8	65017.8	65017.8	65017.8	65017.8	65017.8	65017.8
204	65867.8	65867.8	65867.8	65867.8	65867.8	65867.8	65867.8	65867.8	65867.8	65867.8	65867.8	65867.8
205	66710.9	66710.9	66710.9	66710.9	66710.9	66710.9	66710.9	66710.9	66710.9	66710.9	66710.9	66710.9
206	67546.9	67546.9	67546.9	67546.9	67546.9	67546.9	67546.9	67546.9	67546.9	67546.9	67546.9	67546.9
207	68375.9	68375.9	68375.9	68375.9	68375.9	68375.9	68375.9	68375.9	68375.9	68375.9	68375.9	68375.9
208	69197.5	69197.5	69197.5	69197.5	69197.5	69197.5	69197.5	69197.5	69197.5	69197.5	69197.5	69197.5
209	70012	70012	70012	70012	70012	70012	70012	70012	70012	70012	70012	70012
210	70819.2	70819.2	70819.2	70819.2	70819.2	70819.2	70819.2	70819.2	70819.2	70819.2	70819.2	70819.2
211	71619.1	71619.1	71619.1	71619.1	71619.1	71619.1	71619.1	71619.1	71619.1	71619.1	71619.1	71619.1
212	72411.8	72411.8	72411.8	72411.8	72411.8	72411.8	72411.8	72411.8	72411.8	72411.8	72411.8	72411.8
213	73197.3	73197.3	73197.3	73197.3	73197.3	73197.3	73197.3	73197.3	73197.3	73197.3	73197.3	73197.3
214	73975.6	73975.6	73975.6	73975.6	73975.6	73975.6	73975.6	73975.6	73975.6	73975.6	73975.6	73975.6
215	74746.8	74746.8	74746.8	74746.8	74746.8	74746.8	74746.8	74746.8	74746.8	74746.8	74746.8	74746.8
216	75510.9	75510.9	75510.9	75510.9	75510.9	75510.9	75510.9	75510.9	75510.9	75510.9	75510.9	75510.9
217	76268	76268	76268	76268	76268	76268	76268	76268	76268	76268	76268	76268
218	77018.1	77018.1	77018.1	77018.1	77018.1	77018.1	77018.1	77018.1	77018.1	77018.1	77018.1	77018.1
219	77761.3	77761.3	77761.3	77761.3	77761.3	77761.3	77761.3	77761.3	77761.3	77761.3	77761.3	77761.3
220	78497.6	78497.6	78497.6	78497.6	78497.6	78497.6	78497.6	78497.6	78497.6	78497.6	78497.6	78497.6
221	79227.2	79227.2	79227.2	79227.2	79227.2	79227.2	79227.2	79227.2	79227.2	79227.2	79227.2	79227.2
222	79950	79950	79950	79950	79950	79950	79950	79950	79950	79950	79950	79950
223	80666.2	80666.2	80666.2	80666.2	80666.2	80666.2	80666.2	80666.2	80666.2	80666.2	80666.2	80666.2
224	81375.8	81375.8	81375.8	81375.8	81375.8	81375.8	81375.8	81375.8	81375.8	81375.8	81375.8	81375.8
225	82078.8	82078.8	82078.8	82078.8	82078.8	82078.8	82078.8	82078.8	82078.8	82078.8	82078.8	82078.8
226	82775.3	82775.3	82775.3	82775.3	82775.3	82775.3	82775.3	82775.3	82775.3	82775.3	82775.3	82775.3
227	83465.4	83465.4	83465.4	83465.4	83465.4	83465.4	83465.4	83465.4	83465.4	83465.4	83465.4	83465.4
228	84149.1	84149.1	84149.1	84149.1	84149.1	84149.1	84149.1	84149.1	84149.1	84149.1	84149.1	84149.1
229	84826.6	84826.6	84826.6	84826.6	84826.6	84826.6	84826.6	84826.6	84826.6	84826.6	84826.6	84826.6
230	85497.8	85497.8	85497.8	85497.8	85497.8	85497.8	85497.8	85497.8	85497.8	85497.8	85497.8	85497.8
231	86162.8	86162.8	86162.8	86162.8	86162.8	86162.8	86162.8	86162.8	86162.8	86162.8	86162.8	86162.8
232	86821.7	86821.7	86821.7	86821.7	86821.7	86821.7	86821.7	86821.7	86821.7	86821.7	86821.7	86821.7
233	87474.5	87474.5	87474.5	87474.5	87474.5	87474.5	87474.5	87474.5	87474.5	87474.5	87474.5	87474.5
234	88121.4	88121.4	88121.4	88121.4	88121.4	88121.4	88121.4	88121.4	88121.4	88121.4	88121.4	88121.4
235	88762.3	88762.3	88762.3	88762.3	88762.3	88762.3	88762.3	88762.3	88762.3	88762.3	88762.3	88762.3
236	89397.3	89397.3	89397.3	89397.3	89397.3	89397.3	89397.3	89397.3	89397.3	89397.3	89397.3	89397.3
237	90026.4	90026.4	90026.4	90026.4	90026.4	90026.4	90026.4	90026.4	90026.4	90026.4	90026.4	90026.4
238	90649.8	90649.8	90649.8	90649.8	90649.8	90649.8	90649.8	90649.8	90649.8	90649.8	90649.8	90649.8
239	91267.5	91267.5	91267.5	91267.5	91267.5	91267.5	91267.5	91267.5	91267.5	91267.5	91267.5	91267.5
240	91879.5	91879.5	91879.5	91879.5	91879.5	91879.5	91879.5	91879.5	91879.5	91879.5	91879.5	91879.5
241	92485.8	92485.8	92485.8	92485.8	92485.8	92485.8	92485.8	92485.8	92485.8	92485.8	92485.8	92485.8
242	93086.6	93086.6	93086.6	93086.6	93086.6	93086.6	93086.6	93086.6	93086.6	93086.6	93086.6	93086.6
243	93681.9	93681.9	93681.9	93681.9	93681.9	93681.9	93681.9	93681.9	93681.9	93681.9	93681.9	93681.9
244	94271.8	94271.8	94271.8	94271.8	94271.8	94271.8	94271.8	94271.8	94271.8	94271.8	94271.8	94271.8
245	94856.2	94856.2	94856.2	94856.2	94856.2	94856.2	94856.2	94856.2	94856.2	94856.2	94856.2	94856.2
246	95435.3	95435.3	95435.3	95435.3	95435.3	95435.3	95435.3	95435.3	95435.3	95435.3	95435.3	95435.3
247	96009	96009	96009	96009	96009	96009	96009	96009	96009	96009	96009	96009
248	96577.5	96577.5	96577.5	96577.5	96577.5	96577.5	96577.5	96577.5	96577.5	96577.5	96577.5	96577.5
249	97140.8	97140.8	97140.8	97140.8	97140.8	97140.8	97140.8	97140.8	97140.8	97140.8	97140.8	97140.8
250	97699	97699	97699	97699	97699	97699	97699	97699	97699	97699	97699	97699
251	98252	98252	98252	98252	98252	98252	98252	98252	98252	98252	98252	98252
252	98800	98800	98800	98800	98800	98800	98800	98800	98800	98800	98800	98800
253	99342.9	99342.9	99342.9	99342.9	99342.9	99342.9	99342.9	99342.9	99342.9	99342.9	99342.9	99342.9
254	99880.9	99880.9	99880.9	99880.9	99880.9	99880.9	99880.9	99880.9	99880.9	99880.9	99880.9	99880.9
255	100414	100414	100414	100414	100414	100414	100414	100414	100414	100414	100414	100414
256	100942	100942	100942	100942	100942	100942	100942	100942	100942	100942	100942	100942
257	101465	101465	101465	101465	101465	101465	101465	101465	101465	101465	101465	101465
258	101984	101984	101984	101984	101984	101984	101984	101984	101984	101984	101984	101984
259	102498	102498	102498	102498	102498	102498	102498	102498	102498	102498	102498	102498
260	103007	103007	103007	103007	103007	103007	103007	103007	103007	103007	103007	103007
261	103511	103511	103511	103511	103511	103511	103511	103511	103511	103511	103511	103511
262	104011	104011	104011	104011	104011	104011	104011	104011	104011	104011	104011	104011
263	104507	104507	104507	104507	104507	104507	104507	104507	104507	104507	104507	104507
264	104997	104997	104997	104997	104997	104997	104997	104997	104997	104997	104997	104997
265	105483	105483	105483	105483	105483	105483	105483	105483	105483	105483	105483	105483
266	105965	105965	105965	105965	105965	105965	105965	105965	105965	105965	105965	105965
267	106443	106443	106443	106443	106443	106443	106443	106443	106443	106443	106443	106443
268	106916	106916	106916	106916	106916	106916	106916	106916	106916	106916	106916	106916
269	107384	107384	107384	107384	107384	107384	107384	107384	107384	107384	107384	107384
270	107849	107849	107849	107849	107849	107849	107849	107849	107849	107849	107849	107849
271	108309	108309	108309	108309	108309	108309	108309	108309	108309	108309	108309	108309
272	108765	108765	108765	108765	108765	108765	108765	108765	108765	108765	108765	108765
273	109217	109217	109217	109217	109217	109217	109217	109217	109217	109217	109217	109217
274	109665	109665	109665	109665	109665	109665	109665	109665	109665	109665	109665	109665
275	110108	110108	110108	110108	110108	110108	110108	110108	110108	110108	110108	110108
276	110548	110548	110548	110548	110548	110548	110548	110548	110548	110548	110548	110548
277	110983	110983	110983	110983	110983	110983	110983	110983	110983	110983	110983	110983
278	111415	111415	111415	111415	111415	111415	111415	111415	111415	111415	111415	111415
279	111842	111842	111842	111842	111842	111842	111842	111842	111842	111842	111842	111842
280	112266	112266	112266	112266	112266	112266	112266	112266	112266	112266	112266	112266
281	112686	112686	112686	112686	112686	112686	112686	112686	112686	112686	112686	112686
282	113102	113102	113102	113102	113102	113102	113102	113102	113102	113102	113102	113102
283	113514	113514	113514	113514	113514	113514	113514	113514	113514	113514	113514	113514
284	113922	113922	113922	113922	113922	113922	113922	113922	113922	113922	113922	113922
285	114327	114327	114327	114327	114327	114327	114327	114327	114327	114327	114327	114327
286	114728	114728	114728	114728	114728	114728	114728	114728	114728	114728	114728	114728
287	115125	115125	115125	115125	115125	115125	115125	115125	115125	115125	115125	115125
288	115519	115519	115519	115519	115519	115519	115519	115519	115519	115519	115519	115519
289	115909	115909	115909	115909	115909	115909	115909	115909	115909	115909	115909	115909
290	116296	116296	116296	116296	116296	116296	116296	116296	116296	116296	116296	116296
291	116679	116679	116679	116679	116679	116679	116679	116679	116679	116679	116679	116679
292	117058	117058	117058	117058	117058	117058	117058	117058	117058	117058	117058	117058
293	117434	117434	117434	117434	117434	117434	117434	117434	117434	117434	117434	117434
294	117807	117807	117807	117807	117807	117807	117807	117807	117807	117807	117807	117807
295	118176	118176	118176	118176	118176	118176	118176	118176	118176	118176	118176	118176
296	118542	118542	118542	118542	118542	118542	118542	118542	118542	118542	118542	118542
297	118904	118904	118904	118904	118904	118904	118904	118904	118904	118904	118904	118904
298	119263	119263	119263	119263	119263	119263	119263	119263	119263	119263	119263	119263
299	119619	119619	119619	119619	119619	119619	119619	119619	119619	119619	119619	119619
300	119972	119972	119972	119972	119972	119972	119972	119972	119972	119972	119972	119972
301	120321	120321	120321	120321	120321	120321	120321	120321	120321	120321	120321	120321
302	120667	120667	120667	120667	120667	120667	120667	120667	120667	120667	120667	120667
303	121010	121010	121010	121010	121010	121010	121010	121010	121010	121010	121010	121010
304	121350	121350	121350	121350	121350	121350	121350	121350	121350	121350	121350	121350
305	121687	121687	121687	121687	121687	121687	121687	121687	121687	121687	121687	121687
306	122021	122021	122021	122021	122021	122021	122021	122021	122021	122021	122021	122021
307	122352	122352	122352	122352	122352	122352	122352	122352	122352	122352	122352	122352
308	122679	122679	122679	122679	122679	122679	122679	122679	122679	122679	122679	122679
309	123004	123004	123004	123004	123004	123004	123004	123004	123004	123004	123004	123004
310	123326	123326	123326	123326	123326	123326	123326	123326	123326	123326	123326	123326
311	123644	123644	123644	123644	123644	123644	123644	123644	123644	123644	123644	123644
312	123960	123960	123960	123960	123960	123960	123960	123960	123960	123960	123960	123960
313	124273	124273	124273	124273	124273	124273	124273	124273	124273	124273	124273	124273
314	124583	124583	124583	124583	124583	124583	124583	124583	124583	124583	124583	124583
315	124891	124891	124891	124891	124891	124891	124891	124891	124891	124891	124891	124891
316	125195	125195	125195	125195	125195	125195	125195	125195	125195	125195	125195	125195
317	125497	125497	125497	125497	125497	125497	125497	125497	125497	125497	125497	125497
318	125796	125796	125796	125796	125796	125796	125796	125796	125796	125796	125796	125796
319	126092	126092	126092	126092	126092	126092	126092	126092	126092	126092	126092	126092
320	126385	126385	126385	126385	126385	126385	126385	126385	126385	126385	126385	126385
321	126676	126676	126676	126676	126676	126676	126676	126676	126676	126676	126676	126676
322	126964	126964	126964	126964	126964	126964	126964	126964	126964	126964	126964	126964
323	127250	127250	127250	127250	127250	127250	127250	127250	127250	127250	127250	127250
324	127533	127533	127533	127533	127533	127533	127533	127533	127533	127533	127533	127533
325	127813	127813	127813	127813	127813	127813	127813	127813	127813	127813	127813	127813
326	128091	128091	128091	128091	128091	128091	128091	128091	128091	128091	128091	128091
327	128369	128369	128369	128369	128369	128369	128369	128369	128369	128369	128369	128369
328	128648	128648	128648	128648	128648	128648	128648	128648	128648	128648	128648	128648
329	128930	128930	128930	128930	128930	128930	128930	128930	128930	128930	128930	128930
330	129219	129219	129219	129219	129219	129219	129219	129219	129219	129219	129219	129219
331	129514	129514	129514	129514	129514	129514	129514	129514	129514	129514	129514	129514
332	129818	129818	129818	129818	129818	129818	129818	129818	129818	129818	129818	129818
333	130132	130132	130132	130132	130132	130132	130132	130132	130132	130132	130132	130132
334	130456	130456	130456	130456	130456	130456	130456	130456	130456	130456	130456	130456
335	130791	130791	130791	130791	130791	130791	130791	130791	130791	130791	130791	130791
336	131139	131139	131139	131139	131139	131139	131139	131139	131139	131139	131139	131139
337	131499	131499	131499	131499	131499	131499	131499	131499	131499	131499	131499	131499
338	131873	131873	131873	131873	131873	131873	131873	131873	131873	131873	131873	131873
339	132262	132262	132262	132262	132262	132262	132262	132262	132262	132262	132262	132262
340	132666	132666	132666	132666	132666	132666	132666	132666	132666	132666	132666	132666
341	133086	133086	133086	133086	133086	133086	133086	133086	133086	133086	133086	133086
342	133522	133522	133522	133522	133522	133522	133522	133522	133522	133522	133522	133522
343	133976	133976	133976	133976	133976	133976	133976	133976	133976	133976	133976	133976
344	134447	134447	134447	134447	134447	134447	134447	134447	134447	134447	134447	134447
345	134938	134938	134938	134938	134938	134938	134938	134938	134938	134938	134938	134938
346	135448	135448	135448	135448	135448	135448	135448	135448	135448	135448	135448	135448
347	135978	135978	135978	135978	135978	135978	135978	135978	135978	135978	135978	135978
348	136530	136530	136530	136530	136530	136530	136530	136530	136530	136530	136530	136530
349	137103	137103	137103	137103	137103	137103	137103	137103	137103	137103	137103	137103
350	137700	137700	137700	137700	137700	137700	137700	137700	137700	137700	137700	137700
351	138320	138320	138320	138320	138320	138320	138320	138320	138320	138320	138320	138320
352	138965	138965	138965	138965	138965	138965	138965	138965	138965	138965	138965	138965
353	139636	139636	139636	139636	139636	139636	139636	139636	139636	139636	139636	139636
354	140333	140333	140333	140333	140333	140333	140333	140333	140333	140333	140333	140333
355	141058	141058	141058	141058	141058	141058	141058	141058	141058	141058	141058	141058
356	141812	141812	141812	141812	141812	141812	141812	141812	141812	141812	141812	141812
357	142596	142596	142596	142596	142596	142596	142596	142596	142596	142596	142596	142596
358	143412	143412	143412	143412	143412	143412	143412	143412	143412	143412	143412	143412
359	144260	144260	144260	144260	144260	144260	144260	144260	144260	144260	144260	144260
360	145141	145141	145141	145141	145141	145141	145141	145141	145141	145141	145141	145141
361	146057	146057	146057	146057	146057	146057	146057	146057	146057	146057	146057	146057
362	147010	147010	147010	147010	147010	147010	147010	147010	147010	147010	147010	147010
363	148001	148001	148001	148001	148001	148001	148001	148001	148001	148001	148001	148001
364	149031	149031	149031	149031	149031	149031	149031	149031	149031	149031	149031	149031
365	150102	150102	150102	150102	150102	150102	150102	150102	150102	150102	150102	150102
366	151215	151215	151215	151215	151215	151215	151215	151215	151215	151215	151215	151215
367	152373	152373	152373	152373	152373	152373	152373	152373	152373	152373	152373	152373
368	153576	153576	153576	153576	153576	153576	153576	153576	153576	153576	153576	153576
369	154827	154827	154827	154827	154827	154827	154827	154827	154827	154827	154827	154827
370	156128	156128	156128	156128	156128	156128	156128	156128	156128	156128	156128	156128
371	157482	157482	157482	157482	157482	157482	157482	157482	157482	157482	157482	157482
372	158879	158879	158879	158879	158879	158879	158879	158879	158879	158879	158879	158879
373	160298	160298	160298	160298	160298	160298	160298	160298	160298	160298	160298	160298
374	161724	161724	161724	161724	161724	161724	161724	161724	161724	161724	161724	161724
375	163158	163158	163158	163158	163158	163158	163158	163158	163158	163158	163158	163158
376	164600	164600	164600	164600	164600	164600	164600	164600	164600	164600	164600	164600
377	166049	166049	166049	166049	166049	166049	166049	166049	166049	166049	166049	166049
378	167505	167505	167505	167505	167505	167505	167505	167505	167505	167505	167505	167505
379	168966	168966	168966	168966	168966	168966	168966	168966	168966	168966	168966	168966
380	170430	170430	170430	170430	170430	170430	170430	170430	170430	170430	170430	170430
381	171898	171898	171898	171898	171898	171898	171898	171898	171898	171898	171898	171898
382	173369	173369	173369	173369	173369	173369	173369	173369	173369	173369	173369	173369
383	174841	174841	174841	174841	174841	174841	174841	174841	174841	174841	174841	174841
384	176316	176316	176316	176316	176316	176316	176316	176316	176316	176316	176316	176316
385	177792	177792	177792	177792	177792	177792	177792	177792	177792	177792	177792	177792
386	179269	179269	179269	179269	179269	179269	179269	179269	179269	179269	179269	179269
387	180748	180748	180748	180748	180748	180748	180748	180748	180748	180748	180748	180748
388	182228	182228	182228	182228	182228	182228	182228	182228	182228	182228	182228	182228
389	183709	183709	183709	183709	183709	183709	183709	183709	183709	183709	183709	183709
390	185193	185193	185193	185193	185193	185193	185193	185193	185193	185193	185193	185193
391	186678	186678	186678	186678	186678	186678	186678	186678	186678	186678	186678	186678
392	188165	188165	188165	188165	188165	188165	188165	188165	188165	188165	188165	188165
393	189655	189655	189655	189655	189655	189655	189655	189655	189655	189655	189655	189655
394	191148	191148	191148	191148	191148	191148	191148	191148	191148	191148	191148	191148
395	192644	192644	192644	192644	192644	192644	192644	192644	192644	192644	192644	192644
396	194145	194145	194145	194145	194145	194145	194145	194145	194145	194145	194145	194145
397	195650	195650	195650	195650	195650	195650	195650	195650	195650	195650	195650	195650
398	197161	197161	197161	197161	197161	197161	197161	197161	197161	197161	197161	197161
399	198679	198679	198679	198679	198679	198679	198679	198679	198679	198679	198679	198679
400	200204	200204	200204	200204	200204	200204	200204	200204	200204	200204	200204	200204
401	201743	201743	201743	201743	201743	201743	201743	201743	201743	201743	201743	201743
402	203292	203292	203292	203292	203292	203292	203292	203292	203292	203292	203292	203292
403	204850	204850	204850	204850	204850	204850	204850	204850	204850	204850	204850	204850
404	206415	206415	206415	206415	206415	206415	206415	206415	206415	206415	206415	206415
405	207984	207984	207984	207984	207984	207984	207984	207984	207984	207984	207984	207984
406	209555	209555	209555	209555	209555	209555	209555	209555	209555	209555	209555	209555
407	211124	211124	211124	211124	211124	211124	211124	211124	211124	211124	211124	211124
408	212691	212691	212691	212691	212691	212691	212691	212691	212691	212691	212691	212691
409	214252	214252	214252	214252	214252	214252	214252	214252	214252	214252	214252	214252
410	215803	215803	215803	215803	215803	215803	215803	215803	215803	215803	215803	215803
411	217338	217338	217338	217338	217338	217338	217338	217338	217338	217338	217338	217338
412	218854	218854	218854	218854	218854	218854	218854	218854	218854	218854	218854	218854
413	220350	220350	220350	220350	220350	220350	220350	220350	220350	220350	220350	220350
414	221826	221826	221826	221826	221826	221826	221826	221826	221826	221826	221826	221826
415	223279	223279	223279	223279	223279	223279	223279	223279	223279	223279	223279	223279
416	224710	224710	224710	224710	224710	224710	224710	224710	224710	224710	224710	224710
417	226118	226118	226118	226118	226118	226118	226118	226118	226118	226118	226118	226118
418	227501	227501	227501	227501	227501	227501	227501	227501	227501	227501	227501	227501
419	228860	228860	228860	228860	228860	228860	228860	228860	228860	228860	228860	228860
420	230194	230194	230194	230194	230194	230194	230194	230194	230194	230194	230194	230194
421	231504	231504	231504	231504	231504	231504	231504	231504	231504	231504	231504	231504
422	232788	232788	232788	232788	232788	232788	232788	232788	232788	232788	232788	232788
423	234047	234047	234047	234047	234047	234047	234047	234047	234047	234047	234047	234047
424	235280	235280	235280	235280	235280	235280	235280	235280	235280	235280	235280	235280
425	236488	236488	236488	236488	236488	236488	236488	236488	236488	236488	236488	236488
426	237671	237671	237671	237671	237671	237671	237671	237671	237671	237671	237671	237671
427	238829	238829	238829	238829	238829	238829	238829	238829	238829	238829	238829	238829
428	239962	239962	239962	239962	239962	239962	239962	239962	239962	239962	239962	239962
429	241069	241069	241069	241069	241069	241069	241069	241069	241069	241069	241069	241069
430	242153	242153	242153	242153	242153	242153	242153	242153	242153	242153	242153	242153
431	243211	243211	243211	243211	243211	243211	243211	243211	243211	243211	243211	243211
432	244246	244246	244246	244246	244246	244246	244246	244246	244246	244246	244246	244246
433	245256	245256	245256	245256	245256	245256	245256	245256	245256	245256	245256	245256
434	246243	246243	246243	246243	246243	246243	246243	246243	246243	246243	246243	246243
435	247207	247207	247207	247207	247207	247207	247207	247207	247207	247207	247207	247207
436	248148	248148	248148	248148	248148	248148	248148	248148	248148	248148	248148	248148
437	249066	249066	249066	249066	249066	249066	249066	249066	249066	249066	249066	249066
438	249962	249962	249962	249962	249962	249962	249962	249962	249962	249962	249962	249962
439	250836	250836	250836	250836	250836	250836	250836	250836	250836	250836	250836	250836
440	251689	251689	251689	251689	251689	251689	251689	251689	251689	251689	251689	251689
441	252520	252520	252520	252520	252520	252520	252520	252520	252520	252520	252520	252520
442	253331	253331	253331	253331	253331	253331	253331	253331	253331	253331	253331	253331
443	254121	254121	254121	254121	254121	254121	254121	254121	254121	254121	254121	254121
444	254891	254891	254891	254891	254891	254891	254891	254891	254891	254891	254891	254891
445	255642	255642	255642	255642	255642	255642	255642	255642	255642	255642	255642	255642
446	256373	256373	256373	256373	256373	256373	256373	256373	256373	256373	256373	256373
447	257086	257086	257086	257086	257086	257086	257086	257086	257086	257086	257086	257086
448	257780	257780	257780	257780	257780	257780	257780	257780	257780	257780	257780	257780
449	258456	258456	258456	258456	258456	258456	258456	258456	258456	258456	258456	258456
450	259114	259114	259114	259114	259114	259114	259114	259114	259114	259114	259114	259114
451	259753	259753	259753	259753	259753	259753	259753	259753	259753	259753	259753	259753
452	260375	260375	260375	260375	260375	260375	260375	260375	260375	260375	260375	260375
453	260980	260980	260980	260980	260980	260980	260980	260980	260980	260980	260980	260980
454	261569	261569	261569	261569	261569	261569	261569	261569	261569	261569	261569	261569
455	262142	262142	262142	262142	262142	262142	262142	262142	262142	262142	262142	262142
456	262700	262700	262700	262700	262700	262700	262700	262700	262700	262700	262700	262700
457	263243	263243	263243	263243	263243	263243	263243	263243	263243	263243	263243	263243
458	263772	263772	263772	263772	263772	263772	263772	263772	263772	263772	263772	263772
459	264287	264287	264287	264287	264287	264287	264287	264287	264287	264287	264287	264287
460	264788	264788	264788	264788	264788	264788	264788	264788	264788	264788	264788	264788
461	265275	265275	265275	265275	265275	265275	265275	265275	265275	265275	265275	265275
462	265749	265749	265749	265749	265749	265749	265749	265749	265749	265749	265749	265749
463	266210	266210	266210	266210	266210	266210	266210	266210	266210	266210	266210	266210
464	266659	266659	266659	266659	266659	266659	266659	266659	266659	266659	266659	266659
465	267096	267096	267096	267096	267096	267096	267096	267096	267096	267096	267096	267096
466	267520	267520	267520	267520	267520	267520	267520	267520	267520	267520	267520	267520
467	267933	267933	267933	267933	267933	267933	267933	267933	267933	267933	267933	267933
468	268335	268335	268335	268335	268335	268335	268335	268335	268335	268335	268335	268335
469	268725	268725	268725	268725	268725	268725	268725	268725	268725	268725	268725	268725
470	269105	269105	269105	269105	269105	269105	269105	269105	269105	269105	269105	269105
471	269474	269474	269474	269474	269474	269474	269474	269474	269474	269474	269474	269474
472	269833	269833	269833	269833	269833	269833	269833	269833	269833	269833	269833	269833
473	270182	270182	270182	270182	270182	270182	270182	270182	270182	270182	270182	270182
474	270522	270522	270522	270522	270522	270522	270522	270522	270522	270522	270522	270522
475	270851	270851	270851	270851	270851	270851	270851	270851	270851	270851	270851	270851
476	271172	271172	271172	271172	271172	271172	271172	271172	271172	271172	271172	271172
477	271483	271483	271483	271483	271483	271483	271483	271483	271483	271483	271483	271483
478	271786	271786	271786	271786	271786	271786	271786	271786	271786	271786	271786	271786
479	272080	272080	272080	272080	272080	272080	272080	272080	272080	272080	272080	272080
480	272366	272366	272366	272366	272366	272366	272366	272366	272366	272366	272366	272366
481	272644	272644	272644	272644	272644	272644	272644	272644	272644	272644	272644	272644
482	272914	272914	272914	272914	272914	272914	272914	272914	272914	272914	272914	272914
483	273177	273177	273177	273177	273177	273177	273177	273177	273177	273177	273177	273177
484	273432	273432	273432	273432	273432	273432	273432	273432	273432	273432	273432	273432
485	273679	273679	273679	273679	273679	273679	273679	273679	273679	273679	273679	273679
486	273920	273920	273920	273920	273920	273920	273920	273920	273920	273920	273920	273920
487	274154	274154	274154	274154	274154	274154	274154	274154	274154	274154	274154	274154
488	274381	274381	274381	274381	274381	274381	274381	274381	274381	274381	274381	274381
489	274601	274601	274601	274601	274601	274601	274601	274601	274601	274601	274601	274601
490	274815	274815	274815	274815	274815	274815	274815	274815	274815	274815	274815	274815
491	275023	275023	275023	275023	275023	275023	275023	275023	275023	275023	275023	275023
492	275226	275226	275226	275226	275226	275226	275226	275226	275226	275226	275226	275226
493	275422	275422	275422	275422	275422	275422	275422	275422	275422	275422	275422	275422
494	275612	275612	275612	275612	275612	275612	275612	275612	275612	275612	275612	275612
495	275798	275798	275798	275798	275798	275798	275798	275798	275798	275798	275798	275798
496	275977	275977	275977	275977	275977	275977	275977	275977	275977	275977	275977	275977
497	276152	276152	276152	276152	276152	276152	276152	276152	276152	276152	276152	276152
498	276322	276322	276322	276322	276322	276322	276322	276322	276322	276322	276322	276322
499	276486	276486	276486	276486	276486	276486	276486	276486	276486	276486	276486	276486
500	276646	276646	276646	276646	276646	276646	276646	276646	276646	276646	276646	276646
501	276801	276801	276801	276801	276801	276801	276801	276801	276801	276801	276801	276801
502	276954	276954	276954	276954	276954	276954	276954	276954	276954	276954	276954	276954
503	277105	277105	277105	277105	277105	277105	277105	277105	277105	277105	277105	277105
504	277259	277259	277259	277259	277259	277259	277259	277259	277259	277259	277259	277259
505	277415	277415	277415	277415	277415	277415	277415	277415	277415	277415	277415	277415
506	277577	277577	277577	277577	277577	277577	277577	277577	277577	277577	277577	277577
507	277743	277743	277743	277743	277743	277743	277743	277743	277743	277743	277743	277743
508	277917	277917	277917	277917	277917	277917	277917	277917	277917	277917	277917	277917
509	278098	278098	278098	278098	278098	278098	278098	278098	278098	278098	278098	278098
510	278287	278287	278287	278287	278287	278287	278287	278287	278287	278287	278287	278287
511	278484	278484	278484	278484	278484	278484	278484	278484	278484	278484	278484	278484
512	278691	278691	278691	278691	278691	278691	278691	278691	278691	278691	278691	278691
513	278907	278907	278907	278907	278907	278907	278907	278907	278907	278907	278907	278907
514	279134	279134	279134	279134	279134	279134	279134	279134	279134	279134	279134	279134
515	279371	279371	279371	279371	279371	279371	279371	279371	279371	279371	279371	279371
516	279618	279618	279618	279618	279618	279618	279618	279618	279618	279618	279618	279618
517	279878	279878	279878	279878	279878	279878	279878	279878	279878	279878	279878	279878
518	280149	280149	280149	280149	280149	280149	280149	280149	280149	280149	280149	280149
519	280433	280433	280433	280433	280433	280433	280433	280433	280433	280433	280433	280433
520	280729	280729	280729	280729	280729	280729	280729	280729	280729	280729	280729	280729
521	281038	281038	281038	281038	281038	281038	281038	281038	281038	281038	281038	281038
522	281361	281361	281361	281361	281361	281361	281361	281361	281361	281361	281361	281361
523	281699	281699	281699	281699	281699	281699	281699	281699	281699	281699	281699	281699
524	282051	282051	282051	282051	282051	282051	282051	282051	282051	282051	282051	282051
525	282418	282418	282418	282418	282418	282418	282418	282418	282418	282418	282418	282418
526	282802	282802	282802	282802	282802	282802	282802	282802	282802	282802	282802	282802
527	283201	283201	283201	283201	283201	283201	283201	283201	283201	283201	283201	283201
528	283618	283618	283618	283618	283618	283618	283618	283618	283618	283618	283618	283618
529	284053	284053	284053	284053	284053	284053	284053	284053	284053	284053	284053	284053
530	284505	284505	284505	284505	284505	284505	284505	284505	284505	284505	284505	284505
531	284977	284977	284977	284977	284977	284977	284977	284977	284977	284977	284977	284977
532	285469	285469	285469	285469	285469	285469	285469	285469	285469	285469	285469	285469
533	285981	285981	285981	285981	285981	285981	285981	285981	285981	285981	285981	285981
534	286514	286514	286514	286514	286514	286514	286514	286514	286514	286514	286514	286514
535	287070	287070	287070	287070	287070	287070	287070	287070	287070	287070	287070	287070
536	287648	287648	287648	287648	287648	287648	287648	287648	287648	287648	287648	287648
537	288251	288251	288251	288251	288251	288251	288251	288251	288251	288251	288251	288251
538	288878	288878	288878	288878	288878	288878	288878	288878	288878	288878	288878	288878
539	289531	289531	289531	289531	289531	289531	289531	289531	289531	289531	289531	289531
540	290211	290211	290211	290211	290211	290211	290211	290211	290211	290211	290211	290211
541	290919	290919	290919	290919	290919	290919	290919	290919	290919	290919	290919	290919
542	291656	291656	291656	291656	291656	291656	291656	291656	291656	291656	291656	291656
543	292422	292422	292422	292422	292422	292422	292422	292422	292422	292422	292422	292422
544	293221	293221	293221	293221	293221	293221	293221	293221	293221	293221	293221	293221
545	294052	294052	294052	294052	294052	294052	294052	294052	294052	294052	294052	294052
546	294917	294917	294917	294917	294917	294917	294917	294917	294917	294917	294917	294917
547	295817	295817	295817	295817	295817	295817	295817	295817	295817	295817	295817	295817
548	296753	296753	296753	296753	296753	296753	296753	296753	296753	296753	296753	296753
549	297728	297728	297728	297728	297728	297728	297728	297728	297728	297728	297728	297728
550	298742	298742	298742	298742	298742	298742	298742	298742	298742	298742	298742	298742
551	299791	299791	299791	299791	299791	299791	299791	299791	299791	299791	299791	299791
552	300874	300874	300874	300874	300874	300874	300874	300874	300874	300874	300874	300874
553	301982	301982	301982	301982	301982	301982	301982	301982	301982	301982	301982	301982
554	303109	303109	303109	303109	303109	303109	303109	303109	303109	303109	303109	303109
555	304249	304249	304249	304249	304249	304249	304249	304249	304249	304249	304249	304249
556	305397	305397	305397	305397	305397	305397	305397	305397	305397	305397	305397	305397
557	306548	306548	306548	306548	306548	306548	306548	306548	306548	306548	306548	306548
558	307701	307701	307701	307701	307701	307701	307701	307701	307701	307701	307701	307701
559	308852	308852	308852	308852	308852	308852	308852	308852	308852	308852	308852	308852
560	310000	310000	310000	310000	310000	310000	310000	310000	310000	310000	310000	310000
561	311144	311144	311144	311144	311144	311144	311144	311144	311144	311144	311144	311144
562	312281	312281	312281	312281	312281	312281	312281	312281	312281	312281	312281	312281
563	313412	313412	313412	313412	313412	313412	313412	313412	313412	313412	313412	313412
564	314535	314535	314535	314535	314535	314535	314535	314535	314535	314535	314535	314535
565	315650	315650	315650	315650	315650	315650	315650	315650	315650	315650	315650	315650
566	316756	316756	316756	316756	316756	316756	316756	316756	316756	316756	316756	316756
567	317853	317853	317853	317853	317853	317853	317853	317853	317853	317853	317853	317853
568	318941	318941	318941	318941	318941	318941	318941	318941	318941	318941	318941	318941
569	320020	320020	320020	320020	320020	320020	320020	320020	320020	320020	320020	320020
570	321090	321090	321090	321090	321090	321090	321090	321090	321090	321090	321090	321090
571	322150	322150	322150	322150	322150	322150	322150	322150	322150	322150	322150	322150
572	323200	323200	323200	323200	323200	323200	323200	323200	323200	323200	323200	323200
573	324241	324241	324241	324241	324241	324241	324241	324241	324241	324241	324241	324241
574	325272	325272	325272	325272	325272	325272	325272	325272	325272	325272	325272	325272
575	326294	326294	326294	326294	326294	326294	326294	326294	326294	326294	326294	326294
576	327306	327306	327306	327306	327306	327306	327306	327306	327306	327306	327306	327306
577	328309	328309	328309	328309	328309	328309	328309	328309	328309	328309	328309	328309
578	329302	329302	329302	329302	329302	329302	329302	329302	329302	329302	329302	329302
579	330286	330286	330286	330286	330286	330286	330286	330286	330286	330286	330286	330286
580	331261	331261	331261	331261	331261	331261	331261	331261	331261	331261	331261	331261
581	332226	332226	332226	332226	332226	332226	332226	332226	332226	332226	332226	332226
582	333183	333183	333183	333183	333183	333183	333183	333183	333183	333183	333183	333183
583	334130	334130	334130	334130	334130	334130	334130	334130	334130	334130	334130	334130
584	335069	335069	335069	335069	335069	335069	335069	335069	335069	335069	335069	335069
585	335998	335998	335998	335998	335998	335998	335998	335998	335998	335998	335998	335998
586	336919	336919	336919	336919	336919	336919	336919	336919	336919	336919	336919	336919
587	337831	337831	337831	337831	337831	337831	337831	337831	337831	337831	337831	337831
588	338735	338735	338735	338735	338735	338735	338735	338735	338735	338735	338735	338735
589	339630	339630	339630	339630	339630	339630	339630	339630	339630	339630	339630	339630
590	340517	340517	340517	340517	340517	340517	340517	340517	340517	340517	340517	340517
591	341395	341395	341395	341395	341395	341395	341395	341395	341395	341395	341395	341395
592	342265	342265	342265	342265	342265	342265	342265	342265	342265	342265	342265	342265
593	343127	343127	343127	343127	343127	343127	343127	343127	343127	343127	343127	343127
594	343981	343981	343981	343981	343981	343981	343981	343981	343981	343981	343981	343981
595	344827	344827	344827	344827	344827	344827	344827	344827	344827	344827	344827	344827
596	345665	345665	345665	345665	345665	345665	345665	345665	345665	345665	345665	345665
597	346495	346495	346495	346495	346495	346495	346495	346495	346495	346495	346495	346495
598	347318	347318	347318	347318	347318	347318	347318	347318	347318	347318	347318	347318
599	348132	348132	348132	348132	348132	348132	348132	348132	348132	348132	348132	348132
600	348939	348939	348939	348939	348939	348939	348939	348939	348939	348939	348939	348939
601	349739	349739	349739	349739	349739	349739	349739	349739	349739	349739	349739	349739
602	350531	350531	350531	350531	350531	350531	350531	350531	350531	350531	350531	350531
603	351316	351316	351316	351316	351316	351316	351316	351316	351316	351316	351316	351316
604	352094	352094	352094	352094	352093	352093	352093	352093	352092	352092	352092	352092
605	352866	352866	352866	352866	352863	352863	352863	352863	352860	352860	352860	352860
606	353632	353632	353632	353632	353625	353625	353625	353625	353618	353618	353618	353618
607	354394	354394	354394	354394	354380	354380	354380	354380	354367	354367	354367	354367
608	355151	355151	355151	355151	355128	355128	355128	355128	355104	355104	355104	355104
609	355904	355904	355904	355904	355868	355868	355868	355868	355832	355832	355832	355832
610	356653	356653	356653	356653	356600	356600	356600	356600	356548	356548	356548	356548
611	357399	357399	357399	357399	357325	357326	357325	357326	357253	357253	357253	357253
612	358141	358141	358141	358141	358043	358043	358043	358044	357948	357948	357948	357948
613	358879	358879	358879	358880	358754	358754	358754	358754	358632	358632	358632	358632
614	359615	359615	359615	359615	359458	359458	359458	359458	359304	359304	359304	359304
615	360347	360347	360347	360347	360154	360154	360154	360154	359966	359966	359966	359966
616	361076	361076	361076	361077	360843	360844	360843	360844	360617	360617	360617	360618
617	361802	361803	361803	361803	361526	361526	361526	361526	361258	361258	361258	361258
618	362525	362526	362526	362526	362201	362201	362201	362202	361888	361888	361888	361888
619	363246	363246	363246	363246	362870	362870	362870	362870	362508	362508	362508	362508
620	363963	363963	363963	363963	363531	363532	363531	363532	363117	363118	363117	363118
621	364677	364678	364678	364678	364186	364187	364187	364187	363717	363717	363717	363717
622	365389	365389	365389	365390	364834	364835	364835	364836	364306	364307	364307	364307
623	366097	366098	366098	366098	365476	365477	365477	365477	364886	364887	364886	364887
624	366803	366804	366804	366804	366111	366112	366112	366113	365456	365457	365457	365457
625	367506	367507	367507	367508	366740	366741	366740	366741	366017	366018	366017	366018
626	368206	368207	368207	368208	367362	367363	367363	367364	366568	366569	366569	366570
627	368904	368905	368904	368906	367978	367979	367979	367980	367111	367111	367111	367112
628	369598	369599	369599	369600	368588	368589	368588	368590	367644	367644	367644	367645
629	370290	370291	370291	370292	369191	369192	369192	369193	368168	368169	368169	368170
630	370979	370980	370980	370982	369788	369790	369789	369791	368684	368685	368684	368685
631	371665	371667	371666	371668	370379	370381	370380	370382	369191	369192	369191	369192
632	372348	372351	372350	372352	370964	370966	370965	370967	369689	369690	369690	369691
633	373029	373031	373031	373033	371543	371545	371544	371547	370179	370181	370180	370182
634	373707	373710	373709	373712	372116	372118	372118	372120	370661	370663	370662	370664
635	374382	374385	374384	374387	372683	372686	372685	372688	371135	371137	371136	371138
636	375054	375058	375057	375060	373245	373248	373247	373250	371602	371603	371603	371605
637	375724	375728	375727	375731	373800	373803	373803	373806	372060	372062	372061	372063
638	376391	376395	376394	376398	374350	374354	374353	374356	372511	372513	372512	372515
639	377055	377060	377058	377063	374895	374898	374897	374901	372954	372956	372955	372958
640	377717	377722	377720	377725	375433	375437	375436	375440	373390	373392	373391	373394
641	378376	378381	378379	378385	375967	375971	375970	375974	373818	373821	373820	373823
642	379032	379038	379036	379042	376494	376499	376498	376503	374240	374243	374242	374245
643	379685	379692	379690	379696	377017	377022	377020	377026	374654	374658	374656	374660
644	380336	380343	380341	380348	377534	377539	377538	377543	375062	375065	375064	375068
645	380984	380992	380989	380997	378045	378051	378049	378056	375463	375466	375465	375469
646	381630	381638	381635	381644	378552	378558	378556	378563	375857	375861	375859	375864
647	382272	382281	382278	382287	379053	379060	379058	379065	376244	376249	376247	376252
648	382913	382922	382919	382929	379549	379557	379554	379561	376625	376630	376628	376633
649	383550	383560	383557	383567	380040	380048	380045	380053	377000	377005	377003	377009
650	384185	384196	384192	384203	380526	380534	380532	380540	377368	377374	377372	377378
651	384817	384829	384825	384837	381007	381016	381013	381022	377731	377736	377734	377741
652	385447	385459	385455	385468	381483	381492	381489	381499	378087	378093	378091	378097
653	386074	386087	386083	386096	381954	381964	381961	381971	378437	378444	378442	378448
654	386698	386713	386708	386722	382420	382431	382427	382438	378782	378789	378786	378793
655	387320	387335	387330	387345	382882	382893	382889	382900	379121	379128	379125	379133
656	387940	387956	387950	387966	383339	383350	383346	383358	379454	379462	379459	379467
657	388556	388573	388567	388584	383791	383803	383799	383811	379781	379790	379787	379795
658	389170	389188	389182	389200	384238	384251	384247	384259	380104	380112	380109	380118
659	389782	389801	389795	389813	384681	384694	384690	384703	380420	380429	380426	380435
660	390391	390411	390404	390424	385119	385133	385128	385143	380732	380741	380738	380748
661	390997	391018	391012	391032	385553	385567	385563	385577	381038	381048	381045	381055
662	391601	391623	391616	391638	385982	385997	385992	386008	381340	381350	381346	381357
663	392203	392226	392218	392241	386407	386423	386417	386434	381636	381646	381643	381653
664	392802	392826	392818	392842	386827	386844	386838	386855	381927	381938	381934	381945
665	393398	393424	393415	393441	387243	387261	387255	387273	382213	382225	382221	382233
666	393992	394019	394010	394037	387655	387673	387667	387686	382495	382507	382503	382515
667	394586	394614	394604	394632	388064	388083	388077	388096	382773	382785	382781	382794
668	395181	395210	395201	395230	388471	388492	388485	388505	383048	383061	383057	383070
669	395780	395811	395801	395831	388879	388900	388893	388914	383322	383335	383331	383344
670	396385	396417	396407	396439	389289	389310	389303	389325	383595	383609	383604	383618
671	396997	397031	397020	397053	389700	389723	389716	389738	383868	383883	383877	383892
672	397617	397653	397641	397676	390115	390139	390131	390155	384141	384156	384151	384166
673	398247	398284	398272	398308	390533	390558	390550	390575	384415	384431	384425	384441
674	398886	398925	398913	398951	390956	390982	390973	390999	384690	384707	384701	384717
675	399536	399577	399564	399604	391383	391410	391401	391428	384967	384984	384978	384995
676	400197	400240	400226	400268	391815	391843	391834	391862	385245	385262	385256	385274
677	400870	400915	400900	400945	392252	392282	392272	392302	385524	385543	385536	385555
678	401555	401602	401587	401633	392695	392726	392716	392747	385806	385825	385819	385838
679	402252	402301	402286	402334	393143	393175	393165	393197	386089	386110	386103	386123
680	402962	403014	402998	403049	393597	393631	393620	393654	386375	386396	386389	386410
681	403686	403740	403723	403776	394057	394092	394081	394116	386663	386684	386677	386699
682	404423	404480	404462	404518	394523	394560	394549	394585	386953	386975	386968	386990
683	405173	405233	405215	405273	394995	395034	395022	395060	387245	387268	387260	387284
684	405938	406001	405981	406043	395474	395514	395502	395541	387539	387563	387555	387580
685	406717	406783	406763	406828	395959	396001	395988	396029	387835	387861	387853	387878
686	407511	407581	407559	407627	396450	396494	396480	396523	388134	388161	388152	388178
687	408320	408393	408370	408442	396948	396994	396980	397024	388436	388463	388454	388481
688	409144	409221	409197	409272	397452	397500	397486	397532	388739	388768	388758	388787
689	409984	410064	410040	410118	397964	398013	397998	398047	389045	389075	389065	389095
690	410839	410923	410898	410980	398482	398534	398518	398569	389353	389384	389374	389405
691	411711	411799	411772	411859	399007	399061	399045	399098	389664	389696	389686	389718
692	412599	412691	412664	412754	399539	399595	399578	399634	389977	390010	390000	390033
693	413504	413600	413571	413666	400078	400137	400119	400177	390292	390327	390316	390351
694	414425	414527	414497	414596	400624	400686	400667	400728	390610	390646	390635	390671
695	415364	415471	415439	415543	401177	401242	401223	401286	390931	390968	390956	390993
696	416321	416432	416400	416508	401738	401805	401786	401851	391253	391292	391280	391319
697	417295	417412	417378	417491	402306	402376	402356	402424	391579	391619	391607	391646
698	418284	418407	418371	418490	402880	402953	402932	403003	391905	391947	391934	391976
699	419285	419413	419376	419500	403457	403533	403511	403585	392232	392276	392262	392305
700	420293	420427	420389	420519	404036	404115	404092	404169	392557	392603	392589	392633
701	421307	421447	421407	421543	404614	404696	404673	404753	392881	392928	392914	392960
702	422324	422470	422428	422570	405191	405277	405252	405335	393202	393251	393236	393284
703	423342	423495	423451	423599	405766	405855	405829	405915	393520	393571	393555	393605
704	424361	424519	424474	424629	406337	406429	406403	406492	393835	393887	393871	393922
705	425379	425544	425497	425657	406905	407000	406973	407066	394145	394199	394183	394235
706	426395	426566	426518	426685	407469	407567	407539	407635	394451	394507	394490	394544
707	427409	427587	427537	427710	408028	408130	408101	408200	394753	394810	394794	394849
708	428420	428605	428553	428733	408582	408687	408657	408760	395051	395110	395093	395150
709	429428	429620	429566	429752	409131	409240	409209	409315	395344	395404	395387	395446
710	430432	430631	430576	430769	409675	409788	409756	409865	395633	395695	395677	395737
711	431433	431639	431582	431781	410214	410330	410297	410410	395917	395980	395962	396024
712	432430	432643	432584	432790	410747	410867	410833	410949	396196	396261	396243	396306
713	433423	433643	433582	433795	411275	411398	411364	411483	396471	396538	396519	396584
714	434411	434639	434576	434796	411798	411924	411889	412012	396741	396810	396790	396857
715	435396	435630	435566	435793	412315	412445	412409	412535	397007	397078	397058	397126
716	436376	436618	436552	436786	412827	412961	412924	413053	397269	397341	397320	397390
717	437352	437601	437533	437775	413334	413471	413433	413566	397526	397599	397579	397650
718	438323	438580	438510	438759	413835	413976	413937	414073	397779	397854	397833	397906
719	439290	439555	439483	439739	414331	414475	414435	414575	398027	398104	398082	398157
720	440253	440526	440452	440715	414821	414969	414929	415072	398271	398350	398328	398404
721	441211	441492	441416	441687	415307	415458	415417	415563	398512	398592	398569	398647
722	442165	442454	442376	442655	415787	415942	415900	416050	398748	398830	398807	398886
723	443115	443411	443332	443618	416262	416421	416378	416531	398980	399063	399040	399121
724	444060	444365	444283	444577	416732	416895	416851	417008	399208	399293	399269	399352
725	445001	445314	445230	445532	417197	417364	417318	417479	399432	399519	399495	399579
726	445938	446259	446173	446483	417657	417827	417781	417945	399653	399741	399716	399802
727	446871	447200	447112	447430	418113	418286	418239	418407	399869	399959	399934	400022
728	447799	448137	448047	448372	418563	418740	418692	418864	400082	400174	400149	400237
729	448723	449069	448977	449311	419008	419190	419141	419316	400292	400385	400359	400450
730	449643	449998	449904	450246	419449	419634	419584	419763	400498	400592	400566	400658
731	450559	450922	450826	451176	419885	420074	420023	420205	400700	400796	400770	400863
732	451471	451842	451744	452103	420317	420509	420458	420643	400899	400997	400970	401065
733	452378	452758	452659	453025	420744	420940	420887	421077	401094	401194	401167	401263
734	453281	453670	453569	453944	421166	421366	421313	421505	401286	401388	401360	401458
735	454181	454579	454475	454858	421584	421787	421733	421930	401475	401578	401550	401649
736	455076	455483	455377	455769	421997	422205	422150	422350	401661	401765	401737	401838
737	455967	456383	456275	456675	422406	422617	422562	422765	401844	401949	401921	402023
738	456854	457279	457169	457578	422811	423026	422969	423176	402023	402130	402101	402205
739	457737	458171	458059	458477	423211	423430	423372	423583	402200	402308	402279	402384
740	458617	459060	458945	459372	423607	423830	423771	423986	402373	402483	402454	402560
741	459492	459944	459828	460264	423999	424226	424166	424384	402544	402656	402625	402734
742	460363	460825	460706	461151	424387	424617	424557	424779	402711	402825	402794	402904
743	461230	461702	461581	462035	424770	425005	424944	425169	402876	402991	402960	403071
744	462094	462575	462452	462915	425150	425388	425326	425555	403038	403154	403123	403236
745	462953	463444	463319	463791	425525	425767	425705	425937	403197	403315	403284	403397
746	463809	464309	464182	464663	425897	426143	426079	426315	403354	403473	403441	403557
747	464661	465171	465041	465532	426264	426514	426450	426690	403508	403629	403596	403713
748	465508	466029	465897	466397	426628	426882	426816	427060	403659	403781	403749	403867
749	466353	466883	466749	467258	426988	427245	427179	427427	403808	403931	403899	404018
750	467193	467733	467597	468116	427344	427605	427538	427789	403954	404079	404046	404167
751	468029	468580	468441	468970	427696	427961	427893	428148	404098	404224	404191	404313
752	468862	469422	469282	469820	428045	428314	428245	428504	404239	404367	404333	404457
753	469691	470262	470119	470667	428389	428663	428593	428855	404378	404507	404473	404598
754	470517	471097	470952	471510	428731	429008	428937	429203	404515	404645	404611	404737
755	471338	471929	471782	472350	429068	429349	429278	429547	404649	404781	404746	404874
756	472156	472757	472608	473186	429402	429687	429615	429888	404781	404914	404879	405008
757	472970	473582	473431	474018	429733	430021	429948	430225	404911	405046	405010	405140
758	473781	474403	474250	474847	430059	430352	430278	430559	405038	405175	405139	405270
759	474588	475221	475065	475673	430383	430680	430605	430889	405164	405301	405265	405398
760	475394	476038	475879	476497	430704	431005	430929	431217	405287	405427	405390	405524
761	476202	476857	476696	477324	431024	431329	431252	431544	405410	405550	405514	405649
762	477015	477681	477518	478157	431344	431653	431575	431871	405532	405674	405637	405773
763	477836	478513	478348	478998	431665	431978	431900	432200	405653	405796	405759	405897
764	478666	479355	479188	479848	431988	432305	432226	432530	405774	405919	405882	406021
765	479507	480208	480038	480710	432313	432634	432554	432862	405896	406042	406004	406145
766	480359	481073	480901	481584	432641	432967	432886	433198	406018	406165	406127	406269
767	481225	481952	481777	482473	432972	433302	433220	433537	406140	406289	406251	406394
768	482105	482845	482667	483376	433307	433641	433559	433879	406263	406413	406375	406519
769	483000	483753	483573	484294	433645	433984	433901	434226	406386	406538	406499	406645
770	483911	484677	484494	485229	433988	434332	434247	434576	406510	406664	406625	406772
771	484837	485618	485432	486180	434334	434683	434597	434931	406635	406790	406751	406900
772	485780	486575	486387	487149	434684	435039	434952	435291	406761	406918	406878	407029
773	486740	487551	487359	488136	435040	435399	435311	435655	406888	407046	407006	407158
774	487717	488544	488349	489141	435399	435764	435675	436024	407015	407175	407135	407289
775	488712	489555	489357	490164	435763	436133	436043	436397	407144	407306	407265	407420
776	489726	490586	490385	491207	436132	436508	436417	436776	407273	407437	407396	407553
777	490758	491635	491431	492270	436506	436887	436795	437160	407403	407569	407527	407686
778	491809	492704	492496	493353	436884	437272	437178	437549	407535	407702	407660	407821
779	492880	493793	493582	494455	437268	437661	437566	437943	407667	407836	407794	407957
780	493966	494899	494684	495575	437655	438054	437959	438341	407800	407971	407928	408093
781	495065	496017	495799	496708	438044	438450	438353	438741	407932	408106	408063	408229
782	496173	497144	496922	497850	438434	438846	438748	439142	408065	408240	408197	408365
783	497285	498277	498051	498998	438824	439243	439144	439544	408196	408374	408330	408500
784	498402	499413	499184	500150	439213	439638	439538	439944	408327	408506	408462	408634
785	499519	500551	500318	501304	439600	440032	439931	440343	408456	408638	408593	408766
786	500637	501690	501453	502458	439986	440424	440321	440740	408584	408767	408722	408898
787	501754	502827	502586	503612	440368	440813	440709	441134	408710	408895	408850	409027
788	502868	503963	503718	504763	440748	441200	441094	441525	408835	409022	408976	409155
789	503980	505096	504848	505913	441125	441583	441476	441913	408957	409147	409100	409281
790	505089	506226	505974	507059	441498	441963	441855	442298	409078	409269	409223	409406
791	506194	507352	507097	508202	441868	442339	442231	442680	409197	409390	409344	409528
792	507296	508475	508215	509341	442235	442712	442602	443058	409315	409510	409462	409649
793	508392	509594	509330	510476	442598	443082	442971	443432	409430	409627	409579	409767
794	509485	510708	510440	511607	442957	443448	443335	443803	409543	409742	409694	409884
795	510573	511817	511546	512733	443312	443810	443696	444170	409655	409856	409808	409999
796	511656	512922	512647	513855	443664	444168	444054	444534	409765	409967	409919	410112
797	512734	514022	513744	514972	444012	444523	444407	444893	409873	410077	410028	410223
798	513808	515118	514835	516084	444357	444874	444757	445249	409979	410185	410136	410333
799	514876	516208	515922	517192	444698	445221	445103	445602	410083	410291	410242	410440
800	515940	517294	517004	518295	445035	445565	445446	445950	410186	410396	410346	410546
801	516998	518375	518081	519393	445369	445905	445785	446295	410287	410498	410448	410650
802	518052	519451	519153	520486	445699	446242	446120	446637	410386	410599	410549	410752
803	519101	520522	520221	521575	446026	446575	446452	446975	410483	410698	410648	410853
804	520145	521588	521283	522658	446349	446904	446780	447309	410579	410796	410745	410951
805	521183	522650	522341	523737	446668	447230	447105	447640	410673	410892	410841	411049
806	522217	523706	523394	524812	446984	447553	447427	447967	410766	410986	410935	411144
807	523246	524758	524442	525881	447297	447872	447745	448291	410857	411079	411027	411238
808	524271	525805	525485	526946	447606	448187	448059	448612	410946	411170	411118	411330
809	525290	526847	526523	528006	447912	448499	448370	448929	411034	411259	411207	411421
810	526304	527885	527557	529061	448215	448808	448678	449243	411121	411347	411295	411511
811	527314	528918	528586	530112	448514	449114	448983	449553	411205	411434	411381	411598
812	528319	529946	529611	531158	448810	449416	449284	449860	411289	411519	411466	411685
813	529319	530969	530630	532199	449103	449715	449582	450164	411371	411602	411549	411769
814	530315	531988	531645	533236	449393	450012	449877	450465	411452	411685	411631	411853
815	531306	533002	532656	534269	449680	450304	450169	450763	411531	411765	411711	411935
816	532292	534011	533661	535297	449963	450594	450458	451057	411609	411845	411791	412015
817	533273	535016	534663	536320	450244	450881	450744	451349	411685	411923	411868	412095
818	534250	536017	535659	537339	450521	451164	451026	451637	411761	412000	411945	412172
819	535222	537013	536652	538353	450796	451445	451306	451922	411834	412075	412020	412249
820	536190	538004	537639	539363	451067	451723	451582	452205	411907	412149	412094	412324
821	537153	538991	538623	540369	451336	451997	451856	452484	411979	412222	412167	412398
822	538112	539973	539601	541370	451601	452269	452127	452761	412049	412294	412238	412471
823	539066	540951	540576	542367	451864	452538	452395	453034	412118	412364	412308	412543
824	540016	541925	541546	543359	452124	452804	452660	453305	412186	412434	412377	412613
825	540961	542894	542511	544347	452382	453067	452922	453573	412253	412502	412445	412682
826	541902	543859	543473	545331	452636	453328	453182	453838	412318	412569	412512	412750
827	542838	544820	544430	546311	452888	453585	453438	454100	412383	412634	412578	412817
828	543770	545776	545382	547286	453137	453840	453692	454360	412446	412699	412642	412883
829	544698	546728	546331	548257	453383	454093	453944	454617	412508	412763	412706	412948
830	545621	547675	547275	549224	453627	454342	454193	454871	412569	412825	412768	413011
831	546540	548619	548214	550187	453868	454589	454439	455123	412629	412887	412829	413074
832	547455	549558	549150	551146	454106	454833	454682	455371	412689	412947	412890	413135
833	548365	550493	550081	552100	454342	455075	454923	455618	412747	413007	412949	413196
834	549271	551423	551008	553050	454576	455314	455161	455862	412804	413065	413007	413255
835	550173	552350	551931	553996	454807	455551	455397	456103	412860	413123	413064	413314
836	551071	553272	552850	554938	455035	455785	455631	456341	412915	413179	413120	413371
837	551964	554190	553765	555876	455261	456017	455861	456578	412970	413235	413176	413428
838	552853	555104	554676	556810	455484	456246	456090	456811	413023	413289	413230	413483
839	553738	556014	555582	557740	455706	456473	456316	457043	413075	413343	413284	413538
840	554619	556920	556484	558666	455924	456698	456539	457272	413127	413396	413336	413592
841	555496	557822	557383	559588	456141	456920	456761	457498	413178	413447	413388	413644
842	556369	558720	558277	560506	456355	457139	456980	457722	413227	413498	413439	413696
843	557238	559614	559168	561419	456567	457357	457196	457944	413276	413549	413489	413747
844	558102	560503	560054	562329	456776	457572	457411	458164	413324	413598	413538	413798
845	558963	561389	560936	563235	456984	457785	457623	458381	413372	413646	413586	413847
846	559819	562271	561815	564137	457189	457995	457832	458596	413418	413694	413634	413895
847	560672	563149	562689	565036	457391	458204	458040	458809	413464	413741	413680	413943
848	561520	564023	563560	565930	457592	458410	458245	459019	413509	413787	413726	413990
849	562365	564892	564426	566820	457791	458614	458449	459228	413553	413832	413771	414036
850	563205	565758	565289	567707	457987	458816	458650	459434	413596	413877	413816	414082
851	564042	566621	566148	568590	458181	459015	458849	459638	413639	413920	413859	414126
852	564875	567479	567003	569469	458374	459213	459046	459840	413681	413963	413902	414170
853	565703	568333	567854	570344	458564	459409	459240	460040	413722	414006	413944	414213
854	566528	569184	568701	571215	458752	459602	459433	460237	413763	414047	413986	414256
855	567349	570031	569544	572083	458938	459793	459624	460433	413803	414088	414027	414297
856	568167	570874	570384	572947	459122	459983	459813	460627	413842	414128	414067	414338
857	568980	571713	571220	573807	459304	460170	459999	460818	413880	414168	414106	414379
858	569789	572548	572052	574663	459484	460356	460184	461008	413918	414207	414145	414418
859	570595	573380	572881	575516	459663	460539	460367	461196	413956	414245	414183	414457
860	571397	574208	573705	576365	459839	460721	460548	461381	413992	414282	414220	414496
861	572195	575032	574526	577210	460013	460900	460727	461565	414028	414319	414257	414533
862	572990	575852	575344	578052	460186	461078	460904	461747	414063	414356	414293	414570
863	573780	576669	576157	578890	460357	461254	461079	461927	414098	414391	414329	414607
864	574567	577482	576967	579724	460525	461428	461252	462105	414132	414426	414364	414643
865	575351	578291	577773	580555	460692	461600	461424	462281	414166	414461	414398	414678
866	576130	579097	578576	581382	460858	461770	461593	462456	414199	414495	414432	414713
867	576906	579899	579375	582206	461021	461939	461761	462628	414231	414528	414465	414747
868	577678	580698	580171	583026	461183	462105	461927	462799	414263	414561	414498	414780
869	578447	581493	580963	583842	461343	462270	462092	462968	414294	414593	414530	414813
870	579212	582284	581751	584655	461501	462434	462254	463135	414325	414625	414561	414845
871	579973	583072	582536	585465	461658	462595	462415	463301	414356	414656	414592	414877
872	580731	583856	583317	586271	461812	462755	462574	463465	414385	414687	414623	414909
873	581485	584637	584095	587073	461966	462913	462732	463627	414415	414717	414653	414939
874	582236	585414	584869	587872	462117	463070	462888	463787	414443	414746	414682	414970
875	582983	586188	585640	588668	462267	463224	463042	463946	414472	414775	414711	414999
876	583727	586958	586407	589460	462415	463378	463195	464103	414499	414804	414740	415029
877	584467	587725	587171	590249	462562	463529	463346	464259	414527	414832	414768	415057
878	585204	588488	587931	591034	462707	463679	463495	464413	414554	414860	414796	415086
879	585937	589248	588688	591816	462851	463827	463643	464565	414580	414887	414823	415114
880	586667	590004	589442	592594	462993	463974	463789	464715	414606	414914	414849	415141
881	587393	590757	590192	593369	463134	464120	463934	464865	414631	414940	414876	415168
882	588116	591507	590939	594141	463272	464263	464077	465012	414657	414966	414901	415194
883	588835	592253	591682	594910	463410	464405	464219	465158	414681	414991	414927	415220
884	589551	592996	592422	595675	463546	464546	464359	465303	414705	415016	414951	415246
885	590264	593735	593159	596436	463681	464685	464497	465446	414729	415041	414976	415271
886	590973	594471	593892	597195	463814	464823	464635	465587	414753	415065	415000	415296
887	591679	595204	594622	597950	463945	464959	464770	465727	414776	415089	415024	415320
888	592382	595933	595349	598702	464076	465094	464905	465866	414798	415112	415047	415344
889	593081	596660	596072	599451	464205	465228	465038	466003	414820	415135	415070	415368
890	593777	597382	596792	600196	464332	465360	465169	466139	414842	415158	415092	415391
891	594469	598102	597509	600938	464458	465490	465299	466273	414864	415180	415114	415413
892	595159	598818	598223	601677	464583	465619	465428	466406	414885	415202	415136	415436
893	595845	599532	598934	602413	464706	465747	465555	466537	414906	415223	415157	415458
894	596527	600241	599641	603146	464828	465874	465681	466668	414926	415244	415178	415479
895	597207	600948	600345	603875	464949	465999	465806	466796	414946	415265	415199	415501
896	597883	601652	601046	604601	465069	466123	465930	466924	414966	415285	415219	415522
897	598556	602352	601744	605324	465187	466245	466052	467050	414985	415305	415239	415542
898	599226	603049	602438	606044	465304	466367	466172	467175	415004	415325	415259	415562
899	599893	603743	603130	606761	465419	466487	466292	467298	415023	415344	415278	415582
900	600557	604434	603818	607475	465534	466605	466410	467421	415041	415363	415297	415602
901	601217	605122	604503	608186	465647	466723	466527	467541	415059	415382	415316	415621
902	601874	605806	605185	608893	465759	466839	466643	467661	415077	415400	415334	415640
903	602529	606488	605864	609598	465870	466954	466757	467780	415095	415418	415352	415658
904	603180	607166	606540	610299	465979	467068	466871	467897	415112	415436	415370	415677
905	603828	607841	607213	610997	466088	467180	466983	468013	415129	415454	415387	415695
906	604473	608514	607883	611693	466195	467292	467094	468128	415145	415471	415404	415712
907	605114	609183	608550	612385	466301	467402	467204	468241	415162	415488	415421	415730
908	605753	609849	609213	613074	466406	467511	467312	468354	415178	415504	415438	415747
909	606389	610512	609874	613761	466509	467619	467420	468465	415194	415521	415454	415763
910	607021	611172	610532	614444	466612	467725	467526	468575	415209	415537	415470	415780
911	607651	611829	611187	615124	466714	467831	467631	468684	415224	415552	415486	415796
912	608278	612483	611839	615802	466814	467935	467735	468792	415239	415568	415501	415812
913	608902	613134	612487	616476	466913	468039	467838	468899	415254	415583	415516	415828
914	609522	613783	613133	617148	467012	468141	467940	469004	415268	415598	415531	415843
915	610140	614428	613776	617817	467109	468242	468041	469109	415283	415613	415546	415859
916	610755	615070	614416	618482	467205	468342	468141	469212	415297	415627	415560	415873
917	611367	615710	615054	619145	467300	468441	468240	469314	415310	415642	415575	415888
918	611976	616346	615688	619805	467394	468539	468337	469415	415324	415656	415589	415902
919	612582	616980	616319	620462	467487	468636	468434	469516	415337	415669	415602	415917
920	613185	617610	616948	621116	467580	468732	468529	469615	415350	415683	415616	415931
921	613785	618238	617573	621768	467671	468827	468624	469713	415363	415696	415629	415944
922	614383	618863	618196	622416	467761	468921	468718	469810	415376	415709	415642	415958
923	614977	619485	618816	623062	467850	469014	468810	469906	415388	415722	415655	415971
924	615569	620105	619434	623705	467938	469106	468902	470001	415400	415735	415668	415984
925	616158	620721	620048	624345	468025	469197	468992	470095	415412	415747	415680	415997
926	616744	621335	620660	624983	468112	469287	469082	470188	415424	415759	415692	416009
927	617327	621946	621269	625617	468197	469376	469171	470281	415436	415772	415704	416022
928	617908	622554	621875	626249	468281	469464	469259	470372	415447	415783	415716	416034
929	618486	623159	622478	626878	468365	469551	469345	470462	415458	415795	415727	416046
930	619061	623762	623079	627505	468448	469637	469431	470551	415469	415806	415739	416058
931	619633	624362	623677	628128	468529	469723	469516	470640	415480	415818	415750	416069
932	620202	624959	624272	628749	468610	469807	469601	470727	415491	415829	415761	416081
933	620769	625553	624864	629368	468690	469891	469684	470814	415501	415840	415772	416092
934	621333	626145	625454	629983	468769	469973	469766	470899	415511	415850	415782	416103
935	621894	626734	626041	630596	468847	470055	469848	470984	415521	415861	415793	416114
936	622453	627320	626626	631206	468925	470136	469928	471068	415531	415871	415803	416125
937	623009	627904	627207	631814	469001	470216	470008	471151	415541	415881	415813	416135
938	623562	628484	627787	632419	469077	470295	470087	471233	415551	415891	415823	416145
939	624113	629063	628363	633021	469152	470374	470165	471314	415560	415901	415833	416155
940	624661	629638	628937	633620	469226	470451	470242	471395	415569	415911	415843	416165
941	625206	630212	629508	634217	469299	470528	470319	471474	415578	415920	415852	416175
942	625749	630782	630077	634812	469372	470604	470394	471553	415587	415929	415861	416185
943	626289	631350	630643	635404	469444	470679	470469	471631	415596	415939	415871	416194
944	626827	631915	631207	635993	469515	470753	470543	471708	415605	415947	415879	416203
945	627362	632478	631768	636580	469585	470827	470617	471785	415613	415956	415888	416213
946	627894	633038	632326	637164	469654	470899	470689	471860	415621	415965	415897	416222
947	628424	633595	632882	637746	469723	470971	470761	471935	415630	415974	415905	416230
948	628952	634150	633435	638325	469791	471043	470832	472009	415638	415982	415914	416239
949	629476	634702	633986	638901	469858	471113	470902	472082	415646	415990	415922	416248
950	629999	635252	634534	639475	469925	471183	470971	472154	415653	415998	415930	416256
951	630519	635800	635080	640047	469990	471252	471040	472226	415661	416006	415938	416264
952	631036	636345	635624	640616	470055	471320	471108	472297	415669	416014	415946	416273
953	631551	636887	636165	641183	470120	471387	471175	472367	415676	416022	415954	416281
954	632063	637427	636703	641747	470183	471454	471242	472437	415683	416029	415961	416288
955	632573	637965	637239	642308	470246	471520	471308	472505	415690	416037	415969	416296
956	633080	638500	637772	642868	470309	471586	471373	472573	415697	416044	415976	416304
957	633585	639032	638304	643424	470370	471650	471437	472641	415705	416051	415983	416311
958	634088	639562	638832	643979	470431	471714	471501	472707	415711	416058	415990	416319
959	634588	640090	639359	644531	470491	471777	471564	472773	415718	416066	415997	416326
960	635086	640615	639882	645080	470551	471840	471627	472838	415724	416072	416004	416333
961	635581	641138	640404	645627	470610	471902	471689	472903	415731	416079	416011	416340
962	636074	641658	640923	646172	470668	471963	471750	472967	415737	416086	416017	416347
963	636564	642177	641440	646715	470726	472024	471810	473030	415743	416092	416024	416354
964	637053	642692	641954	647255	470783	472084	471870	473093	415749	416099	416030	416360
965	637538	643206	642466	647792	470840	472143	471929	473155	415755	416105	416036	416367
966	638022	643717	642976	648328	470895	472202	471988	473216	415761	416111	416042	416373
967	638503	644225	643483	648861	470951	472260	472046	473276	415767	416117	416048	416380
