# Supplementary material for: Assessing the dynamic impacts of non-pharmaceutical and pharmaceutical intervention measures on the containment results against COVID-19 in Ethiopia
Source: PLoS One. 2022 Jul 26;17(7):e0271231. doi: 10.1371/journal.pone.0271231 (PMC9321453; doi:10.1371/journal.pone.0271231)
Supplement: S1 Data — (ZIP) [file pone.0271231.s002.zip › 004 Prediction scenarios 65_100.xlsx]

## Sheet: Infections 65_100
Time (Time)	Scenario 65	Scenario 66	Scenario 67	Scenario 68	Scenario 69	Scenario 70	Scenario 71	Scenario 72	Scenario 73	Scenario 74	Scenario 75	Scenario 76	Scenario 77	Scenario 78	Scenario 79	Scenario 80	Scenario 81	Scenario 82	Scenario 83	Scenario 84	Scenario 85	Scenario 86	Scenario 87	Scenario 88	Scenario 89	Scenario 90	Scenario 91	Scenario 92	Scenario 93	Scenario 94	Scenario 95	Scenario 96	Scenario 97	Scenario 98	Scenario 99	Scenario 100
0	120	120	120	120	120	120	120	120	120	120	120	120	120	120	120	120	120	120	120	120	120	120	120	120	120	120	120	120	120	120	120	120	120	120	120	120
1	121.018	121.018	121.018	121.018	121.018	121.018	121.018	121.018	121.018	121.018	121.018	121.018	121.018	121.018	121.018	121.018	121.018	121.018	121.018	121.018	121.018	121.018	121.018	121.018	121.018	121.018	121.018	121.018	121.018	121.018	121.018	121.018	121.018	121.018	121.018	121.018
2	121.13	121.13	121.13	121.13	121.13	121.13	121.13	121.13	121.13	121.13	121.13	121.13	121.13	121.13	121.13	121.13	121.13	121.13	121.13	121.13	121.13	121.13	121.13	121.13	121.13	121.13	121.13	121.13	121.13	121.13	121.13	121.13	121.13	121.13	121.13	121.13
3	121.242	121.242	121.242	121.242	121.242	121.242	121.242	121.242	121.242	121.242	121.242	121.242	121.242	121.242	121.242	121.242	121.242	121.242	121.242	121.242	121.242	121.242	121.242	121.242	121.242	121.242	121.242	121.242	121.242	121.242	121.242	121.242	121.242	121.242	121.242	121.242
4	121.369	121.369	121.369	121.369	121.369	121.369	121.369	121.369	121.369	121.369	121.369	121.369	121.369	121.369	121.369	121.369	121.369	121.369	121.369	121.369	121.369	121.369	121.369	121.369	121.369	121.369	121.369	121.369	121.369	121.369	121.369	121.369	121.369	121.369	121.369	121.369
5	121.512	121.512	121.512	121.512	121.512	121.512	121.512	121.512	121.512	121.512	121.512	121.512	121.512	121.512	121.512	121.512	121.512	121.512	121.512	121.512	121.512	121.512	121.512	121.512	121.512	121.512	121.512	121.512	121.512	121.512	121.512	121.512	121.512	121.512	121.512	121.512
6	121.672	121.672	121.672	121.672	121.672	121.672	121.672	121.672	121.672	121.672	121.672	121.672	121.672	121.672	121.672	121.672	121.672	121.672	121.672	121.672	121.672	121.672	121.672	121.672	121.672	121.672	121.672	121.672	121.672	121.672	121.672	121.672	121.672	121.672	121.672	121.672
7	121.848	121.848	121.848	121.848	121.848	121.848	121.848	121.848	121.848	121.848	121.848	121.848	121.848	121.848	121.848	121.848	121.848	121.848	121.848	121.848	121.848	121.848	121.848	121.848	121.848	121.848	121.848	121.848	121.848	121.848	121.848	121.848	121.848	121.848	121.848	121.848
8	122.043	122.043	122.043	122.043	122.043	122.043	122.043	122.043	122.043	122.043	122.043	122.043	122.043	122.043	122.043	122.043	122.043	122.043	122.043	122.043	122.043	122.043	122.043	122.043	122.043	122.043	122.043	122.043	122.043	122.043	122.043	122.043	122.043	122.043	122.043	122.043
9	122.256	122.256	122.256	122.256	122.256	122.256	122.256	122.256	122.256	122.256	122.256	122.256	122.256	122.256	122.256	122.256	122.256	122.256	122.256	122.256	122.256	122.256	122.256	122.256	122.256	122.256	122.256	122.256	122.256	122.256	122.256	122.256	122.256	122.256	122.256	122.256
10	122.488	122.488	122.488	122.488	122.488	122.488	122.488	122.488	122.488	122.488	122.488	122.488	122.488	122.488	122.488	122.488	122.488	122.488	122.488	122.488	122.488	122.488	122.488	122.488	122.488	122.488	122.488	122.488	122.488	122.488	122.488	122.488	122.488	122.488	122.488	122.488
11	122.742	122.742	122.742	122.742	122.742	122.742	122.742	122.742	122.742	122.742	122.742	122.742	122.742	122.742	122.742	122.742	122.742	122.742	122.742	122.742	122.742	122.742	122.742	122.742	122.742	122.742	122.742	122.742	122.742	122.742	122.742	122.742	122.742	122.742	122.742	122.742
12	123.019	123.019	123.019	123.019	123.019	123.019	123.019	123.019	123.019	123.019	123.019	123.019	123.019	123.019	123.019	123.019	123.019	123.019	123.019	123.019	123.019	123.019	123.019	123.019	123.019	123.019	123.019	123.019	123.019	123.019	123.019	123.019	123.019	123.019	123.019	123.019
13	123.32	123.32	123.32	123.32	123.32	123.32	123.32	123.32	123.32	123.32	123.32	123.32	123.32	123.32	123.32	123.32	123.32	123.32	123.32	123.32	123.32	123.32	123.32	123.32	123.32	123.32	123.32	123.32	123.32	123.32	123.32	123.32	123.32	123.32	123.32	123.32
14	123.647	123.647	123.647	123.647	123.647	123.647	123.647	123.647	123.647	123.647	123.647	123.647	123.647	123.647	123.647	123.647	123.647	123.647	123.647	123.647	123.647	123.647	123.647	123.647	123.647	123.647	123.647	123.647	123.647	123.647	123.647	123.647	123.647	123.647	123.647	123.647
15	124.004	124.004	124.004	124.004	124.004	124.004	124.004	124.004	124.004	124.004	124.004	124.004	124.004	124.004	124.004	124.004	124.004	124.004	124.004	124.004	124.004	124.004	124.004	124.004	124.004	124.004	124.004	124.004	124.004	124.004	124.004	124.004	124.004	124.004	124.004	124.004
16	124.39	124.39	124.39	124.39	124.39	124.39	124.39	124.39	124.39	124.39	124.39	124.39	124.39	124.39	124.39	124.39	124.39	124.39	124.39	124.39	124.39	124.39	124.39	124.39	124.39	124.39	124.39	124.39	124.39	124.39	124.39	124.39	124.39	124.39	124.39	124.39
17	124.811	124.811	124.811	124.811	124.811	124.811	124.811	124.811	124.811	124.811	124.811	124.811	124.811	124.811	124.811	124.811	124.811	124.811	124.811	124.811	124.811	124.811	124.811	124.811	124.811	124.811	124.811	124.811	124.811	124.811	124.811	124.811	124.811	124.811	124.811	124.811
18	125.267	125.267	125.267	125.267	125.267	125.267	125.267	125.267	125.267	125.267	125.267	125.267	125.267	125.267	125.267	125.267	125.267	125.267	125.267	125.267	125.267	125.267	125.267	125.267	125.267	125.267	125.267	125.267	125.267	125.267	125.267	125.267	125.267	125.267	125.267	125.267
19	125.763	125.763	125.763	125.763	125.763	125.763	125.763	125.763	125.763	125.763	125.763	125.763	125.763	125.763	125.763	125.763	125.763	125.763	125.763	125.763	125.763	125.763	125.763	125.763	125.763	125.763	125.763	125.763	125.763	125.763	125.763	125.763	125.763	125.763	125.763	125.763
20	126.302	126.302	126.302	126.302	126.302	126.302	126.302	126.302	126.302	126.302	126.302	126.302	126.302	126.302	126.302	126.302	126.302	126.302	126.302	126.302	126.302	126.302	126.302	126.302	126.302	126.302	126.302	126.302	126.302	126.302	126.302	126.302	126.302	126.302	126.302	126.302
21	126.886	126.886	126.886	126.886	126.886	126.886	126.886	126.886	126.886	126.886	126.886	126.886	126.886	126.886	126.886	126.886	126.886	126.886	126.886	126.886	126.886	126.886	126.886	126.886	126.886	126.886	126.886	126.886	126.886	126.886	126.886	126.886	126.886	126.886	126.886	126.886
22	127.521	127.521	127.521	127.521	127.521	127.521	127.521	127.521	127.521	127.521	127.521	127.521	127.521	127.521	127.521	127.521	127.521	127.521	127.521	127.521	127.521	127.521	127.521	127.521	127.521	127.521	127.521	127.521	127.521	127.521	127.521	127.521	127.521	127.521	127.521	127.521
23	128.211	128.211	128.211	128.211	128.211	128.211	128.211	128.211	128.211	128.211	128.211	128.211	128.211	128.211	128.211	128.211	128.211	128.211	128.211	128.211	128.211	128.211	128.211	128.211	128.211	128.211	128.211	128.211	128.211	128.211	128.211	128.211	128.211	128.211	128.211	128.211
24	128.959	128.959	128.959	128.959	128.959	128.959	128.959	128.959	128.959	128.959	128.959	128.959	128.959	128.959	128.959	128.959	128.959	128.959	128.959	128.959	128.959	128.959	128.959	128.959	128.959	128.959	128.959	128.959	128.959	128.959	128.959	128.959	128.959	128.959	128.959	128.959
25	129.772	129.772	129.772	129.772	129.772	129.772	129.772	129.772	129.772	129.772	129.772	129.772	129.772	129.772	129.772	129.772	129.772	129.772	129.772	129.772	129.772	129.772	129.772	129.772	129.772	129.772	129.772	129.772	129.772	129.772	129.772	129.772	129.772	129.772	129.772	129.772
26	130.654	130.654	130.654	130.654	130.654	130.654	130.654	130.654	130.654	130.654	130.654	130.654	130.654	130.654	130.654	130.654	130.654	130.654	130.654	130.654	130.654	130.654	130.654	130.654	130.654	130.654	130.654	130.654	130.654	130.654	130.654	130.654	130.654	130.654	130.654	130.654
27	131.612	131.612	131.612	131.612	131.612	131.612	131.612	131.612	131.612	131.612	131.612	131.612	131.612	131.612	131.612	131.612	131.612	131.612	131.612	131.612	131.612	131.612	131.612	131.612	131.612	131.612	131.612	131.612	131.612	131.612	131.612	131.612	131.612	131.612	131.612	131.612
28	132.652	132.652	132.652	132.652	132.652	132.652	132.652	132.652	132.652	132.652	132.652	132.652	132.652	132.652	132.652	132.652	132.652	132.652	132.652	132.652	132.652	132.652	132.652	132.652	132.652	132.652	132.652	132.652	132.652	132.652	132.652	132.652	132.652	132.652	132.652	132.652
29	133.782	133.782	133.782	133.782	133.782	133.782	133.782	133.782	133.782	133.782	133.782	133.782	133.782	133.782	133.782	133.782	133.782	133.782	133.782	133.782	133.782	133.782	133.782	133.782	133.782	133.782	133.782	133.782	133.782	133.782	133.782	133.782	133.782	133.782	133.782	133.782
30	135.008	135.008	135.008	135.008	135.008	135.008	135.008	135.008	135.008	135.008	135.008	135.008	135.008	135.008	135.008	135.008	135.008	135.008	135.008	135.008	135.008	135.008	135.008	135.008	135.008	135.008	135.008	135.008	135.008	135.008	135.008	135.008	135.008	135.008	135.008	135.008
31	136.339	136.339	136.339	136.339	136.339	136.339	136.339	136.339	136.339	136.339	136.339	136.339	136.339	136.339	136.339	136.339	136.339	136.339	136.339	136.339	136.339	136.339	136.339	136.339	136.339	136.339	136.339	136.339	136.339	136.339	136.339	136.339	136.339	136.339	136.339	136.339
32	137.784	137.784	137.784	137.784	137.784	137.784	137.784	137.784	137.784	137.784	137.784	137.784	137.784	137.784	137.784	137.784	137.784	137.784	137.784	137.784	137.784	137.784	137.784	137.784	137.784	137.784	137.784	137.784	137.784	137.784	137.784	137.784	137.784	137.784	137.784	137.784
33	139.352	139.352	139.352	139.352	139.352	139.352	139.352	139.352	139.352	139.352	139.352	139.352	139.352	139.352	139.352	139.352	139.352	139.352	139.352	139.352	139.352	139.352	139.352	139.352	139.352	139.352	139.352	139.352	139.352	139.352	139.352	139.352	139.352	139.352	139.352	139.352
34	141.056	141.056	141.056	141.056	141.056	141.056	141.056	141.056	141.056	141.056	141.056	141.056	141.056	141.056	141.056	141.056	141.056	141.056	141.056	141.056	141.056	141.056	141.056	141.056	141.056	141.056	141.056	141.056	141.056	141.056	141.056	141.056	141.056	141.056	141.056	141.056
35	142.905	142.905	142.905	142.905	142.905	142.905	142.905	142.905	142.905	142.905	142.905	142.905	142.905	142.905	142.905	142.905	142.905	142.905	142.905	142.905	142.905	142.905	142.905	142.905	142.905	142.905	142.905	142.905	142.905	142.905	142.905	142.905	142.905	142.905	142.905	142.905
36	144.912	144.912	144.912	144.912	144.912	144.912	144.912	144.912	144.912	144.912	144.912	144.912	144.912	144.912	144.912	144.912	144.912	144.912	144.912	144.912	144.912	144.912	144.912	144.912	144.912	144.912	144.912	144.912	144.912	144.912	144.912	144.912	144.912	144.912	144.912	144.912
37	147.092	147.092	147.092	147.092	147.092	147.092	147.092	147.092	147.092	147.092	147.092	147.092	147.092	147.092	147.092	147.092	147.092	147.092	147.092	147.092	147.092	147.092	147.092	147.092	147.092	147.092	147.092	147.092	147.092	147.092	147.092	147.092	147.092	147.092	147.092	147.092
38	149.458	149.458	149.458	149.458	149.458	149.458	149.458	149.458	149.458	149.458	149.458	149.458	149.458	149.458	149.458	149.458	149.458	149.458	149.458	149.458	149.458	149.458	149.458	149.458	149.458	149.458	149.458	149.458	149.458	149.458	149.458	149.458	149.458	149.458	149.458	149.458
39	152.027	152.027	152.027	152.027	152.027	152.027	152.027	152.027	152.027	152.027	152.027	152.027	152.027	152.027	152.027	152.027	152.027	152.027	152.027	152.027	152.027	152.027	152.027	152.027	152.027	152.027	152.027	152.027	152.027	152.027	152.027	152.027	152.027	152.027	152.027	152.027
40	154.816	154.816	154.816	154.816	154.816	154.816	154.816	154.816	154.816	154.816	154.816	154.816	154.816	154.816	154.816	154.816	154.816	154.816	154.816	154.816	154.816	154.816	154.816	154.816	154.816	154.816	154.816	154.816	154.816	154.816	154.816	154.816	154.816	154.816	154.816	154.816
41	157.844	157.844	157.844	157.844	157.844	157.844	157.844	157.844	157.844	157.844	157.844	157.844	157.844	157.844	157.844	157.844	157.844	157.844	157.844	157.844	157.844	157.844	157.844	157.844	157.844	157.844	157.844	157.844	157.844	157.844	157.844	157.844	157.844	157.844	157.844	157.844
42	161.132	161.132	161.132	161.132	161.132	161.132	161.132	161.132	161.132	161.132	161.132	161.132	161.132	161.132	161.132	161.132	161.132	161.132	161.132	161.132	161.132	161.132	161.132	161.132	161.132	161.132	161.132	161.132	161.132	161.132	161.132	161.132	161.132	161.132	161.132	161.132
43	164.701	164.701	164.701	164.701	164.701	164.701	164.701	164.701	164.701	164.701	164.701	164.701	164.701	164.701	164.701	164.701	164.701	164.701	164.701	164.701	164.701	164.701	164.701	164.701	164.701	164.701	164.701	164.701	164.701	164.701	164.701	164.701	164.701	164.701	164.701	164.701
44	168.576	168.576	168.576	168.576	168.576	168.576	168.576	168.576	168.576	168.576	168.576	168.576	168.576	168.576	168.576	168.576	168.576	168.576	168.576	168.576	168.576	168.576	168.576	168.576	168.576	168.576	168.576	168.576	168.576	168.576	168.576	168.576	168.576	168.576	168.576	168.576
45	172.782	172.782	172.782	172.782	172.782	172.782	172.782	172.782	172.782	172.782	172.782	172.782	172.782	172.782	172.782	172.782	172.782	172.782	172.782	172.782	172.782	172.782	172.782	172.782	172.782	172.782	172.782	172.782	172.782	172.782	172.782	172.782	172.782	172.782	172.782	172.782
46	177.35	177.35	177.35	177.35	177.35	177.35	177.35	177.35	177.35	177.35	177.35	177.35	177.35	177.35	177.35	177.35	177.35	177.35	177.35	177.35	177.35	177.35	177.35	177.35	177.35	177.35	177.35	177.35	177.35	177.35	177.35	177.35	177.35	177.35	177.35	177.35
47	182.308	182.308	182.308	182.308	182.308	182.308	182.308	182.308	182.308	182.308	182.308	182.308	182.308	182.308	182.308	182.308	182.308	182.308	182.308	182.308	182.308	182.308	182.308	182.308	182.308	182.308	182.308	182.308	182.308	182.308	182.308	182.308	182.308	182.308	182.308	182.308
48	187.691	187.691	187.691	187.691	187.691	187.691	187.691	187.691	187.691	187.691	187.691	187.691	187.691	187.691	187.691	187.691	187.691	187.691	187.691	187.691	187.691	187.691	187.691	187.691	187.691	187.691	187.691	187.691	187.691	187.691	187.691	187.691	187.691	187.691	187.691	187.691
49	193.535	193.535	193.535	193.535	193.535	193.535	193.535	193.535	193.535	193.535	193.535	193.535	193.535	193.535	193.535	193.535	193.535	193.535	193.535	193.535	193.535	193.535	193.535	193.535	193.535	193.535	193.535	193.535	193.535	193.535	193.535	193.535	193.535	193.535	193.535	193.535
50	199.88	199.88	199.88	199.88	199.88	199.88	199.88	199.88	199.88	199.88	199.88	199.88	199.88	199.88	199.88	199.88	199.88	199.88	199.88	199.88	199.88	199.88	199.88	199.88	199.88	199.88	199.88	199.88	199.88	199.88	199.88	199.88	199.88	199.88	199.88	199.88
51	206.769	206.769	206.769	206.769	206.769	206.769	206.769	206.769	206.769	206.769	206.769	206.769	206.769	206.769	206.769	206.769	206.769	206.769	206.769	206.769	206.769	206.769	206.769	206.769	206.769	206.769	206.769	206.769	206.769	206.769	206.769	206.769	206.769	206.769	206.769	206.769
52	214.247	214.247	214.247	214.247	214.247	214.247	214.247	214.247	214.247	214.247	214.247	214.247	214.247	214.247	214.247	214.247	214.247	214.247	214.247	214.247	214.247	214.247	214.247	214.247	214.247	214.247	214.247	214.247	214.247	214.247	214.247	214.247	214.247	214.247	214.247	214.247
53	222.367	222.367	222.367	222.367	222.367	222.367	222.367	222.367	222.367	222.367	222.367	222.367	222.367	222.367	222.367	222.367	222.367	222.367	222.367	222.367	222.367	222.367	222.367	222.367	222.367	222.367	222.367	222.367	222.367	222.367	222.367	222.367	222.367	222.367	222.367	222.367
54	231.181	231.181	231.181	231.181	231.181	231.181	231.181	231.181	231.181	231.181	231.181	231.181	231.181	231.181	231.181	231.181	231.181	231.181	231.181	231.181	231.181	231.181	231.181	231.181	231.181	231.181	231.181	231.181	231.181	231.181	231.181	231.181	231.181	231.181	231.181	231.181
55	240.751	240.751	240.751	240.751	240.751	240.751	240.751	240.751	240.751	240.751	240.751	240.751	240.751	240.751	240.751	240.751	240.751	240.751	240.751	240.751	240.751	240.751	240.751	240.751	240.751	240.751	240.751	240.751	240.751	240.751	240.751	240.751	240.751	240.751	240.751	240.751
56	251.141	251.141	251.141	251.141	251.141	251.141	251.141	251.141	251.141	251.141	251.141	251.141	251.141	251.141	251.141	251.141	251.141	251.141	251.141	251.141	251.141	251.141	251.141	251.141	251.141	251.141	251.141	251.141	251.141	251.141	251.141	251.141	251.141	251.141	251.141	251.141
57	262.421	262.421	262.421	262.421	262.421	262.421	262.421	262.421	262.421	262.421	262.421	262.421	262.421	262.421	262.421	262.421	262.421	262.421	262.421	262.421	262.421	262.421	262.421	262.421	262.421	262.421	262.421	262.421	262.421	262.421	262.421	262.421	262.421	262.421	262.421	262.421
58	274.667	274.667	274.667	274.667	274.667	274.667	274.667	274.667	274.667	274.667	274.667	274.667	274.667	274.667	274.667	274.667	274.667	274.667	274.667	274.667	274.667	274.667	274.667	274.667	274.667	274.667	274.667	274.667	274.667	274.667	274.667	274.667	274.667	274.667	274.667	274.667
59	287.962	287.962	287.962	287.962	287.962	287.962	287.962	287.962	287.962	287.962	287.962	287.962	287.962	287.962	287.962	287.962	287.962	287.962	287.962	287.962	287.962	287.962	287.962	287.962	287.962	287.962	287.962	287.962	287.962	287.962	287.962	287.962	287.962	287.962	287.962	287.962
60	302.396	302.396	302.396	302.396	302.396	302.396	302.396	302.396	302.396	302.396	302.396	302.396	302.396	302.396	302.396	302.396	302.396	302.396	302.396	302.396	302.396	302.396	302.396	302.396	302.396	302.396	302.396	302.396	302.396	302.396	302.396	302.396	302.396	302.396	302.396	302.396
61	318.067	318.067	318.067	318.067	318.067	318.067	318.067	318.067	318.067	318.067	318.067	318.067	318.067	318.067	318.067	318.067	318.067	318.067	318.067	318.067	318.067	318.067	318.067	318.067	318.067	318.067	318.067	318.067	318.067	318.067	318.067	318.067	318.067	318.067	318.067	318.067
62	335.08	335.08	335.08	335.08	335.08	335.08	335.08	335.08	335.08	335.08	335.08	335.08	335.08	335.08	335.08	335.08	335.08	335.08	335.08	335.08	335.08	335.08	335.08	335.08	335.08	335.08	335.08	335.08	335.08	335.08	335.08	335.08	335.08	335.08	335.08	335.08
63	353.551	353.551	353.551	353.551	353.551	353.551	353.551	353.551	353.551	353.551	353.551	353.551	353.551	353.551	353.551	353.551	353.551	353.551	353.551	353.551	353.551	353.551	353.551	353.551	353.551	353.551	353.551	353.551	353.551	353.551	353.551	353.551	353.551	353.551	353.551	353.551
64	373.603	373.603	373.603	373.603	373.603	373.603	373.603	373.603	373.603	373.603	373.603	373.603	373.603	373.603	373.603	373.603	373.603	373.603	373.603	373.603	373.603	373.603	373.603	373.603	373.603	373.603	373.603	373.603	373.603	373.603	373.603	373.603	373.603	373.603	373.603	373.603
65	395.374	395.374	395.374	395.374	395.374	395.374	395.374	395.374	395.374	395.374	395.374	395.374	395.374	395.374	395.374	395.374	395.374	395.374	395.374	395.374	395.374	395.374	395.374	395.374	395.374	395.374	395.374	395.374	395.374	395.374	395.374	395.374	395.374	395.374	395.374	395.374
66	419.01	419.01	419.01	419.01	419.01	419.01	419.01	419.01	419.01	419.01	419.01	419.01	419.01	419.01	419.01	419.01	419.01	419.01	419.01	419.01	419.01	419.01	419.01	419.01	419.01	419.01	419.01	419.01	419.01	419.01	419.01	419.01	419.01	419.01	419.01	419.01
67	444.67	444.67	444.67	444.67	444.67	444.67	444.67	444.67	444.67	444.67	444.67	444.67	444.67	444.67	444.67	444.67	444.67	444.67	444.67	444.67	444.67	444.67	444.67	444.67	444.67	444.67	444.67	444.67	444.67	444.67	444.67	444.67	444.67	444.67	444.67	444.67
68	472.529	472.529	472.529	472.529	472.529	472.529	472.529	472.529	472.529	472.529	472.529	472.529	472.529	472.529	472.529	472.529	472.529	472.529	472.529	472.529	472.529	472.529	472.529	472.529	472.529	472.529	472.529	472.529	472.529	472.529	472.529	472.529	472.529	472.529	472.529	472.529
69	502.774	502.774	502.774	502.774	502.774	502.774	502.774	502.774	502.774	502.774	502.774	502.774	502.774	502.774	502.774	502.774	502.774	502.774	502.774	502.774	502.774	502.774	502.774	502.774	502.774	502.774	502.774	502.774	502.774	502.774	502.774	502.774	502.774	502.774	502.774	502.774
70	535.61	535.61	535.61	535.61	535.61	535.61	535.61	535.61	535.61	535.61	535.61	535.61	535.61	535.61	535.61	535.61	535.61	535.61	535.61	535.61	535.61	535.61	535.61	535.61	535.61	535.61	535.61	535.61	535.61	535.61	535.61	535.61	535.61	535.61	535.61	535.61
71	571.26	571.26	571.26	571.26	571.26	571.26	571.26	571.26	571.26	571.26	571.26	571.26	571.26	571.26	571.26	571.26	571.26	571.26	571.26	571.26	571.26	571.26	571.26	571.26	571.26	571.26	571.26	571.26	571.26	571.26	571.26	571.26	571.26	571.26	571.26	571.26
72	609.963	609.963	609.963	609.963	609.963	609.963	609.963	609.963	609.963	609.963	609.963	609.963	609.963	609.963	609.963	609.963	609.963	609.963	609.963	609.963	609.963	609.963	609.963	609.963	609.963	609.963	609.963	609.963	609.963	609.963	609.963	609.963	609.963	609.963	609.963	609.963
73	651.981	651.981	651.981	651.981	651.981	651.981	651.981	651.981	651.981	651.981	651.981	651.981	651.981	651.981	651.981	651.981	651.981	651.981	651.981	651.981	651.981	651.981	651.981	651.981	651.981	651.981	651.981	651.981	651.981	651.981	651.981	651.981	651.981	651.981	651.981	651.981
74	697.6	697.6	697.6	697.6	697.6	697.6	697.6	697.6	697.6	697.6	697.6	697.6	697.6	697.6	697.6	697.6	697.6	697.6	697.6	697.6	697.6	697.6	697.6	697.6	697.6	697.6	697.6	697.6	697.6	697.6	697.6	697.6	697.6	697.6	697.6	697.6
75	747.126	747.126	747.126	747.126	747.126	747.126	747.126	747.126	747.126	747.126	747.126	747.126	747.126	747.126	747.126	747.126	747.126	747.126	747.126	747.126	747.126	747.126	747.126	747.126	747.126	747.126	747.126	747.126	747.126	747.126	747.126	747.126	747.126	747.126	747.126	747.126
76	800.895	800.895	800.895	800.895	800.895	800.895	800.895	800.895	800.895	800.895	800.895	800.895	800.895	800.895	800.895	800.895	800.895	800.895	800.895	800.895	800.895	800.895	800.895	800.895	800.895	800.895	800.895	800.895	800.895	800.895	800.895	800.895	800.895	800.895	800.895	800.895
77	859.27	859.27	859.27	859.27	859.27	859.27	859.27	859.27	859.27	859.27	859.27	859.27	859.27	859.27	859.27	859.27	859.27	859.27	859.27	859.27	859.27	859.27	859.27	859.27	859.27	859.27	859.27	859.27	859.27	859.27	859.27	859.27	859.27	859.27	859.27	859.27
78	922.646	922.646	922.646	922.646	922.646	922.646	922.646	922.646	922.646	922.646	922.646	922.646	922.646	922.646	922.646	922.646	922.646	922.646	922.646	922.646	922.646	922.646	922.646	922.646	922.646	922.646	922.646	922.646	922.646	922.646	922.646	922.646	922.646	922.646	922.646	922.646
79	991.451	991.451	991.451	991.451	991.451	991.451	991.451	991.451	991.451	991.451	991.451	991.451	991.451	991.451	991.451	991.451	991.451	991.451	991.451	991.451	991.451	991.451	991.451	991.451	991.451	991.451	991.451	991.451	991.451	991.451	991.451	991.451	991.451	991.451	991.451	991.451
80	1066.15	1066.15	1066.15	1066.15	1066.15	1066.15	1066.15	1066.15	1066.15	1066.15	1066.15	1066.15	1066.15	1066.15	1066.15	1066.15	1066.15	1066.15	1066.15	1066.15	1066.15	1066.15	1066.15	1066.15	1066.15	1066.15	1066.15	1066.15	1066.15	1066.15	1066.15	1066.15	1066.15	1066.15	1066.15	1066.15
81	1145.58	1145.58	1145.58	1145.58	1145.58	1145.58	1145.58	1145.58	1145.58	1145.58	1145.58	1145.58	1145.58	1145.58	1145.58	1145.58	1145.58	1145.58	1145.58	1145.58	1145.58	1145.58	1145.58	1145.58	1145.58	1145.58	1145.58	1145.58	1145.58	1145.58	1145.58	1145.58	1145.58	1145.58	1145.58	1145.58
82	1225.3	1225.3	1225.3	1225.3	1225.3	1225.3	1225.3	1225.3	1225.3	1225.3	1225.3	1225.3	1225.3	1225.3	1225.3	1225.3	1225.3	1225.3	1225.3	1225.3	1225.3	1225.3	1225.3	1225.3	1225.3	1225.3	1225.3	1225.3	1225.3	1225.3	1225.3	1225.3	1225.3	1225.3	1225.3	1225.3
83	1305.37	1305.37	1305.37	1305.37	1305.37	1305.37	1305.37	1305.37	1305.37	1305.37	1305.37	1305.37	1305.37	1305.37	1305.37	1305.37	1305.37	1305.37	1305.37	1305.37	1305.37	1305.37	1305.37	1305.37	1305.37	1305.37	1305.37	1305.37	1305.37	1305.37	1305.37	1305.37	1305.37	1305.37	1305.37	1305.37
84	1386.42	1386.42	1386.42	1386.42	1386.42	1386.42	1386.42	1386.42	1386.42	1386.42	1386.42	1386.42	1386.42	1386.42	1386.42	1386.42	1386.42	1386.42	1386.42	1386.42	1386.42	1386.42	1386.42	1386.42	1386.42	1386.42	1386.42	1386.42	1386.42	1386.42	1386.42	1386.42	1386.42	1386.42	1386.42	1386.42
85	1468.98	1468.98	1468.98	1468.98	1468.98	1468.98	1468.98	1468.98	1468.98	1468.98	1468.98	1468.98	1468.98	1468.98	1468.98	1468.98	1468.98	1468.98	1468.98	1468.98	1468.98	1468.98	1468.98	1468.98	1468.98	1468.98	1468.98	1468.98	1468.98	1468.98	1468.98	1468.98	1468.98	1468.98	1468.98	1468.98
86	1553.52	1553.52	1553.52	1553.52	1553.52	1553.52	1553.52	1553.52	1553.52	1553.52	1553.52	1553.52	1553.52	1553.52	1553.52	1553.52	1553.52	1553.52	1553.52	1553.52	1553.52	1553.52	1553.52	1553.52	1553.52	1553.52	1553.52	1553.52	1553.52	1553.52	1553.52	1553.52	1553.52	1553.52	1553.52	1553.52
87	1640.41	1640.41	1640.41	1640.41	1640.41	1640.41	1640.41	1640.41	1640.41	1640.41	1640.41	1640.41	1640.41	1640.41	1640.41	1640.41	1640.41	1640.41	1640.41	1640.41	1640.41	1640.41	1640.41	1640.41	1640.41	1640.41	1640.41	1640.41	1640.41	1640.41	1640.41	1640.41	1640.41	1640.41	1640.41	1640.41
88	1729.99	1729.99	1729.99	1729.99	1729.99	1729.99	1729.99	1729.99	1729.99	1729.99	1729.99	1729.99	1729.99	1729.99	1729.99	1729.99	1729.99	1729.99	1729.99	1729.99	1729.99	1729.99	1729.99	1729.99	1729.99	1729.99	1729.99	1729.99	1729.99	1729.99	1729.99	1729.99	1729.99	1729.99	1729.99	1729.99
89	1822.55	1822.55	1822.55	1822.55	1822.55	1822.55	1822.55	1822.55	1822.55	1822.55	1822.55	1822.55	1822.55	1822.55	1822.55	1822.55	1822.55	1822.55	1822.55	1822.55	1822.55	1822.55	1822.55	1822.55	1822.55	1822.55	1822.55	1822.55	1822.55	1822.55	1822.55	1822.55	1822.55	1822.55	1822.55	1822.55
90	1918.34	1918.34	1918.34	1918.34	1918.34	1918.34	1918.34	1918.34	1918.34	1918.34	1918.34	1918.34	1918.34	1918.34	1918.34	1918.34	1918.34	1918.34	1918.34	1918.34	1918.34	1918.34	1918.34	1918.34	1918.34	1918.34	1918.34	1918.34	1918.34	1918.34	1918.34	1918.34	1918.34	1918.34	1918.34	1918.34
91	2017.62	2017.62	2017.62	2017.62	2017.62	2017.62	2017.62	2017.62	2017.62	2017.62	2017.62	2017.62	2017.62	2017.62	2017.62	2017.62	2017.62	2017.62	2017.62	2017.62	2017.62	2017.62	2017.62	2017.62	2017.62	2017.62	2017.62	2017.62	2017.62	2017.62	2017.62	2017.62	2017.62	2017.62	2017.62	2017.62
92	2120.61	2120.61	2120.61	2120.61	2120.61	2120.61	2120.61	2120.61	2120.61	2120.61	2120.61	2120.61	2120.61	2120.61	2120.61	2120.61	2120.61	2120.61	2120.61	2120.61	2120.61	2120.61	2120.61	2120.61	2120.61	2120.61	2120.61	2120.61	2120.61	2120.61	2120.61	2120.61	2120.61	2120.61	2120.61	2120.61
93	2227.52	2227.52	2227.52	2227.52	2227.52	2227.52	2227.52	2227.52	2227.52	2227.52	2227.52	2227.52	2227.52	2227.52	2227.52	2227.52	2227.52	2227.52	2227.52	2227.52	2227.52	2227.52	2227.52	2227.52	2227.52	2227.52	2227.52	2227.52	2227.52	2227.52	2227.52	2227.52	2227.52	2227.52	2227.52	2227.52
94	2338.56	2338.56	2338.56	2338.56	2338.56	2338.56	2338.56	2338.56	2338.56	2338.56	2338.56	2338.56	2338.56	2338.56	2338.56	2338.56	2338.56	2338.56	2338.56	2338.56	2338.56	2338.56	2338.56	2338.56	2338.56	2338.56	2338.56	2338.56	2338.56	2338.56	2338.56	2338.56	2338.56	2338.56	2338.56	2338.56
95	2453.95	2453.95	2453.95	2453.95	2453.95	2453.95	2453.95	2453.95	2453.95	2453.95	2453.95	2453.95	2453.95	2453.95	2453.95	2453.95	2453.95	2453.95	2453.95	2453.95	2453.95	2453.95	2453.95	2453.95	2453.95	2453.95	2453.95	2453.95	2453.95	2453.95	2453.95	2453.95	2453.95	2453.95	2453.95	2453.95
96	2573.89	2573.89	2573.89	2573.89	2573.89	2573.89	2573.89	2573.89	2573.89	2573.89	2573.89	2573.89	2573.89	2573.89	2573.89	2573.89	2573.89	2573.89	2573.89	2573.89	2573.89	2573.89	2573.89	2573.89	2573.89	2573.89	2573.89	2573.89	2573.89	2573.89	2573.89	2573.89	2573.89	2573.89	2573.89	2573.89
97	2698.59	2698.59	2698.59	2698.59	2698.59	2698.59	2698.59	2698.59	2698.59	2698.59	2698.59	2698.59	2698.59	2698.59	2698.59	2698.59	2698.59	2698.59	2698.59	2698.59	2698.59	2698.59	2698.59	2698.59	2698.59	2698.59	2698.59	2698.59	2698.59	2698.59	2698.59	2698.59	2698.59	2698.59	2698.59	2698.59
98	2828.25	2828.25	2828.25	2828.25	2828.25	2828.25	2828.25	2828.25	2828.25	2828.25	2828.25	2828.25	2828.25	2828.25	2828.25	2828.25	2828.25	2828.25	2828.25	2828.25	2828.25	2828.25	2828.25	2828.25	2828.25	2828.25	2828.25	2828.25	2828.25	2828.25	2828.25	2828.25	2828.25	2828.25	2828.25	2828.25
99	2963.09	2963.09	2963.09	2963.09	2963.09	2963.09	2963.09	2963.09	2963.09	2963.09	2963.09	2963.09	2963.09	2963.09	2963.09	2963.09	2963.09	2963.09	2963.09	2963.09	2963.09	2963.09	2963.09	2963.09	2963.09	2963.09	2963.09	2963.09	2963.09	2963.09	2963.09	2963.09	2963.09	2963.09	2963.09	2963.09
100	3103.34	3103.34	3103.34	3103.34	3103.34	3103.34	3103.34	3103.34	3103.34	3103.34	3103.34	3103.34	3103.34	3103.34	3103.34	3103.34	3103.34	3103.34	3103.34	3103.34	3103.34	3103.34	3103.34	3103.34	3103.34	3103.34	3103.34	3103.34	3103.34	3103.34	3103.34	3103.34	3103.34	3103.34	3103.34	3103.34
101	3249.22	3249.22	3249.22	3249.22	3249.22	3249.22	3249.22	3249.22	3249.22	3249.22	3249.22	3249.22	3249.22	3249.22	3249.22	3249.22	3249.22	3249.22	3249.22	3249.22	3249.22	3249.22	3249.22	3249.22	3249.22	3249.22	3249.22	3249.22	3249.22	3249.22	3249.22	3249.22	3249.22	3249.22	3249.22	3249.22
102	3400.96	3400.96	3400.96	3400.96	3400.96	3400.96	3400.96	3400.96	3400.96	3400.96	3400.96	3400.96	3400.96	3400.96	3400.96	3400.96	3400.96	3400.96	3400.96	3400.96	3400.96	3400.96	3400.96	3400.96	3400.96	3400.96	3400.96	3400.96	3400.96	3400.96	3400.96	3400.96	3400.96	3400.96	3400.96	3400.96
103	3558.81	3558.81	3558.81	3558.81	3558.81	3558.81	3558.81	3558.81	3558.81	3558.81	3558.81	3558.81	3558.81	3558.81	3558.81	3558.81	3558.81	3558.81	3558.81	3558.81	3558.81	3558.81	3558.81	3558.81	3558.81	3558.81	3558.81	3558.81	3558.81	3558.81	3558.81	3558.81	3558.81	3558.81	3558.81	3558.81
104	3723.01	3723.01	3723.01	3723.01	3723.01	3723.01	3723.01	3723.01	3723.01	3723.01	3723.01	3723.01	3723.01	3723.01	3723.01	3723.01	3723.01	3723.01	3723.01	3723.01	3723.01	3723.01	3723.01	3723.01	3723.01	3723.01	3723.01	3723.01	3723.01	3723.01	3723.01	3723.01	3723.01	3723.01	3723.01	3723.01
105	3893.82	3893.82	3893.82	3893.82	3893.82	3893.82	3893.82	3893.82	3893.82	3893.82	3893.82	3893.82	3893.82	3893.82	3893.82	3893.82	3893.82	3893.82	3893.82	3893.82	3893.82	3893.82	3893.82	3893.82	3893.82	3893.82	3893.82	3893.82	3893.82	3893.82	3893.82	3893.82	3893.82	3893.82	3893.82	3893.82
106	4071.52	4071.52	4071.52	4071.52	4071.52	4071.52	4071.52	4071.52	4071.52	4071.52	4071.52	4071.52	4071.52	4071.52	4071.52	4071.52	4071.52	4071.52	4071.52	4071.52	4071.52	4071.52	4071.52	4071.52	4071.52	4071.52	4071.52	4071.52	4071.52	4071.52	4071.52	4071.52	4071.52	4071.52	4071.52	4071.52
107	4256.39	4256.39	4256.39	4256.39	4256.39	4256.39	4256.39	4256.39	4256.39	4256.39	4256.39	4256.39	4256.39	4256.39	4256.39	4256.39	4256.39	4256.39	4256.39	4256.39	4256.39	4256.39	4256.39	4256.39	4256.39	4256.39	4256.39	4256.39	4256.39	4256.39	4256.39	4256.39	4256.39	4256.39	4256.39	4256.39
108	4448.71	4448.71	4448.71	4448.71	4448.71	4448.71	4448.71	4448.71	4448.71	4448.71	4448.71	4448.71	4448.71	4448.71	4448.71	4448.71	4448.71	4448.71	4448.71	4448.71	4448.71	4448.71	4448.71	4448.71	4448.71	4448.71	4448.71	4448.71	4448.71	4448.71	4448.71	4448.71	4448.71	4448.71	4448.71	4448.71
109	4648.79	4648.79	4648.79	4648.79	4648.79	4648.79	4648.79	4648.79	4648.79	4648.79	4648.79	4648.79	4648.79	4648.79	4648.79	4648.79	4648.79	4648.79	4648.79	4648.79	4648.79	4648.79	4648.79	4648.79	4648.79	4648.79	4648.79	4648.79	4648.79	4648.79	4648.79	4648.79	4648.79	4648.79	4648.79	4648.79
110	4856.94	4856.94	4856.94	4856.94	4856.94	4856.94	4856.94	4856.94	4856.94	4856.94	4856.94	4856.94	4856.94	4856.94	4856.94	4856.94	4856.94	4856.94	4856.94	4856.94	4856.94	4856.94	4856.94	4856.94	4856.94	4856.94	4856.94	4856.94	4856.94	4856.94	4856.94	4856.94	4856.94	4856.94	4856.94	4856.94
111	5073.49	5073.49	5073.49	5073.49	5073.49	5073.49	5073.49	5073.49	5073.49	5073.49	5073.49	5073.49	5073.49	5073.49	5073.49	5073.49	5073.49	5073.49	5073.49	5073.49	5073.49	5073.49	5073.49	5073.49	5073.49	5073.49	5073.49	5073.49	5073.49	5073.49	5073.49	5073.49	5073.49	5073.49	5073.49	5073.49
112	5298.78	5298.78	5298.78	5298.78	5298.78	5298.78	5298.78	5298.78	5298.78	5298.78	5298.78	5298.78	5298.78	5298.78	5298.78	5298.78	5298.78	5298.78	5298.78	5298.78	5298.78	5298.78	5298.78	5298.78	5298.78	5298.78	5298.78	5298.78	5298.78	5298.78	5298.78	5298.78	5298.78	5298.78	5298.78	5298.78
113	5533.15	5533.15	5533.15	5533.15	5533.15	5533.15	5533.15	5533.15	5533.15	5533.15	5533.15	5533.15	5533.15	5533.15	5533.15	5533.15	5533.15	5533.15	5533.15	5533.15	5533.15	5533.15	5533.15	5533.15	5533.15	5533.15	5533.15	5533.15	5533.15	5533.15	5533.15	5533.15	5533.15	5533.15	5533.15	5533.15
114	5776.98	5776.98	5776.98	5776.98	5776.98	5776.98	5776.98	5776.98	5776.98	5776.98	5776.98	5776.98	5776.98	5776.98	5776.98	5776.98	5776.98	5776.98	5776.98	5776.98	5776.98	5776.98	5776.98	5776.98	5776.98	5776.98	5776.98	5776.98	5776.98	5776.98	5776.98	5776.98	5776.98	5776.98	5776.98	5776.98
115	6030.66	6030.66	6030.66	6030.66	6030.66	6030.66	6030.66	6030.66	6030.66	6030.66	6030.66	6030.66	6030.66	6030.66	6030.66	6030.66	6030.66	6030.66	6030.66	6030.66	6030.66	6030.66	6030.66	6030.66	6030.66	6030.66	6030.66	6030.66	6030.66	6030.66	6030.66	6030.66	6030.66	6030.66	6030.66	6030.66
116	6294.57	6294.57	6294.57	6294.57	6294.57	6294.57	6294.57	6294.57	6294.57	6294.57	6294.57	6294.57	6294.57	6294.57	6294.57	6294.57	6294.57	6294.57	6294.57	6294.57	6294.57	6294.57	6294.57	6294.57	6294.57	6294.57	6294.57	6294.57	6294.57	6294.57	6294.57	6294.57	6294.57	6294.57	6294.57	6294.57
117	6569.13	6569.13	6569.13	6569.13	6569.13	6569.13	6569.13	6569.13	6569.13	6569.13	6569.13	6569.13	6569.13	6569.13	6569.13	6569.13	6569.13	6569.13	6569.13	6569.13	6569.13	6569.13	6569.13	6569.13	6569.13	6569.13	6569.13	6569.13	6569.13	6569.13	6569.13	6569.13	6569.13	6569.13	6569.13	6569.13
118	6854.77	6854.77	6854.77	6854.77	6854.77	6854.77	6854.77	6854.77	6854.77	6854.77	6854.77	6854.77	6854.77	6854.77	6854.77	6854.77	6854.77	6854.77	6854.77	6854.77	6854.77	6854.77	6854.77	6854.77	6854.77	6854.77	6854.77	6854.77	6854.77	6854.77	6854.77	6854.77	6854.77	6854.77	6854.77	6854.77
119	7151.93	7151.93	7151.93	7151.93	7151.93	7151.93	7151.93	7151.93	7151.93	7151.93	7151.93	7151.93	7151.93	7151.93	7151.93	7151.93	7151.93	7151.93	7151.93	7151.93	7151.93	7151.93	7151.93	7151.93	7151.93	7151.93	7151.93	7151.93	7151.93	7151.93	7151.93	7151.93	7151.93	7151.93	7151.93	7151.93
120	7461.1	7461.1	7461.1	7461.1	7461.1	7461.1	7461.1	7461.1	7461.1	7461.1	7461.1	7461.1	7461.1	7461.1	7461.1	7461.1	7461.1	7461.1	7461.1	7461.1	7461.1	7461.1	7461.1	7461.1	7461.1	7461.1	7461.1	7461.1	7461.1	7461.1	7461.1	7461.1	7461.1	7461.1	7461.1	7461.1
121	7782.73	7782.73	7782.73	7782.73	7782.73	7782.73	7782.73	7782.73	7782.73	7782.73	7782.73	7782.73	7782.73	7782.73	7782.73	7782.73	7782.73	7782.73	7782.73	7782.73	7782.73	7782.73	7782.73	7782.73	7782.73	7782.73	7782.73	7782.73	7782.73	7782.73	7782.73	7782.73	7782.73	7782.73	7782.73	7782.73
122	8117.35	8117.35	8117.35	8117.35	8117.35	8117.35	8117.35	8117.35	8117.35	8117.35	8117.35	8117.35	8117.35	8117.35	8117.35	8117.35	8117.35	8117.35	8117.35	8117.35	8117.35	8117.35	8117.35	8117.35	8117.35	8117.35	8117.35	8117.35	8117.35	8117.35	8117.35	8117.35	8117.35	8117.35	8117.35	8117.35
123	8465.47	8465.47	8465.47	8465.47	8465.47	8465.47	8465.47	8465.47	8465.47	8465.47	8465.47	8465.47	8465.47	8465.47	8465.47	8465.47	8465.47	8465.47	8465.47	8465.47	8465.47	8465.47	8465.47	8465.47	8465.47	8465.47	8465.47	8465.47	8465.47	8465.47	8465.47	8465.47	8465.47	8465.47	8465.47	8465.47
124	8827.64	8827.64	8827.64	8827.64	8827.64	8827.64	8827.64	8827.64	8827.64	8827.64	8827.64	8827.64	8827.64	8827.64	8827.64	8827.64	8827.64	8827.64	8827.64	8827.64	8827.64	8827.64	8827.64	8827.64	8827.64	8827.64	8827.64	8827.64	8827.64	8827.64	8827.64	8827.64	8827.64	8827.64	8827.64	8827.64
125	9204.42	9204.42	9204.42	9204.42	9204.42	9204.42	9204.42	9204.42	9204.42	9204.42	9204.42	9204.42	9204.42	9204.42	9204.42	9204.42	9204.42	9204.42	9204.42	9204.42	9204.42	9204.42	9204.42	9204.42	9204.42	9204.42	9204.42	9204.42	9204.42	9204.42	9204.42	9204.42	9204.42	9204.42	9204.42	9204.42
126	9596.42	9596.42	9596.42	9596.42	9596.42	9596.42	9596.42	9596.42	9596.42	9596.42	9596.42	9596.42	9596.42	9596.42	9596.42	9596.42	9596.42	9596.42	9596.42	9596.42	9596.42	9596.42	9596.42	9596.42	9596.42	9596.42	9596.42	9596.42	9596.42	9596.42	9596.42	9596.42	9596.42	9596.42	9596.42	9596.42
127	10004.2	10004.2	10004.2	10004.2	10004.2	10004.2	10004.2	10004.2	10004.2	10004.2	10004.2	10004.2	10004.2	10004.2	10004.2	10004.2	10004.2	10004.2	10004.2	10004.2	10004.2	10004.2	10004.2	10004.2	10004.2	10004.2	10004.2	10004.2	10004.2	10004.2	10004.2	10004.2	10004.2	10004.2	10004.2	10004.2
128	10428.5	10428.5	10428.5	10428.5	10428.5	10428.5	10428.5	10428.5	10428.5	10428.5	10428.5	10428.5	10428.5	10428.5	10428.5	10428.5	10428.5	10428.5	10428.5	10428.5	10428.5	10428.5	10428.5	10428.5	10428.5	10428.5	10428.5	10428.5	10428.5	10428.5	10428.5	10428.5	10428.5	10428.5	10428.5	10428.5
129	10869.9	10869.9	10869.9	10869.9	10869.9	10869.9	10869.9	10869.9	10869.9	10869.9	10869.9	10869.9	10869.9	10869.9	10869.9	10869.9	10869.9	10869.9	10869.9	10869.9	10869.9	10869.9	10869.9	10869.9	10869.9	10869.9	10869.9	10869.9	10869.9	10869.9	10869.9	10869.9	10869.9	10869.9	10869.9	10869.9
130	11329.1	11329.1	11329.1	11329.1	11329.1	11329.1	11329.1	11329.1	11329.1	11329.1	11329.1	11329.1	11329.1	11329.1	11329.1	11329.1	11329.1	11329.1	11329.1	11329.1	11329.1	11329.1	11329.1	11329.1	11329.1	11329.1	11329.1	11329.1	11329.1	11329.1	11329.1	11329.1	11329.1	11329.1	11329.1	11329.1
131	11806.8	11806.8	11806.8	11806.8	11806.8	11806.8	11806.8	11806.8	11806.8	11806.8	11806.8	11806.8	11806.8	11806.8	11806.8	11806.8	11806.8	11806.8	11806.8	11806.8	11806.8	11806.8	11806.8	11806.8	11806.8	11806.8	11806.8	11806.8	11806.8	11806.8	11806.8	11806.8	11806.8	11806.8	11806.8	11806.8
132	12303.8	12303.8	12303.8	12303.8	12303.8	12303.8	12303.8	12303.8	12303.8	12303.8	12303.8	12303.8	12303.8	12303.8	12303.8	12303.8	12303.8	12303.8	12303.8	12303.8	12303.8	12303.8	12303.8	12303.8	12303.8	12303.8	12303.8	12303.8	12303.8	12303.8	12303.8	12303.8	12303.8	12303.8	12303.8	12303.8
133	12820.9	12820.9	12820.9	12820.9	12820.9	12820.9	12820.9	12820.9	12820.9	12820.9	12820.9	12820.9	12820.9	12820.9	12820.9	12820.9	12820.9	12820.9	12820.9	12820.9	12820.9	12820.9	12820.9	12820.9	12820.9	12820.9	12820.9	12820.9	12820.9	12820.9	12820.9	12820.9	12820.9	12820.9	12820.9	12820.9
134	13358.8	13358.8	13358.8	13358.8	13358.8	13358.8	13358.8	13358.8	13358.8	13358.8	13358.8	13358.8	13358.8	13358.8	13358.8	13358.8	13358.8	13358.8	13358.8	13358.8	13358.8	13358.8	13358.8	13358.8	13358.8	13358.8	13358.8	13358.8	13358.8	13358.8	13358.8	13358.8	13358.8	13358.8	13358.8	13358.8
135	13918.5	13918.5	13918.5	13918.5	13918.5	13918.5	13918.5	13918.5	13918.5	13918.5	13918.5	13918.5	13918.5	13918.5	13918.5	13918.5	13918.5	13918.5	13918.5	13918.5	13918.5	13918.5	13918.5	13918.5	13918.5	13918.5	13918.5	13918.5	13918.5	13918.5	13918.5	13918.5	13918.5	13918.5	13918.5	13918.5
136	14500.7	14500.7	14500.7	14500.7	14500.7	14500.7	14500.7	14500.7	14500.7	14500.7	14500.7	14500.7	14500.7	14500.7	14500.7	14500.7	14500.7	14500.7	14500.7	14500.7	14500.7	14500.7	14500.7	14500.7	14500.7	14500.7	14500.7	14500.7	14500.7	14500.7	14500.7	14500.7	14500.7	14500.7	14500.7	14500.7
137	15106.4	15106.4	15106.4	15106.4	15106.4	15106.4	15106.4	15106.4	15106.4	15106.4	15106.4	15106.4	15106.4	15106.4	15106.4	15106.4	15106.4	15106.4	15106.4	15106.4	15106.4	15106.4	15106.4	15106.4	15106.4	15106.4	15106.4	15106.4	15106.4	15106.4	15106.4	15106.4	15106.4	15106.4	15106.4	15106.4
138	15736.5	15736.5	15736.5	15736.5	15736.5	15736.5	15736.5	15736.5	15736.5	15736.5	15736.5	15736.5	15736.5	15736.5	15736.5	15736.5	15736.5	15736.5	15736.5	15736.5	15736.5	15736.5	15736.5	15736.5	15736.5	15736.5	15736.5	15736.5	15736.5	15736.5	15736.5	15736.5	15736.5	15736.5	15736.5	15736.5
139	16392.1	16392.1	16392.1	16392.1	16392.1	16392.1	16392.1	16392.1	16392.1	16392.1	16392.1	16392.1	16392.1	16392.1	16392.1	16392.1	16392.1	16392.1	16392.1	16392.1	16392.1	16392.1	16392.1	16392.1	16392.1	16392.1	16392.1	16392.1	16392.1	16392.1	16392.1	16392.1	16392.1	16392.1	16392.1	16392.1
140	17074.2	17074.2	17074.2	17074.2	17074.2	17074.2	17074.2	17074.2	17074.2	17074.2	17074.2	17074.2	17074.2	17074.2	17074.2	17074.2	17074.2	17074.2	17074.2	17074.2	17074.2	17074.2	17074.2	17074.2	17074.2	17074.2	17074.2	17074.2	17074.2	17074.2	17074.2	17074.2	17074.2	17074.2	17074.2	17074.2
141	17783.7	17783.7	17783.7	17783.7	17783.7	17783.7	17783.7	17783.7	17783.7	17783.7	17783.7	17783.7	17783.7	17783.7	17783.7	17783.7	17783.7	17783.7	17783.7	17783.7	17783.7	17783.7	17783.7	17783.7	17783.7	17783.7	17783.7	17783.7	17783.7	17783.7	17783.7	17783.7	17783.7	17783.7	17783.7	17783.7
142	18521.9	18521.9	18521.9	18521.9	18521.9	18521.9	18521.9	18521.9	18521.9	18521.9	18521.9	18521.9	18521.9	18521.9	18521.9	18521.9	18521.9	18521.9	18521.9	18521.9	18521.9	18521.9	18521.9	18521.9	18521.9	18521.9	18521.9	18521.9	18521.9	18521.9	18521.9	18521.9	18521.9	18521.9	18521.9	18521.9
143	19289.9	19289.9	19289.9	19289.9	19289.9	19289.9	19289.9	19289.9	19289.9	19289.9	19289.9	19289.9	19289.9	19289.9	19289.9	19289.9	19289.9	19289.9	19289.9	19289.9	19289.9	19289.9	19289.9	19289.9	19289.9	19289.9	19289.9	19289.9	19289.9	19289.9	19289.9	19289.9	19289.9	19289.9	19289.9	19289.9
144	20088.8	20088.8	20088.8	20088.8	20088.8	20088.8	20088.8	20088.8	20088.8	20088.8	20088.8	20088.8	20088.8	20088.8	20088.8	20088.8	20088.8	20088.8	20088.8	20088.8	20088.8	20088.8	20088.8	20088.8	20088.8	20088.8	20088.8	20088.8	20088.8	20088.8	20088.8	20088.8	20088.8	20088.8	20088.8	20088.8
145	20920	20920	20920	20920	20920	20920	20920	20920	20920	20920	20920	20920	20920	20920	20920	20920	20920	20920	20920	20920	20920	20920	20920	20920	20920	20920	20920	20920	20920	20920	20920	20920	20920	20920	20920	20920
146	21784.7	21784.7	21784.7	21784.7	21784.7	21784.7	21784.7	21784.7	21784.7	21784.7	21784.7	21784.7	21784.7	21784.7	21784.7	21784.7	21784.7	21784.7	21784.7	21784.7	21784.7	21784.7	21784.7	21784.7	21784.7	21784.7	21784.7	21784.7	21784.7	21784.7	21784.7	21784.7	21784.7	21784.7	21784.7	21784.7
147	22684.3	22684.3	22684.3	22684.3	22684.3	22684.3	22684.3	22684.3	22684.3	22684.3	22684.3	22684.3	22684.3	22684.3	22684.3	22684.3	22684.3	22684.3	22684.3	22684.3	22684.3	22684.3	22684.3	22684.3	22684.3	22684.3	22684.3	22684.3	22684.3	22684.3	22684.3	22684.3	22684.3	22684.3	22684.3	22684.3
148	23620.2	23620.2	23620.2	23620.2	23620.2	23620.2	23620.2	23620.2	23620.2	23620.2	23620.2	23620.2	23620.2	23620.2	23620.2	23620.2	23620.2	23620.2	23620.2	23620.2	23620.2	23620.2	23620.2	23620.2	23620.2	23620.2	23620.2	23620.2	23620.2	23620.2	23620.2	23620.2	23620.2	23620.2	23620.2	23620.2
149	24593.9	24593.9	24593.9	24593.9	24593.9	24593.9	24593.9	24593.9	24593.9	24593.9	24593.9	24593.9	24593.9	24593.9	24593.9	24593.9	24593.9	24593.9	24593.9	24593.9	24593.9	24593.9	24593.9	24593.9	24593.9	24593.9	24593.9	24593.9	24593.9	24593.9	24593.9	24593.9	24593.9	24593.9	24593.9	24593.9
150	25606.8	25606.8	25606.8	25606.8	25606.8	25606.8	25606.8	25606.8	25606.8	25606.8	25606.8	25606.8	25606.8	25606.8	25606.8	25606.8	25606.8	25606.8	25606.8	25606.8	25606.8	25606.8	25606.8	25606.8	25606.8	25606.8	25606.8	25606.8	25606.8	25606.8	25606.8	25606.8	25606.8	25606.8	25606.8	25606.8
151	26660.6	26660.6	26660.6	26660.6	26660.6	26660.6	26660.6	26660.6	26660.6	26660.6	26660.6	26660.6	26660.6	26660.6	26660.6	26660.6	26660.6	26660.6	26660.6	26660.6	26660.6	26660.6	26660.6	26660.6	26660.6	26660.6	26660.6	26660.6	26660.6	26660.6	26660.6	26660.6	26660.6	26660.6	26660.6	26660.6
152	27756.9	27756.9	27756.9	27756.9	27756.9	27756.9	27756.9	27756.9	27756.9	27756.9	27756.9	27756.9	27756.9	27756.9	27756.9	27756.9	27756.9	27756.9	27756.9	27756.9	27756.9	27756.9	27756.9	27756.9	27756.9	27756.9	27756.9	27756.9	27756.9	27756.9	27756.9	27756.9	27756.9	27756.9	27756.9	27756.9
153	28897.4	28897.4	28897.4	28897.4	28897.4	28897.4	28897.4	28897.4	28897.4	28897.4	28897.4	28897.4	28897.4	28897.4	28897.4	28897.4	28897.4	28897.4	28897.4	28897.4	28897.4	28897.4	28897.4	28897.4	28897.4	28897.4	28897.4	28897.4	28897.4	28897.4	28897.4	28897.4	28897.4	28897.4	28897.4	28897.4
154	30083.9	30083.9	30083.9	30083.9	30083.9	30083.9	30083.9	30083.9	30083.9	30083.9	30083.9	30083.9	30083.9	30083.9	30083.9	30083.9	30083.9	30083.9	30083.9	30083.9	30083.9	30083.9	30083.9	30083.9	30083.9	30083.9	30083.9	30083.9	30083.9	30083.9	30083.9	30083.9	30083.9	30083.9	30083.9	30083.9
155	31318.3	31318.3	31318.3	31318.3	31318.3	31318.3	31318.3	31318.3	31318.3	31318.3	31318.3	31318.3	31318.3	31318.3	31318.3	31318.3	31318.3	31318.3	31318.3	31318.3	31318.3	31318.3	31318.3	31318.3	31318.3	31318.3	31318.3	31318.3	31318.3	31318.3	31318.3	31318.3	31318.3	31318.3	31318.3	31318.3
156	32602.5	32602.5	32602.5	32602.5	32602.5	32602.5	32602.5	32602.5	32602.5	32602.5	32602.5	32602.5	32602.5	32602.5	32602.5	32602.5	32602.5	32602.5	32602.5	32602.5	32602.5	32602.5	32602.5	32602.5	32602.5	32602.5	32602.5	32602.5	32602.5	32602.5	32602.5	32602.5	32602.5	32602.5	32602.5	32602.5
157	33938.4	33938.4	33938.4	33938.4	33938.4	33938.4	33938.4	33938.4	33938.4	33938.4	33938.4	33938.4	33938.4	33938.4	33938.4	33938.4	33938.4	33938.4	33938.4	33938.4	33938.4	33938.4	33938.4	33938.4	33938.4	33938.4	33938.4	33938.4	33938.4	33938.4	33938.4	33938.4	33938.4	33938.4	33938.4	33938.4
158	35328.3	35328.3	35328.3	35328.3	35328.3	35328.3	35328.3	35328.3	35328.3	35328.3	35328.3	35328.3	35328.3	35328.3	35328.3	35328.3	35328.3	35328.3	35328.3	35328.3	35328.3	35328.3	35328.3	35328.3	35328.3	35328.3	35328.3	35328.3	35328.3	35328.3	35328.3	35328.3	35328.3	35328.3	35328.3	35328.3
159	36774.2	36774.2	36774.2	36774.2	36774.2	36774.2	36774.2	36774.2	36774.2	36774.2	36774.2	36774.2	36774.2	36774.2	36774.2	36774.2	36774.2	36774.2	36774.2	36774.2	36774.2	36774.2	36774.2	36774.2	36774.2	36774.2	36774.2	36774.2	36774.2	36774.2	36774.2	36774.2	36774.2	36774.2	36774.2	36774.2
160	38278.4	38278.4	38278.4	38278.4	38278.4	38278.4	38278.4	38278.4	38278.4	38278.4	38278.4	38278.4	38278.4	38278.4	38278.4	38278.4	38278.4	38278.4	38278.4	38278.4	38278.4	38278.4	38278.4	38278.4	38278.4	38278.4	38278.4	38278.4	38278.4	38278.4	38278.4	38278.4	38278.4	38278.4	38278.4	38278.4
161	39803	39803	39803	39803	39803	39803	39803	39803	39803	39803	39803	39803	39803	39803	39803	39803	39803	39803	39803	39803	39803	39803	39803	39803	39803	39803	39803	39803	39803	39803	39803	39803	39803	39803	39803	39803
162	41235.6	41235.6	41235.6	41235.6	41235.6	41235.6	41235.6	41235.6	41235.6	41235.6	41235.6	41235.6	41235.6	41235.6	41235.6	41235.6	41235.6	41235.6	41235.6	41235.6	41235.6	41235.6	41235.6	41235.6	41235.6	41235.6	41235.6	41235.6	41235.6	41235.6	41235.6	41235.6	41235.6	41235.6	41235.6	41235.6
163	42578.2	42578.2	42578.2	42578.2	42578.2	42578.2	42578.2	42578.2	42578.2	42578.2	42578.2	42578.2	42578.2	42578.2	42578.2	42578.2	42578.2	42578.2	42578.2	42578.2	42578.2	42578.2	42578.2	42578.2	42578.2	42578.2	42578.2	42578.2	42578.2	42578.2	42578.2	42578.2	42578.2	42578.2	42578.2	42578.2
164	43847.4	43847.4	43847.4	43847.4	43847.4	43847.4	43847.4	43847.4	43847.4	43847.4	43847.4	43847.4	43847.4	43847.4	43847.4	43847.4	43847.4	43847.4	43847.4	43847.4	43847.4	43847.4	43847.4	43847.4	43847.4	43847.4	43847.4	43847.4	43847.4	43847.4	43847.4	43847.4	43847.4	43847.4	43847.4	43847.4
165	45056.9	45056.9	45056.9	45056.9	45056.9	45056.9	45056.9	45056.9	45056.9	45056.9	45056.9	45056.9	45056.9	45056.9	45056.9	45056.9	45056.9	45056.9	45056.9	45056.9	45056.9	45056.9	45056.9	45056.9	45056.9	45056.9	45056.9	45056.9	45056.9	45056.9	45056.9	45056.9	45056.9	45056.9	45056.9	45056.9
166	46217.3	46217.3	46217.3	46217.3	46217.3	46217.3	46217.3	46217.3	46217.3	46217.3	46217.3	46217.3	46217.3	46217.3	46217.3	46217.3	46217.3	46217.3	46217.3	46217.3	46217.3	46217.3	46217.3	46217.3	46217.3	46217.3	46217.3	46217.3	46217.3	46217.3	46217.3	46217.3	46217.3	46217.3	46217.3	46217.3
167	47337.4	47337.4	47337.4	47337.4	47337.4	47337.4	47337.4	47337.4	47337.4	47337.4	47337.4	47337.4	47337.4	47337.4	47337.4	47337.4	47337.4	47337.4	47337.4	47337.4	47337.4	47337.4	47337.4	47337.4	47337.4	47337.4	47337.4	47337.4	47337.4	47337.4	47337.4	47337.4	47337.4	47337.4	47337.4	47337.4
168	48424.1	48424.1	48424.1	48424.1	48424.1	48424.1	48424.1	48424.1	48424.1	48424.1	48424.1	48424.1	48424.1	48424.1	48424.1	48424.1	48424.1	48424.1	48424.1	48424.1	48424.1	48424.1	48424.1	48424.1	48424.1	48424.1	48424.1	48424.1	48424.1	48424.1	48424.1	48424.1	48424.1	48424.1	48424.1	48424.1
169	49482.8	49482.8	49482.8	49482.8	49482.8	49482.8	49482.8	49482.8	49482.8	49482.8	49482.8	49482.8	49482.8	49482.8	49482.8	49482.8	49482.8	49482.8	49482.8	49482.8	49482.8	49482.8	49482.8	49482.8	49482.8	49482.8	49482.8	49482.8	49482.8	49482.8	49482.8	49482.8	49482.8	49482.8	49482.8	49482.8
170	50517.9	50517.9	50517.9	50517.9	50517.9	50517.9	50517.9	50517.9	50517.9	50517.9	50517.9	50517.9	50517.9	50517.9	50517.9	50517.9	50517.9	50517.9	50517.9	50517.9	50517.9	50517.9	50517.9	50517.9	50517.9	50517.9	50517.9	50517.9	50517.9	50517.9	50517.9	50517.9	50517.9	50517.9	50517.9	50517.9
171	51533	51533	51533	51533	51533	51533	51533	51533	51533	51533	51533	51533	51533	51533	51533	51533	51533	51533	51533	51533	51533	51533	51533	51533	51533	51533	51533	51533	51533	51533	51533	51533	51533	51533	51533	51533
172	52531	52531	52531	52531	52531	52531	52531	52531	52531	52531	52531	52531	52531	52531	52531	52531	52531	52531	52531	52531	52531	52531	52531	52531	52531	52531	52531	52531	52531	52531	52531	52531	52531	52531	52531	52531
173	53513.9	53513.9	53513.9	53513.9	53513.9	53513.9	53513.9	53513.9	53513.9	53513.9	53513.9	53513.9	53513.9	53513.9	53513.9	53513.9	53513.9	53513.9	53513.9	53513.9	53513.9	53513.9	53513.9	53513.9	53513.9	53513.9	53513.9	53513.9	53513.9	53513.9	53513.9	53513.9	53513.9	53513.9	53513.9	53513.9
174	54483.7	54483.7	54483.7	54483.7	54483.7	54483.7	54483.7	54483.7	54483.7	54483.7	54483.7	54483.7	54483.7	54483.7	54483.7	54483.7	54483.7	54483.7	54483.7	54483.7	54483.7	54483.7	54483.7	54483.7	54483.7	54483.7	54483.7	54483.7	54483.7	54483.7	54483.7	54483.7	54483.7	54483.7	54483.7	54483.7
175	55441.9	55441.9	55441.9	55441.9	55441.9	55441.9	55441.9	55441.9	55441.9	55441.9	55441.9	55441.9	55441.9	55441.9	55441.9	55441.9	55441.9	55441.9	55441.9	55441.9	55441.9	55441.9	55441.9	55441.9	55441.9	55441.9	55441.9	55441.9	55441.9	55441.9	55441.9	55441.9	55441.9	55441.9	55441.9	55441.9
176	56389.6	56389.6	56389.6	56389.6	56389.6	56389.6	56389.6	56389.6	56389.6	56389.6	56389.6	56389.6	56389.6	56389.6	56389.6	56389.6	56389.6	56389.6	56389.6	56389.6	56389.6	56389.6	56389.6	56389.6	56389.6	56389.6	56389.6	56389.6	56389.6	56389.6	56389.6	56389.6	56389.6	56389.6	56389.6	56389.6
177	57327.7	57327.7	57327.7	57327.7	57327.7	57327.7	57327.7	57327.7	57327.7	57327.7	57327.7	57327.7	57327.7	57327.7	57327.7	57327.7	57327.7	57327.7	57327.7	57327.7	57327.7	57327.7	57327.7	57327.7	57327.7	57327.7	57327.7	57327.7	57327.7	57327.7	57327.7	57327.7	57327.7	57327.7	57327.7	57327.7
178	58257	58257	58257	58257	58257	58257	58257	58257	58257	58257	58257	58257	58257	58257	58257	58257	58257	58257	58257	58257	58257	58257	58257	58257	58257	58257	58257	58257	58257	58257	58257	58257	58257	58257	58257	58257
179	59178.1	59178.1	59178.1	59178.1	59178.1	59178.1	59178.1	59178.1	59178.1	59178.1	59178.1	59178.1	59178.1	59178.1	59178.1	59178.1	59178.1	59178.1	59178.1	59178.1	59178.1	59178.1	59178.1	59178.1	59178.1	59178.1	59178.1	59178.1	59178.1	59178.1	59178.1	59178.1	59178.1	59178.1	59178.1	59178.1
180	60091.6	60091.6	60091.6	60091.6	60091.6	60091.6	60091.6	60091.6	60091.6	60091.6	60091.6	60091.6	60091.6	60091.6	60091.6	60091.6	60091.6	60091.6	60091.6	60091.6	60091.6	60091.6	60091.6	60091.6	60091.6	60091.6	60091.6	60091.6	60091.6	60091.6	60091.6	60091.6	60091.6	60091.6	60091.6	60091.6
181	60997.8	60997.8	60997.8	60997.8	60997.8	60997.8	60997.8	60997.8	60997.8	60997.8	60997.8	60997.8	60997.8	60997.8	60997.8	60997.8	60997.8	60997.8	60997.8	60997.8	60997.8	60997.8	60997.8	60997.8	60997.8	60997.8	60997.8	60997.8	60997.8	60997.8	60997.8	60997.8	60997.8	60997.8	60997.8	60997.8
182	61897.1	61897.1	61897.1	61897.1	61897.1	61897.1	61897.1	61897.1	61897.1	61897.1	61897.1	61897.1	61897.1	61897.1	61897.1	61897.1	61897.1	61897.1	61897.1	61897.1	61897.1	61897.1	61897.1	61897.1	61897.1	61897.1	61897.1	61897.1	61897.1	61897.1	61897.1	61897.1	61897.1	61897.1	61897.1	61897.1
183	62789.8	62789.8	62789.8	62789.8	62789.8	62789.8	62789.8	62789.8	62789.8	62789.8	62789.8	62789.8	62789.8	62789.8	62789.8	62789.8	62789.8	62789.8	62789.8	62789.8	62789.8	62789.8	62789.8	62789.8	62789.8	62789.8	62789.8	62789.8	62789.8	62789.8	62789.8	62789.8	62789.8	62789.8	62789.8	62789.8
184	63676.1	63676.1	63676.1	63676.1	63676.1	63676.1	63676.1	63676.1	63676.1	63676.1	63676.1	63676.1	63676.1	63676.1	63676.1	63676.1	63676.1	63676.1	63676.1	63676.1	63676.1	63676.1	63676.1	63676.1	63676.1	63676.1	63676.1	63676.1	63676.1	63676.1	63676.1	63676.1	63676.1	63676.1	63676.1	63676.1
185	64556.1	64556.1	64556.1	64556.1	64556.1	64556.1	64556.1	64556.1	64556.1	64556.1	64556.1	64556.1	64556.1	64556.1	64556.1	64556.1	64556.1	64556.1	64556.1	64556.1	64556.1	64556.1	64556.1	64556.1	64556.1	64556.1	64556.1	64556.1	64556.1	64556.1	64556.1	64556.1	64556.1	64556.1	64556.1	64556.1
186	65430.1	65430.1	65430.1	65430.1	65430.1	65430.1	65430.1	65430.1	65430.1	65430.1	65430.1	65430.1	65430.1	65430.1	65430.1	65430.1	65430.1	65430.1	65430.1	65430.1	65430.1	65430.1	65430.1	65430.1	65430.1	65430.1	65430.1	65430.1	65430.1	65430.1	65430.1	65430.1	65430.1	65430.1	65430.1	65430.1
187	66298.2	66298.2	66298.2	66298.2	66298.2	66298.2	66298.2	66298.2	66298.2	66298.2	66298.2	66298.2	66298.2	66298.2	66298.2	66298.2	66298.2	66298.2	66298.2	66298.2	66298.2	66298.2	66298.2	66298.2	66298.2	66298.2	66298.2	66298.2	66298.2	66298.2	66298.2	66298.2	66298.2	66298.2	66298.2	66298.2
188	67160.4	67160.4	67160.4	67160.4	67160.4	67160.4	67160.4	67160.4	67160.4	67160.4	67160.4	67160.4	67160.4	67160.4	67160.4	67160.4	67160.4	67160.4	67160.4	67160.4	67160.4	67160.4	67160.4	67160.4	67160.4	67160.4	67160.4	67160.4	67160.4	67160.4	67160.4	67160.4	67160.4	67160.4	67160.4	67160.4
189	68017	68017	68017	68017	68017	68017	68017	68017	68017	68017	68017	68017	68017	68017	68017	68017	68017	68017	68017	68017	68017	68017	68017	68017	68017	68017	68017	68017	68017	68017	68017	68017	68017	68017	68017	68017
190	68868	68868	68868	68868	68868	68868	68868	68868	68868	68868	68868	68868	68868	68868	68868	68868	68868	68868	68868	68868	68868	68868	68868	68868	68868	68868	68868	68868	68868	68868	68868	68868	68868	68868	68868	68868
191	69713.4	69713.4	69713.4	69713.4	69713.4	69713.4	69713.4	69713.4	69713.4	69713.4	69713.4	69713.4	69713.4	69713.4	69713.4	69713.4	69713.4	69713.4	69713.4	69713.4	69713.4	69713.4	69713.4	69713.4	69713.4	69713.4	69713.4	69713.4	69713.4	69713.4	69713.4	69713.4	69713.4	69713.4	69713.4	69713.4
192	70553.3	70553.3	70553.3	70553.3	70553.3	70553.3	70553.3	70553.3	70553.3	70553.3	70553.3	70553.3	70553.3	70553.3	70553.3	70553.3	70553.3	70553.3	70553.3	70553.3	70553.3	70553.3	70553.3	70553.3	70553.3	70553.3	70553.3	70553.3	70553.3	70553.3	70553.3	70553.3	70553.3	70553.3	70553.3	70553.3
193	71387.8	71387.8	71387.8	71387.8	71387.8	71387.8	71387.8	71387.8	71387.8	71387.8	71387.8	71387.8	71387.8	71387.8	71387.8	71387.8	71387.8	71387.8	71387.8	71387.8	71387.8	71387.8	71387.8	71387.8	71387.8	71387.8	71387.8	71387.8	71387.8	71387.8	71387.8	71387.8	71387.8	71387.8	71387.8	71387.8
194	72216.9	72216.9	72216.9	72216.9	72216.9	72216.9	72216.9	72216.9	72216.9	72216.9	72216.9	72216.9	72216.9	72216.9	72216.9	72216.9	72216.9	72216.9	72216.9	72216.9	72216.9	72216.9	72216.9	72216.9	72216.9	72216.9	72216.9	72216.9	72216.9	72216.9	72216.9	72216.9	72216.9	72216.9	72216.9	72216.9
195	73040.8	73040.8	73040.8	73040.8	73040.8	73040.8	73040.8	73040.8	73040.8	73040.8	73040.8	73040.8	73040.8	73040.8	73040.8	73040.8	73040.8	73040.8	73040.8	73040.8	73040.8	73040.8	73040.8	73040.8	73040.8	73040.8	73040.8	73040.8	73040.8	73040.8	73040.8	73040.8	73040.8	73040.8	73040.8	73040.8
196	73859.3	73859.3	73859.3	73859.3	73859.3	73859.3	73859.3	73859.3	73859.3	73859.3	73859.3	73859.3	73859.3	73859.3	73859.3	73859.3	73859.3	73859.3	73859.3	73859.3	73859.3	73859.3	73859.3	73859.3	73859.3	73859.3	73859.3	73859.3	73859.3	73859.3	73859.3	73859.3	73859.3	73859.3	73859.3	73859.3
197	74672.7	74672.7	74672.7	74672.7	74672.7	74672.7	74672.7	74672.7	74672.7	74672.7	74672.7	74672.7	74672.7	74672.7	74672.7	74672.7	74672.7	74672.7	74672.7	74672.7	74672.7	74672.7	74672.7	74672.7	74672.7	74672.7	74672.7	74672.7	74672.7	74672.7	74672.7	74672.7	74672.7	74672.7	74672.7	74672.7
198	75480.8	75480.8	75480.8	75480.8	75480.8	75480.8	75480.8	75480.8	75480.8	75480.8	75480.8	75480.8	75480.8	75480.8	75480.8	75480.8	75480.8	75480.8	75480.8	75480.8	75480.8	75480.8	75480.8	75480.8	75480.8	75480.8	75480.8	75480.8	75480.8	75480.8	75480.8	75480.8	75480.8	75480.8	75480.8	75480.8
199	76283.8	76283.8	76283.8	76283.8	76283.8	76283.8	76283.8	76283.8	76283.8	76283.8	76283.8	76283.8	76283.8	76283.8	76283.8	76283.8	76283.8	76283.8	76283.8	76283.8	76283.8	76283.8	76283.8	76283.8	76283.8	76283.8	76283.8	76283.8	76283.8	76283.8	76283.8	76283.8	76283.8	76283.8	76283.8	76283.8
200	77081.8	77081.8	77081.8	77081.8	77081.8	77081.8	77081.8	77081.8	77081.8	77081.8	77081.8	77081.8	77081.8	77081.8	77081.8	77081.8	77081.8	77081.8	77081.8	77081.8	77081.8	77081.8	77081.8	77081.8	77081.8	77081.8	77081.8	77081.8	77081.8	77081.8	77081.8	77081.8	77081.8	77081.8	77081.8	77081.8
201	77872.9	77872.9	77872.9	77872.9	77872.9	77872.9	77872.9	77872.9	77872.9	77872.9	77872.9	77872.9	77872.9	77872.9	77872.9	77872.9	77872.9	77872.9	77872.9	77872.9	77872.9	77872.9	77872.9	77872.9	77872.9	77872.9	77872.9	77872.9	77872.9	77872.9	77872.9	77872.9	77872.9	77872.9	77872.9	77872.9
202	78652.4	78652.4	78652.4	78652.4	78652.4	78652.4	78652.4	78652.4	78652.4	78652.4	78652.4	78652.4	78652.4	78652.4	78652.4	78652.4	78652.4	78652.4	78652.4	78652.4	78652.4	78652.4	78652.4	78652.4	78652.4	78652.4	78652.4	78652.4	78652.4	78652.4	78652.4	78652.4	78652.4	78652.4	78652.4	78652.4
203	79420.6	79420.6	79420.6	79420.6	79420.6	79420.6	79420.6	79420.6	79420.6	79420.6	79420.6	79420.6	79420.6	79420.6	79420.6	79420.6	79420.6	79420.6	79420.6	79420.6	79420.6	79420.6	79420.6	79420.6	79420.6	79420.6	79420.6	79420.6	79420.6	79420.6	79420.6	79420.6	79420.6	79420.6	79420.6	79420.6
204	80178.5	80178.5	80178.5	80178.5	80178.5	80178.5	80178.5	80178.5	80178.5	80178.5	80178.5	80178.5	80178.5	80178.5	80178.5	80178.5	80178.5	80178.5	80178.5	80178.5	80178.5	80178.5	80178.5	80178.5	80178.5	80178.5	80178.5	80178.5	80178.5	80178.5	80178.5	80178.5	80178.5	80178.5	80178.5	80178.5
205	80926.8	80926.8	80926.8	80926.8	80926.8	80926.8	80926.8	80926.8	80926.8	80926.8	80926.8	80926.8	80926.8	80926.8	80926.8	80926.8	80926.8	80926.8	80926.8	80926.8	80926.8	80926.8	80926.8	80926.8	80926.8	80926.8	80926.8	80926.8	80926.8	80926.8	80926.8	80926.8	80926.8	80926.8	80926.8	80926.8
206	81666.2	81666.2	81666.2	81666.2	81666.2	81666.2	81666.2	81666.2	81666.2	81666.2	81666.2	81666.2	81666.2	81666.2	81666.2	81666.2	81666.2	81666.2	81666.2	81666.2	81666.2	81666.2	81666.2	81666.2	81666.2	81666.2	81666.2	81666.2	81666.2	81666.2	81666.2	81666.2	81666.2	81666.2	81666.2	81666.2
207	82397.1	82397.1	82397.1	82397.1	82397.1	82397.1	82397.1	82397.1	82397.1	82397.1	82397.1	82397.1	82397.1	82397.1	82397.1	82397.1	82397.1	82397.1	82397.1	82397.1	82397.1	82397.1	82397.1	82397.1	82397.1	82397.1	82397.1	82397.1	82397.1	82397.1	82397.1	82397.1	82397.1	82397.1	82397.1	82397.1
208	83119.9	83119.9	83119.9	83119.9	83119.9	83119.9	83119.9	83119.9	83119.9	83119.9	83119.9	83119.9	83119.9	83119.9	83119.9	83119.9	83119.9	83119.9	83119.9	83119.9	83119.9	83119.9	83119.9	83119.9	83119.9	83119.9	83119.9	83119.9	83119.9	83119.9	83119.9	83119.9	83119.9	83119.9	83119.9	83119.9
209	83835.1	83835.1	83835.1	83835.1	83835.1	83835.1	83835.1	83835.1	83835.1	83835.1	83835.1	83835.1	83835.1	83835.1	83835.1	83835.1	83835.1	83835.1	83835.1	83835.1	83835.1	83835.1	83835.1	83835.1	83835.1	83835.1	83835.1	83835.1	83835.1	83835.1	83835.1	83835.1	83835.1	83835.1	83835.1	83835.1
210	84542.9	84542.9	84542.9	84542.9	84542.9	84542.9	84542.9	84542.9	84542.9	84542.9	84542.9	84542.9	84542.9	84542.9	84542.9	84542.9	84542.9	84542.9	84542.9	84542.9	84542.9	84542.9	84542.9	84542.9	84542.9	84542.9	84542.9	84542.9	84542.9	84542.9	84542.9	84542.9	84542.9	84542.9	84542.9	84542.9
211	85243.5	85243.5	85243.5	85243.5	85243.5	85243.5	85243.5	85243.5	85243.5	85243.5	85243.5	85243.5	85243.5	85243.5	85243.5	85243.5	85243.5	85243.5	85243.5	85243.5	85243.5	85243.5	85243.5	85243.5	85243.5	85243.5	85243.5	85243.5	85243.5	85243.5	85243.5	85243.5	85243.5	85243.5	85243.5	85243.5
212	85937.2	85937.2	85937.2	85937.2	85937.2	85937.2	85937.2	85937.2	85937.2	85937.2	85937.2	85937.2	85937.2	85937.2	85937.2	85937.2	85937.2	85937.2	85937.2	85937.2	85937.2	85937.2	85937.2	85937.2	85937.2	85937.2	85937.2	85937.2	85937.2	85937.2	85937.2	85937.2	85937.2	85937.2	85937.2	85937.2
213	86624.1	86624.1	86624.1	86624.1	86624.1	86624.1	86624.1	86624.1	86624.1	86624.1	86624.1	86624.1	86624.1	86624.1	86624.1	86624.1	86624.1	86624.1	86624.1	86624.1	86624.1	86624.1	86624.1	86624.1	86624.1	86624.1	86624.1	86624.1	86624.1	86624.1	86624.1	86624.1	86624.1	86624.1	86624.1	86624.1
214	87304.3	87304.3	87304.3	87304.3	87304.3	87304.3	87304.3	87304.3	87304.3	87304.3	87304.3	87304.3	87304.3	87304.3	87304.3	87304.3	87304.3	87304.3	87304.3	87304.3	87304.3	87304.3	87304.3	87304.3	87304.3	87304.3	87304.3	87304.3	87304.3	87304.3	87304.3	87304.3	87304.3	87304.3	87304.3	87304.3
215	87978.1	87978.1	87978.1	87978.1	87978.1	87978.1	87978.1	87978.1	87978.1	87978.1	87978.1	87978.1	87978.1	87978.1	87978.1	87978.1	87978.1	87978.1	87978.1	87978.1	87978.1	87978.1	87978.1	87978.1	87978.1	87978.1	87978.1	87978.1	87978.1	87978.1	87978.1	87978.1	87978.1	87978.1	87978.1	87978.1
216	88645.5	88645.5	88645.5	88645.5	88645.5	88645.5	88645.5	88645.5	88645.5	88645.5	88645.5	88645.5	88645.5	88645.5	88645.5	88645.5	88645.5	88645.5	88645.5	88645.5	88645.5	88645.5	88645.5	88645.5	88645.5	88645.5	88645.5	88645.5	88645.5	88645.5	88645.5	88645.5	88645.5	88645.5	88645.5	88645.5
217	89306.6	89306.6	89306.6	89306.6	89306.6	89306.6	89306.6	89306.6	89306.6	89306.6	89306.6	89306.6	89306.6	89306.6	89306.6	89306.6	89306.6	89306.6	89306.6	89306.6	89306.6	89306.6	89306.6	89306.6	89306.6	89306.6	89306.6	89306.6	89306.6	89306.6	89306.6	89306.6	89306.6	89306.6	89306.6	89306.6
218	89961.5	89961.5	89961.5	89961.5	89961.5	89961.5	89961.5	89961.5	89961.5	89961.5	89961.5	89961.5	89961.5	89961.5	89961.5	89961.5	89961.5	89961.5	89961.5	89961.5	89961.5	89961.5	89961.5	89961.5	89961.5	89961.5	89961.5	89961.5	89961.5	89961.5	89961.5	89961.5	89961.5	89961.5	89961.5	89961.5
219	90610.3	90610.3	90610.3	90610.3	90610.3	90610.3	90610.3	90610.3	90610.3	90610.3	90610.3	90610.3	90610.3	90610.3	90610.3	90610.3	90610.3	90610.3	90610.3	90610.3	90610.3	90610.3	90610.3	90610.3	90610.3	90610.3	90610.3	90610.3	90610.3	90610.3	90610.3	90610.3	90610.3	90610.3	90610.3	90610.3
220	91253.1	91253.1	91253.1	91253.1	91253.1	91253.1	91253.1	91253.1	91253.1	91253.1	91253.1	91253.1	91253.1	91253.1	91253.1	91253.1	91253.1	91253.1	91253.1	91253.1	91253.1	91253.1	91253.1	91253.1	91253.1	91253.1	91253.1	91253.1	91253.1	91253.1	91253.1	91253.1	91253.1	91253.1	91253.1	91253.1
221	91889.9	91889.9	91889.9	91889.9	91889.9	91889.9	91889.9	91889.9	91889.9	91889.9	91889.9	91889.9	91889.9	91889.9	91889.9	91889.9	91889.9	91889.9	91889.9	91889.9	91889.9	91889.9	91889.9	91889.9	91889.9	91889.9	91889.9	91889.9	91889.9	91889.9	91889.9	91889.9	91889.9	91889.9	91889.9	91889.9
222	92520.9	92520.9	92520.9	92520.9	92520.9	92520.9	92520.9	92520.9	92520.9	92520.9	92520.9	92520.9	92520.9	92520.9	92520.9	92520.9	92520.9	92520.9	92520.9	92520.9	92520.9	92520.9	92520.9	92520.9	92520.9	92520.9	92520.9	92520.9	92520.9	92520.9	92520.9	92520.9	92520.9	92520.9	92520.9	92520.9
223	93146.1	93146.1	93146.1	93146.1	93146.1	93146.1	93146.1	93146.1	93146.1	93146.1	93146.1	93146.1	93146.1	93146.1	93146.1	93146.1	93146.1	93146.1	93146.1	93146.1	93146.1	93146.1	93146.1	93146.1	93146.1	93146.1	93146.1	93146.1	93146.1	93146.1	93146.1	93146.1	93146.1	93146.1	93146.1	93146.1
224	93765.5	93765.5	93765.5	93765.5	93765.5	93765.5	93765.5	93765.5	93765.5	93765.5	93765.5	93765.5	93765.5	93765.5	93765.5	93765.5	93765.5	93765.5	93765.5	93765.5	93765.5	93765.5	93765.5	93765.5	93765.5	93765.5	93765.5	93765.5	93765.5	93765.5	93765.5	93765.5	93765.5	93765.5	93765.5	93765.5
225	94379.3	94379.3	94379.3	94379.3	94379.3	94379.3	94379.3	94379.3	94379.3	94379.3	94379.3	94379.3	94379.3	94379.3	94379.3	94379.3	94379.3	94379.3	94379.3	94379.3	94379.3	94379.3	94379.3	94379.3	94379.3	94379.3	94379.3	94379.3	94379.3	94379.3	94379.3	94379.3	94379.3	94379.3	94379.3	94379.3
226	94987.4	94987.4	94987.4	94987.4	94987.4	94987.4	94987.4	94987.4	94987.4	94987.4	94987.4	94987.4	94987.4	94987.4	94987.4	94987.4	94987.4	94987.4	94987.4	94987.4	94987.4	94987.4	94987.4	94987.4	94987.4	94987.4	94987.4	94987.4	94987.4	94987.4	94987.4	94987.4	94987.4	94987.4	94987.4	94987.4
227	95589.9	95589.9	95589.9	95589.9	95589.9	95589.9	95589.9	95589.9	95589.9	95589.9	95589.9	95589.9	95589.9	95589.9	95589.9	95589.9	95589.9	95589.9	95589.9	95589.9	95589.9	95589.9	95589.9	95589.9	95589.9	95589.9	95589.9	95589.9	95589.9	95589.9	95589.9	95589.9	95589.9	95589.9	95589.9	95589.9
228	96186.9	96186.9	96186.9	96186.9	96186.9	96186.9	96186.9	96186.9	96186.9	96186.9	96186.9	96186.9	96186.9	96186.9	96186.9	96186.9	96186.9	96186.9	96186.9	96186.9	96186.9	96186.9	96186.9	96186.9	96186.9	96186.9	96186.9	96186.9	96186.9	96186.9	96186.9	96186.9	96186.9	96186.9	96186.9	96186.9
229	96778.5	96778.5	96778.5	96778.5	96778.5	96778.5	96778.5	96778.5	96778.5	96778.5	96778.5	96778.5	96778.5	96778.5	96778.5	96778.5	96778.5	96778.5	96778.5	96778.5	96778.5	96778.5	96778.5	96778.5	96778.5	96778.5	96778.5	96778.5	96778.5	96778.5	96778.5	96778.5	96778.5	96778.5	96778.5	96778.5
230	97364.6	97364.6	97364.6	97364.6	97364.6	97364.6	97364.6	97364.6	97364.6	97364.6	97364.6	97364.6	97364.6	97364.6	97364.6	97364.6	97364.6	97364.6	97364.6	97364.6	97364.6	97364.6	97364.6	97364.6	97364.6	97364.6	97364.6	97364.6	97364.6	97364.6	97364.6	97364.6	97364.6	97364.6	97364.6	97364.6
231	97945.4	97945.4	97945.4	97945.4	97945.4	97945.4	97945.4	97945.4	97945.4	97945.4	97945.4	97945.4	97945.4	97945.4	97945.4	97945.4	97945.4	97945.4	97945.4	97945.4	97945.4	97945.4	97945.4	97945.4	97945.4	97945.4	97945.4	97945.4	97945.4	97945.4	97945.4	97945.4	97945.4	97945.4	97945.4	97945.4
232	98520.9	98520.9	98520.9	98520.9	98520.9	98520.9	98520.9	98520.9	98520.9	98520.9	98520.9	98520.9	98520.9	98520.9	98520.9	98520.9	98520.9	98520.9	98520.9	98520.9	98520.9	98520.9	98520.9	98520.9	98520.9	98520.9	98520.9	98520.9	98520.9	98520.9	98520.9	98520.9	98520.9	98520.9	98520.9	98520.9
233	99091.1	99091.1	99091.1	99091.1	99091.1	99091.1	99091.1	99091.1	99091.1	99091.1	99091.1	99091.1	99091.1	99091.1	99091.1	99091.1	99091.1	99091.1	99091.1	99091.1	99091.1	99091.1	99091.1	99091.1	99091.1	99091.1	99091.1	99091.1	99091.1	99091.1	99091.1	99091.1	99091.1	99091.1	99091.1	99091.1
234	99656.1	99656.1	99656.1	99656.1	99656.1	99656.1	99656.1	99656.1	99656.1	99656.1	99656.1	99656.1	99656.1	99656.1	99656.1	99656.1	99656.1	99656.1	99656.1	99656.1	99656.1	99656.1	99656.1	99656.1	99656.1	99656.1	99656.1	99656.1	99656.1	99656.1	99656.1	99656.1	99656.1	99656.1	99656.1	99656.1
235	100216	100216	100216	100216	100216	100216	100216	100216	100216	100216	100216	100216	100216	100216	100216	100216	100216	100216	100216	100216	100216	100216	100216	100216	100216	100216	100216	100216	100216	100216	100216	100216	100216	100216	100216	100216
236	100771	100771	100771	100771	100771	100771	100771	100771	100771	100771	100771	100771	100771	100771	100771	100771	100771	100771	100771	100771	100771	100771	100771	100771	100771	100771	100771	100771	100771	100771	100771	100771	100771	100771	100771	100771
237	101320	101320	101320	101320	101320	101320	101320	101320	101320	101320	101320	101320	101320	101320	101320	101320	101320	101320	101320	101320	101320	101320	101320	101320	101320	101320	101320	101320	101320	101320	101320	101320	101320	101320	101320	101320
238	101865	101865	101865	101865	101865	101865	101865	101865	101865	101865	101865	101865	101865	101865	101865	101865	101865	101865	101865	101865	101865	101865	101865	101865	101865	101865	101865	101865	101865	101865	101865	101865	101865	101865	101865	101865
239	102405	102405	102405	102405	102405	102405	102405	102405	102405	102405	102405	102405	102405	102405	102405	102405	102405	102405	102405	102405	102405	102405	102405	102405	102405	102405	102405	102405	102405	102405	102405	102405	102405	102405	102405	102405
240	102939	102939	102939	102939	102939	102939	102939	102939	102939	102939	102939	102939	102939	102939	102939	102939	102939	102939	102939	102939	102939	102939	102939	102939	102939	102939	102939	102939	102939	102939	102939	102939	102939	102939	102939	102939
241	103469	103469	103469	103469	103469	103469	103469	103469	103469	103469	103469	103469	103469	103469	103469	103469	103469	103469	103469	103469	103469	103469	103469	103469	103469	103469	103469	103469	103469	103469	103469	103469	103469	103469	103469	103469
242	103994	103994	103994	103994	103994	103994	103994	103994	103994	103994	103994	103994	103994	103994	103994	103994	103994	103994	103994	103994	103994	103994	103994	103994	103994	103994	103994	103994	103994	103994	103994	103994	103994	103994	103994	103994
243	104515	104515	104515	104515	104515	104515	104515	104515	104515	104515	104515	104515	104515	104515	104515	104515	104515	104515	104515	104515	104515	104515	104515	104515	104515	104515	104515	104515	104515	104515	104515	104515	104515	104515	104515	104515
244	105030	105030	105030	105030	105030	105030	105030	105030	105030	105030	105030	105030	105030	105030	105030	105030	105030	105030	105030	105030	105030	105030	105030	105030	105030	105030	105030	105030	105030	105030	105030	105030	105030	105030	105030	105030
245	105541	105541	105541	105541	105541	105541	105541	105541	105541	105541	105541	105541	105541	105541	105541	105541	105541	105541	105541	105541	105541	105541	105541	105541	105541	105541	105541	105541	105541	105541	105541	105541	105541	105541	105541	105541
246	106047	106047	106047	106047	106047	106047	106047	106047	106047	106047	106047	106047	106047	106047	106047	106047	106047	106047	106047	106047	106047	106047	106047	106047	106047	106047	106047	106047	106047	106047	106047	106047	106047	106047	106047	106047
247	106548	106548	106548	106548	106548	106548	106548	106548	106548	106548	106548	106548	106548	106548	106548	106548	106548	106548	106548	106548	106548	106548	106548	106548	106548	106548	106548	106548	106548	106548	106548	106548	106548	106548	106548	106548
248	107045	107045	107045	107045	107045	107045	107045	107045	107045	107045	107045	107045	107045	107045	107045	107045	107045	107045	107045	107045	107045	107045	107045	107045	107045	107045	107045	107045	107045	107045	107045	107045	107045	107045	107045	107045
249	107538	107538	107538	107538	107538	107538	107538	107538	107538	107538	107538	107538	107538	107538	107538	107538	107538	107538	107538	107538	107538	107538	107538	107538	107538	107538	107538	107538	107538	107538	107538	107538	107538	107538	107538	107538
250	108026	108026	108026	108026	108026	108026	108026	108026	108026	108026	108026	108026	108026	108026	108026	108026	108026	108026	108026	108026	108026	108026	108026	108026	108026	108026	108026	108026	108026	108026	108026	108026	108026	108026	108026	108026
251	108509	108509	108509	108509	108509	108509	108509	108509	108509	108509	108509	108509	108509	108509	108509	108509	108509	108509	108509	108509	108509	108509	108509	108509	108509	108509	108509	108509	108509	108509	108509	108509	108509	108509	108509	108509
252	108988	108988	108988	108988	108988	108988	108988	108988	108988	108988	108988	108988	108988	108988	108988	108988	108988	108988	108988	108988	108988	108988	108988	108988	108988	108988	108988	108988	108988	108988	108988	108988	108988	108988	108988	108988
253	109463	109463	109463	109463	109463	109463	109463	109463	109463	109463	109463	109463	109463	109463	109463	109463	109463	109463	109463	109463	109463	109463	109463	109463	109463	109463	109463	109463	109463	109463	109463	109463	109463	109463	109463	109463
254	109933	109933	109933	109933	109933	109933	109933	109933	109933	109933	109933	109933	109933	109933	109933	109933	109933	109933	109933	109933	109933	109933	109933	109933	109933	109933	109933	109933	109933	109933	109933	109933	109933	109933	109933	109933
255	110399	110399	110399	110399	110399	110399	110399	110399	110399	110399	110399	110399	110399	110399	110399	110399	110399	110399	110399	110399	110399	110399	110399	110399	110399	110399	110399	110399	110399	110399	110399	110399	110399	110399	110399	110399
256	110861	110861	110861	110861	110861	110861	110861	110861	110861	110861	110861	110861	110861	110861	110861	110861	110861	110861	110861	110861	110861	110861	110861	110861	110861	110861	110861	110861	110861	110861	110861	110861	110861	110861	110861	110861
257	111318	111318	111318	111318	111318	111318	111318	111318	111318	111318	111318	111318	111318	111318	111318	111318	111318	111318	111318	111318	111318	111318	111318	111318	111318	111318	111318	111318	111318	111318	111318	111318	111318	111318	111318	111318
258	111772	111772	111772	111772	111772	111772	111772	111772	111772	111772	111772	111772	111772	111772	111772	111772	111772	111772	111772	111772	111772	111772	111772	111772	111772	111772	111772	111772	111772	111772	111772	111772	111772	111772	111772	111772
259	112221	112221	112221	112221	112221	112221	112221	112221	112221	112221	112221	112221	112221	112221	112221	112221	112221	112221	112221	112221	112221	112221	112221	112221	112221	112221	112221	112221	112221	112221	112221	112221	112221	112221	112221	112221
260	112666	112666	112666	112666	112666	112666	112666	112666	112666	112666	112666	112666	112666	112666	112666	112666	112666	112666	112666	112666	112666	112666	112666	112666	112666	112666	112666	112666	112666	112666	112666	112666	112666	112666	112666	112666
261	113107	113107	113107	113107	113107	113107	113107	113107	113107	113107	113107	113107	113107	113107	113107	113107	113107	113107	113107	113107	113107	113107	113107	113107	113107	113107	113107	113107	113107	113107	113107	113107	113107	113107	113107	113107
262	113544	113544	113544	113544	113544	113544	113544	113544	113544	113544	113544	113544	113544	113544	113544	113544	113544	113544	113544	113544	113544	113544	113544	113544	113544	113544	113544	113544	113544	113544	113544	113544	113544	113544	113544	113544
263	113977	113977	113977	113977	113977	113977	113977	113977	113977	113977	113977	113977	113977	113977	113977	113977	113977	113977	113977	113977	113977	113977	113977	113977	113977	113977	113977	113977	113977	113977	113977	113977	113977	113977	113977	113977
264	114406	114406	114406	114406	114406	114406	114406	114406	114406	114406	114406	114406	114406	114406	114406	114406	114406	114406	114406	114406	114406	114406	114406	114406	114406	114406	114406	114406	114406	114406	114406	114406	114406	114406	114406	114406
265	114831	114831	114831	114831	114831	114831	114831	114831	114831	114831	114831	114831	114831	114831	114831	114831	114831	114831	114831	114831	114831	114831	114831	114831	114831	114831	114831	114831	114831	114831	114831	114831	114831	114831	114831	114831
266	115253	115253	115253	115253	115253	115253	115253	115253	115253	115253	115253	115253	115253	115253	115253	115253	115253	115253	115253	115253	115253	115253	115253	115253	115253	115253	115253	115253	115253	115253	115253	115253	115253	115253	115253	115253
267	115670	115670	115670	115670	115670	115670	115670	115670	115670	115670	115670	115670	115670	115670	115670	115670	115670	115670	115670	115670	115670	115670	115670	115670	115670	115670	115670	115670	115670	115670	115670	115670	115670	115670	115670	115670
268	116084	116084	116084	116084	116084	116084	116084	116084	116084	116084	116084	116084	116084	116084	116084	116084	116084	116084	116084	116084	116084	116084	116084	116084	116084	116084	116084	116084	116084	116084	116084	116084	116084	116084	116084	116084
269	116494	116494	116494	116494	116494	116494	116494	116494	116494	116494	116494	116494	116494	116494	116494	116494	116494	116494	116494	116494	116494	116494	116494	116494	116494	116494	116494	116494	116494	116494	116494	116494	116494	116494	116494	116494
270	116900	116900	116900	116900	116900	116900	116900	116900	116900	116900	116900	116900	116900	116900	116900	116900	116900	116900	116900	116900	116900	116900	116900	116900	116900	116900	116900	116900	116900	116900	116900	116900	116900	116900	116900	116900
271	117302	117302	117302	117302	117302	117302	117302	117302	117302	117302	117302	117302	117302	117302	117302	117302	117302	117302	117302	117302	117302	117302	117302	117302	117302	117302	117302	117302	117302	117302	117302	117302	117302	117302	117302	117302
272	117701	117701	117701	117701	117701	117701	117701	117701	117701	117701	117701	117701	117701	117701	117701	117701	117701	117701	117701	117701	117701	117701	117701	117701	117701	117701	117701	117701	117701	117701	117701	117701	117701	117701	117701	117701
273	118096	118096	118096	118096	118096	118096	118096	118096	118096	118096	118096	118096	118096	118096	118096	118096	118096	118096	118096	118096	118096	118096	118096	118096	118096	118096	118096	118096	118096	118096	118096	118096	118096	118096	118096	118096
274	118487	118487	118487	118487	118487	118487	118487	118487	118487	118487	118487	118487	118487	118487	118487	118487	118487	118487	118487	118487	118487	118487	118487	118487	118487	118487	118487	118487	118487	118487	118487	118487	118487	118487	118487	118487
275	118875	118875	118875	118875	118875	118875	118875	118875	118875	118875	118875	118875	118875	118875	118875	118875	118875	118875	118875	118875	118875	118875	118875	118875	118875	118875	118875	118875	118875	118875	118875	118875	118875	118875	118875	118875
276	119260	119260	119260	119260	119260	119260	119260	119260	119260	119260	119260	119260	119260	119260	119260	119260	119260	119260	119260	119260	119260	119260	119260	119260	119260	119260	119260	119260	119260	119260	119260	119260	119260	119260	119260	119260
277	119640	119640	119640	119640	119640	119640	119640	119640	119640	119640	119640	119640	119640	119640	119640	119640	119640	119640	119640	119640	119640	119640	119640	119640	119640	119640	119640	119640	119640	119640	119640	119640	119640	119640	119640	119640
278	120018	120018	120018	120018	120018	120018	120018	120018	120018	120018	120018	120018	120018	120018	120018	120018	120018	120018	120018	120018	120018	120018	120018	120018	120018	120018	120018	120018	120018	120018	120018	120018	120018	120018	120018	120018
279	120392	120392	120392	120392	120392	120392	120392	120392	120392	120392	120392	120392	120392	120392	120392	120392	120392	120392	120392	120392	120392	120392	120392	120392	120392	120392	120392	120392	120392	120392	120392	120392	120392	120392	120392	120392
280	120762	120762	120762	120762	120762	120762	120762	120762	120762	120762	120762	120762	120762	120762	120762	120762	120762	120762	120762	120762	120762	120762	120762	120762	120762	120762	120762	120762	120762	120762	120762	120762	120762	120762	120762	120762
281	121129	121129	121129	121129	121129	121129	121129	121129	121129	121129	121129	121129	121129	121129	121129	121129	121129	121129	121129	121129	121129	121129	121129	121129	121129	121129	121129	121129	121129	121129	121129	121129	121129	121129	121129	121129
282	121493	121493	121493	121493	121493	121493	121493	121493	121493	121493	121493	121493	121493	121493	121493	121493	121493	121493	121493	121493	121493	121493	121493	121493	121493	121493	121493	121493	121493	121493	121493	121493	121493	121493	121493	121493
283	121853	121853	121853	121853	121853	121853	121853	121853	121853	121853	121853	121853	121853	121853	121853	121853	121853	121853	121853	121853	121853	121853	121853	121853	121853	121853	121853	121853	121853	121853	121853	121853	121853	121853	121853	121853
284	122211	122211	122211	122211	122211	122211	122211	122211	122211	122211	122211	122211	122211	122211	122211	122211	122211	122211	122211	122211	122211	122211	122211	122211	122211	122211	122211	122211	122211	122211	122211	122211	122211	122211	122211	122211
285	122564	122564	122564	122564	122564	122564	122564	122564	122564	122564	122564	122564	122564	122564	122564	122564	122564	122564	122564	122564	122564	122564	122564	122564	122564	122564	122564	122564	122564	122564	122564	122564	122564	122564	122564	122564
286	122915	122915	122915	122915	122915	122915	122915	122915	122915	122915	122915	122915	122915	122915	122915	122915	122915	122915	122915	122915	122915	122915	122915	122915	122915	122915	122915	122915	122915	122915	122915	122915	122915	122915	122915	122915
287	123263	123263	123263	123263	123263	123263	123263	123263	123263	123263	123263	123263	123263	123263	123263	123263	123263	123263	123263	123263	123263	123263	123263	123263	123263	123263	123263	123263	123263	123263	123263	123263	123263	123263	123263	123263
288	123607	123607	123607	123607	123607	123607	123607	123607	123607	123607	123607	123607	123607	123607	123607	123607	123607	123607	123607	123607	123607	123607	123607	123607	123607	123607	123607	123607	123607	123607	123607	123607	123607	123607	123607	123607
289	123948	123948	123948	123948	123948	123948	123948	123948	123948	123948	123948	123948	123948	123948	123948	123948	123948	123948	123948	123948	123948	123948	123948	123948	123948	123948	123948	123948	123948	123948	123948	123948	123948	123948	123948	123948
290	124286	124286	124286	124286	124286	124286	124286	124286	124286	124286	124286	124286	124286	124286	124286	124286	124286	124286	124286	124286	124286	124286	124286	124286	124286	124286	124286	124286	124286	124286	124286	124286	124286	124286	124286	124286
291	124621	124621	124621	124621	124621	124621	124621	124621	124621	124621	124621	124621	124621	124621	124621	124621	124621	124621	124621	124621	124621	124621	124621	124621	124621	124621	124621	124621	124621	124621	124621	124621	124621	124621	124621	124621
292	124953	124953	124953	124953	124953	124953	124953	124953	124953	124953	124953	124953	124953	124953	124953	124953	124953	124953	124953	124953	124953	124953	124953	124953	124953	124953	124953	124953	124953	124953	124953	124953	124953	124953	124953	124953
293	125282	125282	125282	125282	125282	125282	125282	125282	125282	125282	125282	125282	125282	125282	125282	125282	125282	125282	125282	125282	125282	125282	125282	125282	125282	125282	125282	125282	125282	125282	125282	125282	125282	125282	125282	125282
294	125607	125607	125607	125607	125607	125607	125607	125607	125607	125607	125607	125607	125607	125607	125607	125607	125607	125607	125607	125607	125607	125607	125607	125607	125607	125607	125607	125607	125607	125607	125607	125607	125607	125607	125607	125607
295	125930	125930	125930	125930	125930	125930	125930	125930	125930	125930	125930	125930	125930	125930	125930	125930	125930	125930	125930	125930	125930	125930	125930	125930	125930	125930	125930	125930	125930	125930	125930	125930	125930	125930	125930	125930
296	126250	126250	126250	126250	126250	126250	126250	126250	126250	126250	126250	126250	126250	126250	126250	126250	126250	126250	126250	126250	126250	126250	126250	126250	126250	126250	126250	126250	126250	126250	126250	126250	126250	126250	126250	126250
297	126567	126567	126567	126567	126567	126567	126567	126567	126567	126567	126567	126567	126567	126567	126567	126567	126567	126567	126567	126567	126567	126567	126567	126567	126567	126567	126567	126567	126567	126567	126567	126567	126567	126567	126567	126567
298	126881	126881	126881	126881	126881	126881	126881	126881	126881	126881	126881	126881	126881	126881	126881	126881	126881	126881	126881	126881	126881	126881	126881	126881	126881	126881	126881	126881	126881	126881	126881	126881	126881	126881	126881	126881
299	127192	127192	127192	127192	127192	127192	127192	127192	127192	127192	127192	127192	127192	127192	127192	127192	127192	127192	127192	127192	127192	127192	127192	127192	127192	127192	127192	127192	127192	127192	127192	127192	127192	127192	127192	127192
300	127501	127501	127501	127501	127501	127501	127501	127501	127501	127501	127501	127501	127501	127501	127501	127501	127501	127501	127501	127501	127501	127501	127501	127501	127501	127501	127501	127501	127501	127501	127501	127501	127501	127501	127501	127501
301	127806	127806	127806	127806	127806	127806	127806	127806	127806	127806	127806	127806	127806	127806	127806	127806	127806	127806	127806	127806	127806	127806	127806	127806	127806	127806	127806	127806	127806	127806	127806	127806	127806	127806	127806	127806
302	128109	128109	128109	128109	128109	128109	128109	128109	128109	128109	128109	128109	128109	128109	128109	128109	128109	128109	128109	128109	128109	128109	128109	128109	128109	128109	128109	128109	128109	128109	128109	128109	128109	128109	128109	128109
303	128409	128409	128409	128409	128409	128409	128409	128409	128409	128409	128409	128409	128409	128409	128409	128409	128409	128409	128409	128409	128409	128409	128409	128409	128409	128409	128409	128409	128409	128409	128409	128409	128409	128409	128409	128409
304	128706	128706	128706	128706	128706	128706	128706	128706	128706	128706	128706	128706	128706	128706	128706	128706	128706	128706	128706	128706	128706	128706	128706	128706	128706	128706	128706	128706	128706	128706	128706	128706	128706	128706	128706	128706
305	129001	129001	129001	129001	129001	129001	129001	129001	129001	129001	129001	129001	129001	129001	129001	129001	129001	129001	129001	129001	129001	129001	129001	129001	129001	129001	129001	129001	129001	129001	129001	129001	129001	129001	129001	129001
306	129293	129293	129293	129293	129293	129293	129293	129293	129293	129293	129293	129293	129293	129293	129293	129293	129293	129293	129293	129293	129293	129293	129293	129293	129293	129293	129293	129293	129293	129293	129293	129293	129293	129293	129293	129293
307	129582	129582	129582	129582	129582	129582	129582	129582	129582	129582	129582	129582	129582	129582	129582	129582	129582	129582	129582	129582	129582	129582	129582	129582	129582	129582	129582	129582	129582	129582	129582	129582	129582	129582	129582	129582
308	129868	129868	129868	129868	129868	129868	129868	129868	129868	129868	129868	129868	129868	129868	129868	129868	129868	129868	129868	129868	129868	129868	129868	129868	129868	129868	129868	129868	129868	129868	129868	129868	129868	129868	129868	129868
309	130152	130152	130152	130152	130152	130152	130152	130152	130152	130152	130152	130152	130152	130152	130152	130152	130152	130152	130152	130152	130152	130152	130152	130152	130152	130152	130152	130152	130152	130152	130152	130152	130152	130152	130152	130152
310	130434	130434	130434	130434	130434	130434	130434	130434	130434	130434	130434	130434	130434	130434	130434	130434	130434	130434	130434	130434	130434	130434	130434	130434	130434	130434	130434	130434	130434	130434	130434	130434	130434	130434	130434	130434
311	130712	130712	130712	130712	130712	130712	130712	130712	130712	130712	130712	130712	130712	130712	130712	130712	130712	130712	130712	130712	130712	130712	130712	130712	130712	130712	130712	130712	130712	130712	130712	130712	130712	130712	130712	130712
312	130989	130989	130989	130989	130989	130989	130989	130989	130989	130989	130989	130989	130989	130989	130989	130989	130989	130989	130989	130989	130989	130989	130989	130989	130989	130989	130989	130989	130989	130989	130989	130989	130989	130989	130989	130989
313	131262	131262	131262	131262	131262	131262	131262	131262	131262	131262	131262	131262	131262	131262	131262	131262	131262	131262	131262	131262	131262	131262	131262	131262	131262	131262	131262	131262	131262	131262	131262	131262	131262	131262	131262	131262
314	131534	131534	131534	131534	131534	131534	131534	131534	131534	131534	131534	131534	131534	131534	131534	131534	131534	131534	131534	131534	131534	131534	131534	131534	131534	131534	131534	131534	131534	131534	131534	131534	131534	131534	131534	131534
315	131802	131802	131802	131802	131802	131802	131802	131802	131802	131802	131802	131802	131802	131802	131802	131802	131802	131802	131802	131802	131802	131802	131802	131802	131802	131802	131802	131802	131802	131802	131802	131802	131802	131802	131802	131802
316	132069	132069	132069	132069	132069	132069	132069	132069	132069	132069	132069	132069	132069	132069	132069	132069	132069	132069	132069	132069	132069	132069	132069	132069	132069	132069	132069	132069	132069	132069	132069	132069	132069	132069	132069	132069
317	132332	132332	132332	132332	132332	132332	132332	132332	132332	132332	132332	132332	132332	132332	132332	132332	132332	132332	132332	132332	132332	132332	132332	132332	132332	132332	132332	132332	132332	132332	132332	132332	132332	132332	132332	132332
318	132594	132594	132594	132594	132594	132594	132594	132594	132594	132594	132594	132594	132594	132594	132594	132594	132594	132594	132594	132594	132594	132594	132594	132594	132594	132594	132594	132594	132594	132594	132594	132594	132594	132594	132594	132594
319	132853	132853	132853	132853	132853	132853	132853	132853	132853	132853	132853	132853	132853	132853	132853	132853	132853	132853	132853	132853	132853	132853	132853	132853	132853	132853	132853	132853	132853	132853	132853	132853	132853	132853	132853	132853
320	133110	133110	133110	133110	133110	133110	133110	133110	133110	133110	133110	133110	133110	133110	133110	133110	133110	133110	133110	133110	133110	133110	133110	133110	133110	133110	133110	133110	133110	133110	133110	133110	133110	133110	133110	133110
321	133364	133364	133364	133364	133364	133364	133364	133364	133364	133364	133364	133364	133364	133364	133364	133364	133364	133364	133364	133364	133364	133364	133364	133364	133364	133364	133364	133364	133364	133364	133364	133364	133364	133364	133364	133364
322	133616	133616	133616	133616	133616	133616	133616	133616	133616	133616	133616	133616	133616	133616	133616	133616	133616	133616	133616	133616	133616	133616	133616	133616	133616	133616	133616	133616	133616	133616	133616	133616	133616	133616	133616	133616
323	133866	133866	133866	133866	133866	133866	133866	133866	133866	133866	133866	133866	133866	133866	133866	133866	133866	133866	133866	133866	133866	133866	133866	133866	133866	133866	133866	133866	133866	133866	133866	133866	133866	133866	133866	133866
324	134113	134113	134113	134113	134113	134113	134113	134113	134113	134113	134113	134113	134113	134113	134113	134113	134113	134113	134113	134113	134113	134113	134113	134113	134113	134113	134113	134113	134113	134113	134113	134113	134113	134113	134113	134113
325	134358	134358	134358	134358	134358	134358	134358	134358	134358	134358	134358	134358	134358	134358	134358	134358	134358	134358	134358	134358	134358	134358	134358	134358	134358	134358	134358	134358	134358	134358	134358	134358	134358	134358	134358	134358
326	134612	134612	134612	134612	134612	134612	134612	134612	134612	134612	134612	134612	134612	134612	134612	134612	134612	134612	134612	134612	134612	134612	134612	134612	134612	134612	134612	134612	134612	134612	134612	134612	134612	134612	134612	134612
327	134904	134904	134904	134904	134904	134904	134904	134904	134904	134904	134904	134904	134904	134904	134904	134904	134904	134904	134904	134904	134904	134904	134904	134904	134904	134904	134904	134904	134904	134904	134904	134904	134904	134904	134904	134904
328	135234	135234	135234	135234	135234	135234	135234	135234	135234	135234	135234	135234	135234	135234	135234	135234	135234	135234	135234	135234	135234	135234	135234	135234	135234	135234	135234	135234	135234	135234	135234	135234	135234	135234	135234	135234
329	135597	135597	135597	135597	135597	135597	135597	135597	135597	135597	135597	135597	135597	135597	135597	135597	135597	135597	135597	135597	135597	135597	135597	135597	135597	135597	135597	135597	135597	135597	135597	135597	135597	135597	135597	135597
330	135992	135992	135992	135992	135992	135992	135992	135992	135992	135992	135992	135992	135992	135992	135992	135992	135992	135992	135992	135992	135992	135992	135992	135992	135992	135992	135992	135992	135992	135992	135992	135992	135992	135992	135992	135992
331	136414	136414	136414	136414	136414	136414	136414	136414	136414	136414	136414	136414	136414	136414	136414	136414	136414	136414	136414	136414	136414	136414	136414	136414	136414	136414	136414	136414	136414	136414	136414	136414	136414	136414	136414	136414
332	136863	136863	136863	136863	136863	136863	136863	136863	136863	136863	136863	136863	136863	136863	136863	136863	136863	136863	136863	136863	136863	136863	136863	136863	136863	136863	136863	136863	136863	136863	136863	136863	136863	136863	136863	136863
333	137337	137337	137337	137337	137337	137337	137337	137337	137337	137337	137337	137337	137337	137337	137337	137337	137337	137337	137337	137337	137337	137337	137337	137337	137337	137337	137337	137337	137337	137337	137337	137337	137337	137337	137337	137337
334	137837	137837	137837	137837	137837	137837	137837	137837	137837	137837	137837	137837	137837	137837	137837	137837	137837	137837	137837	137837	137837	137837	137837	137837	137837	137837	137837	137837	137837	137837	137837	137837	137837	137837	137837	137837
335	138361	138361	138361	138361	138361	138361	138361	138361	138361	138361	138361	138361	138361	138361	138361	138361	138361	138361	138361	138361	138361	138361	138361	138361	138361	138361	138361	138361	138361	138361	138361	138361	138361	138361	138361	138361
336	138910	138910	138910	138910	138910	138910	138910	138910	138910	138910	138910	138910	138910	138910	138910	138910	138910	138910	138910	138910	138910	138910	138910	138910	138910	138910	138910	138910	138910	138910	138910	138910	138910	138910	138910	138910
337	139483	139483	139483	139483	139483	139483	139483	139483	139483	139483	139483	139483	139483	139483	139483	139483	139483	139483	139483	139483	139483	139483	139483	139483	139483	139483	139483	139483	139483	139483	139483	139483	139483	139483	139483	139483
338	140082	140082	140082	140082	140082	140082	140082	140082	140082	140082	140082	140082	140082	140082	140082	140082	140082	140082	140082	140082	140082	140082	140082	140082	140082	140082	140082	140082	140082	140082	140082	140082	140082	140082	140082	140082
339	140706	140706	140706	140706	140706	140706	140706	140706	140706	140706	140706	140706	140706	140706	140706	140706	140706	140706	140706	140706	140706	140706	140706	140706	140706	140706	140706	140706	140706	140706	140706	140706	140706	140706	140706	140706
340	141356	141356	141356	141356	141356	141356	141356	141356	141356	141356	141356	141356	141356	141356	141356	141356	141356	141356	141356	141356	141356	141356	141356	141356	141356	141356	141356	141356	141356	141356	141356	141356	141356	141356	141356	141356
341	142034	142034	142034	142034	142034	142034	142034	142034	142034	142034	142034	142034	142034	142034	142034	142034	142034	142034	142034	142034	142034	142034	142034	142034	142034	142034	142034	142034	142034	142034	142034	142034	142034	142034	142034	142034
342	142739	142739	142739	142739	142739	142739	142739	142739	142739	142739	142739	142739	142739	142739	142739	142739	142739	142739	142739	142739	142739	142739	142739	142739	142739	142739	142739	142739	142739	142739	142739	142739	142739	142739	142739	142739
343	143473	143473	143473	143473	143473	143473	143473	143473	143473	143473	143473	143473	143473	143473	143473	143473	143473	143473	143473	143473	143473	143473	143473	143473	143473	143473	143473	143473	143473	143473	143473	143473	143473	143473	143473	143473
344	144237	144237	144237	144237	144237	144237	144237	144237	144237	144237	144237	144237	144237	144237	144237	144237	144237	144237	144237	144237	144237	144237	144237	144237	144237	144237	144237	144237	144237	144237	144237	144237	144237	144237	144237	144237
345	145031	145031	145031	145031	145031	145031	145031	145031	145031	145031	145031	145031	145031	145031	145031	145031	145031	145031	145031	145031	145031	145031	145031	145031	145031	145031	145031	145031	145031	145031	145031	145031	145031	145031	145031	145031
346	145858	145858	145858	145858	145858	145858	145858	145858	145858	145858	145858	145858	145858	145858	145858	145858	145858	145858	145858	145858	145858	145858	145858	145858	145858	145858	145858	145858	145858	145858	145858	145858	145858	145858	145858	145858
347	146717	146717	146717	146717	146717	146717	146717	146717	146717	146717	146717	146717	146717	146717	146717	146717	146717	146717	146717	146717	146717	146717	146717	146717	146717	146717	146717	146717	146717	146717	146717	146717	146717	146717	146717	146717
348	147611	147611	147611	147611	147611	147611	147611	147611	147611	147611	147611	147611	147611	147611	147611	147611	147611	147611	147611	147611	147611	147611	147611	147611	147611	147611	147611	147611	147611	147611	147611	147611	147611	147611	147611	147611
349	148540	148540	148540	148540	148540	148540	148540	148540	148540	148540	148540	148540	148540	148540	148540	148540	148540	148540	148540	148540	148540	148540	148540	148540	148540	148540	148540	148540	148540	148540	148540	148540	148540	148540	148540	148540
350	149507	149507	149507	149507	149507	149507	149507	149507	149507	149507	149507	149507	149507	149507	149507	149507	149507	149507	149507	149507	149507	149507	149507	149507	149507	149507	149507	149507	149507	149507	149507	149507	149507	149507	149507	149507
351	150511	150511	150511	150511	150511	150511	150511	150511	150511	150511	150511	150511	150511	150511	150511	150511	150511	150511	150511	150511	150511	150511	150511	150511	150511	150511	150511	150511	150511	150511	150511	150511	150511	150511	150511	150511
352	151556	151556	151556	151556	151556	151556	151556	151556	151556	151556	151556	151556	151556	151556	151556	151556	151556	151556	151556	151556	151556	151556	151556	151556	151556	151556	151556	151556	151556	151556	151556	151556	151556	151556	151556	151556
353	152642	152642	152642	152642	152642	152642	152642	152642	152642	152642	152642	152642	152642	152642	152642	152642	152642	152642	152642	152642	152642	152642	152642	152642	152642	152642	152642	152642	152642	152642	152642	152642	152642	152642	152642	152642
354	153771	153771	153771	153771	153771	153771	153771	153771	153771	153771	153771	153771	153771	153771	153771	153771	153771	153771	153771	153771	153771	153771	153771	153771	153771	153771	153771	153771	153771	153771	153771	153771	153771	153771	153771	153771
355	154945	154945	154945	154945	154945	154945	154945	154945	154945	154945	154945	154945	154945	154945	154945	154945	154945	154945	154945	154945	154945	154945	154945	154945	154945	154945	154945	154945	154945	154945	154945	154945	154945	154945	154945	154945
356	156165	156165	156165	156165	156165	156165	156165	156165	156165	156165	156165	156165	156165	156165	156165	156165	156165	156165	156165	156165	156165	156165	156165	156165	156165	156165	156165	156165	156165	156165	156165	156165	156165	156165	156165	156165
357	157434	157434	157434	157434	157434	157434	157434	157434	157434	157434	157434	157434	157434	157434	157434	157434	157434	157434	157434	157434	157434	157434	157434	157434	157434	157434	157434	157434	157434	157434	157434	157434	157434	157434	157434	157434
358	158753	158753	158753	158753	158753	158753	158753	158753	158753	158753	158753	158753	158753	158753	158753	158753	158753	158753	158753	158753	158753	158753	158753	158753	158753	158753	158753	158753	158753	158753	158753	158753	158753	158753	158753	158753
359	160124	160124	160124	160124	160124	160124	160124	160124	160124	160124	160124	160124	160124	160124	160124	160124	160124	160124	160124	160124	160124	160124	160124	160124	160124	160124	160124	160124	160124	160124	160124	160124	160124	160124	160124	160124
360	161549	161549	161549	161549	161549	161549	161549	161549	161549	161549	161549	161549	161549	161549	161549	161549	161549	161549	161549	161549	161549	161549	161549	161549	161549	161549	161549	161549	161549	161549	161549	161549	161549	161549	161549	161549
361	163031	163031	163031	163031	163031	163031	163031	163031	163031	163031	163031	163031	163031	163031	163031	163031	163031	163031	163031	163031	163031	163031	163031	163031	163031	163031	163031	163031	163031	163031	163031	163031	163031	163031	163031	163031
362	164572	164572	164572	164572	164572	164572	164572	164572	164572	164572	164572	164572	164572	164572	164572	164572	164572	164572	164572	164572	164572	164572	164572	164572	164572	164572	164572	164572	164572	164572	164572	164572	164572	164572	164572	164572
363	166173	166173	166173	166173	166173	166173	166173	166173	166173	166173	166173	166173	166173	166173	166173	166173	166173	166173	166173	166173	166173	166173	166173	166173	166173	166173	166173	166173	166173	166173	166173	166173	166173	166173	166173	166173
364	167837	167837	167837	167837	167837	167837	167837	167837	167837	167837	167837	167837	167837	167837	167837	167837	167837	167837	167837	167837	167837	167837	167837	167837	167837	167837	167837	167837	167837	167837	167837	167837	167837	167837	167837	167837
365	169568	169568	169568	169568	169568	169568	169568	169568	169568	169568	169568	169568	169568	169568	169568	169568	169568	169568	169568	169568	169568	169568	169568	169568	169568	169568	169568	169568	169568	169568	169568	169568	169568	169568	169568	169568
366	171367	171367	171367	171367	171367	171367	171367	171367	171367	171367	171367	171367	171367	171367	171367	171367	171367	171367	171367	171367	171367	171367	171367	171367	171367	171367	171367	171367	171367	171367	171367	171367	171367	171367	171367	171367
367	173237	173237	173237	173237	173237	173237	173237	173237	173237	173237	173237	173237	173237	173237	173237	173237	173237	173237	173237	173237	173237	173237	173237	173237	173237	173237	173237	173237	173237	173237	173237	173237	173237	173237	173237	173237
368	175181	175181	175181	175181	175181	175181	175181	175181	175181	175181	175181	175181	175181	175181	175181	175181	175181	175181	175181	175181	175181	175181	175181	175181	175181	175181	175181	175181	175181	175181	175181	175181	175181	175181	175181	175181
369	177201	177201	177201	177201	177201	177201	177201	177201	177201	177201	177201	177201	177201	177201	177201	177201	177201	177201	177201	177201	177201	177201	177201	177201	177201	177201	177201	177201	177201	177201	177201	177201	177201	177201	177201	177201
370	179302	179302	179302	179302	179302	179302	179302	179302	179302	179302	179302	179302	179302	179302	179302	179302	179302	179302	179302	179302	179302	179302	179302	179302	179302	179302	179302	179302	179302	179302	179302	179302	179302	179302	179302	179302
371	181424	181424	181424	181424	181424	181424	181424	181424	181424	181424	181424	181424	181424	181424	181424	181424	181424	181424	181424	181424	181424	181424	181424	181424	181424	181424	181424	181424	181424	181424	181424	181424	181424	181424	181424	181424
372	183375	183375	183375	183375	183375	183375	183375	183375	183375	183375	183375	183375	183375	183375	183375	183375	183375	183375	183375	183375	183375	183375	183375	183375	183375	183375	183375	183375	183375	183375	183375	183375	183375	183375	183375	183375
373	184958	184958	184958	184958	184958	184958	184958	184958	184958	184958	184958	184958	184958	184958	184958	184958	184958	184958	184958	184958	184958	184958	184958	184958	184958	184958	184958	184958	184958	184958	184958	184958	184958	184958	184958	184958
374	186541	186541	186541	186541	186541	186541	186541	186541	186541	186541	186541	186541	186541	186541	186541	186541	186541	186541	186541	186541	186541	186541	186541	186541	186541	186541	186541	186541	186541	186541	186541	186541	186541	186541	186541	186541
375	188144	188144	188144	188144	188144	188144	188144	188144	188144	188144	188144	188144	188144	188144	188144	188144	188144	188144	188144	188144	188144	188144	188144	188144	188144	188144	188144	188144	188144	188144	188144	188144	188144	188144	188144	188144
376	189747	189747	189747	189747	189747	189747	189747	189747	189747	189747	189747	189747	189747	189747	189747	189747	189747	189747	189747	189747	189747	189747	189747	189747	189747	189747	189747	189747	189747	189747	189747	189747	189747	189747	189747	189747
377	191341	191341	191341	191341	191341	191341	191341	191341	191341	191341	191341	191341	191341	191341	191341	191341	191341	191341	191341	191341	191341	191341	191341	191341	191341	191341	191341	191341	191341	191341	191341	191341	191341	191341	191341	191341
378	192921	192921	192921	192921	192921	192921	192921	192921	192921	192921	192921	192921	192921	192921	192921	192921	192921	192921	192921	192921	192921	192921	192921	192921	192921	192921	192921	192921	192921	192921	192921	192921	192921	192921	192921	192921
379	194488	194488	194488	194488	194488	194488	194488	194488	194488	194488	194488	194488	194488	194488	194488	194488	194488	194488	194488	194488	194488	194488	194488	194488	194488	194488	194488	194488	194488	194488	194488	194488	194488	194488	194488	194488
380	196044	196044	196044	196044	196044	196044	196044	196044	196044	196044	196044	196044	196044	196044	196044	196044	196044	196044	196044	196044	196044	196044	196044	196044	196044	196044	196044	196044	196044	196044	196044	196044	196044	196044	196044	196044
381	197589	197589	197589	197589	197589	197589	197589	197589	197589	197589	197589	197589	197589	197589	197589	197589	197589	197589	197589	197589	197589	197589	197589	197589	197589	197589	197589	197589	197589	197589	197589	197589	197589	197589	197589	197589
382	199127	199127	199127	199127	199127	199127	199127	199127	199127	199127	199127	199127	199127	199127	199127	199127	199127	199127	199127	199127	199127	199127	199127	199127	199127	199127	199127	199127	199127	199127	199127	199127	199127	199127	199127	199127
383	200661	200661	200661	200661	200661	200661	200661	200661	200661	200661	200661	200661	200661	200661	200661	200661	200661	200661	200661	200661	200661	200661	200661	200661	200661	200661	200661	200661	200661	200661	200661	200661	200661	200661	200661	200661
384	202191	202191	202191	202191	202191	202191	202191	202191	202191	202191	202191	202191	202191	202191	202191	202191	202191	202191	202191	202191	202191	202191	202191	202191	202191	202191	202191	202191	202191	202191	202191	202191	202191	202191	202191	202191
385	203720	203720	203720	203720	203720	203720	203720	203720	203720	203720	203720	203720	203720	203720	203720	203720	203720	203720	203720	203720	203720	203720	203720	203720	203720	203720	203720	203720	203720	203720	203720	203720	203720	203720	203720	203720
386	205249	205249	205249	205249	205249	205249	205249	205249	205249	205249	205249	205249	205249	205249	205249	205249	205249	205249	205249	205249	205249	205249	205249	205249	205249	205249	205249	205249	205249	205249	205249	205249	205249	205249	205249	205249
387	206781	206781	206781	206781	206781	206781	206781	206781	206781	206781	206781	206781	206781	206781	206781	206781	206781	206781	206781	206781	206781	206781	206781	206781	206781	206781	206781	206781	206781	206781	206781	206781	206781	206781	206781	206781
388	208315	208315	208315	208315	208315	208315	208315	208315	208315	208315	208315	208315	208315	208315	208315	208315	208315	208315	208315	208315	208315	208315	208315	208315	208315	208315	208315	208315	208315	208315	208315	208315	208315	208315	208315	208315
389	209854	209854	209854	209854	209854	209854	209854	209854	209854	209854	209854	209854	209854	209854	209854	209854	209854	209854	209854	209854	209854	209854	209854	209854	209854	209854	209854	209854	209854	209854	209854	209854	209854	209854	209854	209854
390	211399	211399	211399	211399	211399	211399	211399	211399	211399	211399	211399	211399	211399	211399	211399	211399	211399	211399	211399	211399	211399	211399	211399	211399	211399	211399	211399	211399	211399	211399	211399	211399	211399	211399	211399	211399
391	212951	212951	212951	212951	212951	212951	212951	212951	212951	212951	212951	212951	212951	212951	212951	212951	212951	212951	212951	212951	212951	212951	212951	212951	212951	212951	212951	212951	212951	212951	212951	212951	212951	212951	212951	212951
392	214512	214512	214512	214512	214512	214512	214512	214512	214512	214512	214512	214512	214512	214512	214512	214512	214512	214512	214512	214512	214512	214512	214512	214512	214512	214512	214512	214512	214512	214512	214512	214512	214512	214512	214512	214512
393	216083	216083	216083	216083	216083	216083	216083	216083	216083	216083	216083	216083	216083	216083	216083	216083	216083	216083	216083	216083	216083	216083	216083	216083	216083	216083	216083	216083	216083	216083	216083	216083	216083	216083	216083	216083
394	217667	217667	217667	217667	217667	217667	217667	217667	217667	217667	217667	217667	217667	217667	217667	217667	217667	217667	217667	217667	217667	217667	217667	217667	217667	217667	217667	217667	217667	217667	217667	217667	217667	217667	217667	217667
395	219265	219265	219265	219265	219265	219265	219265	219265	219265	219265	219265	219265	219265	219265	219265	219265	219265	219265	219265	219265	219265	219265	219265	219265	219265	219265	219265	219265	219265	219265	219265	219265	219265	219265	219265	219265
396	220881	220881	220881	220881	220881	220881	220881	220881	220881	220881	220881	220881	220881	220881	220881	220881	220881	220881	220881	220881	220881	220881	220881	220881	220881	220881	220881	220881	220881	220881	220881	220881	220881	220881	220881	220881
397	222517	222517	222517	222517	222517	222517	222517	222517	222517	222517	222517	222517	222517	222517	222517	222517	222517	222517	222517	222517	222517	222517	222517	222517	222517	222517	222517	222517	222517	222517	222517	222517	222517	222517	222517	222517
398	224177	224177	224177	224177	224177	224177	224177	224177	224177	224177	224177	224177	224177	224177	224177	224177	224177	224177	224177	224177	224177	224177	224177	224177	224177	224177	224177	224177	224177	224177	224177	224177	224177	224177	224177	224177
399	225865	225865	225865	225865	225865	225865	225865	225865	225865	225865	225865	225865	225865	225865	225865	225865	225865	225865	225865	225865	225865	225865	225865	225865	225865	225865	225865	225865	225865	225865	225865	225865	225865	225865	225865	225865
400	227586	227586	227586	227586	227586	227586	227586	227586	227586	227586	227586	227586	227586	227586	227586	227586	227586	227586	227586	227586	227586	227586	227586	227586	227586	227586	227586	227586	227586	227586	227586	227586	227586	227586	227586	227586
401	229339	229339	229339	229339	229339	229339	229339	229339	229339	229339	229339	229339	229339	229339	229339	229339	229339	229339	229339	229339	229339	229339	229339	229339	229339	229339	229339	229339	229339	229339	229339	229339	229339	229339	229339	229339
402	231094	231094	231094	231094	231094	231094	231094	231094	231094	231094	231094	231094	231094	231094	231094	231094	231094	231094	231094	231094	231094	231094	231094	231094	231094	231094	231094	231094	231094	231094	231094	231094	231094	231094	231094	231094
403	232824	232824	232824	232824	232824	232824	232824	232824	232824	232824	232824	232824	232824	232824	232824	232824	232824	232824	232824	232824	232824	232824	232824	232824	232824	232824	232824	232824	232824	232824	232824	232824	232824	232824	232824	232824
404	234515	234515	234515	234515	234515	234515	234515	234515	234515	234515	234515	234515	234515	234515	234515	234515	234515	234515	234515	234515	234515	234515	234515	234515	234515	234515	234515	234515	234515	234515	234515	234515	234515	234515	234515	234515
405	236162	236162	236162	236162	236162	236162	236162	236162	236162	236162	236162	236162	236162	236162	236162	236162	236162	236162	236162	236162	236162	236162	236162	236162	236162	236162	236162	236162	236162	236162	236162	236162	236162	236162	236162	236162
406	237762	237762	237762	237762	237762	237762	237762	237762	237762	237762	237762	237762	237762	237762	237762	237762	237762	237762	237762	237762	237762	237762	237762	237762	237762	237762	237762	237762	237762	237762	237762	237762	237762	237762	237762	237762
407	239316	239316	239316	239316	239316	239316	239316	239316	239316	239316	239316	239316	239316	239316	239316	239316	239316	239316	239316	239316	239316	239316	239316	239316	239316	239316	239316	239316	239316	239316	239316	239316	239316	239316	239316	239316
408	240825	240825	240825	240825	240825	240825	240825	240825	240825	240825	240825	240825	240825	240825	240825	240825	240825	240825	240825	240825	240825	240825	240825	240825	240825	240825	240825	240825	240825	240825	240825	240825	240825	240825	240825	240825
409	242289	242289	242289	242289	242289	242289	242289	242289	242289	242289	242289	242289	242289	242289	242289	242289	242289	242289	242289	242289	242289	242289	242289	242289	242289	242289	242289	242289	242289	242289	242289	242289	242289	242289	242289	242289
410	243617	243617	243617	243617	243617	243617	243617	243617	243617	243617	243617	243617	243617	243617	243617	243617	243617	243617	243617	243617	243617	243617	243617	243617	243617	243617	243617	243617	243617	243617	243617	243617	243617	243617	243617	243617
411	244878	244878	244878	244878	244878	244878	244878	244878	244878	244878	244878	244878	244878	244878	244878	244878	244878	244878	244878	244878	244878	244878	244878	244878	244878	244878	244878	244878	244878	244878	244878	244878	244878	244878	244878	244878
412	246099	246099	246099	246099	246099	246099	246099	246099	246099	246099	246099	246099	246099	246099	246099	246099	246099	246099	246099	246099	246099	246099	246099	246099	246099	246099	246099	246099	246099	246099	246099	246099	246099	246099	246099	246099
413	247282	247282	247282	247282	247282	247282	247282	247282	247282	247282	247282	247282	247282	247282	247282	247282	247282	247282	247282	247282	247282	247282	247282	247282	247282	247282	247282	247282	247282	247282	247282	247282	247282	247282	247282	247282
414	248428	248428	248428	248428	248428	248428	248428	248428	248428	248428	248428	248428	248428	248428	248428	248428	248428	248428	248428	248428	248428	248428	248428	248428	248428	248428	248428	248428	248428	248428	248428	248428	248428	248428	248428	248428
415	249540	249540	249540	249540	249540	249540	249540	249540	249540	249540	249540	249540	249540	249540	249540	249540	249540	249540	249540	249540	249540	249540	249540	249540	249540	249540	249540	249540	249540	249540	249540	249540	249540	249540	249540	249540
416	250617	250617	250617	250617	250617	250617	250617	250617	250617	250617	250617	250617	250617	250617	250617	250617	250617	250617	250617	250617	250617	250617	250617	250617	250617	250617	250617	250617	250617	250617	250617	250617	250617	250617	250617	250617
417	251663	251663	251663	251663	251663	251663	251663	251663	251663	251663	251663	251663	251663	251663	251663	251663	251663	251663	251663	251663	251663	251663	251663	251663	251663	251663	251663	251663	251663	251663	251663	251663	251663	251663	251663	251663
418	252677	252677	252677	252677	252677	252677	252677	252677	252677	252677	252677	252677	252677	252677	252677	252677	252677	252677	252677	252677	252677	252677	252677	252677	252677	252677	252677	252677	252677	252677	252677	252677	252677	252677	252677	252677
419	253661	253661	253661	253661	253661	253661	253661	253661	253661	253661	253661	253661	253661	253661	253661	253661	253661	253661	253661	253661	253661	253661	253661	253661	253661	253661	253661	253661	253661	253661	253661	253661	253661	253661	253661	253661
420	254616	254616	254616	254616	254616	254616	254616	254616	254616	254616	254616	254616	254616	254616	254616	254616	254616	254616	254616	254616	254616	254616	254616	254616	254616	254616	254616	254616	254616	254616	254616	254616	254616	254616	254616	254616
421	255544	255544	255544	255544	255544	255544	255544	255544	255544	255544	255544	255544	255544	255544	255544	255544	255544	255544	255544	255544	255544	255544	255544	255544	255544	255544	255544	255544	255544	255544	255544	255544	255544	255544	255544	255544
422	256444	256444	256444	256444	256444	256444	256444	256444	256444	256444	256444	256444	256444	256444	256444	256444	256444	256444	256444	256444	256444	256444	256444	256444	256444	256444	256444	256444	256444	256444	256444	256444	256444	256444	256444	256444
423	257318	257318	257318	257318	257318	257318	257318	257318	257318	257318	257318	257318	257318	257318	257318	257318	257318	257318	257318	257318	257318	257318	257318	257318	257318	257318	257318	257318	257318	257318	257318	257318	257318	257318	257318	257318
424	258166	258166	258166	258166	258166	258166	258166	258166	258166	258166	258166	258166	258166	258166	258166	258166	258166	258166	258166	258166	258166	258166	258166	258166	258166	258166	258166	258166	258166	258166	258166	258166	258166	258166	258166	258166
425	258990	258990	258990	258990	258990	258990	258990	258990	258990	258990	258990	258990	258990	258990	258990	258990	258990	258990	258990	258990	258990	258990	258990	258990	258990	258990	258990	258990	258990	258990	258990	258990	258990	258990	258990	258990
426	259790	259790	259790	259790	259790	259790	259790	259790	259790	259790	259790	259790	259790	259790	259790	259790	259790	259790	259790	259790	259790	259790	259790	259790	259790	259790	259790	259790	259790	259790	259790	259790	259790	259790	259790	259790
427	260567	260567	260567	260567	260567	260567	260567	260567	260567	260567	260567	260567	260567	260567	260567	260567	260567	260567	260567	260567	260567	260567	260567	260567	260567	260567	260567	260567	260567	260567	260567	260567	260567	260567	260567	260567
428	261321	261321	261321	261321	261321	261321	261321	261321	261321	261321	261321	261321	261321	261321	261321	261321	261321	261321	261321	261321	261321	261321	261321	261321	261321	261321	261321	261321	261321	261321	261321	261321	261321	261321	261321	261321
429	262054	262054	262054	262054	262054	262054	262054	262054	262054	262054	262054	262054	262054	262054	262054	262054	262054	262054	262054	262054	262054	262054	262054	262054	262054	262054	262054	262054	262054	262054	262054	262054	262054	262054	262054	262054
430	262765	262765	262765	262765	262765	262765	262765	262765	262765	262765	262765	262765	262765	262765	262765	262765	262765	262765	262765	262765	262765	262765	262765	262765	262765	262765	262765	262765	262765	262765	262765	262765	262765	262765	262765	262765
431	263456	263456	263456	263456	263456	263456	263456	263456	263456	263456	263456	263456	263456	263456	263456	263456	263456	263456	263456	263456	263456	263456	263456	263456	263456	263456	263456	263456	263456	263456	263456	263456	263456	263456	263456	263456
432	264127	264127	264127	264127	264127	264127	264127	264127	264127	264127	264127	264127	264127	264127	264127	264127	264127	264127	264127	264127	264127	264127	264127	264127	264127	264127	264127	264127	264127	264127	264127	264127	264127	264127	264127	264127
433	264778	264778	264778	264778	264778	264778	264778	264778	264778	264778	264778	264778	264778	264778	264778	264778	264778	264778	264778	264778	264778	264778	264778	264778	264778	264778	264778	264778	264778	264778	264778	264778	264778	264778	264778	264778
434	265411	265411	265411	265411	265411	265411	265411	265411	265411	265411	265411	265411	265411	265411	265411	265411	265411	265411	265411	265411	265411	265411	265411	265411	265411	265411	265411	265411	265411	265411	265411	265411	265411	265411	265411	265411
435	266026	266026	266026	266026	266026	266026	266026	266026	266026	266026	266026	266026	266026	266026	266026	266026	266026	266026	266026	266026	266026	266026	266026	266026	266026	266026	266026	266026	266026	266026	266026	266026	266026	266026	266026	266026
436	266622	266622	266622	266622	266622	266622	266622	266622	266622	266622	266622	266622	266622	266622	266622	266622	266622	266622	266622	266622	266622	266622	266622	266622	266622	266622	266622	266622	266622	266622	266622	266622	266622	266622	266622	266622
437	267202	267202	267202	267202	267202	267202	267202	267202	267202	267202	267202	267202	267202	267202	267202	267202	267202	267202	267202	267202	267202	267202	267202	267202	267202	267202	267202	267202	267202	267202	267202	267202	267202	267202	267202	267202
438	267764	267764	267764	267764	267764	267764	267764	267764	267764	267764	267764	267764	267764	267764	267764	267764	267764	267764	267764	267764	267764	267764	267764	267764	267764	267764	267764	267764	267764	267764	267764	267764	267764	267764	267764	267764
439	268311	268311	268311	268311	268311	268311	268311	268311	268311	268311	268311	268311	268311	268311	268311	268311	268311	268311	268311	268311	268311	268311	268311	268311	268311	268311	268311	268311	268311	268311	268311	268311	268311	268311	268311	268311
440	268842	268842	268842	268842	268842	268842	268842	268842	268842	268842	268842	268842	268842	268842	268842	268842	268842	268842	268842	268842	268842	268842	268842	268842	268842	268842	268842	268842	268842	268842	268842	268842	268842	268842	268842	268842
441	269357	269357	269357	269357	269357	269357	269357	269357	269357	269357	269357	269357	269357	269357	269357	269357	269357	269357	269357	269357	269357	269357	269357	269357	269357	269357	269357	269357	269357	269357	269357	269357	269357	269357	269357	269357
442	269857	269857	269857	269857	269857	269857	269857	269857	269857	269857	269857	269857	269857	269857	269857	269857	269857	269857	269857	269857	269857	269857	269857	269857	269857	269857	269857	269857	269857	269857	269857	269857	269857	269857	269857	269857
443	270343	270343	270343	270343	270343	270343	270343	270343	270343	270343	270343	270343	270343	270343	270343	270343	270343	270343	270343	270343	270343	270343	270343	270343	270343	270343	270343	270343	270343	270343	270343	270343	270343	270343	270343	270343
444	270815	270815	270815	270815	270815	270815	270815	270815	270815	270815	270815	270815	270815	270815	270815	270815	270815	270815	270815	270815	270815	270815	270815	270815	270815	270815	270815	270815	270815	270815	270815	270815	270815	270815	270815	270815
445	271273	271273	271273	271273	271273	271273	271273	271273	271273	271273	271273	271273	271273	271273	271273	271273	271273	271273	271273	271273	271273	271273	271273	271273	271273	271273	271273	271273	271273	271273	271273	271273	271273	271273	271273	271273
446	271718	271718	271718	271718	271718	271718	271718	271718	271718	271718	271718	271718	271718	271718	271718	271718	271718	271718	271718	271718	271718	271718	271718	271718	271718	271718	271718	271718	271718	271718	271718	271718	271718	271718	271718	271718
447	272150	272150	272150	272150	272150	272150	272150	272150	272150	272150	272150	272150	272150	272150	272150	272150	272150	272150	272150	272150	272150	272150	272150	272150	272150	272150	272150	272150	272150	272150	272150	272150	272150	272150	272150	272150
448	272570	272570	272570	272570	272570	272570	272570	272570	272570	272570	272570	272570	272570	272570	272570	272570	272570	272570	272570	272570	272570	272570	272570	272570	272570	272570	272570	272570	272570	272570	272570	272570	272570	272570	272570	272570
449	272977	272977	272977	272977	272977	272977	272977	272977	272977	272977	272977	272977	272977	272977	272977	272977	272977	272977	272977	272977	272977	272977	272977	272977	272977	272977	272977	272977	272977	272977	272977	272977	272977	272977	272977	272977
450	273373	273373	273373	273373	273373	273373	273373	273373	273373	273373	273373	273373	273373	273373	273373	273373	273373	273373	273373	273373	273373	273373	273373	273373	273373	273373	273373	273373	273373	273373	273373	273373	273373	273373	273373	273373
451	273758	273758	273758	273758	273758	273758	273758	273758	273758	273758	273758	273758	273758	273758	273758	273758	273758	273758	273758	273758	273758	273758	273758	273758	273758	273758	273758	273758	273758	273758	273758	273758	273758	273758	273758	273758
452	274132	274132	274132	274132	274132	274132	274132	274132	274132	274132	274132	274132	274132	274132	274132	274132	274132	274132	274132	274132	274132	274132	274132	274132	274132	274132	274132	274132	274132	274132	274132	274132	274132	274132	274132	274132
453	274497	274497	274497	274497	274497	274497	274497	274497	274497	274497	274497	274497	274497	274497	274497	274497	274497	274497	274497	274497	274497	274497	274497	274497	274497	274497	274497	274497	274497	274497	274497	274497	274497	274497	274497	274497
454	274851	274851	274851	274851	274851	274851	274851	274851	274851	274851	274851	274851	274851	274851	274851	274851	274851	274851	274851	274851	274851	274851	274851	274851	274851	274851	274851	274851	274851	274851	274851	274851	274851	274851	274851	274851
455	275196	275196	275196	275196	275196	275196	275196	275196	275196	275196	275196	275196	275196	275196	275196	275196	275196	275196	275196	275196	275196	275196	275196	275196	275196	275196	275196	275196	275196	275196	275196	275196	275196	275196	275196	275196
456	275531	275531	275531	275531	275531	275531	275531	275531	275531	275531	275531	275531	275531	275531	275531	275531	275531	275531	275531	275531	275531	275531	275531	275531	275531	275531	275531	275531	275531	275531	275531	275531	275531	275531	275531	275531
457	275857	275857	275857	275857	275857	275857	275857	275857	275857	275857	275857	275857	275857	275857	275857	275857	275857	275857	275857	275857	275857	275857	275857	275857	275857	275857	275857	275857	275857	275857	275857	275857	275857	275857	275857	275857
458	276174	276174	276174	276174	276174	276174	276174	276174	276174	276174	276174	276174	276174	276174	276174	276174	276174	276174	276174	276174	276174	276174	276174	276174	276174	276174	276174	276174	276174	276174	276174	276174	276174	276174	276174	276174
459	276481	276481	276481	276481	276481	276481	276481	276481	276481	276481	276481	276481	276481	276481	276481	276481	276481	276481	276481	276481	276481	276481	276481	276481	276481	276481	276481	276481	276481	276481	276481	276481	276481	276481	276481	276481
460	276780	276780	276780	276780	276780	276780	276780	276780	276780	276780	276780	276780	276780	276780	276780	276780	276780	276780	276780	276780	276780	276780	276780	276780	276780	276780	276780	276780	276780	276780	276780	276780	276780	276780	276780	276780
461	277070	277070	277070	277070	277070	277070	277070	277070	277070	277070	277070	277070	277070	277070	277070	277070	277070	277070	277070	277070	277070	277070	277070	277070	277070	277070	277070	277070	277070	277070	277070	277070	277070	277070	277070	277070
462	277352	277352	277352	277352	277352	277352	277352	277352	277352	277352	277352	277352	277352	277352	277352	277352	277352	277352	277352	277352	277352	277352	277352	277352	277352	277352	277352	277352	277352	277352	277352	277352	277352	277352	277352	277352
463	277626	277626	277626	277626	277626	277626	277626	277626	277626	277626	277626	277626	277626	277626	277626	277626	277626	277626	277626	277626	277626	277626	277626	277626	277626	277626	277626	277626	277626	277626	277626	277626	277626	277626	277626	277626
464	277891	277891	277891	277891	277891	277891	277891	277891	277891	277891	277891	277891	277891	277891	277891	277891	277891	277891	277891	277891	277891	277891	277891	277891	277891	277891	277891	277891	277891	277891	277891	277891	277891	277891	277891	277891
465	278149	278149	278149	278149	278149	278149	278149	278149	278149	278149	278149	278149	278149	278149	278149	278149	278149	278149	278149	278149	278149	278149	278149	278149	278149	278149	278149	278149	278149	278149	278149	278149	278149	278149	278149	278149
466	278400	278400	278400	278400	278400	278400	278400	278400	278400	278400	278400	278400	278400	278400	278400	278400	278400	278400	278400	278400	278400	278400	278400	278400	278400	278400	278400	278400	278400	278400	278400	278400	278400	278400	278400	278400
467	278643	278643	278643	278643	278643	278643	278643	278643	278643	278643	278643	278643	278643	278643	278643	278643	278643	278643	278643	278643	278643	278643	278643	278643	278643	278643	278643	278643	278643	278643	278643	278643	278643	278643	278643	278643
468	278879	278879	278879	278879	278879	278879	278879	278879	278879	278879	278879	278879	278879	278879	278879	278879	278879	278879	278879	278879	278879	278879	278879	278879	278879	278879	278879	278879	278879	278879	278879	278879	278879	278879	278879	278879
469	279108	279108	279108	279108	279108	279108	279108	279108	279108	279108	279108	279108	279108	279108	279108	279108	279108	279108	279108	279108	279108	279108	279108	279108	279108	279108	279108	279108	279108	279108	279108	279108	279108	279108	279108	279108
470	279330	279330	279330	279330	279330	279330	279330	279330	279330	279330	279330	279330	279330	279330	279330	279330	279330	279330	279330	279330	279330	279330	279330	279330	279330	279330	279330	279330	279330	279330	279330	279330	279330	279330	279330	279330
471	279546	279546	279546	279546	279546	279546	279546	279546	279546	279546	279546	279546	279546	279546	279546	279546	279546	279546	279546	279546	279546	279546	279546	279546	279546	279546	279546	279546	279546	279546	279546	279546	279546	279546	279546	279546
472	279755	279755	279755	279755	279755	279755	279755	279755	279755	279755	279755	279755	279755	279755	279755	279755	279755	279755	279755	279755	279755	279755	279755	279755	279755	279755	279755	279755	279755	279755	279755	279755	279755	279755	279755	279755
473	279958	279958	279958	279958	279958	279958	279958	279958	279958	279958	279958	279958	279958	279958	279958	279958	279958	279958	279958	279958	279958	279958	279958	279958	279958	279958	279958	279958	279958	279958	279958	279958	279958	279958	279958	279958
474	280155	280155	280155	280155	280155	280155	280155	280155	280155	280155	280155	280155	280155	280155	280155	280155	280155	280155	280155	280155	280155	280155	280155	280155	280155	280155	280155	280155	280155	280155	280155	280155	280155	280155	280155	280155
475	280347	280347	280347	280347	280347	280347	280347	280347	280347	280347	280347	280347	280347	280347	280347	280347	280347	280347	280347	280347	280347	280347	280347	280347	280347	280347	280347	280347	280347	280347	280347	280347	280347	280347	280347	280347
476	280533	280533	280533	280533	280533	280533	280533	280533	280533	280533	280533	280533	280533	280533	280533	280533	280533	280533	280533	280533	280533	280533	280533	280533	280533	280533	280533	280533	280533	280533	280533	280533	280533	280533	280533	280533
477	280713	280713	280713	280713	280713	280713	280713	280713	280713	280713	280713	280713	280713	280713	280713	280713	280713	280713	280713	280713	280713	280713	280713	280713	280713	280713	280713	280713	280713	280713	280713	280713	280713	280713	280713	280713
478	280888	280888	280888	280888	280888	280888	280888	280888	280888	280888	280888	280888	280888	280888	280888	280888	280888	280888	280888	280888	280888	280888	280888	280888	280888	280888	280888	280888	280888	280888	280888	280888	280888	280888	280888	280888
479	281058	281058	281058	281058	281058	281058	281058	281058	281058	281058	281058	281058	281058	281058	281058	281058	281058	281058	281058	281058	281058	281058	281058	281058	281058	281058	281058	281058	281058	281058	281058	281058	281058	281058	281058	281058
480	281223	281223	281223	281223	281223	281223	281223	281223	281223	281223	281223	281223	281223	281223	281223	281223	281223	281223	281223	281223	281223	281223	281223	281223	281223	281223	281223	281223	281223	281223	281223	281223	281223	281223	281223	281223
481	281382	281382	281382	281382	281382	281382	281382	281382	281382	281382	281382	281382	281382	281382	281382	281382	281382	281382	281382	281382	281382	281382	281382	281382	281382	281382	281382	281382	281382	281382	281382	281382	281382	281382	281382	281382
482	281538	281538	281538	281538	281538	281538	281538	281538	281538	281538	281538	281538	281538	281538	281538	281538	281538	281538	281538	281538	281538	281538	281538	281538	281538	281538	281538	281538	281538	281538	281538	281538	281538	281538	281538	281538
483	281688	281688	281688	281688	281688	281688	281688	281688	281688	281688	281688	281688	281688	281688	281688	281688	281688	281688	281688	281688	281688	281688	281688	281688	281688	281688	281688	281688	281688	281688	281688	281688	281688	281688	281688	281688
484	281835	281835	281835	281835	281835	281835	281835	281835	281835	281835	281835	281835	281835	281835	281835	281835	281835	281835	281835	281835	281835	281835	281835	281835	281835	281835	281835	281835	281835	281835	281835	281835	281835	281835	281835	281835
485	281977	281977	281977	281977	281977	281977	281977	281977	281977	281977	281977	281977	281977	281977	281977	281977	281977	281977	281977	281977	281977	281977	281977	281977	281977	281977	281977	281977	281977	281977	281977	281977	281977	281977	281977	281977
486	282114	282114	282114	282114	282114	282114	282114	282114	282114	282114	282114	282114	282114	282114	282114	282114	282114	282114	282114	282114	282114	282114	282114	282114	282114	282114	282114	282114	282114	282114	282114	282114	282114	282114	282114	282114
487	282248	282248	282248	282248	282248	282248	282248	282248	282248	282248	282248	282248	282248	282248	282248	282248	282248	282248	282248	282248	282248	282248	282248	282248	282248	282248	282248	282248	282248	282248	282248	282248	282248	282248	282248	282248
488	282378	282378	282378	282378	282378	282378	282378	282378	282378	282378	282378	282378	282378	282378	282378	282378	282378	282378	282378	282378	282378	282378	282378	282378	282378	282378	282378	282378	282378	282378	282378	282378	282378	282378	282378	282378
489	282503	282503	282503	282503	282503	282503	282503	282503	282503	282503	282503	282503	282503	282503	282503	282503	282503	282503	282503	282503	282503	282503	282503	282503	282503	282503	282503	282503	282503	282503	282503	282503	282503	282503	282503	282503
490	282626	282626	282626	282626	282626	282626	282626	282626	282626	282626	282626	282626	282626	282626	282626	282626	282626	282626	282626	282626	282626	282626	282626	282626	282626	282626	282626	282626	282626	282626	282626	282626	282626	282626	282626	282626
491	282744	282744	282744	282744	282744	282744	282744	282744	282744	282744	282744	282744	282744	282744	282744	282744	282744	282744	282744	282744	282744	282744	282744	282744	282744	282744	282744	282744	282744	282744	282744	282744	282744	282744	282744	282744
492	282859	282859	282859	282859	282859	282859	282859	282859	282859	282859	282859	282859	282859	282859	282859	282859	282859	282859	282859	282859	282859	282859	282859	282859	282859	282859	282859	282859	282859	282859	282859	282859	282859	282859	282859	282859
493	282971	282971	282971	282971	282971	282971	282971	282971	282971	282971	282971	282971	282971	282971	282971	282971	282971	282971	282971	282971	282971	282971	282971	282971	282971	282971	282971	282971	282971	282971	282971	282971	282971	282971	282971	282971
494	283079	283079	283079	283079	283079	283079	283079	283079	283079	283079	283079	283079	283079	283079	283079	283079	283079	283079	283079	283079	283079	283079	283079	283079	283079	283079	283079	283079	283079	283079	283079	283079	283079	283079	283079	283079
495	283184	283184	283184	283184	283184	283184	283184	283184	283184	283184	283184	283184	283184	283184	283184	283184	283184	283184	283184	283184	283184	283184	283184	283184	283184	283184	283184	283184	283184	283184	283184	283184	283184	283184	283184	283184
496	283286	283286	283286	283286	283286	283286	283286	283286	283286	283286	283286	283286	283286	283286	283286	283286	283286	283286	283286	283286	283286	283286	283286	283286	283286	283286	283286	283286	283286	283286	283286	283286	283286	283286	283286	283286
497	283385	283385	283385	283385	283385	283385	283385	283385	283385	283385	283385	283385	283385	283385	283385	283385	283385	283385	283385	283385	283385	283385	283385	283385	283385	283385	283385	283385	283385	283385	283385	283385	283385	283385	283385	283385
498	283481	283481	283481	283481	283481	283481	283481	283481	283481	283481	283481	283481	283481	283481	283481	283481	283481	283481	283481	283481	283481	283481	283481	283481	283481	283481	283481	283481	283481	283481	283481	283481	283481	283481	283481	283481
499	283575	283575	283575	283575	283575	283575	283575	283575	283575	283575	283575	283575	283575	283575	283575	283575	283575	283575	283575	283575	283575	283575	283575	283575	283575	283575	283575	283575	283575	283575	283575	283575	283575	283575	283575	283575
500	283665	283665	283665	283665	283665	283665	283665	283665	283665	283665	283665	283665	283665	283665	283665	283665	283665	283665	283665	283665	283665	283665	283665	283665	283665	283665	283665	283665	283665	283665	283665	283665	283665	283665	283665	283665
501	283763	283763	283763	283763	283763	283763	283763	283763	283763	283763	283763	283763	283763	283763	283763	283763	283763	283763	283763	283763	283763	283763	283763	283763	283763	283763	283763	283763	283763	283763	283763	283763	283763	283763	283763	283763
502	283896	283896	283896	283896	283896	283896	283896	283896	283896	283896	283896	283896	283896	283896	283896	283896	283896	283896	283896	283896	283896	283896	283896	283896	283896	283896	283896	283896	283896	283896	283896	283896	283896	283896	283896	283896
503	284063	284063	284063	284063	284063	284063	284063	284063	284063	284063	284063	284063	284063	284063	284063	284063	284063	284063	284063	284063	284063	284063	284063	284063	284063	284063	284063	284063	284063	284063	284063	284063	284063	284063	284063	284063
504	284259	284259	284259	284259	284259	284259	284259	284259	284259	284259	284259	284259	284259	284259	284259	284259	284259	284259	284259	284259	284259	284259	284259	284259	284259	284259	284259	284259	284259	284259	284259	284259	284259	284259	284259	284259
505	284481	284481	284481	284481	284481	284481	284481	284481	284481	284481	284481	284481	284481	284481	284481	284481	284481	284481	284481	284481	284481	284481	284481	284481	284481	284481	284481	284481	284481	284481	284481	284481	284481	284481	284481	284481
506	284726	284726	284726	284726	284726	284726	284726	284726	284726	284726	284726	284726	284726	284726	284726	284726	284726	284726	284726	284726	284726	284726	284726	284726	284726	284726	284726	284726	284726	284726	284726	284726	284726	284726	284726	284726
507	284992	284992	284992	284992	284992	284992	284992	284992	284992	284992	284992	284992	284992	284992	284992	284992	284992	284992	284992	284992	284992	284992	284992	284992	284992	284992	284992	284992	284992	284992	284992	284992	284992	284992	284992	284992
508	285277	285277	285277	285277	285277	285277	285277	285277	285277	285277	285277	285277	285277	285277	285277	285277	285277	285277	285277	285277	285277	285277	285277	285277	285277	285277	285277	285277	285277	285277	285277	285277	285277	285277	285277	285277
509	285580	285580	285580	285580	285580	285580	285580	285580	285580	285580	285580	285580	285580	285580	285580	285580	285580	285580	285580	285580	285580	285580	285580	285580	285580	285580	285580	285580	285580	285580	285580	285580	285580	285580	285580	285580
510	285902	285902	285902	285902	285902	285902	285902	285902	285902	285902	285902	285902	285902	285902	285902	285902	285902	285902	285902	285902	285902	285902	285902	285902	285902	285902	285902	285902	285902	285902	285902	285902	285902	285902	285902	285902
511	286240	286240	286240	286240	286240	286240	286240	286240	286240	286240	286240	286240	286240	286240	286240	286240	286240	286240	286240	286240	286240	286240	286240	286240	286240	286240	286240	286240	286240	286240	286240	286240	286240	286240	286240	286240
512	286596	286596	286596	286596	286596	286596	286596	286596	286596	286596	286596	286596	286596	286596	286596	286596	286596	286596	286596	286596	286596	286596	286596	286596	286596	286596	286596	286596	286596	286596	286596	286596	286596	286596	286596	286596
513	286968	286968	286968	286968	286968	286968	286968	286968	286968	286968	286968	286968	286968	286968	286968	286968	286968	286968	286968	286968	286968	286968	286968	286968	286968	286968	286968	286968	286968	286968	286968	286968	286968	286968	286968	286968
514	287358	287358	287358	287358	287358	287358	287358	287358	287358	287358	287358	287358	287358	287358	287358	287358	287358	287358	287358	287358	287358	287358	287358	287358	287358	287358	287358	287358	287358	287358	287358	287358	287358	287358	287358	287358
515	287765	287765	287765	287765	287765	287765	287765	287765	287765	287765	287765	287765	287765	287765	287765	287765	287765	287765	287765	287765	287765	287765	287765	287765	287765	287765	287765	287765	287765	287765	287765	287765	287765	287765	287765	287765
516	288190	288190	288190	288190	288190	288190	288190	288190	288190	288190	288190	288190	288190	288190	288190	288190	288190	288190	288190	288190	288190	288190	288190	288190	288190	288190	288190	288190	288190	288190	288190	288190	288190	288190	288190	288190
517	288633	288633	288633	288633	288633	288633	288633	288633	288633	288633	288633	288633	288633	288633	288633	288633	288633	288633	288633	288633	288633	288633	288633	288633	288633	288633	288633	288633	288633	288633	288633	288633	288633	288633	288633	288633
518	289095	289095	289095	289095	289095	289095	289095	289095	289095	289095	289095	289095	289095	289095	289095	289095	289095	289095	289095	289095	289095	289095	289095	289095	289095	289095	289095	289095	289095	289095	289095	289095	289095	289095	289095	289095
519	289577	289577	289577	289577	289577	289577	289577	289577	289577	289577	289577	289577	289577	289577	289577	289577	289577	289577	289577	289577	289577	289577	289577	289577	289577	289577	289577	289577	289577	289577	289577	289577	289577	289577	289577	289577
520	290078	290078	290078	290078	290078	290078	290078	290078	290078	290078	290078	290078	290078	290078	290078	290078	290078	290078	290078	290078	290078	290078	290078	290078	290078	290078	290078	290078	290078	290078	290078	290078	290078	290078	290078	290078
521	290600	290600	290600	290600	290600	290600	290600	290600	290600	290600	290600	290600	290600	290600	290600	290600	290600	290600	290600	290600	290600	290600	290600	290600	290600	290600	290600	290600	290600	290600	290600	290600	290600	290600	290600	290600
522	291143	291143	291143	291143	291143	291143	291143	291143	291143	291143	291143	291143	291143	291143	291143	291143	291143	291143	291143	291143	291143	291143	291143	291143	291143	291143	291143	291143	291143	291143	291143	291143	291143	291143	291143	291143
523	291709	291709	291709	291709	291709	291709	291709	291709	291709	291709	291709	291709	291709	291709	291709	291709	291709	291709	291709	291709	291709	291709	291709	291709	291709	291709	291709	291709	291709	291709	291709	291709	291709	291709	291709	291709
524	292298	292298	292298	292298	292298	292298	292298	292298	292298	292298	292298	292298	292298	292298	292298	292298	292298	292298	292298	292298	292298	292298	292298	292298	292298	292298	292298	292298	292298	292298	292298	292298	292298	292298	292298	292298
525	292911	292911	292911	292911	292911	292911	292911	292911	292911	292911	292911	292911	292911	292911	292911	292911	292911	292911	292911	292911	292911	292911	292911	292911	292911	292911	292911	292911	292911	292911	292911	292911	292911	292911	292911	292911
526	293549	293549	293549	293549	293549	293549	293549	293549	293549	293549	293549	293549	293549	293549	293549	293549	293549	293549	293549	293549	293549	293549	293549	293549	293549	293549	293549	293549	293549	293549	293549	293549	293549	293549	293549	293549
527	294213	294213	294213	294213	294213	294213	294213	294213	294213	294213	294213	294213	294213	294213	294213	294213	294213	294213	294213	294213	294213	294213	294213	294213	294213	294213	294213	294213	294213	294213	294213	294213	294213	294213	294213	294213
528	294903	294903	294903	294903	294903	294903	294903	294903	294903	294903	294903	294903	294903	294903	294903	294903	294903	294903	294903	294903	294903	294903	294903	294903	294903	294903	294903	294903	294903	294903	294903	294903	294903	294903	294903	294903
529	295622	295622	295622	295622	295622	295622	295622	295622	295622	295622	295622	295622	295622	295622	295622	295622	295622	295622	295622	295622	295622	295622	295622	295622	295622	295622	295622	295622	295622	295622	295622	295622	295622	295622	295622	295622
530	296370	296370	296370	296370	296370	296370	296370	296370	296370	296370	296370	296370	296370	296370	296370	296370	296370	296370	296370	296370	296370	296370	296370	296370	296370	296370	296370	296370	296370	296370	296370	296370	296370	296370	296370	296370
531	297148	297148	297148	297148	297148	297148	297148	297148	297148	297148	297148	297148	297148	297148	297148	297148	297148	297148	297148	297148	297148	297148	297148	297148	297148	297148	297148	297148	297148	297148	297148	297148	297148	297148	297148	297148
532	297958	297958	297958	297958	297958	297958	297958	297958	297958	297958	297958	297958	297958	297958	297958	297958	297958	297958	297958	297958	297958	297958	297958	297958	297958	297958	297958	297958	297958	297958	297958	297958	297958	297958	297958	297958
533	298800	298800	298800	298800	298800	298800	298800	298800	298800	298800	298800	298800	298800	298800	298800	298800	298800	298800	298800	298800	298800	298800	298800	298800	298800	298800	298800	298800	298800	298800	298800	298800	298800	298800	298800	298800
534	299677	299677	299677	299677	299677	299677	299677	299677	299677	299677	299677	299677	299677	299677	299677	299677	299677	299677	299677	299677	299677	299677	299677	299677	299677	299677	299677	299677	299677	299677	299677	299677	299677	299677	299677	299677
535	300589	300589	300589	300589	300589	300589	300589	300589	300589	300589	300589	300589	300589	300589	300589	300589	300589	300589	300589	300589	300589	300589	300589	300589	300589	300589	300589	300589	300589	300589	300589	300589	300589	300589	300589	300589
536	301538	301538	301538	301538	301538	301538	301538	301538	301538	301538	301538	301538	301538	301538	301538	301538	301538	301538	301538	301538	301538	301538	301538	301538	301538	301538	301538	301538	301538	301538	301538	301538	301538	301538	301538	301538
537	302525	302525	302525	302525	302525	302525	302525	302525	302525	302525	302525	302525	302525	302525	302525	302525	302525	302525	302525	302525	302525	302525	302525	302525	302525	302525	302525	302525	302525	302525	302525	302525	302525	302525	302525	302525
538	303552	303552	303552	303552	303552	303552	303552	303552	303552	303552	303552	303552	303552	303552	303552	303552	303552	303552	303552	303552	303552	303552	303552	303552	303552	303552	303552	303552	303552	303552	303552	303552	303552	303552	303552	303552
539	304621	304621	304621	304621	304621	304621	304621	304621	304621	304621	304621	304621	304621	304621	304621	304621	304621	304621	304621	304621	304621	304621	304621	304621	304621	304621	304621	304621	304621	304621	304621	304621	304621	304621	304621	304621
540	305733	305733	305733	305733	305733	305733	305733	305733	305733	305733	305733	305733	305733	305733	305733	305733	305733	305733	305733	305733	305733	305733	305733	305733	305733	305733	305733	305733	305733	305733	305733	305733	305733	305733	305733	305733
541	306890	306890	306890	306890	306890	306890	306890	306890	306890	306890	306890	306890	306890	306890	306890	306890	306890	306890	306890	306890	306890	306890	306890	306890	306890	306890	306890	306890	306890	306890	306890	306890	306890	306890	306890	306890
542	308094	308094	308094	308094	308094	308094	308094	308094	308094	308094	308094	308094	308094	308094	308094	308094	308094	308094	308094	308094	308094	308094	308094	308094	308094	308094	308094	308094	308094	308094	308094	308094	308094	308094	308094	308094
543	309347	309347	309347	309347	309347	309347	309347	309347	309347	309347	309347	309347	309347	309347	309347	309347	309347	309347	309347	309347	309347	309347	309347	309347	309347	309347	309347	309347	309347	309347	309347	309347	309347	309347	309347	309347
544	310650	310650	310650	310650	310650	310650	310650	310650	310650	310650	310650	310650	310650	310650	310650	310650	310650	310650	310650	310650	310650	310650	310650	310650	310650	310650	310650	310650	310650	310650	310650	310650	310650	310650	310650	310650
545	312006	312006	312006	312006	312006	312006	312006	312006	312006	312006	312006	312006	312006	312006	312006	312006	312006	312006	312006	312006	312006	312006	312006	312006	312006	312006	312006	312006	312006	312006	312006	312006	312006	312006	312006	312006
546	313417	313417	313417	313417	313417	313417	313417	313417	313417	313417	313417	313417	313417	313417	313417	313417	313417	313417	313417	313417	313417	313417	313417	313417	313417	313417	313417	313417	313417	313417	313417	313417	313417	313417	313417	313417
547	314884	314884	314884	314884	314884	314884	314884	314884	314884	314884	314884	314884	314884	314884	314884	314884	314884	314884	314884	314884	314884	314884	314884	314884	314884	314884	314884	314884	314884	314884	314884	314884	314884	314884	314884	314884
548	316411	316411	316411	316411	316411	316411	316411	316411	316411	316411	316411	316411	316411	316411	316411	316411	316411	316411	316411	316411	316411	316411	316411	316411	316411	316411	316411	316411	316411	316411	316411	316411	316411	316411	316411	316411
549	317999	317999	317999	317999	317999	317999	317999	317999	317999	317999	317999	317999	317999	317999	317999	317999	317999	317999	317999	317999	317999	317999	317999	317999	317999	317999	317999	317999	317999	317999	317999	317999	317999	317999	317999	317999
550	319651	319651	319651	319651	319651	319651	319651	319651	319651	319651	319651	319651	319651	319651	319651	319651	319651	319651	319651	319651	319651	319651	319651	319651	319651	319651	319651	319651	319651	319651	319651	319651	319651	319651	319651	319651
551	321326	321326	321326	321326	321326	321326	321326	321326	321326	321326	321326	321326	321326	321326	321326	321326	321326	321326	321326	321326	321326	321326	321326	321326	321326	321326	321326	321326	321326	321326	321326	321326	321326	321326	321326	321326
552	322900	322900	322900	322900	322900	322900	322900	322900	322900	322900	322900	322900	322900	322900	322900	322900	322900	322900	322900	322900	322900	322900	322900	322900	322900	322900	322900	322900	322900	322900	322900	322900	322900	322900	322900	322900
553	324374	324374	324374	324374	324374	324374	324374	324374	324374	324374	324374	324374	324374	324374	324374	324374	324374	324374	324374	324374	324374	324374	324374	324374	324374	324374	324374	324374	324374	324374	324374	324374	324374	324374	324374	324374
554	325766	325766	325766	325766	325766	325766	325766	325766	325766	325766	325766	325766	325766	325766	325766	325766	325766	325766	325766	325766	325766	325766	325766	325766	325766	325766	325766	325766	325766	325766	325766	325766	325766	325766	325766	325766
555	327090	327090	327090	327090	327090	327090	327090	327090	327090	327090	327090	327090	327090	327090	327090	327090	327090	327090	327090	327090	327090	327090	327090	327090	327090	327090	327090	327090	327090	327090	327090	327090	327090	327090	327090	327090
556	328358	328358	328358	328358	328358	328358	328358	328358	328358	328358	328358	328358	328358	328358	328358	328358	328358	328358	328358	328358	328358	328358	328358	328358	328358	328358	328358	328358	328358	328358	328358	328358	328358	328358	328358	328358
557	329578	329578	329578	329578	329578	329578	329578	329578	329578	329578	329578	329578	329578	329578	329578	329578	329578	329578	329578	329578	329578	329578	329578	329578	329578	329578	329578	329578	329578	329578	329578	329578	329578	329578	329578	329578
558	330759	330759	330759	330759	330759	330759	330759	330759	330759	330759	330759	330759	330759	330759	330759	330759	330759	330759	330759	330759	330759	330759	330759	330759	330759	330759	330759	330759	330759	330759	330759	330759	330759	330759	330759	330759
559	331907	331907	331907	331907	331907	331907	331907	331907	331907	331907	331907	331907	331907	331907	331907	331907	331907	331907	331907	331907	331907	331907	331907	331907	331907	331907	331907	331907	331907	331907	331907	331907	331907	331907	331907	331907
560	333025	333025	333025	333025	333025	333025	333025	333025	333025	333025	333025	333025	333025	333025	333025	333025	333025	333025	333025	333025	333025	333025	333025	333025	333025	333025	333025	333025	333025	333025	333025	333025	333025	333025	333025	333025
561	334119	334119	334119	334119	334119	334119	334119	334119	334119	334119	334119	334119	334119	334119	334119	334119	334119	334119	334119	334119	334119	334119	334119	334119	334119	334119	334119	334119	334119	334119	334119	334119	334119	334119	334119	334119
562	335191	335191	335191	335191	335191	335191	335191	335191	335191	335191	335191	335191	335191	335191	335191	335191	335191	335191	335191	335191	335191	335191	335191	335191	335191	335191	335191	335191	335191	335191	335191	335191	335191	335191	335191	335191
563	336243	336243	336243	336243	336243	336243	336243	336243	336243	336243	336243	336243	336243	336243	336243	336243	336243	336243	336243	336243	336243	336243	336243	336243	336243	336243	336243	336243	336243	336243	336243	336243	336243	336243	336243	336243
564	337278	337278	337278	337278	337278	337278	337278	337278	337278	337278	337278	337278	337278	337278	337278	337278	337278	337278	337278	337278	337278	337278	337278	337278	337278	337278	337278	337278	337278	337278	337278	337278	337278	337278	337278	337278
565	338297	338297	338297	338297	338297	338297	338297	338297	338297	338297	338297	338297	338297	338297	338297	338297	338297	338297	338297	338297	338297	338297	338297	338297	338297	338297	338297	338297	338297	338297	338297	338297	338297	338297	338297	338297
566	339302	339302	339302	339302	339302	339302	339302	339302	339302	339302	339302	339302	339302	339302	339302	339302	339302	339302	339302	339302	339302	339302	339302	339302	339302	339302	339302	339302	339302	339302	339302	339302	339302	339302	339302	339302
567	340293	340293	340293	340293	340293	340293	340293	340293	340293	340293	340293	340293	340293	340293	340293	340293	340293	340293	340293	340293	340293	340293	340293	340293	340293	340293	340293	340293	340293	340293	340293	340293	340293	340293	340293	340293
568	341273	341273	341273	341273	341273	341273	341273	341273	341273	341273	341273	341273	341273	341273	341273	341273	341273	341273	341273	341273	341273	341273	341273	341273	341273	341273	341273	341273	341273	341273	341273	341273	341273	341273	341273	341273
569	342240	342240	342240	342240	342240	342240	342240	342240	342240	342240	342240	342240	342240	342240	342240	342240	342240	342240	342240	342240	342240	342240	342240	342240	342240	342240	342240	342240	342240	342240	342240	342240	342240	342240	342240	342240
570	343197	343197	343197	343197	343197	343197	343197	343197	343197	343197	343197	343197	343197	343197	343197	343197	343197	343197	343197	343197	343197	343197	343197	343197	343197	343197	343197	343197	343197	343197	343197	343197	343197	343197	343197	343197
571	344142	344142	344142	344142	344142	344142	344142	344142	344142	344142	344142	344142	344142	344142	344142	344142	344142	344142	344142	344142	344142	344142	344142	344142	344142	344142	344142	344142	344142	344142	344142	344142	344142	344142	344142	344142
572	345078	345078	345078	345078	345078	345078	345078	345078	345078	345078	345078	345078	345078	345078	345078	345078	345078	345078	345078	345078	345078	345078	345078	345078	345078	345078	345078	345078	345078	345078	345078	345078	345078	345078	345078	345078
573	346004	346004	346004	346004	346004	346004	346004	346004	346004	346004	346004	346004	346004	346004	346004	346004	346004	346004	346004	346004	346004	346004	346004	346004	346004	346004	346004	346004	346004	346004	346004	346004	346004	346004	346004	346004
574	346921	346921	346921	346921	346921	346921	346921	346921	346921	346921	346921	346921	346921	346921	346921	346921	346921	346921	346921	346921	346921	346921	346921	346921	346921	346921	346921	346921	346921	346921	346921	346921	346921	346921	346921	346921
575	347828	347828	347828	347828	347828	347828	347828	347828	347828	347828	347828	347828	347828	347828	347828	347828	347828	347828	347828	347828	347828	347828	347828	347828	347828	347828	347828	347828	347828	347828	347828	347828	347828	347828	347828	347828
576	348726	348726	348726	348726	348726	348726	348726	348726	348726	348726	348726	348726	348726	348726	348726	348726	348726	348726	348726	348726	348726	348726	348726	348726	348726	348726	348726	348726	348726	348726	348726	348726	348726	348726	348726	348726
577	349616	349616	349616	349616	349616	349616	349616	349616	349616	349616	349616	349616	349616	349616	349616	349616	349616	349616	349616	349616	349616	349616	349616	349616	349616	349616	349616	349616	349616	349616	349616	349616	349616	349616	349616	349616
578	350497	350497	350497	350497	350497	350497	350497	350497	350497	350497	350497	350497	350497	350497	350497	350497	350497	350497	350497	350497	350497	350497	350497	350497	350497	350497	350497	350497	350497	350497	350497	350497	350497	350497	350497	350497
579	351369	351369	351369	351369	351369	351369	351369	351369	351369	351369	351369	351369	351369	351369	351369	351369	351369	351369	351369	351369	351369	351369	351369	351369	351369	351369	351369	351369	351369	351369	351369	351369	351369	351369	351369	351369
580	352233	352233	352233	352233	352233	352233	352233	352233	352233	352233	352233	352233	352233	352233	352233	352233	352233	352233	352233	352233	352233	352233	352233	352233	352233	352233	352233	352233	352233	352233	352233	352233	352233	352233	352233	352233
581	353089	353089	353089	353089	353089	353089	353089	353089	353089	353089	353089	353089	353089	353089	353089	353089	353089	353089	353089	353089	353089	353089	353089	353089	353089	353089	353089	353089	353089	353089	353089	353089	353089	353089	353089	353089
582	353937	353937	353937	353937	353937	353937	353937	353937	353937	353937	353937	353937	353937	353937	353937	353937	353937	353937	353937	353937	353937	353937	353937	353937	353937	353937	353937	353937	353937	353937	353937	353937	353937	353937	353937	353937
583	354777	354777	354777	354777	354777	354777	354777	354777	354777	354777	354777	354777	354777	354777	354777	354777	354777	354777	354777	354777	354777	354777	354777	354777	354777	354777	354777	354777	354777	354777	354777	354777	354777	354777	354777	354777
584	355609	355609	355609	355609	355609	355609	355609	355609	355609	355609	355609	355609	355609	355609	355609	355609	355609	355609	355609	355609	355609	355609	355609	355609	355609	355609	355609	355609	355609	355609	355609	355609	355609	355609	355609	355609
585	356433	356433	356433	356433	356433	356433	356433	356433	356433	356433	356433	356433	356433	356433	356433	356433	356433	356433	356433	356433	356433	356433	356433	356433	356433	356433	356433	356433	356433	356433	356433	356433	356433	356433	356433	356433
586	357249	357249	357249	357249	357249	357249	357249	357249	357249	357249	357249	357249	357249	357249	357249	357249	357249	357249	357249	357249	357249	357249	357249	357249	357249	357249	357249	357249	357249	357249	357249	357249	357249	357249	357249	357249
587	358058	358058	358058	358058	358058	358058	358058	358058	358058	358058	358058	358058	358058	358058	358058	358058	358058	358058	358058	358058	358058	358058	358058	358058	358058	358058	358058	358058	358058	358058	358058	358058	358058	358058	358058	358058
588	358860	358860	358860	358860	358860	358860	358860	358860	358860	358860	358860	358860	358860	358860	358860	358860	358860	358860	358860	358860	358860	358860	358860	358860	358860	358860	358860	358860	358860	358860	358860	358860	358860	358860	358860	358860
589	359653	359653	359653	359653	359653	359653	359653	359653	359653	359653	359653	359653	359653	359653	359653	359653	359653	359653	359653	359653	359653	359653	359653	359653	359653	359653	359653	359653	359653	359653	359653	359653	359653	359653	359653	359653
590	360440	360440	360440	360440	360440	360440	360440	360440	360440	360440	360440	360440	360440	360440	360440	360440	360440	360440	360440	360440	360440	360440	360440	360440	360440	360440	360440	360440	360440	360440	360440	360440	360440	360440	360440	360440
591	361219	361219	361219	361219	361219	361219	361219	361219	361219	361219	361219	361219	361219	361219	361219	361219	361219	361219	361219	361219	361219	361219	361219	361219	361219	361219	361219	361219	361219	361219	361219	361219	361219	361219	361219	361219
592	361991	361991	361991	361991	361991	361991	361991	361991	361991	361991	361991	361991	361991	361991	361991	361991	361991	361991	361991	361991	361991	361991	361991	361991	361991	361991	361991	361991	361991	361991	361991	361991	361991	361991	361991	361991
593	362756	362756	362756	362756	362756	362756	362756	362756	362756	362756	362756	362756	362756	362756	362756	362756	362756	362756	362756	362756	362756	362756	362756	362756	362756	362756	362756	362756	362756	362756	362756	362756	362756	362756	362756	362756
594	363514	363514	363514	363514	363514	363514	363514	363514	363514	363514	363514	363514	363514	363514	363514	363514	363514	363514	363514	363514	363514	363514	363514	363514	363514	363514	363514	363514	363514	363514	363514	363514	363514	363514	363514	363514
595	364265	364265	364265	364265	364265	364265	364265	364265	364265	364265	364265	364265	364265	364265	364265	364265	364265	364265	364265	364265	364265	364265	364265	364265	364265	364265	364265	364265	364265	364265	364265	364265	364265	364265	364265	364265
596	365009	365009	365009	365009	365009	365009	365009	365009	365009	365009	365009	365009	365009	365009	365009	365009	365009	365009	365009	365009	365009	365009	365009	365009	365009	365009	365009	365009	365009	365009	365009	365009	365009	365009	365009	365009
597	365746	365746	365746	365746	365746	365746	365746	365746	365746	365746	365746	365746	365746	365746	365746	365746	365746	365746	365746	365746	365746	365746	365746	365746	365746	365746	365746	365746	365746	365746	365746	365746	365746	365746	365746	365746
598	366477	366477	366477	366477	366477	366477	366477	366477	366477	366477	366477	366477	366477	366477	366477	366477	366477	366477	366477	366477	366477	366477	366477	366477	366477	366477	366477	366477	366477	366477	366477	366477	366477	366477	366477	366477
599	367200	367200	367200	367200	367200	367200	367200	367200	367200	367200	367200	367200	367200	367200	367200	367200	367200	367200	367200	367200	367200	367200	367200	367200	367200	367200	367200	367200	367200	367200	367200	367200	367200	367200	367200	367200
600	367917	367917	367917	367917	367917	367917	367917	367917	367917	367917	367917	367917	367917	367917	367917	367917	367917	367917	367917	367917	367917	367917	367917	367917	367917	367917	367917	367917	367917	367917	367917	367917	367917	367917	367917	367917
601	368627	368627	368627	368627	368627	368627	368627	368627	368627	368627	368627	368627	368627	368627	368627	368627	368627	368627	368627	368627	368627	368627	368627	368627	368627	368627	368627	368627	368627	368627	368627	368627	368627	368627	368627	368627
602	369331	369331	369331	369331	369331	369331	369331	369331	369331	369331	369331	369331	369331	369331	369331	369331	369331	369331	369331	369331	369331	369331	369331	369331	369331	369331	369331	369331	369331	369331	369331	369331	369331	369331	369331	369331
603	370031	370031	370031	370031	370028	370028	370028	370028	370024	370024	370024	370024	370025	370025	370025	370025	370022	370022	370022	370022	370019	370019	370019	370019	370019	370019	370019	370019	370017	370017	370017	370017	370015	370015	370015	370015
604	370737	370737	370737	370737	370716	370716	370716	370716	370696	370696	370696	370696	370699	370699	370699	370699	370683	370683	370683	370683	370667	370667	370667	370667	370667	370667	370667	370667	370655	370655	370655	370655	370644	370644	370644	370644
605	371447	371447	371447	371447	371396	371396	371396	371396	371346	371346	371346	371346	371353	371353	371353	371353	371315	371315	371315	371315	371277	371277	371277	371277	371277	371277	371277	371277	371248	371248	371248	371248	371219	371219	371219	371219
606	372160	372160	372160	372160	372068	372068	372068	372068	371977	371978	371978	371978	371991	371991	371991	371991	371922	371922	371922	371922	371853	371853	371853	371853	371853	371853	371853	371853	371801	371801	371801	371801	371749	371750	371750	371750
607	372875	372875	372875	372875	372733	372733	372733	372733	372592	372592	372592	372592	372613	372613	372613	372614	372506	372506	372506	372506	372399	372400	372399	372400	372399	372400	372399	372400	372320	372320	372320	372320	372241	372241	372241	372241
608	373590	373591	373591	373591	373390	373390	373390	373390	373191	373192	373191	373192	373221	373222	373221	373222	373070	373071	373070	373071	372921	372921	372921	372921	372921	372921	372921	372921	372809	372810	372809	372810	372699	372699	372699	372699
609	374306	374307	374306	374307	374039	374040	374039	374040	373776	373777	373776	373777	373816	373817	373816	373817	373616	373617	373617	373617	373419	373419	373419	373419	373419	373419	373419	373419	373273	373273	373273	373273	373127	373128	373127	373128
610	375021	375022	375021	375022	374681	374682	374682	374682	374348	374349	374348	374349	374399	374399	374399	374399	374146	374147	374146	374147	373897	373898	373897	373898	373897	373898	373897	373898	373713	373713	373713	373713	373530	373531	373530	373531
611	375735	375736	375735	375736	375317	375318	375317	375318	374908	374909	374908	374909	374970	374971	374970	374971	374661	374661	374661	374661	374357	374357	374357	374357	374357	374357	374357	374357	374132	374133	374132	374133	373910	373911	373910	373911
612	376447	376449	376447	376449	375945	375946	375945	375947	375456	375457	375456	375457	375530	375531	375530	375531	375161	375162	375161	375162	374799	374800	374799	374800	374799	374800	374799	374800	374533	374534	374533	374534	374270	374271	374270	374271
613	377157	377160	377158	377160	376566	376568	376567	376569	375993	375994	375993	375995	376080	376081	376080	376082	375648	375650	375648	375650	375226	375227	375226	375228	375226	375227	375226	375228	374916	374917	374916	374917	374611	374612	374612	374612
614	377865	377868	377866	377869	377181	377184	377182	377184	376519	376522	376520	376522	376620	376622	376620	376622	376123	376125	376123	376125	375639	375640	375639	375641	375639	375640	375639	375641	375284	375285	375284	375286	374936	374937	374937	374938
615	378571	378575	378572	378575	377789	377792	377790	377793	377036	377039	377036	377039	377150	377152	377150	377153	376586	376589	376586	376589	376039	376040	376039	376041	376039	376040	376039	376041	375638	375640	375638	375640	375246	375248	375246	375248
616	379274	379279	379275	379279	378391	378394	378391	378395	377543	377546	377543	377547	377671	377674	377671	377674	377038	377041	377038	377042	376426	376428	376426	376428	376425	376428	376426	376428	375978	375980	375979	375981	375542	375544	375543	375544
617	379974	379980	379975	379981	378986	378990	378986	378991	378041	378044	378041	378045	378183	378187	378183	378187	377480	377483	377480	377484	376801	376803	376801	376804	376801	376803	376801	376804	376307	376309	376307	376309	375826	375828	375826	375828
618	380672	380679	380673	380679	379574	379580	379575	379580	378529	378534	378530	378534	378686	378691	378687	378691	377911	377915	377911	377916	377165	377168	377165	377168	377165	377168	377165	377168	376623	376626	376624	376626	376097	376099	376097	376100
619	381367	381374	381368	381375	380156	380163	380157	380164	379009	379014	379010	379015	379181	379186	379182	379187	378332	378337	378333	378338	377518	377521	377519	377522	377518	377521	377519	377522	376929	376932	376929	376932	376358	376360	376358	376361
620	382058	382067	382059	382069	380732	380740	380733	380741	379480	379486	379481	379487	379668	379674	379669	379675	378744	378750	378745	378751	377861	377865	377862	377866	377861	377865	377862	377866	377224	377228	377225	377228	376608	376611	376608	376611
621	382747	382757	382748	382759	381302	381310	381303	381312	379943	379950	379944	379951	380146	380153	380147	380154	379147	379153	379148	379154	378195	378199	378196	378200	378195	378199	378195	378200	377509	377514	377510	377514	376848	376852	376849	376852
622	383432	383444	383434	383446	381865	381875	381867	381877	380398	380406	380399	380407	380617	380625	380618	380626	379541	379548	379542	379549	378519	378524	378520	378525	378519	378524	378520	378525	377785	377790	377786	377791	377080	377083	377080	377084
623	384115	384128	384117	384130	382422	382434	382424	382435	380844	380853	380846	380855	381080	381089	381081	381090	379927	379935	379928	379936	378834	378840	378835	378841	378834	378840	378835	378841	378053	378058	378053	378059	377302	377307	377303	377307
624	384794	384810	384796	384812	382974	382986	382976	382988	381284	381294	381285	381295	381535	381545	381537	381547	380304	380312	380305	380314	379141	379147	379142	379149	379141	379147	379142	379149	378311	378317	378312	378318	377517	377522	377517	377522
625	385470	385488	385472	385490	383519	383533	383521	383535	381715	381726	381716	381728	381983	381994	381984	381996	380672	380682	380674	380684	379439	379446	379440	379448	379439	379446	379440	379448	378561	378568	378562	378569	377723	377729	377724	377729
626	386143	386163	386146	386165	384058	384074	384061	384076	382139	382151	382140	382153	382423	382436	382425	382438	381033	381044	381035	381046	379729	379737	379731	379739	379729	379737	379731	379739	378804	378811	378805	378812	377922	377928	377923	377929
627	386812	386835	386816	386838	384592	384609	384594	384612	382555	382569	382557	382571	382857	382871	382859	382873	381386	381398	381388	381400	380011	380020	380013	380022	380011	380020	380013	380022	379039	379046	379040	379048	378114	378120	378115	378121
628	387479	387503	387483	387507	385119	385139	385122	385142	382964	382980	382967	382982	383283	383298	383285	383300	381732	381745	381734	381747	380286	380296	380288	380298	380286	380296	380288	380298	379266	379275	379268	379276	378299	378306	378300	378307
629	388142	388169	388146	388173	385641	385662	385644	385666	383366	383383	383369	383385	383702	383719	383704	383721	382070	382084	382072	382086	380554	380564	380555	380566	380554	380564	380555	380566	379487	379496	379488	379497	378478	378485	378479	378486
630	388802	388832	388807	388836	386157	386181	386161	386184	383762	383780	383764	383782	384114	384133	384117	384135	382401	382416	382403	382418	380814	380825	380816	380827	380814	380825	380816	380827	379701	379710	379702	379712	378650	378658	378651	378659
631	389459	389492	389464	389496	386668	386693	386672	386697	384150	384169	384153	384172	384520	384540	384523	384543	382725	382741	382727	382744	381067	381080	381069	381082	381067	381080	381069	381082	379908	379918	379909	379920	378816	378824	378817	378826
632	390113	390148	390118	390154	387173	387200	387177	387204	384532	384553	384535	384556	384919	384941	384922	384944	383042	383059	383044	383062	381314	381327	381316	381329	381314	381327	381316	381329	380108	380120	380110	380121	378976	378985	378978	378987
633	390763	390802	390769	390808	387672	387702	387677	387706	384907	384929	384910	384933	385311	385335	385315	385338	383352	383371	383355	383374	381554	381568	381556	381570	381554	381568	381556	381570	380303	380315	380305	380317	379131	379140	379132	379142
634	391410	391452	391417	391459	388166	388198	388171	388203	385275	385299	385279	385303	385698	385723	385701	385727	383655	383676	383658	383679	381787	381803	381790	381805	381787	381803	381790	381805	380492	380504	380494	380506	379280	379290	379282	379292
635	392054	392100	392062	392107	388654	388689	388660	388694	385637	385663	385641	385667	386077	386105	386082	386109	383952	383974	383956	383977	382015	382031	382017	382034	382015	382031	382017	382034	380674	380688	380677	380690	379424	379435	379426	379436
636	392695	392744	392703	392752	389137	389174	389143	389180	385993	386021	385997	386025	386451	386480	386455	386484	384243	384266	384246	384270	382236	382254	382239	382256	382236	382254	382239	382256	380852	380866	380854	380868	379563	379575	379565	379576
637	393333	393386	393341	393394	389614	389655	389621	389661	386343	386372	386347	386377	386818	386849	386823	386854	384527	384552	384531	384556	382452	382470	382455	382473	382451	382470	382455	382473	381023	381039	381026	381041	379697	379709	379699	379711
638	393967	394024	393976	394033	390087	390130	390094	390136	386686	386718	386691	386723	387180	387213	387185	387218	384806	384832	384810	384836	382661	382681	382665	382684	382661	382681	382665	382684	381190	381206	381193	381208	379827	379839	379829	379841
639	394598	394659	394608	394669	390554	390600	390561	390607	387024	387057	387029	387062	387535	387570	387541	387576	385078	385106	385082	385110	382866	382886	382869	382889	382866	382886	382869	382889	381352	381368	381354	381371	379952	379965	379954	379967
640	395226	395291	395237	395301	391015	391064	391024	391072	387356	387391	387361	387397	387885	387922	387891	387928	385345	385374	385349	385379	383064	383086	383068	383090	383064	383086	383068	383090	381508	381526	381511	381528	380073	380087	380075	380089
641	395851	395921	395863	395931	391472	391524	391481	391532	387681	387719	387687	387725	388229	388268	388235	388274	385606	385637	385611	385642	383258	383281	383262	383284	383258	383281	383262	383284	381660	381678	381663	381681	380189	380204	380191	380206
642	396472	396547	396485	396558	391924	391979	391933	391987	388002	388041	388008	388048	388567	388609	388574	388615	385861	385894	385866	385899	383446	383470	383450	383474	383446	383470	383450	383474	381807	381826	381810	381829	380302	380317	380304	380319
643	397090	397170	397104	397182	392370	392429	392380	392438	388316	388358	388323	388365	388899	388944	388907	388951	386111	386145	386116	386151	383630	383655	383634	383659	383630	383655	383634	383659	381950	381970	381953	381973	380410	380426	380413	380428
644	397706	397790	397720	397803	392811	392873	392822	392883	388625	388670	388633	388677	389226	389273	389234	389281	386355	386391	386361	386397	383808	383834	383813	383839	383808	383834	383813	383839	382088	382109	382091	382112	380515	380532	380518	380534
645	398317	398407	398333	398421	393248	393313	393259	393324	388929	388976	388937	388983	389548	389597	389557	389605	386594	386632	386601	386638	383982	384009	383987	384014	383982	384009	383987	384014	382222	382244	382226	382247	380616	380633	380619	380636
646	398926	399021	398943	399036	393679	393749	393691	393759	389228	389276	389236	389284	389865	389916	389873	389925	386828	386868	386835	386875	384151	384180	384156	384185	384151	384180	384156	384185	382352	382375	382356	382378	380714	380732	380717	380734
647	399532	399632	399549	399648	394106	394179	394119	394191	389521	389572	389529	389580	390176	390230	390185	390239	387057	387099	387064	387106	384316	384346	384321	384351	384316	384346	384321	384351	382478	382502	382482	382505	380808	380827	380811	380829
648	400134	400240	400153	400257	394528	394605	394541	394617	389809	389863	389818	389871	390482	390539	390492	390548	387282	387325	387289	387332	384476	384507	384481	384512	384476	384507	384481	384512	382600	382625	382604	382629	380899	380918	380902	380921
649	400733	400845	400753	400863	394945	395026	394959	395039	390092	390148	390101	390157	390783	390842	390793	390852	387501	387546	387509	387553	384632	384664	384638	384670	384632	384664	384638	384670	382719	382744	382723	382748	380987	381007	380990	381010
650	401329	401447	401350	401467	395357	395442	395372	395456	390370	390428	390380	390438	391079	391141	391090	391151	387715	387762	387723	387770	384784	384817	384790	384823	384784	384817	384790	384823	382833	382860	382838	382864	381072	381092	381075	381095
651	401922	402046	401944	402067	395765	395854	395781	395868	390643	390704	390653	390714	391370	391435	391381	391445	387925	387974	387934	387982	384932	384967	384938	384973	384932	384966	384938	384972	382945	382972	382949	382976	381154	381175	381157	381178
652	402512	402643	402535	402664	396168	396261	396185	396276	390911	390975	390922	390986	391656	391724	391668	391735	388131	388181	388140	388190	385075	385112	385082	385118	385075	385112	385082	385118	383052	383081	383057	383085	381233	381255	381236	381258
653	403098	403236	403123	403258	396567	396664	396584	396680	391175	391241	391186	391252	391937	392008	391950	392020	388332	388384	388341	388393	385216	385253	385222	385259	385215	385253	385222	385259	383157	383186	383162	383191	381309	381332	381313	381335
654	403681	403826	403708	403850	396960	397062	396979	397079	391434	391503	391446	391514	392214	392288	392227	392300	388529	388583	388538	388592	385352	385391	385359	385397	385352	385390	385359	385397	383258	383288	383264	383293	381383	381406	381387	381409
655	404262	404413	404290	404438	397350	397456	397369	397473	391688	391760	391701	391772	392486	392563	392500	392575	388721	388777	388731	388787	385484	385524	385492	385531	385484	385524	385492	385531	383357	383388	383362	383393	381454	381478	381458	381481
656	404839	404998	404868	405024	397735	397845	397755	397864	391938	392013	391951	392025	392754	392833	392768	392846	388909	388968	388920	388978	385613	385655	385621	385662	385613	385655	385621	385662	383452	383484	383458	383489	381522	381547	381527	381550
657	405413	405579	405444	405607	398115	398231	398137	398250	392183	392261	392197	392274	393017	393099	393032	393113	389093	389154	389104	389164	385739	385782	385747	385789	385739	385782	385747	385789	383544	383577	383550	383582	381589	381614	381593	381617
658	405983	406157	406016	406187	398492	398611	398514	398632	392424	392505	392439	392518	393276	393361	393291	393375	389273	389336	389285	389347	385861	385905	385870	385913	385861	385905	385870	385913	383634	383667	383640	383673	381653	381678	381657	381682
659	406551	406733	406586	406764	398863	398988	398887	399009	392661	392744	392676	392759	393530	393619	393546	393634	389450	389514	389462	389526	385981	386026	385989	386034	385980	386026	385989	386034	383720	383755	383727	383761	381714	381740	381719	381745
660	407116	407305	407152	407338	399231	399361	399256	399383	392894	392980	392910	392995	393780	393872	393797	393887	389622	389689	389634	389700	386096	386143	386105	386151	386096	386143	386105	386151	383805	383840	383811	383846	381774	381801	381779	381805
661	407677	407875	407715	407909	399594	399729	399620	399752	393122	393211	393139	393227	394026	394121	394044	394137	389791	389860	389804	389872	386209	386257	386218	386265	386209	386257	386218	386265	383886	383922	383893	383928	381831	381859	381836	381863
662	408236	408442	408275	408477	399954	400093	399980	400117	393347	393439	393364	393455	394268	394366	394286	394383	389956	390027	389969	390039	386319	386368	386328	386377	386319	386368	386328	386376	383965	384002	383972	384008	381887	381915	381892	381919
663	408791	409006	408832	409043	400309	400453	400337	400478	393567	393662	393585	393679	394505	394607	394525	394624	390117	390190	390131	390203	386426	386476	386435	386485	386426	386476	386435	386485	384042	384080	384049	384086	381941	381969	381946	381974
664	409343	409567	409387	409605	400659	400810	400689	400835	393784	393882	393802	393899	394739	394844	394759	394862	390275	390351	390290	390364	386529	386581	386539	386590	386529	386581	386539	386590	384116	384155	384123	384161	381992	382021	381998	382026
665	409892	410125	409938	410165	401006	401162	401037	401189	393996	394098	394016	394115	394969	395077	394990	395096	390430	390507	390445	390521	386631	386684	386641	386693	386631	386684	386641	386693	384188	384228	384195	384234	382042	382072	382048	382077
666	410448	410690	410496	410733	401356	401517	401388	401545	394210	394314	394230	394333	395199	395310	395221	395330	390584	390663	390599	390677	386731	386785	386742	386795	386731	386785	386741	386795	384259	384300	384267	384306	382091	382122	382097	382126
667	411040	411292	411090	411337	401729	401896	401762	401925	394438	394546	394459	394565	395440	395555	395462	395575	390746	390828	390761	390842	386837	386893	386848	386903	386834	386890	386845	386900	384332	384374	384340	384381	382142	382173	382148	382178
668	411667	411930	411720	411977	402123	402297	402158	402327	394680	394792	394702	394811	395691	395810	395714	395831	390915	390999	390931	391014	386948	387005	386959	387016	386940	386998	386952	387008	384408	384451	384416	384458	382195	382227	382201	382232
669	412324	412600	412379	412649	402536	402717	402573	402749	394933	395049	394956	395070	395951	396074	395975	396096	391089	391176	391106	391192	387062	387121	387074	387132	387049	387108	387060	387118	384486	384529	384494	384537	382249	382282	382256	382287
670	413007	413296	413066	413348	402965	403153	403003	403187	395196	395316	395219	395337	396217	396345	396242	396368	391268	391358	391285	391374	387180	387241	387192	387252	387159	387219	387171	387230	384564	384609	384573	384617	382304	382337	382311	382343
671	413714	414017	413776	414072	403407	403604	403447	403639	395466	395591	395491	395613	396489	396621	396515	396645	391450	391543	391468	391559	387299	387362	387312	387373	387270	387332	387282	387343	384643	384689	384652	384697	382359	382393	382366	382399
672	414443	414761	414508	414818	403861	404067	403903	404104	395743	395872	395769	395896	396765	396903	396793	396927	391634	391730	391653	391748	387420	387485	387433	387496	387381	387445	387394	387456	384722	384769	384731	384777	382415	382449	382421	382455
673	415191	415525	415260	415586	404326	404541	404370	404580	396025	396160	396052	396184	397045	397188	397074	397213	391821	391920	391841	391938	387542	387608	387555	387621	387492	387558	387506	387570	384801	384850	384811	384858	382470	382505	382477	382511
674	415958	416308	416031	416373	404801	405025	404847	405066	396311	396452	396340	396477	397328	397476	397358	397503	392009	392111	392029	392130	387664	387733	387678	387746	387603	387671	387617	387683	384880	384930	384890	384938	382525	382561	382532	382567
675	416743	417110	416820	417178	405284	405518	405333	405561	396602	396748	396632	396775	397613	397766	397645	397795	392198	392304	392219	392323	387787	387858	387801	387871	387714	387783	387728	387796	384958	385009	384968	385018	382579	382616	382586	382622
676	417544	417929	417626	418001	405775	406020	405826	406065	396897	397048	396928	397076	397900	398059	397933	398089	392387	392497	392409	392517	387909	387982	387924	387996	387824	387895	387839	387908	385036	385088	385046	385097	382633	382671	382640	382677
677	418362	418766	418448	418842	406274	406530	406328	406577	397194	397352	397227	397381	398188	398354	398223	398385	392577	392690	392600	392711	388032	388107	388047	388121	387933	388006	387948	388020	385112	385166	385123	385175	382686	382725	382694	382731
678	419195	419619	419286	419700	406780	407047	406837	407097	397495	397659	397529	397690	398479	398650	398515	398682	392767	392884	392791	392906	388154	388231	388170	388246	388042	388117	388057	388131	385188	385243	385199	385253	382738	382778	382746	382785
679	420044	420489	420140	420574	407293	407572	407353	407625	397798	397969	397834	398001	398770	398948	398808	398981	392957	393078	392982	393101	388276	388355	388292	388370	388149	388226	388165	388241	385264	385320	385275	385330	382790	382830	382798	382837
680	420909	421376	421010	421465	407813	408104	407876	408159	398104	398281	398141	398315	399062	399246	399102	399281	393147	393272	393173	393295	388397	388479	388414	388494	388255	388335	388272	388349	385338	385395	385349	385405	382841	382882	382849	382889
681	421789	422278	421896	422373	408340	408644	408406	408702	398412	398596	398451	398631	399355	399546	399397	399582	393337	393466	393364	393490	388517	388602	388535	388618	388361	388442	388378	388457	385411	385470	385423	385480	382891	382933	382899	382940
682	422684	423198	422797	423298	408873	409190	408942	409251	398722	398914	398763	398950	399649	399847	399692	399885	393526	393659	393554	393685	388637	388724	388655	388741	388465	388548	388483	388564	385483	385543	385495	385554	382940	382983	382949	382990
683	423595	424133	423715	424239	409412	409743	409485	409807	399034	399233	399077	399272	399944	400149	399989	400188	393716	393853	393745	393879	388756	388845	388775	388863	388568	388653	388586	388669	385554	385616	385567	385627	382988	383032	382997	383040
684	424522	425086	424647	425197	409958	410303	410035	410370	399348	399555	399394	399595	400239	400451	400286	400492	393904	394046	393934	394073	388874	388966	388894	388984	388670	388757	388688	388774	385624	385687	385637	385699	383036	383080	383045	383088
685	425464	426055	425596	426172	410510	410871	410591	410941	399665	399880	399712	399921	400535	400754	400584	400797	394092	394238	394124	394266	388992	389086	389012	389105	388770	388860	388790	388877	385693	385758	385707	385769	383082	383128	383092	383136
686	426422	427041	426562	427164	411069	411444	411153	411518	399983	400206	400032	400250	400831	401058	400882	401102	394280	394431	394313	394460	389108	389206	389130	389225	388870	388962	388890	388980	385761	385827	385775	385839	383128	383174	383138	383183
687	427395	428044	427543	428174	411633	412025	411722	412103	400303	400534	400354	400580	401128	401362	401180	401408	394467	394622	394501	394653	389224	389324	389246	389344	388968	389062	388989	389081	385828	385895	385842	385908	383173	383220	383183	383229
688	428385	429065	428541	429202	412204	412613	412297	412694	400625	400865	400678	400913	401425	401667	401480	401715	394654	394814	394689	394845	389339	389442	389362	389462	389065	389162	389087	389181	385894	385963	385909	385976	383217	383265	383227	383274
689	429392	430103	429555	430247	412782	413207	412879	413293	400948	401198	401005	401247	401723	401973	401779	402023	394840	395005	394876	395037	389453	389559	389477	389579	389162	389260	389183	389279	385959	386029	385974	386042	383260	383309	383270	383318
690	430415	431159	430587	431310	413366	413809	413468	413898	401274	401533	401333	401584	402021	402279	402079	402331	395026	395195	395063	395229	389567	389675	389591	389696	389256	389357	389279	389377	386023	386094	386038	386108	383302	383352	383313	383362
691	431454	432233	431636	432392	413956	414418	414063	414511	401601	401869	401662	401923	402319	402586	402380	402640	395211	395385	395249	395420	389679	389790	389704	389812	389350	389453	389373	389474	386086	386159	386102	386173	383344	383395	383355	383404
692	432511	433325	432702	433493	414553	415034	414665	415131	401930	402208	401994	402264	402617	402893	402681	402949	395395	395574	395435	395610	389791	389904	389816	389927	389443	389548	389466	389569	386148	386222	386164	386236	383385	383436	383396	383446
693	433585	434436	433786	434612	415156	415657	415273	415759	402261	402549	402328	402608	402916	403201	402982	403259	395579	395763	395620	395800	389901	390018	389927	390041	389534	389642	389558	389663	386209	386285	386225	386299	383424	383477	383436	383487
694	434676	435566	434887	435751	415766	416287	415889	416394	402594	402892	402663	402953	403216	403510	403284	403569	395762	395952	395805	395990	390011	390131	390038	390155	389624	389735	389649	389756	386269	386346	386285	386361	383464	383517	383475	383527
695	435785	436715	436007	436910	416383	416924	416511	417036	402929	403237	403001	403301	403515	403819	403586	403881	395944	396140	395989	396179	390120	390243	390148	390267	389713	389826	389739	389848	386328	386407	386345	386422	383502	383557	383514	383567
696	436912	437884	437146	438088	417006	417569	417140	417686	403265	403585	403340	403651	403815	404128	403889	404192	396126	396327	396172	396368	390228	390354	390257	390379	389801	389917	389827	389939	386386	386466	386403	386482	383540	383595	383552	383606
697	438042	439056	438286	439270	417626	418211	417767	418334	403598	403928	403676	403997	404111	404434	404188	404500	396305	396511	396352	396553	390334	390462	390363	390489	389887	390005	389914	390028	386442	386524	386460	386540	383576	383632	383588	383643
698	439128	440184	439384	440408	418218	418824	418364	418952	403912	404253	403993	404324	404393	404725	404472	404794	396474	396685	396523	396728	390432	390564	390463	390591	389968	390088	389995	390112	386495	386578	386513	386594	383610	383667	383622	383678
699	440172	441269	440439	441502	418782	419409	418933	419541	404208	404559	404292	404633	404661	405002	404742	405073	396633	396849	396683	396894	390525	390659	390556	390687	390044	390166	390072	390191	386544	386629	386563	386645	383641	383699	383654	383710
700	441182	442318	441460	442562	419322	419969	419479	420106	404489	404850	404575	404926	404917	405267	405001	405340	396784	397005	396835	397051	390612	390749	390643	390777	390116	390240	390145	390265	386590	386676	386610	386693	383670	383729	383683	383740
701	442164	443339	442452	443592	419842	420508	420004	420650	404757	405127	404846	405205	405163	405521	405249	405596	396927	397153	396980	397200	390694	390833	390726	390862	390185	390311	390214	390336	386634	386721	386654	386738	383698	383757	383711	383769
702	443121	444335	443420	444597	420345	421031	420513	421177	405014	405393	405105	405473	405400	405767	405488	405844	397065	397295	397119	397343	390771	390913	390805	390943	390250	390378	390279	390404	386675	386764	386695	386781	383723	383783	383737	383795
703	444058	445311	444368	445583	420833	421538	421006	421689	405260	405649	405354	405731	405629	406004	405720	406083	397197	397432	397252	397481	390845	390990	390879	391019	390312	390442	390342	390469	386715	386804	386735	386822	383747	383808	383761	383820
704	444978	446270	445299	446551	421308	422032	421487	422188	405499	405896	405595	405980	405851	406234	405944	406315	397324	397563	397380	397613	390916	391062	390950	391093	390372	390504	390402	390531	386752	386843	386773	386860	383770	383832	383784	383844
705	445882	447213	446214	447504	421773	422515	421956	422675	405729	406135	405828	406222	406067	406458	406162	406541	397446	397690	397504	397741	390984	391132	391019	391163	390429	390563	390460	390590	386788	386879	386809	386898	383792	383854	383806	383866
706	446774	448144	447117	448444	422227	422987	422416	423152	405953	406367	406054	406456	406277	406676	406375	406760	397565	397812	397624	397864	391049	391199	391084	391231	390485	390620	390516	390648	386822	386915	386843	386933	383813	383875	383827	383888
707	447655	449063	448008	449373	422671	423451	422866	423620	406170	406593	406274	406684	406482	406888	406582	406975	397679	397931	397740	397984	391111	391264	391147	391296	390538	390675	390570	390703	386855	386948	386876	386967	383832	383896	383847	383908
708	448525	449973	448890	450292	423108	423906	423307	424080	406382	406813	406488	406906	406682	407096	406784	407185	397791	398047	397852	398101	391171	391326	391208	391359	390589	390728	390622	390757	386886	386981	386908	387000	383851	383915	383866	383927
709	449386	450873	449762	451202	423537	424353	423742	424532	406588	407028	406697	407123	406878	407300	406982	407390	397899	398159	397962	398214	391229	391386	391267	391420	390639	390779	390672	390809	386917	387012	386939	387031	383869	383933	383884	383946
710	450238	451765	450626	452104	423959	424793	424169	424976	406790	407238	406901	407335	407069	407499	407175	407591	398004	398268	398068	398324	391286	391445	391324	391478	390687	390829	390721	390859	386946	387042	386968	387062	383886	383951	383901	383964
711	451083	452650	451482	452999	424374	425227	424589	425415	406987	407443	407100	407542	407256	407694	407365	407788	398107	398375	398172	398432	391340	391501	391379	391535	390734	390877	390768	390907	386974	387071	386996	387091	383903	383968	383918	383981
712	451921	453528	452331	453887	424783	425654	425004	425847	407180	407643	407295	407744	407440	407885	407550	407981	398207	398478	398273	398536	391393	391555	391432	391590	390779	390924	390814	390955	387001	387099	387024	387119	383919	383984	383934	383998
713	452751	454399	453174	454768	425186	426076	425412	426273	407368	407840	407486	407943	407620	408072	407733	408170	398304	398580	398371	398638	391444	391608	391483	391643	390823	390970	390858	391000	387027	387126	387050	387146	383934	384000	383949	384013
714	453575	455263	454009	455643	425584	426491	425815	426693	407553	408032	407673	408137	407796	408256	407911	408356	398399	398678	398467	398738	391493	391660	391533	391695	390865	391014	390901	391045	387053	387152	387076	387173	383948	384015	383964	384029
715	454393	456122	454839	456512	425975	426902	426212	427108	407733	408221	407856	408328	407969	408437	408087	408538	398492	398775	398561	398835	391541	391709	391582	391745	390907	391056	390942	391088	387077	387178	387100	387198	383962	384030	383978	384043
716	455205	456975	455663	457376	426362	427306	426604	427517	407910	408406	408035	408515	408139	408614	408259	408717	398582	398869	398653	398930	391588	391758	391629	391794	390947	391098	390983	391130	387101	387202	387124	387223	383976	384044	383992	384057
717	456011	457823	456482	458234	426743	427706	426991	427922	408084	408588	408211	408698	408306	408788	408427	408893	398670	398961	398742	399023	391633	391805	391675	391842	390986	391138	391022	391171	387123	387226	387147	387247	383989	384057	384005	384071
718	456812	458665	457294	459087	427120	428101	427373	428321	408254	408766	408384	408878	408470	408959	408593	409066	398757	399051	398830	399114	391677	391850	391719	391888	391023	391178	391061	391210	387146	387249	387170	387270	384002	384070	384017	384084
719	457607	459502	458102	459934	427491	428491	427749	428716	408421	408940	408553	409055	408630	409127	408756	409236	398841	399138	398915	399203	391720	391895	391762	391932	391060	391216	391098	391249	387167	387271	387191	387292	384014	384083	384030	384096
720	458396	460334	458904	460777	427858	428876	428122	429106	408585	409112	408719	409228	408788	409292	408916	409403	398923	399224	398998	399290	391761	391938	391804	391976	391096	391253	391134	391286	387188	387292	387212	387314	384025	384095	384041	384109
721	459180	461160	459701	461615	428220	429256	428489	429491	408746	409280	408882	409399	408943	409454	409073	409567	399004	399308	399080	399374	391801	391980	391845	392018	391131	391289	391169	391323	387208	387313	387233	387335	384036	384106	384053	384120
722	459959	461982	460492	462448	428577	429632	428852	429871	408903	409445	409042	409566	409095	409613	409227	409728	399082	399390	399159	399457	391840	392020	391885	392060	391164	391324	391203	391358	387227	387333	387252	387355	384047	384117	384064	384132
723	460732	462799	461279	463276	428930	430003	429210	430247	409058	409607	409199	409730	409244	409770	409379	409886	399159	399470	399237	399538	391878	392060	391923	392100	391197	391358	391236	391393	387246	387353	387271	387375	384058	384128	384074	384142
724	461501	463611	462060	464099	429278	430370	429564	430619	409210	409766	409353	409891	409391	409924	409528	410042	399234	399549	399313	399618	391915	392099	391961	392139	391229	391391	391269	391426	387264	387372	387290	387394	384068	384139	384084	384153
725	462264	464418	462836	464917	429622	430732	429914	430986	409358	409922	409504	410049	409535	410075	409674	410195	399307	399625	399387	399695	391951	392136	391997	392176	391260	391424	391300	391459	387282	387390	387307	387412	384077	384149	384094	384163
726	463022	465220	463608	465731	429962	431090	430259	431349	409504	410076	409652	410204	409677	410223	409818	410346	399379	399700	399460	399771	391986	392173	392033	392213	391290	391455	391331	391491	387299	387408	387325	387430	384087	384158	384103	384173
727	463775	466017	464374	466540	430297	431444	430600	431708	409648	410226	409798	410357	409816	410370	409959	410494	399449	399774	399531	399845	392020	392208	392067	392249	391319	391486	391360	391522	387315	387425	387341	387448	384096	384168	384113	384182
728	464523	466810	465136	467345	430628	431794	430937	432062	409788	410374	409941	410507	409952	410513	410098	410639	399517	399845	399601	399918	392053	392243	392101	392284	391348	391516	391389	391552	387331	387441	387358	387464	384104	384177	384121	384191
729	465266	467598	465893	468145	430955	432139	431269	432413	409926	410519	410081	410654	410087	410654	410234	410782	399584	399915	399668	399989	392086	392276	392133	392318	391376	391544	391417	391581	387347	387458	387373	387481	384113	384185	384130	384200
730	466004	468381	466645	468940	431278	432480	431598	432759	410062	410662	410218	410798	410218	410793	410368	410923	399649	399984	399735	400058	392117	392309	392165	392351	391403	391573	391445	391609	387362	387473	387388	387497	384121	384194	384138	384209
731	466737	469159	467392	469731	431597	432817	431922	433101	410194	410802	410353	410940	410348	410929	410500	411061	399713	400051	399800	400126	392147	392341	392196	392383	391429	391600	391471	391637	387376	387488	387403	387512	384129	384202	384146	384217
732	467465	469933	468134	470517	431911	433151	432243	433439	410325	410939	410486	411079	410475	411063	410629	411197	399776	400117	399863	400193	392177	392372	392226	392415	391454	391627	391497	391664	387390	387503	387417	387527	384136	384210	384153	384225
733	468188	470702	468872	471299	432222	433480	432559	433773	410453	411074	410616	411216	410600	411195	410756	411330	399837	400181	399925	400258	392206	392402	392255	392445	391479	391653	391522	391690	387404	387517	387431	387541	384143	384217	384161	384232
734	468907	471467	469605	472076	432529	433805	432872	434104	410578	411207	410744	411351	410723	411324	410881	411461	399897	400244	399986	400321	392233	392431	392283	392475	391503	391678	391547	391716	387417	387531	387445	387555	384150	384224	384168	384240
735	469620	472227	470333	472849	432832	434126	433181	434430	410702	411337	410869	411483	410843	411451	411003	411590	399955	400305	400045	400383	392261	392460	392311	392504	391527	391702	391571	391741	387430	387544	387458	387569	384157	384231	384175	384247
736	470329	472983	471057	473617	433131	434444	433486	434753	410822	411465	410992	411612	410962	411576	411124	411717	400012	400365	400103	400444	392287	392487	392338	392532	391549	391726	391594	391765	387442	387557	387470	387582	384163	384238	384181	384254
737	471033	473734	471776	474381	433427	434758	433787	435071	410941	411590	411113	411740	411078	411699	411242	411842	400068	400424	400160	400504	392313	392514	392364	392559	391572	391749	391616	391789	387454	387570	387482	387594	384170	384245	384188	384260
738	471732	474480	472490	475141	433718	435068	434084	435386	411057	411713	411232	411865	411192	411820	411359	411965	400122	400481	400215	400562	392338	392541	392389	392586	391593	391772	391638	391811	387466	387582	387494	387607	384176	384251	384194	384266
739	472427	475222	473199	475896	434006	435374	434378	435698	411172	411834	411348	411987	411304	411939	411473	412085	400175	400537	400269	400619	392362	392566	392414	392612	391614	391794	391660	391834	387477	387594	387505	387618	384182	384257	384200	384273
740	473117	475959	473905	476647	434290	435676	434668	436005	411284	411953	411462	412108	411414	412055	411585	412204	400227	400592	400322	400675	392386	392591	392438	392637	391634	391816	391680	391855	387488	387605	387516	387630	384187	384263	384205	384279
741	473802	476693	474605	477393	434571	435976	434955	436310	411394	412069	411574	412226	411523	412170	411695	412320	400278	400646	400374	400729	392409	392615	392461	392661	391654	391836	391700	391876	387498	387616	387527	387641	384193	384269	384211	384284
742	474482	477421	475301	478136	434848	436271	435238	436610	411502	412184	411685	412343	411629	412283	411804	412435	400328	400698	400425	400782	392431	392639	392484	392685	391674	391857	391720	391897	387509	387627	387538	387652	384198	384274	384216	384290
743	475158	478145	475992	478873	435122	436563	435518	436907	411608	412296	411793	412457	411733	412394	411910	412547	400376	400750	400474	400834	392453	392661	392506	392708	391692	391876	391739	391917	387519	387637	387548	387663	384203	384279	384221	384295
744	475829	478865	476679	479607	435392	436851	435794	437201	411712	412407	411899	412569	411836	412503	412015	412658	400424	400800	400522	400885	392474	392684	392528	392731	391711	391896	391758	391936	387528	387647	387557	387673	384208	384284	384226	384300
745	476496	479580	477362	480336	435659	437136	436066	437491	411813	412515	412003	412679	411937	412610	412118	412767	400470	400849	400570	400935	392494	392705	392549	392753	391728	391914	391776	391955	387537	387657	387567	387683	384213	384289	384231	384305
746	477158	480291	478040	481061	435922	437418	436336	437777	411913	412621	412105	412787	412035	412715	412219	412873	400516	400897	400616	400984	392514	392726	392569	392774	391745	391932	391793	391974	387546	387666	387576	387692	384217	384294	384235	384310
747	477815	480998	478713	481782	436182	437696	436602	438061	412012	412726	412205	412894	412133	412818	412318	412979	400560	400944	400661	401032	392534	392747	392589	392795	391762	391950	391810	391992	387555	387676	387585	387701	384221	384299	384240	384315
748	478468	481701	479382	482499	436439	437970	436864	438341	412108	412828	412303	412998	412228	412920	412415	413082	400603	400990	400705	401078	392553	392767	392608	392815	391779	391967	391827	392009	387564	387684	387593	387710	384226	384303	384244	384319
749	479116	482399	480047	483211	436692	438242	437124	438617	412202	412929	412400	413101	412322	413019	412511	413184	400646	401035	400749	401124	392571	392786	392627	392835	391794	391984	391843	392026	387572	387693	387602	387719	384230	384307	384248	384323
750	479760	483093	480707	483920	436942	438510	437380	438891	412295	413028	412495	413201	412414	413118	412605	413283	400687	401079	400791	401169	392589	392805	392645	392854	391810	392000	391859	392043	387580	387701	387610	387728	384234	384311	384252	384328
751	480399	483782	481363	484624	437189	438775	437633	439161	412386	413125	412588	413300	412504	413214	412697	413382	400727	401122	400832	401212	392606	392824	392663	392873	391825	392016	391874	392059	387587	387709	387618	387736	384237	384315	384256	384332
752	481034	484467	482015	485324	437433	439037	437882	439428	412475	413220	412679	413397	412593	413309	412788	413478	400767	401164	400872	401255	392623	392841	392680	392891	391839	392031	391889	392074	387595	387717	387625	387744	384241	384319	384260	384336
753	481665	485148	482662	486020	437674	439295	438129	439692	412563	413314	412768	413492	412680	413402	412877	413573	400806	401205	400912	401297	392640	392859	392697	392909	391853	392046	391903	392090	387602	387725	387632	387751	384244	384323	384263	384339
754	482291	485825	483306	486712	437911	439551	438373	439952	412649	413406	412856	413586	412766	413493	412965	413666	400843	401245	400950	401338	392656	392876	392713	392926	391867	392061	391917	392104	387609	387732	387639	387759	384248	384326	384267	384343
755	482913	486498	483944	487399	438146	439803	438613	440210	412733	413496	412943	413678	412850	413583	413051	413758	400880	401284	400988	401378	392671	392892	392729	392942	391881	392075	391931	392119	387616	387739	387646	387766	384251	384330	384270	384346
756	483530	487167	484579	488083	438377	440052	438851	440464	412816	413584	413027	413768	412932	413672	413135	413848	400916	401323	401025	401417	392686	392908	392744	392959	391894	392089	391944	392133	387622	387746	387653	387773	384254	384333	384273	384350
757	484143	487831	485209	488763	438606	440299	439085	440716	412897	413671	413110	413857	413013	413758	413219	413936	400951	401360	401061	401455	392701	392924	392759	392975	391906	392102	391957	392146	387628	387753	387659	387780	384257	384336	384277	384353
758	484752	488491	485836	489438	438831	440542	439317	440965	412976	413757	413192	413944	413093	413844	413300	414023	400986	401397	401096	401493	392715	392939	392774	392990	391919	392115	391970	392160	387634	387759	387666	387786	384260	384339	384280	384356
759	485367	489160	486469	490122	439058	440787	439550	441215	413056	413842	413274	414031	413172	413929	413382	414110	401020	401433	401131	401530	392729	392954	392788	393005	391931	392128	391982	392173	387641	387766	387672	387793	384263	384342	384283	384359
760	486021	489870	487142	490850	439300	441048	439798	441482	413141	413934	413361	414125	413256	414018	413467	414202	401056	401472	401168	401569	392744	392970	392803	393021	391943	392142	391995	392186	387647	387772	387678	387800	384266	384346	384286	384363
761	486712	490622	487854	491620	439555	441324	440061	441764	413232	414031	413454	414223	413342	414111	413556	414297	401094	401512	401206	401610	392760	392986	392819	393038	391956	392155	392008	392200	387653	387779	387685	387807	384269	384349	384289	384366
762	487435	491409	488599	492427	439822	441613	440335	442060	413326	414132	413550	414327	413432	414208	413648	414395	401132	401553	401246	401652	392776	393003	392836	393056	391969	392169	392022	392215	387660	387786	387691	387814	384273	384352	384292	384369
763	488186	492228	489374	493267	440098	441913	440620	442366	413423	414237	413650	414434	413523	414306	413742	414496	401172	401596	401287	401695	392792	393021	392853	393074	391983	392183	392035	392229	387667	387793	387698	387821	384276	384356	384295	384373
764	488961	493074	490174	494135	440383	442222	440913	442683	413523	414345	413753	414545	413617	414407	413838	414598	401212	401639	401328	401739	392809	393039	392870	393092	391996	392198	392049	392243	387673	387800	387705	387828	384279	384359	384298	384376
765	489759	493946	490997	495029	440675	442539	441214	443008	413626	414455	413858	414658	413711	414509	413935	414703	401253	401682	401369	401784	392826	393057	392887	393110	392009	392212	392063	392258	387680	387807	387712	387835	384282	384362	384302	384380
766	490576	494840	491842	495947	440973	442863	441521	443340	413730	414568	413965	414773	413807	414612	414033	414809	401294	401727	401412	401829	392843	393075	392904	393129	392023	392226	392076	392273	387687	387814	387719	387842	384285	384366	384305	384383
767	491413	495756	492706	496888	441277	443194	441834	443679	413836	414682	414074	414890	413904	414717	414133	414915	401335	401771	401454	401874	392860	393093	392922	393147	392036	392241	392090	392287	387693	387821	387726	387850	384289	384369	384309	384386
768	492267	496693	493589	497850	441586	443530	442153	444024	413943	414798	414185	415009	414001	414822	414233	415023	401377	401816	401497	401920	392877	393112	392939	393166	392050	392255	392104	392302	387700	387828	387732	387857	384292	384373	384312	384390
769	493138	497648	494490	498832	441900	443872	442477	444375	414051	414916	414296	415129	414099	414928	414334	415131	401418	401860	401540	401966	392894	393130	392957	393185	392063	392269	392117	392316	387706	387835	387739	387864	384295	384376	384315	384393
770	494025	498623	495408	499834	442218	444220	442805	444731	414161	415034	414409	415251	414197	415035	414435	415241	401460	401905	401582	402011	392911	393148	392974	393203	392076	392283	392131	392330	387713	387842	387746	387871	384298	384379	384318	384397
771	494928	499615	496342	500855	442541	444572	443138	445093	414271	415154	414523	415373	414296	415142	414536	415350	401501	401950	401625	402057	392928	393166	392992	393222	392089	392297	392144	392345	387719	387849	387752	387878	384301	384382	384321	384400
772	495846	500626	497293	501894	442867	444928	443475	445459	414382	415275	414637	415497	414395	415249	414638	415460	401543	401995	401668	402103	392945	393184	393009	393240	392102	392311	392157	392359	387725	387856	387758	387885	384304	384385	384324	384403
773	496778	501654	498260	502953	443196	445289	443816	445830	414494	415396	414753	415622	414494	415357	414740	415570	401585	402040	401711	402149	392962	393202	393026	393259	392114	392324	392170	392373	387732	387862	387765	387891	384307	384389	384327	384406
774	497726	502700	499243	504030	443530	445655	444161	446206	414606	415519	414869	415747	414593	415465	414842	415681	401626	402085	401753	402195	392979	393220	393044	393277	392127	392338	392183	392386	387738	387869	387771	387898	384310	384392	384330	384409
775	498689	503764	500242	505126	443867	446025	444510	446586	414720	415642	414985	415874	414692	415573	414945	415792	401667	402129	401796	402241	392995	393238	393060	393295	392139	392351	392196	392400	387744	387875	387777	387905	384313	384395	384333	384413
776	499666	504845	501257	506240	444208	446399	444863	446971	414833	415766	415103	416001	414792	415681	415048	415903	401708	402174	401838	402286	393012	393256	393077	393313	392152	392365	392209	392414	387750	387882	387783	387911	384315	384398	384336	384416
777	500659	505944	502288	507373	444552	446777	445219	447360	414947	415891	415221	416129	414891	415790	415151	416014	401749	402218	401880	402332	393028	393273	393094	393331	392164	392377	392221	392427	387756	387888	387789	387917	384318	384401	384339	384419
778	501666	507060	503335	508525	444899	447159	445579	447754	415062	416016	415340	416258	414991	415899	415254	416126	401790	402263	401922	402377	393044	393291	393111	393349	392176	392390	392233	392440	387761	387894	387795	387924	384321	384404	384341	384421
779	502674	508179	504384	509680	445244	447540	445938	448146	415176	416140	415457	416385	415089	416006	415356	416236	401830	402306	401964	402422	393060	393308	393127	393367	392188	392403	392245	392453	387767	387900	387801	387930	384324	384406	384344	384424
780	503643	509255	505392	510791	445574	447903	446279	448520	415283	416257	415568	416506	415182	416108	415452	416341	401868	402347	402003	402464	393075	393324	393142	393383	392199	392415	392257	392465	387772	387906	387806	387935	384326	384409	384347	384427
781	504574	510290	506360	511860	445887	448249	446605	448876	415384	416368	415672	416619	415271	416205	415544	416441	401904	402386	402040	402504	393089	393339	393156	393398	392209	392426	392267	392477	387777	387911	387811	387941	384328	384411	384349	384429
782	505473	511290	507296	512893	446187	448581	446916	449218	415479	416473	415771	416727	415356	416298	415632	416537	401937	402423	402074	402542	393101	393353	393170	393413	392219	392436	392277	392487	387782	387916	387816	387946	384330	384414	384351	384432
783	506345	512262	508205	513897	446476	448900	447216	449547	415571	416573	415866	416830	415437	416387	415716	416628	401970	402458	402108	402577	393114	393366	393182	393426	392228	392447	392287	392498	387786	387920	387821	387951	384332	384416	384353	384434
784	507195	513209	509091	514877	446755	449208	447506	449865	415658	416668	415956	416929	415515	416473	415797	416717	402000	402491	402139	402612	393125	393379	393194	393439	392237	392456	392296	392507	387790	387925	387825	387955	384334	384418	384355	384436
785	508026	514137	509958	515837	447025	449508	447787	450174	415742	416760	416043	417024	415591	416556	415876	416802	402030	402523	402170	402645	393136	393391	393206	393451	392245	392465	392305	392517	387794	387929	387829	387959	384336	384419	384357	384437
786	508841	515047	510808	516779	447288	449799	448061	450475	415822	416849	416127	417115	415664	416637	415952	416885	402058	402554	402199	402677	393147	393402	393217	393463	392253	392474	392313	392526	387797	387933	387833	387963	384337	384421	384359	384439
787	509641	515942	511644	517705	447544	450084	448328	450769	415901	416935	416208	417204	415735	416715	416025	416965	402085	402584	402227	402707	393157	393413	393227	393474	392261	392482	392321	392534	387801	387937	387836	387967	384339	384423	384360	384441
788	510429	516824	512467	518619	447795	450362	448589	451057	415976	417019	416287	417290	415805	416791	416097	417044	402112	402613	402255	402737	393167	393423	393237	393485	392269	392491	392329	392543	387804	387940	387840	387971	384340	384424	384361	384443
789	511206	517695	513279	519521	448040	450635	448844	451338	416050	417100	416363	417373	415872	416865	416167	417120	402137	402641	402281	402766	393176	393434	393247	393495	392276	392498	392336	392551	387808	387944	387843	387975	384342	384426	384363	384444
790	511974	518556	514082	520413	448281	450902	449095	451615	416121	417179	416438	417455	415938	416938	416235	417195	402162	402668	402307	402794	393185	393443	393256	393505	392283	392506	392344	392558	387811	387947	387846	387978	384343	384427	384364	384446
791	512732	519407	514875	521296	448517	451165	449341	451887	416191	417256	416510	417534	416002	417009	416302	417268	402186	402695	402332	402821	393193	393453	393265	393515	392290	392513	392350	392566	387814	387950	387849	387981	384345	384429	384366	384447
792	513482	520250	515660	522170	448749	451424	449583	452154	416259	417331	416581	417612	416065	417078	416367	417340	402210	402720	402356	402847	393202	393462	393273	393524	392296	392520	392357	392573	387817	387954	387852	387985	384346	384430	384367	384448
793	514224	521085	516437	523036	448977	451678	449821	452418	416326	417404	416650	417688	416126	417146	416431	417410	402232	402745	402380	402873	393210	393471	393282	393533	392302	392527	392364	392580	387819	387957	387855	387988	384347	384432	384368	384450
794	514959	521913	517207	523896	449201	451929	450055	452677	416390	417476	416717	417762	416186	417212	416494	417478	402255	402769	402403	402898	393218	393479	393290	393542	392308	392534	392370	392587	387822	387959	387858	387991	384348	384433	384369	384451
795	515687	522733	517970	524748	449422	452175	450286	452933	416454	417547	416783	417834	416245	417277	416555	417545	402276	402793	402425	402922	393225	393487	393298	393551	392314	392540	392376	392594	387825	387962	387861	387993	384349	384434	384370	384452
796	516409	523548	518727	525594	449639	452419	450513	453185	416516	417615	416848	417905	416303	417341	416615	417612	402297	402816	402447	402946	393233	393495	393305	393559	392320	392546	392382	392600	387827	387965	387863	387996	384350	384435	384371	384453
797	517124	524356	519478	526434	449854	452659	450737	453434	416577	417683	416911	417975	416359	417404	416674	417676	402318	402839	402468	402970	393240	393503	393313	393567	392326	392552	392388	392606	387829	387968	387865	387999	384351	384436	384372	384454
798	517833	525158	520223	527268	450065	452895	450958	453679	416636	417749	416973	418043	416415	417465	416732	417740	402338	402861	402489	402992	393247	393510	393320	393574	392331	392558	392393	392612	387832	387970	387868	388002	384352	384437	384374	384455
799	518537	525954	520962	528096	450273	453129	451176	453921	416694	417814	417034	418110	416469	417526	416788	417802	402357	402882	402509	403014	393253	393518	393327	393582	392336	392564	392399	392618	387834	387972	387870	388004	384353	384438	384375	384456
800	519235	526744	521695	528918	450478	453359	451391	454161	416751	417877	417093	418176	416522	417585	416844	417863	402376	402903	402529	403036	393260	393525	393333	393589	392341	392570	392404	392624	387836	387975	387873	388006	384354	384439	384375	384458
801	519927	527529	522423	529736	450680	453587	451603	454397	416807	417939	417152	418240	416574	417643	416898	417924	402395	402924	402549	403057	393266	393532	393340	393596	392346	392575	392409	392630	387838	387977	387875	388009	384355	384440	384376	384459
802	520613	528308	523145	530547	450880	453811	451812	454630	416862	418000	417209	418304	416626	417700	416952	417983	402413	402944	402567	403078	393272	393538	393346	393603	392351	392580	392414	392635	387840	387979	387877	388011	384355	384441	384377	384459
803	521295	529082	523863	531354	451077	454033	452019	454860	416916	418060	417265	418366	416676	417756	417004	418041	402431	402964	402586	403098	393278	393545	393352	393610	392356	392585	392419	392640	387842	387981	387879	388013	384356	384441	384378	384460
804	521971	529851	524574	532155	451271	454252	452222	455087	416968	418119	417320	418426	416725	417811	417056	418098	402448	402983	402604	403118	393284	393551	393358	393617	392360	392590	392423	392645	387844	387983	387881	388015	384357	384442	384378	384461
805	522641	530615	525281	532951	451462	454468	452423	455312	417020	418177	417374	418486	416774	417865	417107	418154	402465	403001	402621	403137	393289	393557	393364	393623	392365	392595	392428	392650	387846	387986	387883	388017	384358	384443	384379	384462
806	523307	531373	525983	533742	451651	454681	452622	455534	417070	418233	417427	418545	416821	417918	417156	418209	402481	403020	402639	403156	393295	393563	393370	393629	392369	392600	392433	392655	387848	387987	387884	388020	384359	384444	384380	384462
807	523967	532126	526680	534528	451837	454891	452818	455753	417120	418288	417479	418602	416868	417971	417205	418263	402497	403038	402655	403175	393300	393569	393375	393635	392373	392604	392437	392660	387850	387989	387886	388021	384359	384445	384381	384463
808	524622	532874	527371	535309	452021	455099	453011	455969	417168	418343	417530	418659	416914	418022	417253	418316	402513	403055	402672	403193	393305	393575	393381	393641	392377	392609	392441	392664	387851	387991	387888	388023	384360	384445	384382	384464
809	525273	533618	528058	536086	452203	455304	453202	456183	417216	418396	417580	418714	416959	418072	417300	418368	402528	403072	402688	403210	393310	393580	393386	393647	392381	392613	392445	392669	387853	387993	387890	388025	384361	384446	384382	384465
810	525918	534356	528740	536857	452381	455507	453390	456394	417263	418449	417629	418768	417003	418122	417346	418420	402543	403089	402703	403228	393315	393586	393391	393652	392385	392617	392449	392673	387854	387995	387891	388027	384361	384447	384383	384466
811	526558	535089	529416	537624	452558	455707	453575	456602	417309	418500	417677	418822	417046	418170	417392	418470	402558	403105	402719	403244	393320	393591	393396	393657	392388	392621	392453	392677	387856	387996	387893	388029	384361	384447	384383	384466
812	527194	535817	530089	538385	452732	455905	453759	456808	417353	418551	417724	418874	417089	418218	417436	418520	402572	403121	402734	403261	393324	393596	393401	393663	392392	392625	392457	392681	387857	387998	387894	388030	384362	384448	384384	384467
813	527824	536541	530756	539142	452903	456100	453940	457012	417397	418600	417770	418926	417130	418265	417480	418568	402586	403136	402748	403277	393329	393601	393405	393668	392396	392629	392460	392685	387859	387999	387896	388032	384363	384448	384384	384467
814	528450	537260	531418	539894	453073	456293	454118	457213	417441	418649	417815	418976	417171	418311	417523	418616	402600	403152	402763	403293	393333	393606	393410	393673	392399	392633	392464	392689	387860	388001	387897	388033	384363	384449	384385	384468
815	529071	537973	532076	540642	453240	456483	454295	457411	417483	418696	417860	419026	417211	418356	417565	418663	402613	403167	402777	403308	393337	393610	393414	393677	392402	392636	392467	392693	387862	388002	387899	388035	384364	384450	384385	384468
816	529687	538682	532729	541385	453405	456671	454469	457607	417524	418743	417903	419075	417251	418400	417607	418709	402626	403181	402790	403323	393341	393615	393418	393682	392405	392640	392471	392697	387863	388004	387900	388036	384364	384450	384386	384469
817	530298	539387	533378	542123	453567	456856	454641	457801	417565	418789	417946	419122	417289	418444	417647	418755	402639	403195	402804	403338	393345	393619	393423	393687	392409	392643	392474	392700	387864	388005	387901	388038	384365	384451	384387	384469
818	530904	540086	534021	542856	453728	457039	454810	457993	417605	418834	417988	419169	417327	418487	417687	418799	402651	403209	402817	403353	393349	393624	393426	393691	392411	392647	392477	392704	387865	388006	387902	388039	384365	384451	384387	384470
819	531506	540781	534660	543585	453886	457220	454978	458182	417644	418878	418029	419215	417365	418529	417727	418843	402663	403223	402829	403367	393353	393628	393430	393695	392414	392650	392480	392707	387866	388008	387904	388040	384366	384452	384388	384471
820	532103	541471	535295	544310	454042	457399	455143	458368	417683	418922	418070	419261	417401	418570	417765	418886	402675	403236	402842	403380	393357	393632	393434	393700	392417	392653	392483	392710	387867	388009	387905	388041	384366	384452	384388	384471
821	532696	542157	535925	545029	454196	457575	455306	458553	417720	418964	418109	419305	417437	418611	417803	418929	402687	403249	402854	403394	393360	393636	393438	393704	392420	392656	392486	392713	387869	388010	387906	388043	384367	384453	384389	384472
822	533284	542838	536550	545745	454348	457749	455467	458735	417757	419006	418148	419349	417472	418651	417840	418970	402698	403262	402866	403407	393364	393640	393441	393708	392423	392659	392489	392716	387870	388011	387907	388044	384367	384453	384389	384472
823	533868	543514	537171	546455	454498	457921	455626	458915	417793	419047	418186	419391	417507	418690	417876	419011	402709	403274	402877	403420	393367	393643	393445	393711	392425	392662	392491	392719	387871	388012	387908	388045	384368	384454	384390	384473
824	534446	544186	537788	547161	454646	458091	455782	459093	417829	419087	418224	419433	417541	418729	417912	419051	402720	403286	402889	403433	393370	393647	393448	393715	392428	392665	392494	392723	387872	388014	387909	388046	384368	384454	384390	384474
825	535021	544853	538400	547863	454792	458258	455937	459269	417863	419127	418261	419475	417574	418766	417947	419091	402730	403298	402900	403445	393373	393650	393452	393719	392431	392668	392497	392725	387872	388015	387910	388048	384368	384455	384390	384474
826	535591	545516	539008	548561	454936	458424	456090	459442	417898	419166	418297	419515	417607	418803	417982	419129	402741	403310	402910	403457	393376	393654	393455	393722	392433	392670	392499	392728	387873	388016	387911	388049	384368	384455	384390	384474
827	536156	546174	539611	549254	455078	458587	456240	459614	417931	419204	418332	419555	417639	418840	418016	419168	402751	403321	402921	403469	393379	393657	393458	393726	392435	392673	392502	392731	387874	388017	387912	388050	384368	384455	384391	384474
828	536717	546827	540210	549942	455218	458749	456389	459783	417964	419241	418367	419594	417670	418876	418049	419205	402761	403332	402931	403480	393382	393660	393461	393729	392437	392676	392504	392733	387875	388017	387913	388050	384369	384455	384391	384474
829	537274	547477	540804	550626	455356	458908	456536	459950	417996	419278	418401	419632	417701	418911	418082	419242	402770	403343	402941	403492	393385	393663	393464	393733	392440	392678	392506	392736	387876	388018	387914	388051	384369	384455	384391	384475
830	537826	548122	541395	551306	455492	459065	456681	460115	418027	419314	418434	419670	417732	418946	418114	419278	402779	403353	402951	403502	393388	393666	393467	393736	392442	392680	392509	392739	387877	388019	387915	388052	384369	384456	384391	384475
831	538374	548762	541981	551982	455627	459221	456824	460278	418058	419349	418467	419707	417761	418979	418145	419313	402789	403364	402961	403513	393390	393669	393470	393739	392444	392683	392511	392741	387878	388020	387916	388053	384369	384456	384391	384475
832	538918	549398	542562	552653	455759	459374	456965	460440	418089	419383	418499	419743	417791	419013	418176	419348	402797	403374	402970	403524	393393	393673	393472	393742	392446	392685	392513	392743	387879	388021	387916	388054	384370	384456	384392	384475
833	539457	550030	543140	553320	455890	459525	457104	460599	418118	419418	418530	419778	417819	419046	418207	419383	402806	403384	402980	403534	393396	393675	393475	393745	392448	392687	392515	392745	387879	388022	387917	388055	384370	384456	384392	384475
834	539992	550658	543713	553983	456019	459675	457242	460756	418147	419451	418561	419813	417847	419078	418236	419416	402815	403393	402988	403544	393398	393678	393478	393748	392450	392689	392517	392748	387880	388023	387918	388056	384370	384457	384392	384476
835	540523	551281	544283	554642	456146	459822	457378	460911	418176	419483	418591	419848	417875	419109	418266	419450	402823	403403	402997	403554	393400	393681	393480	393750	392452	392691	392519	392750	387881	388024	387919	388057	384370	384457	384393	384476
836	541050	551900	544848	555296	456271	459968	457511	461065	418204	419516	418621	419881	417902	419140	418294	419482	402831	403412	403006	403564	393403	393683	393482	393753	392454	392693	392521	392752	387881	388024	387919	388058	384371	384457	384393	384476
837	541572	552515	545409	555946	456395	460112	457644	461216	418231	419547	418650	419914	417929	419171	418323	419514	402839	403421	403014	403573	393405	393686	393485	393756	392455	392695	392523	392754	387882	388025	387920	388058	384371	384457	384393	384477
838	542091	553125	545965	556592	456517	460254	457774	461366	418258	419578	418679	419947	417955	419201	418350	419545	402847	403430	403022	403582	393407	393688	393487	393758	392457	392697	392525	392756	387882	388026	387920	388059	384371	384458	384393	384477
839	542605	553731	546518	557234	456638	460394	457903	461514	418285	419608	418707	419978	417980	419230	418377	419576	402854	403438	403030	403591	393409	393690	393489	393761	392458	392699	392526	392758	387883	388026	387921	388059	384372	384458	384394	384477
840	543115	554334	547067	557872	456756	460533	458030	461660	418310	419638	418734	420010	418005	419259	418404	419607	402862	403447	403038	403600	393411	393693	393492	393763	392460	392701	392528	392760	387883	388027	387922	388060	384372	384458	384394	384477
841	543622	554932	547612	558506	456874	460670	458155	461804	418336	419667	418761	420040	418030	419288	418430	419636	402869	403455	403046	403609	393413	393695	393494	393765	392462	392703	392529	392762	387884	388027	387922	388061	384372	384459	384394	384478
842	544124	555526	548152	559136	456989	460805	458279	461947	418361	419696	418787	420070	418054	419315	418456	419666	402876	403463	403053	403617	393415	393697	393496	393768	392464	392704	392531	392763	387885	388028	387923	388061	384373	384459	384395	384478
843	544622	556116	548689	559762	457103	460938	458401	462087	418385	419724	418813	420100	418078	419343	418481	419695	402883	403471	403061	403625	393417	393699	393498	393770	392465	392706	392533	392765	387885	388029	387923	388062	384373	384459	384395	384478
844	545116	556701	549222	560383	457216	461069	458521	462226	418409	419751	418839	420129	418101	419370	418506	419723	402890	403479	403068	403633	393419	393701	393500	393772	392466	392708	392535	392767	387886	388029	387924	388062	384373	384460	384396	384479
845	545607	557283	549751	561001	457326	461199	458640	462364	418432	419779	418864	420157	418124	419396	418531	419751	402896	403486	403075	403641	393421	393703	393502	393774	392467	392709	392536	392768	387886	388030	387925	388063	384374	384460	384396	384479
846	546093	557861	550276	561615	457436	461327	458758	462499	418455	419805	418888	420185	418147	419422	418555	419778	402903	403493	403081	403649	393422	393705	393504	393776	392469	392711	392537	392770	387887	388030	387925	388064	384374	384461	384396	384480
847	546575	558435	550797	562225	457543	461454	458874	462633	418478	419831	418912	420213	418169	419447	418578	419805	402909	403500	403088	403656	393424	393707	393505	393778	392470	392713	392538	392772	387888	388031	387926	388064	384374	384461	384397	384480
848	547054	559004	551314	562830	457650	461579	458988	462765	418500	419857	418936	420240	418190	419473	418601	419831	402915	403508	403095	403664	393426	393709	393507	393780	392471	392714	392540	392774	387889	388032	387927	388065	384375	384461	384397	384480
849	547529	559570	551828	563433	457755	461702	459101	462896	418521	419882	418959	420266	418211	419497	418624	419857	402921	403514	403101	403671	393427	393711	393508	393782	392473	392715	392541	392775	387889	388032	387927	388066	384375	384462	384397	384481
850	548000	560132	552338	564031	457858	461824	459212	463025	418542	419906	418982	420292	418232	419521	418646	419882	402927	403521	403107	403678	393429	393713	393510	393784	392474	392716	392542	392776	387889	388033	387928	388066	384375	384462	384398	384481
851	548467	560690	552844	564625	457960	461944	459322	463152	418563	419931	419004	420318	418253	419545	418668	419907	402932	403528	403113	403685	393431	393714	393512	393785	392475	392718	392544	392777	387889	388034	387928	388067	384376	384462	384398	384481
852	548930	561244	553346	565216	458061	462063	459430	463278	418584	419954	419026	420343	418272	419568	418689	419932	402938	403534	403119	403692	393432	393716	393513	393787	392477	392719	392545	392779	387889	388034	387928	388068	384376	384463	384398	384482
853	549390	561794	553845	565802	458160	462180	459537	463403	418604	419978	419047	420367	418292	419591	418710	419956	402943	403540	403125	403698	393433	393718	393515	393789	392478	392720	392547	392780	387890	388034	387928	388068	384376	384463	384398	384482
854	549846	562341	554340	566385	458258	462296	459643	463526	418623	420000	419068	420391	418311	419614	418731	419980	402949	403546	403131	403704	393434	393719	393516	393791	392478	392722	392547	392781	387890	388034	387929	388068	384376	384463	384398	384482
855	550298	562883	554831	566964	458354	462410	459747	463647	418642	420023	419089	420415	418330	419636	418751	420003	402954	403552	403136	403711	393436	393721	393518	393792	392479	392723	392548	392783	387890	388035	387929	388068	384376	384463	384398	384483
856	550747	563422	555318	567540	458450	462523	459850	463767	418661	420045	419109	420438	418349	419657	418771	420026	402959	403558	403141	403717	393437	393722	393519	393794	392480	392724	392549	392784	387890	388035	387929	388069	384375	384463	384398	384483
857	551192	563957	555802	568112	458543	462634	459951	463885	418680	420066	419128	420461	418367	419679	418791	420048	402964	403564	403147	403723	393438	393724	393520	393796	392481	392725	392550	392786	387891	388035	387929	388069	384375	384463	384398	384482
858	551633	564488	556283	568680	458636	462744	460051	464002	418698	420087	419148	420483	418385	419699	418810	420071	402969	403569	403152	403729	393440	393725	393521	393797	392482	392726	392551	392786	387891	388035	387930	388069	384375	384463	384398	384482
859	552071	565016	556760	569244	458727	462853	460150	464117	418715	420108	419167	420505	418402	419720	418829	420092	402973	403575	403157	403734	393441	393726	393523	393798	392483	392727	392552	392787	387891	388036	387930	388069	384375	384463	384398	384482
860	552506	565540	557233	569805	458817	462960	460247	464231	418733	420129	419186	420527	418420	419740	418847	420114	402978	403580	403162	403740	393442	393728	393524	393799	392484	392728	392553	392788	387892	388036	387930	388070	384375	384463	384398	384482
861	552936	566060	557703	570362	458906	463066	460343	464344	418750	420148	419204	420548	418436	419760	418865	420135	402982	403585	403167	403746	393443	393729	393526	393801	392485	392729	392554	392789	387892	388036	387930	388070	384375	384462	384397	384482
862	553364	566577	558169	570915	458994	463170	460438	464455	418766	420168	419222	420569	418453	419779	418883	420155	402987	403590	403171	403751	393444	393730	393527	393802	392486	392730	392555	392790	387892	388036	387931	388070	384375	384462	384397	384482
863	553787	567090	558632	571465	459080	463273	460532	464565	418783	420187	419239	420589	418469	419798	418901	420175	402991	403595	403176	403756	393445	393732	393528	393803	392487	392731	392556	392791	387892	388037	387931	388070	384375	384462	384397	384482
864	554208	567599	559091	572012	459165	463375	460624	464673	418799	420206	419257	420609	418485	419817	418918	420195	402995	403600	403180	403761	393446	393733	393529	393805	392488	392732	392557	392792	387893	388037	387931	388071	384375	384462	384397	384482
865	554625	568105	559547	572554	459249	463475	460716	464780	418814	420225	419274	420629	418501	419835	418935	420215	402999	403605	403185	403766	393447	393734	393530	393806	392489	392733	392558	392793	387893	388037	387932	388071	384375	384462	384397	384482
866	555038	568608	560000	573094	459332	463574	460806	464886	418830	420243	419290	420648	418516	419854	418951	420234	403003	403609	403189	403771	393448	393735	393531	393807	392489	392734	392559	392794	387893	388038	387932	388071	384374	384462	384397	384481
867	555449	569106	560449	573629	459414	463672	460894	464991	418845	420261	419307	420667	418531	419871	418967	420253	403007	403614	403193	403776	393449	393736	393532	393808	392490	392735	392560	392795	387894	388038	387932	388072	384374	384462	384397	384481
868	555855	569602	560895	574162	459494	463769	460982	465094	418860	420278	419323	420685	418546	419889	418983	420271	403011	403618	403197	403781	393450	393737	393533	393809	392490	392736	392560	392796	387894	388038	387933	388072	384374	384462	384397	384481
869	556259	570093	561337	574691	459573	463864	461068	465196	418874	420295	419338	420704	418560	419906	418999	420290	403015	403623	403201	403785	393451	393738	393534	393810	392491	392737	392561	392797	387895	388039	387933	388072	384374	384462	384397	384481
870	556659	570582	561776	575216	459652	463958	461154	465297	418888	420312	419354	420722	418575	419923	419014	420307	403018	403627	403205	403790	393452	393739	393535	393811	392492	392737	392562	392798	387895	388039	387933	388073	384374	384462	384397	384481
871	557056	571066	562212	575738	459729	464051	461238	465396	418902	420328	419369	420739	418589	419939	419029	420325	403022	403631	403209	403794	393453	393740	393536	393812	392492	392738	392562	392799	387895	388039	387934	388073	384374	384462	384397	384481
872	557450	571548	562645	576256	459805	464143	461321	465494	418916	420345	419384	420756	418602	419955	419044	420342	403025	403635	403213	403798	393454	393741	393537	393813	392493	392739	392563	392799	387896	388040	387934	388073	384374	384461	384397	384481
873	557840	572026	563074	576772	459880	464233	461403	465591	418929	420360	419398	420773	418616	419971	419059	420359	403029	403639	403216	403802	393454	393742	393538	393814	392494	392739	392564	392800	387896	388040	387935	388074	384374	384461	384396	384481
874	558227	572500	563501	577283	459954	464322	461484	465687	418943	420376	419412	420790	418629	419987	419073	420376	403032	403643	403220	403807	393455	393743	393539	393815	392494	392740	392564	392801	387896	388041	387935	388074	384374	384461	384396	384481
875	558611	572972	563923	577792	460027	464411	461564	465782	418955	420391	419426	420806	418642	420002	419087	420392	403035	403647	403223	403811	393456	393744	393539	393816	392495	392741	392565	392801	387897	388041	387935	388075	384374	384461	384396	384481
876	558992	573440	564343	578297	460099	464498	461642	465875	418968	420406	419440	420822	418654	420017	419101	420408	403038	403650	403226	403814	393456	393745	393540	393817	392496	392741	392566	392802	387897	388041	387936	388075	384374	384461	384396	384481
877	559370	573904	564760	578799	460170	464584	461720	465967	418980	420421	419453	420838	418667	420032	419114	420424	403041	403654	403230	403818	393457	393746	393540	393819	392496	392742	392566	392803	387897	388042	387936	388075	384374	384461	384396	384481
878	559744	574365	565173	579298	460240	464668	461797	466059	418992	420435	419467	420853	418679	420047	419128	420440	403044	403657	403233	403822	393458	393746	393541	393819	392497	392743	392567	392803	387898	388042	387936	388076	384374	384461	384396	384480
879	560116	574824	565584	579793	460309	464752	461872	466149	419004	420450	419479	420868	418691	420061	419141	420455	403047	403661	403236	403826	393458	393747	393542	393820	392498	392743	392568	392804	387898	388042	387937	388076	384374	384461	384396	384480
880	560484	575278	565991	580285	460377	464835	461947	466237	419016	420463	419492	420883	418703	420075	419153	420470	403050	403664	403239	403829	393459	393748	393542	393821	392499	392744	392568	392805	387899	388043	387937	388076	384373	384461	384396	384480
881	560850	575730	566395	580774	460444	464916	462021	466325	419027	420477	419505	420898	418714	420089	419166	420485	403053	403668	403242	403833	393460	393748	393543	393821	392499	392745	392569	392805	387899	388043	387938	388077	384373	384461	384396	384480
882	561212	576178	566797	581260	460510	464997	462093	466412	419038	420491	419517	420912	418726	420102	419178	420499	403056	403671	403245	403836	393460	393749	393544	393822	392499	392745	392570	392806	387899	388044	387938	388077	384373	384461	384396	384480
883	561572	576623	567195	581742	460576	465076	462165	466497	419049	420504	419529	420926	418737	420116	419190	420513	403058	403674	403248	403839	393461	393750	393544	393823	392500	392746	392570	392807	387899	388044	387938	388078	384373	384461	384396	384480
884	561928	577065	567590	582221	460640	465155	462236	466582	419060	420517	419540	420940	418748	420129	419202	420527	403061	403677	403251	403843	393462	393750	393545	393823	392500	392747	392571	392807	387899	388044	387938	388078	384373	384461	384396	384480
885	562281	577504	567982	582698	460703	465232	462305	466665	419071	420529	419552	420953	418758	420141	419214	420541	403063	403680	403254	403846	393462	393751	393546	393824	392500	392747	392571	392808	387899	388045	387938	388078	384373	384461	384396	384480
886	562632	577940	568372	583171	460766	465309	462374	466748	419081	420541	419563	420967	418769	420154	419225	420554	403066	403683	403256	403849	393463	393752	393546	393825	392501	392748	392571	392809	387899	388045	387938	388079	384373	384461	384396	384480
887	562979	578372	568758	583641	460827	465384	462442	466829	419091	420554	419574	420980	418779	420166	419236	420568	403069	403686	403259	403852	393464	393752	393547	393825	392501	392748	392571	392810	387899	388045	387938	388079	384373	384461	384396	384480
888	563324	578802	569141	584108	460888	465459	462509	466910	419101	420566	419585	420992	418789	420178	419248	420581	403071	403689	403261	403855	393464	393753	393548	393826	392501	392749	392572	392810	387899	388045	387938	388079	384373	384461	384396	384480
889	563666	579228	569522	584571	460948	465532	462575	466989	419111	420577	419595	421005	418799	420190	419258	420593	403073	403691	403264	403858	393465	393754	393548	393827	392501	392749	392572	392810	387898	388044	387938	388079	384373	384460	384396	384480
890	564005	579652	569899	585032	461007	465605	462641	467068	419120	420589	419606	421017	418809	420202	419269	420606	403075	403694	403267	403861	393466	393754	393549	393827	392502	392749	392572	392811	387898	388044	387938	388079	384373	384460	384396	384480
891	564341	580072	570274	585490	461065	465676	462705	467145	419129	420600	419616	421029	418818	420214	419279	420618	403077	403696	403269	403864	393466	393755	393550	393828	392502	392749	392573	392811	387898	388044	387938	388079	384373	384460	384396	384480
892	564674	580489	570646	585945	461123	465747	462769	467222	419139	420611	419626	421041	418827	420225	419290	420630	403079	403699	403271	403866	393466	393756	393550	393829	392502	392750	392573	392811	387898	388044	387938	388078	384373	384460	384395	384480
893	565005	580903	571015	586396	461180	465817	462831	467297	419148	420622	419636	421053	418836	420236	419300	420642	403082	403702	403273	403869	393466	393756	393551	393829	392503	392750	392573	392811	387898	388044	387937	388078	384373	384460	384395	384480
894	565333	581315	571381	586845	461235	465885	462893	467372	419156	420632	419646	421064	418845	420247	419309	420654	403084	403704	403276	403871	393466	393757	393551	393830	392503	392750	392574	392812	387898	388044	387937	388078	384373	384460	384395	384480
895	565658	581723	571745	587291	461290	465953	462954	467445	419165	420643	419655	421075	418854	420257	419319	420666	403086	403706	403278	403874	393467	393758	393551	393831	392503	392751	392574	392812	387898	388044	387937	388078	384373	384460	384395	384480
896	565980	582128	572106	587734	461345	466021	463014	467518	419173	420653	419664	421086	418863	420268	419329	420677	403087	403709	403280	403877	393467	393758	393551	393832	392504	392751	392574	392812	387898	388044	387937	388078	384373	384460	384395	384480
897	566300	582531	572463	588174	461398	466087	463074	467590	419182	420663	419673	421097	418871	420278	419338	420688	403089	403711	403282	403879	393467	393758	393552	393832	392504	392751	392575	392813	387898	388044	387937	388078	384373	384460	384395	384480
898	566617	582931	572819	588611	461451	466152	463132	467661	419190	420673	419682	421108	418880	420288	419347	420699	403091	403713	403284	403881	393468	393758	393552	393832	392504	392752	392575	392813	387898	388044	387937	388078	384373	384460	384395	384480
899	566931	583327	573171	589045	461503	466217	463190	467731	419198	420683	419691	421118	418888	420298	419356	420710	403093	403715	403286	403884	393468	393759	393552	393832	392505	392752	392575	392813	387898	388044	387937	388078	384373	384460	384395	384480
900	567243	583721	573521	589476	461554	466280	463247	467800	419205	420692	419699	421128	418896	420308	419365	420720	403095	403718	403288	403886	393468	393759	393553	393833	392505	392752	392576	392814	387898	388043	387937	388078	384373	384460	384395	384480
901	567552	584112	573868	589905	461605	466343	463304	467869	419213	420701	419708	421139	418904	420317	419373	420730	403097	403720	403290	403888	393469	393759	393553	393833	392505	392753	392576	392814	387897	388043	387937	388078	384373	384460	384395	384480
902	567858	584500	574213	590330	461655	466405	463359	467936	419221	420710	419716	421148	418911	420327	419382	420740	403099	403722	403292	403890	393469	393759	393553	393833	392506	392753	392576	392814	387897	388043	387937	388078	384373	384460	384395	384479
903	568162	584886	574555	590753	461704	466466	463414	468003	419228	420719	419724	421158	418919	420336	419390	420750	403100	403723	403293	403893	393469	393760	393554	393834	392506	392753	392577	392815	387897	388043	387937	388077	384373	384460	384395	384479
904	568463	585268	574894	591173	461752	466527	463468	468068	419235	420728	419732	421167	418926	420345	419398	420760	403101	403725	403295	403895	393470	393760	393554	393834	392507	392754	392577	392815	387897	388043	387937	388077	384373	384460	384395	384479
905	568762	585648	575231	591590	461800	466586	463521	468133	419242	420737	419740	421177	418934	420354	419407	420770	403103	403727	403297	403896	393470	393760	393554	393834	392507	392754	392577	392815	387897	388043	387937	388077	384373	384460	384395	384479
906	569058	586025	575565	592005	461847	466645	463574	468198	419249	420745	419748	421186	418941	420363	419414	420779	403104	403729	403299	403898	393470	393761	393555	393835	392507	392754	392578	392816	387897	388043	387937	388077	384373	384460	384395	384479
907	569352	586400	575897	592416	461894	466703	463626	468261	419256	420753	419755	421195	418948	420371	419422	420788	403106	403731	403300	403900	393471	393761	393555	393835	392508	392755	392578	392816	387897	388043	387936	388077	384373	384460	384395	384479
908	569643	586771	576226	592826	461939	466760	463677	468323	419262	420761	419762	421204	418954	420380	419430	420798	403107	403733	403302	403902	393471	393761	393555	393835	392508	392755	392579	392816	387897	388043	387936	388077	384373	384460	384395	384479
909	569932	587140	576552	593232	461984	466817	463727	468385	419269	420770	419770	421212	418961	420388	419437	420807	403109	403735	403303	403904	393471	393762	393556	393836	392509	392756	392579	392817	387897	388043	387936	388077	384372	384460	384395	384479
910	570218	587506	576876	593635	462029	466873	463777	468446	419275	420777	419777	421221	418968	420396	419444	420815	403110	403736	403305	403906	393472	393762	393556	393836	392509	392756	392579	392817	387897	388043	387936	388077	384372	384460	384395	384479
911	570502	587870	577198	594036	462073	466928	463826	468507	419281	420785	419783	421229	418974	420404	419452	420824	403112	403738	403306	403908	393472	393762	393556	393836	392509	392756	392580	392818	387897	388043	387936	388077	384372	384460	384395	384479
912	570783	588231	577517	594434	462116	466982	463875	468566	419287	420793	419790	421237	418981	420412	419459	420833	403113	403739	403308	403910	393473	393763	393557	393837	392510	392757	392580	392818	387897	388043	387936	388077	384372	384460	384395	384479
913	571063	588589	577834	594830	462159	467036	463923	468625	419293	420800	419797	421245	418987	420420	419466	420841	403115	403741	403309	403911	393473	393763	393557	393837	392510	392757	392581	392818	387897	388043	387936	388077	384372	384460	384395	384479
914	571339	588945	578148	595223	462201	467089	463970	468683	419299	420807	419803	421253	418993	420427	419472	420849	403116	403742	403311	403913	393473	393764	393557	393837	392510	392758	392581	392819	387897	388042	387936	388077	384372	384460	384395	384479
915	571614	589298	578460	595613	462242	467141	464017	468740	419305	420814	419810	421261	418999	420434	419479	420857	403117	403744	403312	403914	393474	393764	393558	393838	392511	392758	392581	392819	387897	388042	387936	388077	384372	384460	384395	384479
916	571886	589649	578769	596001	462283	467193	464063	468797	419311	420821	419816	421268	419005	420442	419486	420865	403118	403745	403314	403916	393474	393764	393558	393838	392511	392758	392582	392820	387897	388042	387936	388077	384372	384460	384395	384479
917	572155	589997	579076	596386	462323	467244	464108	468853	419316	420828	419822	421276	419010	420449	419492	420873	403119	403747	403315	403917	393474	393765	393559	393838	392512	392759	392582	392820	387897	388042	387936	388077	384372	384460	384395	384479
918	572423	590342	579381	596769	462363	467294	464153	468908	419322	420835	419828	421283	419016	420456	419498	420880	403120	403748	403316	403919	393475	393765	393559	393839	392512	392759	392583	392821	387897	388042	387936	388077	384372	384460	384395	384479
919	572688	590685	579683	597149	462402	467343	464197	468962	419327	420841	419834	421290	419022	420463	419504	420888	403121	403750	403317	403920	393475	393765	393559	393839	392512	392759	392583	392821	387896	388042	387936	388077	384372	384460	384395	384479
920	572951	591025	579983	597526	462440	467392	464240	469016	419332	420848	419840	421297	419027	420469	419511	420895	403122	403751	403318	403922	393476	393766	393560	393840	392512	392760	392583	392821	387896	388042	387936	388077	384372	384460	384395	384479
921	573211	591363	580281	597901	462478	467441	464283	469069	419337	420854	419845	421304	419032	420476	419517	420902	403123	403753	403319	403923	393476	393766	393560	393840	392512	392760	392584	392822	387896	388042	387936	388076	384372	384460	384395	384479
922	573469	591699	580576	598274	462516	467488	464326	469122	419342	420860	419851	421311	419038	420483	419522	420910	403124	403754	403320	403925	393476	393767	393561	393840	392512	392761	392584	392822	387896	388042	387936	388076	384372	384460	384395	384479
923	573726	592032	580869	598644	462553	467535	464367	469173	419347	420866	419857	421317	419043	420489	419528	420917	403125	403755	403322	403926	393477	393767	393561	393841	392512	392761	392584	392822	387896	388042	387936	388076	384372	384460	384395	384479
924	573980	592362	581160	599011	462589	467582	464409	469225	419352	420872	419862	421324	419048	420495	419534	420923	403127	403756	403323	403928	393477	393768	393561	393841	392512	392761	392584	392823	387896	388042	387936	388076	384372	384460	384395	384479
925	574231	592690	581449	599377	462625	467628	464449	469275	419356	420878	419867	421330	419053	420501	419539	420930	403128	403757	403324	403929	393478	393768	393562	393842	392512	392762	392584	392823	387896	388042	387936	388076	384372	384460	384395	384479
926	574481	593016	581735	599739	462660	467673	464489	469325	419361	420884	419872	421337	419057	420508	419545	420937	403129	403758	403325	403930	393478	393768	393562	393842	392512	392761	392584	392824	387896	388042	387936	388076	384372	384460	384395	384479
927	574728	593339	582019	600099	462695	467717	464529	469374	419365	420889	419877	421343	419062	420513	419550	420943	403130	403759	403326	403931	393478	393769	393563	393842	392512	392761	392583	392824	387896	388042	387936	388076	384372	384460	384395	384479
928	574974	593660	582301	600457	462730	467761	464568	469423	419370	420895	419882	421349	419067	420519	419555	420950	403131	403760	403327	403932	393478	393769	393563	393843	392511	392761	392583	392824	387896	388042	387936	388076	384372	384460	384395	384479
929	575217	593979	582581	600813	462764	467805	464607	469471	419374	420900	419887	421355	419071	420525	419560	420956	403131	403761	403328	403933	393478	393769	393563	393843	392511	392761	392583	392824	387896	388042	387935	388076	384372	384460	384395	384479
930	575458	594295	582859	601166	462797	467848	464645	469518	419378	420906	419892	421360	419076	420531	419565	420962	403132	403762	403329	403934	393478	393770	393564	393844	392511	392761	392583	392824	387896	388042	387935	388076	384372	384460	384395	384479
931	575697	594609	583134	601516	462830	467890	464682	469565	419383	420911	419897	421366	419080	420536	419570	420968	403133	403764	403331	403935	393478	393770	393564	393844	392511	392761	392583	392823	387896	388042	387935	388076	384372	384460	384395	384479
932	575934	594921	583408	601865	462862	467932	464719	469611	419387	420916	419901	421372	419085	420541	419575	420974	403133	403765	403331	403937	393478	393770	393564	393844	392511	392761	392583	392823	387896	388042	387935	388076	384372	384459	384395	384479
933	576169	595230	583679	602211	462894	467973	464756	469657	419391	420921	419906	421377	419089	420547	419580	420980	403134	403766	403332	403938	393478	393771	393563	393845	392511	392761	392583	392823	387896	388042	387935	388076	384372	384459	384395	384479
934	576402	595537	583948	602554	462926	468014	464792	469702	419394	420926	419910	421383	419093	420552	419585	420986	403135	403767	403333	403939	393478	393771	393563	393845	392511	392761	392583	392823	387896	388042	387935	388076	384372	384459	384395	384479
935	576633	595842	584215	602896	462957	468054	464827	469747	419398	420931	419914	421388	419097	420557	419589	420992	403136	403768	403333	403940	393478	393771	393563	393845	392511	392761	392583	392823	387896	388042	387935	388076	384372	384459	384395	384479
936	576862	596144	584480	603235	462988	468093	464862	469791	419402	420935	419919	421393	419101	420562	419594	420997	403136	403769	403334	403941	393478	393771	393563	393846	392511	392761	392583	392823	387896	388042	387935	388076	384372	384459	384395	384479
937	577089	596445	584743	603572	463018	468133	464897	469834	419406	420940	419923	421398	419105	420567	419598	421002	403137	403770	403335	403942	393478	393771	393563	393846	392511	392760	392583	392823	387896	388042	387935	388076	384372	384459	384395	384479
938	577314	596743	585004	603906	463047	468171	464931	469877	419409	420945	419927	421403	419109	420572	419603	421008	403138	403770	403336	403944	393477	393771	393563	393846	392511	392760	392583	392823	387896	388042	387935	388076	384372	384459	384395	384479
939	577537	597039	585263	604238	463077	468209	464965	469919	419413	420949	419931	421408	419112	420577	419607	421013	403139	403771	403336	403944	393477	393770	393563	393845	392511	392760	392582	392823	387896	388042	387935	388076	384372	384459	384395	384479
940	577758	597332	585519	604568	463106	468247	464998	469961	419416	420953	419935	421413	419116	420581	419611	421018	403139	403772	403337	403945	393477	393770	393563	393845	392511	392760	392582	392823	387896	388042	387935	388076	384372	384459	384395	384479
941	577977	597624	585774	604896	463134	468284	465030	470002	419420	420958	419939	421418	419120	420586	419615	421023	403140	403772	403338	403946	393477	393770	393563	393845	392511	392760	392582	392823	387896	388042	387935	388076	384372	384459	384395	384479
942	578194	597913	586027	605222	463162	468320	465063	470043	419423	420962	419942	421422	419123	420590	419619	421028	403141	403773	403339	403947	393477	393770	393563	393845	392510	392760	392582	392823	387896	388041	387935	388076	384372	384459	384395	384479
943	578410	598200	586278	605545	463190	468356	465095	470083	419426	420966	419946	421427	419127	420595	419623	421033	403142	403774	403339	403947	393477	393770	393563	393845	392510	392760	392582	392823	387896	388041	387935	388076	384372	384459	384395	384479
944	578623	598485	586527	605867	463217	468392	465126	470123	419429	420970	419949	421431	419130	420599	419627	421038	403142	403775	403340	403948	393477	393770	393563	393845	392510	392760	392582	392822	387896	388041	387935	388076	384372	384459	384395	384479
945	578835	598768	586774	606186	463244	468427	465157	470162	419432	420974	419953	421436	419134	420604	419631	421043	403143	403776	403341	403949	393477	393770	393563	393845	392510	392760	392582	392822	387896	388041	387935	388076	384372	384459	384395	384479
946	579045	599049	587019	606503	463271	468462	465188	470201	419436	420978	419957	421440	419137	420608	419634	421047	403144	403776	403342	403950	393477	393770	393562	393845	392510	392760	392582	392822	387896	388041	387935	388076	384372	384459	384395	384479
947	579252	599328	587262	606818	463297	468496	465218	470239	419439	420982	419960	421444	419140	420612	419638	421052	403145	403777	403342	403950	393477	393770	393562	393845	392510	392760	392582	392822	387896	388041	387935	388076	384372	384459	384395	384479
948	579459	599605	587503	607130	463323	468530	465248	470277	419441	420985	419963	421448	419143	420616	419642	421056	403145	403778	403343	403951	393477	393770	393562	393845	392510	392760	392582	392822	387896	388041	387935	388076	384372	384459	384395	384479
949	579663	599879	587743	607441	463348	468563	465277	470315	419444	420989	419966	421453	419146	420620	419645	421061	403146	403778	403344	403952	393477	393770	393562	393845	392510	392760	392582	392822	387896	388041	387935	388076	384372	384459	384395	384479
950	579866	600152	587980	607749	463373	468596	465306	470351	419447	420993	419970	421457	419150	420624	419649	421065	403146	403779	403345	403953	393477	393770	393562	393845	392510	392760	392582	392822	387896	388041	387935	388076	384372	384459	384395	384479
951	580066	600422	588216	608056	463398	468628	465334	470388	419450	420996	419973	421461	419152	420627	419652	421069	403146	403780	403345	403953	393477	393769	393562	393844	392510	392760	392582	392822	387896	388041	387935	388076	384372	384459	384395	384479
952	580266	600691	588450	608360	463422	468660	465362	470424	419452	421000	419976	421464	419155	420631	419655	421073	403147	403781	403346	403954	393476	393769	393562	393844	392510	392760	392582	392822	387896	388041	387935	388076	384372	384459	384395	384479
953	580463	600957	588682	608663	463446	468692	465390	470459	419455	421003	419979	421468	419158	420635	419658	421077	403147	403781	403347	403955	393476	393769	393562	393844	392510	392759	392582	392822	387896	388041	387935	388076	384372	384459	384395	384479
954	580659	601222	588912	608963	463470	468723	465418	470494	419458	421006	419982	421472	419161	420639	419662	421082	403147	403782	403347	403956	393476	393769	393562	393844	392510	392759	392582	392822	387896	388041	387935	388076	384372	384459	384395	384479
955	580852	601485	589140	609261	463493	468754	465445	470529	419460	421010	419985	421475	419164	420642	419665	421085	403148	403783	403347	403956	393476	393769	393562	393844	392510	392759	392582	392822	387896	388041	387935	388076	384372	384459	384395	384479
956	581045	601745	589367	609558	463516	468784	465471	470563	419463	421013	419988	421479	419166	420646	419668	421089	403148	403784	403348	403957	393476	393769	393562	393844	392510	392759	392581	392822	387896	388041	387935	388076	384372	384459	384395	384479
957	581235	602004	589592	609852	463538	468814	465498	470597	419465	421016	419990	421483	419169	420649	419671	421093	403148	403785	403348	403958	393476	393769	393562	393844	392510	392759	392581	392822	387896	388041	387935	388075	384372	384459	384395	384479
958	581424	602261	589815	610144	463561	468844	465524	470630	419467	421019	419993	421486	419172	420652	419674	421097	403148	403785	403348	403959	393476	393769	393562	393844	392510	392759	392581	392822	387896	388041	387935	388075	384372	384459	384395	384479
959	581611	602515	590036	610434	463583	468873	465549	470663	419470	421022	419996	421489	419174	420655	419677	421100	403149	403785	403349	403959	393476	393769	393562	393844	392510	392759	392581	392822	387896	388041	387935	388075	384372	384459	384395	384479
960	581797	602768	590256	610723	463604	468902	465574	470695	419472	421025	419999	421492	419176	420659	419680	421104	403149	403786	403349	403960	393476	393769	393562	393844	392510	392759	392581	392822	387896	388041	387935	388075	384372	384459	384395	384479
961	581981	603019	590474	611009	463626	468930	465599	470727	419475	421028	420001	421496	419179	420662	419683	421108	403150	403786	403349	403961	393476	393769	393562	393844	392510	392759	392581	392822	387896	388041	387935	388075	384372	384459	384395	384479
962	582163	603269	590690	611294	463647	468958	465624	470759	419477	421031	420004	421499	419181	420665	419685	421111	403150	403786	403350	403961	393476	393769	393561	393844	392510	392759	392581	392822	387896	388041	387935	388075	384372	384459	384395	384479
963	582344	603516	590904	611576	463667	468986	465648	470790	419479	421034	420006	421502	419184	420668	419688	421114	403150	403786	403350	403962	393476	393769	393561	393844	392510	392759	392581	392821	387896	388041	387935	388075	384372	384459	384395	384479
964	582523	603761	591117	611857	463688	469013	465672	470821	419481	421036	420008	421505	419186	420671	419691	421118	403151	403787	403350	403962	393476	393769	393561	393844	392510	392759	392581	392821	387896	388041	387935	388075	384372	384459	384395	384479
965	582700	604005	591328	612135	463708	469040	465696	470851	419483	421039	420011	421508	419189	420674	419693	421121	403151	403787	403351	403962	393476	393769	393561	393844	392509	392759	392581	392821	387895	388041	387935	388075	384372	384459	384395	384479
966	582876	604247	591537	612412	463728	469067	465719	470881	419485	421042	420013	421511	419191	420677	419696	421124	403151	403788	403351	403963	393476	393769	393561	393844	392509	392759	392581	392821	387895	388041	387935	388075	384372	384459	384394	384479
967	583051	604487	591745	612687	463747	469093	465742	470911	419487	421044	420016	421514	419193	420680	419698	421128	403152	403788	403351	403963	393476	393769	393561	393844	392509	392759	392581	392821	387895	388041	387935	388075	384372	384459	384394	384479

## Sheet: Deaths 65_100
Time (Time)	Scenario 65	Scenario 66	Scenario 67	Scenario 68	Scenario 69	Scenario 70	Scenario 71	Scenario 72	Scenario 73	Scenario 74	Scenario 75	Scenario 76	Scenario 77	Scenario 78	Scenario 79	Scenario 80	Scenario 81	Scenario 82	Scenario 83	Scenario 84	Scenario 85	Scenario 86	Scenario 87	Scenario 88	Scenario 89	Scenario 90	Scenario 91	Scenario 92	Scenario 93	Scenario 94	Scenario 95	Scenario 96	Scenario 97	Scenario 98	Scenario 99	Scenario 100
0	0	0	0	0	0	0	0	0	0	0	0	0	0	0	0	0	0	0	0	0	0	0	0	0	0	0	0	0	0	0	0	0	0	0	0	0
1	0.000108525	0.000108525	0.000108525	0.000108525	0.000108525	0.000108525	0.000108525	0.000108525	0.000108525	0.000108525	0.000108525	0.000108525	0.000108525	0.000108525	0.000108525	0.000108525	0.000108525	0.000108525	0.000108525	0.000108525	0.000108525	0.000108525	0.000108525	0.000108525	0.000108525	0.000108525	0.000108525	0.000108525	0.000108525	0.000108525	0.000108525	0.000108525	0.000108525	0.000108525	0.000108525	0.000108525
2	0.000561969	0.000561969	0.000561969	0.000561969	0.000561969	0.000561969	0.000561969	0.000561969	0.000561969	0.000561969	0.000561969	0.000561969	0.000561969	0.000561969	0.000561969	0.000561969	0.000561969	0.000561969	0.000561969	0.000561969	0.000561969	0.000561969	0.000561969	0.000561969	0.000561969	0.000561969	0.000561969	0.000561969	0.000561969	0.000561969	0.000561969	0.000561969	0.000561969	0.000561969	0.000561969	0.000561969
3	0.00133322	0.00133322	0.00133322	0.00133322	0.00133322	0.00133322	0.00133322	0.00133322	0.00133322	0.00133322	0.00133322	0.00133322	0.00133322	0.00133322	0.00133322	0.00133322	0.00133322	0.00133322	0.00133322	0.00133322	0.00133322	0.00133322	0.00133322	0.00133322	0.00133322	0.00133322	0.00133322	0.00133322	0.00133322	0.00133322	0.00133322	0.00133322	0.00133322	0.00133322	0.00133322	0.00133322
4	0.00238076	0.00238076	0.00238076	0.00238076	0.00238076	0.00238076	0.00238076	0.00238076	0.00238076	0.00238076	0.00238076	0.00238076	0.00238076	0.00238076	0.00238076	0.00238076	0.00238076	0.00238076	0.00238076	0.00238076	0.00238076	0.00238076	0.00238076	0.00238076	0.00238076	0.00238076	0.00238076	0.00238076	0.00238076	0.00238076	0.00238076	0.00238076	0.00238076	0.00238076	0.00238076	0.00238076
5	0.00367741	0.00367741	0.00367741	0.00367741	0.00367741	0.00367741	0.00367741	0.00367741	0.00367741	0.00367741	0.00367741	0.00367741	0.00367741	0.00367741	0.00367741	0.00367741	0.00367741	0.00367741	0.00367741	0.00367741	0.00367741	0.00367741	0.00367741	0.00367741	0.00367741	0.00367741	0.00367741	0.00367741	0.00367741	0.00367741	0.00367741	0.00367741	0.00367741	0.00367741	0.00367741	0.00367741
6	0.00520723	0.00520723	0.00520723	0.00520723	0.00520723	0.00520723	0.00520723	0.00520723	0.00520723	0.00520723	0.00520723	0.00520723	0.00520723	0.00520723	0.00520723	0.00520723	0.00520723	0.00520723	0.00520723	0.00520723	0.00520723	0.00520723	0.00520723	0.00520723	0.00520723	0.00520723	0.00520723	0.00520723	0.00520723	0.00520723	0.00520723	0.00520723	0.00520723	0.00520723	0.00520723	0.00520723
7	0.0069628	0.0069628	0.0069628	0.0069628	0.0069628	0.0069628	0.0069628	0.0069628	0.0069628	0.0069628	0.0069628	0.0069628	0.0069628	0.0069628	0.0069628	0.0069628	0.0069628	0.0069628	0.0069628	0.0069628	0.0069628	0.0069628	0.0069628	0.0069628	0.0069628	0.0069628	0.0069628	0.0069628	0.0069628	0.0069628	0.0069628	0.0069628	0.0069628	0.0069628	0.0069628	0.0069628
8	0.00894328	0.00894328	0.00894328	0.00894328	0.00894328	0.00894328	0.00894328	0.00894328	0.00894328	0.00894328	0.00894328	0.00894328	0.00894328	0.00894328	0.00894328	0.00894328	0.00894328	0.00894328	0.00894328	0.00894328	0.00894328	0.00894328	0.00894328	0.00894328	0.00894328	0.00894328	0.00894328	0.00894328	0.00894328	0.00894328	0.00894328	0.00894328	0.00894328	0.00894328	0.00894328	0.00894328
9	0.011153	0.011153	0.011153	0.011153	0.011153	0.011153	0.011153	0.011153	0.011153	0.011153	0.011153	0.011153	0.011153	0.011153	0.011153	0.011153	0.011153	0.011153	0.011153	0.011153	0.011153	0.011153	0.011153	0.011153	0.011153	0.011153	0.011153	0.011153	0.011153	0.011153	0.011153	0.011153	0.011153	0.011153	0.011153	0.011153
10	0.0136004	0.0136004	0.0136004	0.0136004	0.0136004	0.0136004	0.0136004	0.0136004	0.0136004	0.0136004	0.0136004	0.0136004	0.0136004	0.0136004	0.0136004	0.0136004	0.0136004	0.0136004	0.0136004	0.0136004	0.0136004	0.0136004	0.0136004	0.0136004	0.0136004	0.0136004	0.0136004	0.0136004	0.0136004	0.0136004	0.0136004	0.0136004	0.0136004	0.0136004	0.0136004	0.0136004
11	0.0162976	0.0162976	0.0162976	0.0162976	0.0162976	0.0162976	0.0162976	0.0162976	0.0162976	0.0162976	0.0162976	0.0162976	0.0162976	0.0162976	0.0162976	0.0162976	0.0162976	0.0162976	0.0162976	0.0162976	0.0162976	0.0162976	0.0162976	0.0162976	0.0162976	0.0162976	0.0162976	0.0162976	0.0162976	0.0162976	0.0162976	0.0162976	0.0162976	0.0162976	0.0162976	0.0162976
12	0.0192595	0.0192595	0.0192595	0.0192595	0.0192595	0.0192595	0.0192595	0.0192595	0.0192595	0.0192595	0.0192595	0.0192595	0.0192595	0.0192595	0.0192595	0.0192595	0.0192595	0.0192595	0.0192595	0.0192595	0.0192595	0.0192595	0.0192595	0.0192595	0.0192595	0.0192595	0.0192595	0.0192595	0.0192595	0.0192595	0.0192595	0.0192595	0.0192595	0.0192595	0.0192595	0.0192595
13	0.022504	0.022504	0.022504	0.022504	0.022504	0.022504	0.022504	0.022504	0.022504	0.022504	0.022504	0.022504	0.022504	0.022504	0.022504	0.022504	0.022504	0.022504	0.022504	0.022504	0.022504	0.022504	0.022504	0.022504	0.022504	0.022504	0.022504	0.022504	0.022504	0.022504	0.022504	0.022504	0.022504	0.022504	0.022504	0.022504
14	0.0260513	0.0260513	0.0260513	0.0260513	0.0260513	0.0260513	0.0260513	0.0260513	0.0260513	0.0260513	0.0260513	0.0260513	0.0260513	0.0260513	0.0260513	0.0260513	0.0260513	0.0260513	0.0260513	0.0260513	0.0260513	0.0260513	0.0260513	0.0260513	0.0260513	0.0260513	0.0260513	0.0260513	0.0260513	0.0260513	0.0260513	0.0260513	0.0260513	0.0260513	0.0260513	0.0260513
15	0.0299245	0.0299245	0.0299245	0.0299245	0.0299245	0.0299245	0.0299245	0.0299245	0.0299245	0.0299245	0.0299245	0.0299245	0.0299245	0.0299245	0.0299245	0.0299245	0.0299245	0.0299245	0.0299245	0.0299245	0.0299245	0.0299245	0.0299245	0.0299245	0.0299245	0.0299245	0.0299245	0.0299245	0.0299245	0.0299245	0.0299245	0.0299245	0.0299245	0.0299245	0.0299245	0.0299245
16	0.0341489	0.0341489	0.0341489	0.0341489	0.0341489	0.0341489	0.0341489	0.0341489	0.0341489	0.0341489	0.0341489	0.0341489	0.0341489	0.0341489	0.0341489	0.0341489	0.0341489	0.0341489	0.0341489	0.0341489	0.0341489	0.0341489	0.0341489	0.0341489	0.0341489	0.0341489	0.0341489	0.0341489	0.0341489	0.0341489	0.0341489	0.0341489	0.0341489	0.0341489	0.0341489	0.0341489
17	0.0387526	0.0387526	0.0387526	0.0387526	0.0387526	0.0387526	0.0387526	0.0387526	0.0387526	0.0387526	0.0387526	0.0387526	0.0387526	0.0387526	0.0387526	0.0387526	0.0387526	0.0387526	0.0387526	0.0387526	0.0387526	0.0387526	0.0387526	0.0387526	0.0387526	0.0387526	0.0387526	0.0387526	0.0387526	0.0387526	0.0387526	0.0387526	0.0387526	0.0387526	0.0387526	0.0387526
18	0.0437664	0.0437664	0.0437664	0.0437664	0.0437664	0.0437664	0.0437664	0.0437664	0.0437664	0.0437664	0.0437664	0.0437664	0.0437664	0.0437664	0.0437664	0.0437664	0.0437664	0.0437664	0.0437664	0.0437664	0.0437664	0.0437664	0.0437664	0.0437664	0.0437664	0.0437664	0.0437664	0.0437664	0.0437664	0.0437664	0.0437664	0.0437664	0.0437664	0.0437664	0.0437664	0.0437664
19	0.049224	0.049224	0.049224	0.049224	0.049224	0.049224	0.049224	0.049224	0.049224	0.049224	0.049224	0.049224	0.049224	0.049224	0.049224	0.049224	0.049224	0.049224	0.049224	0.049224	0.049224	0.049224	0.049224	0.049224	0.049224	0.049224	0.049224	0.049224	0.049224	0.049224	0.049224	0.049224	0.049224	0.049224	0.049224	0.049224
20	0.055162	0.055162	0.055162	0.055162	0.055162	0.055162	0.055162	0.055162	0.055162	0.055162	0.055162	0.055162	0.055162	0.055162	0.055162	0.055162	0.055162	0.055162	0.055162	0.055162	0.055162	0.055162	0.055162	0.055162	0.055162	0.055162	0.055162	0.055162	0.055162	0.055162	0.055162	0.055162	0.055162	0.055162	0.055162	0.055162
21	0.0616205	0.0616205	0.0616205	0.0616205	0.0616205	0.0616205	0.0616205	0.0616205	0.0616205	0.0616205	0.0616205	0.0616205	0.0616205	0.0616205	0.0616205	0.0616205	0.0616205	0.0616205	0.0616205	0.0616205	0.0616205	0.0616205	0.0616205	0.0616205	0.0616205	0.0616205	0.0616205	0.0616205	0.0616205	0.0616205	0.0616205	0.0616205	0.0616205	0.0616205	0.0616205	0.0616205
22	0.068643	0.068643	0.068643	0.068643	0.068643	0.068643	0.068643	0.068643	0.068643	0.068643	0.068643	0.068643	0.068643	0.068643	0.068643	0.068643	0.068643	0.068643	0.068643	0.068643	0.068643	0.068643	0.068643	0.068643	0.068643	0.068643	0.068643	0.068643	0.068643	0.068643	0.068643	0.068643	0.068643	0.068643	0.068643	0.068643
23	0.0762771	0.0762771	0.0762771	0.0762771	0.0762771	0.0762771	0.0762771	0.0762771	0.0762771	0.0762771	0.0762771	0.0762771	0.0762771	0.0762771	0.0762771	0.0762771	0.0762771	0.0762771	0.0762771	0.0762771	0.0762771	0.0762771	0.0762771	0.0762771	0.0762771	0.0762771	0.0762771	0.0762771	0.0762771	0.0762771	0.0762771	0.0762771	0.0762771	0.0762771	0.0762771	0.0762771
24	0.0845742	0.0845742	0.0845742	0.0845742	0.0845742	0.0845742	0.0845742	0.0845742	0.0845742	0.0845742	0.0845742	0.0845742	0.0845742	0.0845742	0.0845742	0.0845742	0.0845742	0.0845742	0.0845742	0.0845742	0.0845742	0.0845742	0.0845742	0.0845742	0.0845742	0.0845742	0.0845742	0.0845742	0.0845742	0.0845742	0.0845742	0.0845742	0.0845742	0.0845742	0.0845742	0.0845742
25	0.0935904	0.0935904	0.0935904	0.0935904	0.0935904	0.0935904	0.0935904	0.0935904	0.0935904	0.0935904	0.0935904	0.0935904	0.0935904	0.0935904	0.0935904	0.0935904	0.0935904	0.0935904	0.0935904	0.0935904	0.0935904	0.0935904	0.0935904	0.0935904	0.0935904	0.0935904	0.0935904	0.0935904	0.0935904	0.0935904	0.0935904	0.0935904	0.0935904	0.0935904	0.0935904	0.0935904
26	0.103387	0.103387	0.103387	0.103387	0.103387	0.103387	0.103387	0.103387	0.103387	0.103387	0.103387	0.103387	0.103387	0.103387	0.103387	0.103387	0.103387	0.103387	0.103387	0.103387	0.103387	0.103387	0.103387	0.103387	0.103387	0.103387	0.103387	0.103387	0.103387	0.103387	0.103387	0.103387	0.103387	0.103387	0.103387	0.103387
27	0.114029	0.114029	0.114029	0.114029	0.114029	0.114029	0.114029	0.114029	0.114029	0.114029	0.114029	0.114029	0.114029	0.114029	0.114029	0.114029	0.114029	0.114029	0.114029	0.114029	0.114029	0.114029	0.114029	0.114029	0.114029	0.114029	0.114029	0.114029	0.114029	0.114029	0.114029	0.114029	0.114029	0.114029	0.114029	0.114029
28	0.12559	0.12559	0.12559	0.12559	0.12559	0.12559	0.12559	0.12559	0.12559	0.12559	0.12559	0.12559	0.12559	0.12559	0.12559	0.12559	0.12559	0.12559	0.12559	0.12559	0.12559	0.12559	0.12559	0.12559	0.12559	0.12559	0.12559	0.12559	0.12559	0.12559	0.12559	0.12559	0.12559	0.12559	0.12559	0.12559
29	0.138147	0.138147	0.138147	0.138147	0.138147	0.138147	0.138147	0.138147	0.138147	0.138147	0.138147	0.138147	0.138147	0.138147	0.138147	0.138147	0.138147	0.138147	0.138147	0.138147	0.138147	0.138147	0.138147	0.138147	0.138147	0.138147	0.138147	0.138147	0.138147	0.138147	0.138147	0.138147	0.138147	0.138147	0.138147	0.138147
30	0.151785	0.151785	0.151785	0.151785	0.151785	0.151785	0.151785	0.151785	0.151785	0.151785	0.151785	0.151785	0.151785	0.151785	0.151785	0.151785	0.151785	0.151785	0.151785	0.151785	0.151785	0.151785	0.151785	0.151785	0.151785	0.151785	0.151785	0.151785	0.151785	0.151785	0.151785	0.151785	0.151785	0.151785	0.151785	0.151785
31	0.166596	0.166596	0.166596	0.166596	0.166596	0.166596	0.166596	0.166596	0.166596	0.166596	0.166596	0.166596	0.166596	0.166596	0.166596	0.166596	0.166596	0.166596	0.166596	0.166596	0.166596	0.166596	0.166596	0.166596	0.166596	0.166596	0.166596	0.166596	0.166596	0.166596	0.166596	0.166596	0.166596	0.166596	0.166596	0.166596
32	0.182681	0.182681	0.182681	0.182681	0.182681	0.182681	0.182681	0.182681	0.182681	0.182681	0.182681	0.182681	0.182681	0.182681	0.182681	0.182681	0.182681	0.182681	0.182681	0.182681	0.182681	0.182681	0.182681	0.182681	0.182681	0.182681	0.182681	0.182681	0.182681	0.182681	0.182681	0.182681	0.182681	0.182681	0.182681	0.182681
33	0.200148	0.200148	0.200148	0.200148	0.200148	0.200148	0.200148	0.200148	0.200148	0.200148	0.200148	0.200148	0.200148	0.200148	0.200148	0.200148	0.200148	0.200148	0.200148	0.200148	0.200148	0.200148	0.200148	0.200148	0.200148	0.200148	0.200148	0.200148	0.200148	0.200148	0.200148	0.200148	0.200148	0.200148	0.200148	0.200148
34	0.219115	0.219115	0.219115	0.219115	0.219115	0.219115	0.219115	0.219115	0.219115	0.219115	0.219115	0.219115	0.219115	0.219115	0.219115	0.219115	0.219115	0.219115	0.219115	0.219115	0.219115	0.219115	0.219115	0.219115	0.219115	0.219115	0.219115	0.219115	0.219115	0.219115	0.219115	0.219115	0.219115	0.219115	0.219115	0.219115
35	0.23971	0.23971	0.23971	0.23971	0.23971	0.23971	0.23971	0.23971	0.23971	0.23971	0.23971	0.23971	0.23971	0.23971	0.23971	0.23971	0.23971	0.23971	0.23971	0.23971	0.23971	0.23971	0.23971	0.23971	0.23971	0.23971	0.23971	0.23971	0.23971	0.23971	0.23971	0.23971	0.23971	0.23971	0.23971	0.23971
36	0.262073	0.262073	0.262073	0.262073	0.262073	0.262073	0.262073	0.262073	0.262073	0.262073	0.262073	0.262073	0.262073	0.262073	0.262073	0.262073	0.262073	0.262073	0.262073	0.262073	0.262073	0.262073	0.262073	0.262073	0.262073	0.262073	0.262073	0.262073	0.262073	0.262073	0.262073	0.262073	0.262073	0.262073	0.262073	0.262073
37	0.286355	0.286355	0.286355	0.286355	0.286355	0.286355	0.286355	0.286355	0.286355	0.286355	0.286355	0.286355	0.286355	0.286355	0.286355	0.286355	0.286355	0.286355	0.286355	0.286355	0.286355	0.286355	0.286355	0.286355	0.286355	0.286355	0.286355	0.286355	0.286355	0.286355	0.286355	0.286355	0.286355	0.286355	0.286355	0.286355
38	0.312719	0.312719	0.312719	0.312719	0.312719	0.312719	0.312719	0.312719	0.312719	0.312719	0.312719	0.312719	0.312719	0.312719	0.312719	0.312719	0.312719	0.312719	0.312719	0.312719	0.312719	0.312719	0.312719	0.312719	0.312719	0.312719	0.312719	0.312719	0.312719	0.312719	0.312719	0.312719	0.312719	0.312719	0.312719	0.312719
39	0.341345	0.341345	0.341345	0.341345	0.341345	0.341345	0.341345	0.341345	0.341345	0.341345	0.341345	0.341345	0.341345	0.341345	0.341345	0.341345	0.341345	0.341345	0.341345	0.341345	0.341345	0.341345	0.341345	0.341345	0.341345	0.341345	0.341345	0.341345	0.341345	0.341345	0.341345	0.341345	0.341345	0.341345	0.341345	0.341345
40	0.372425	0.372425	0.372425	0.372425	0.372425	0.372425	0.372425	0.372425	0.372425	0.372425	0.372425	0.372425	0.372425	0.372425	0.372425	0.372425	0.372425	0.372425	0.372425	0.372425	0.372425	0.372425	0.372425	0.372425	0.372425	0.372425	0.372425	0.372425	0.372425	0.372425	0.372425	0.372425	0.372425	0.372425	0.372425	0.372425
41	0.406169	0.406169	0.406169	0.406169	0.406169	0.406169	0.406169	0.406169	0.406169	0.406169	0.406169	0.406169	0.406169	0.406169	0.406169	0.406169	0.406169	0.406169	0.406169	0.406169	0.406169	0.406169	0.406169	0.406169	0.406169	0.406169	0.406169	0.406169	0.406169	0.406169	0.406169	0.406169	0.406169	0.406169	0.406169	0.406169
42	0.442807	0.442807	0.442807	0.442807	0.442807	0.442807	0.442807	0.442807	0.442807	0.442807	0.442807	0.442807	0.442807	0.442807	0.442807	0.442807	0.442807	0.442807	0.442807	0.442807	0.442807	0.442807	0.442807	0.442807	0.442807	0.442807	0.442807	0.442807	0.442807	0.442807	0.442807	0.442807	0.442807	0.442807	0.442807	0.442807
43	0.482584	0.482584	0.482584	0.482584	0.482584	0.482584	0.482584	0.482584	0.482584	0.482584	0.482584	0.482584	0.482584	0.482584	0.482584	0.482584	0.482584	0.482584	0.482584	0.482584	0.482584	0.482584	0.482584	0.482584	0.482584	0.482584	0.482584	0.482584	0.482584	0.482584	0.482584	0.482584	0.482584	0.482584	0.482584	0.482584
44	0.525771	0.525771	0.525771	0.525771	0.525771	0.525771	0.525771	0.525771	0.525771	0.525771	0.525771	0.525771	0.525771	0.525771	0.525771	0.525771	0.525771	0.525771	0.525771	0.525771	0.525771	0.525771	0.525771	0.525771	0.525771	0.525771	0.525771	0.525771	0.525771	0.525771	0.525771	0.525771	0.525771	0.525771	0.525771	0.525771
45	0.572659	0.572659	0.572659	0.572659	0.572659	0.572659	0.572659	0.572659	0.572659	0.572659	0.572659	0.572659	0.572659	0.572659	0.572659	0.572659	0.572659	0.572659	0.572659	0.572659	0.572659	0.572659	0.572659	0.572659	0.572659	0.572659	0.572659	0.572659	0.572659	0.572659	0.572659	0.572659	0.572659	0.572659	0.572659	0.572659
46	0.623565	0.623565	0.623565	0.623565	0.623565	0.623565	0.623565	0.623565	0.623565	0.623565	0.623565	0.623565	0.623565	0.623565	0.623565	0.623565	0.623565	0.623565	0.623565	0.623565	0.623565	0.623565	0.623565	0.623565	0.623565	0.623565	0.623565	0.623565	0.623565	0.623565	0.623565	0.623565	0.623565	0.623565	0.623565	0.623565
47	0.678833	0.678833	0.678833	0.678833	0.678833	0.678833	0.678833	0.678833	0.678833	0.678833	0.678833	0.678833	0.678833	0.678833	0.678833	0.678833	0.678833	0.678833	0.678833	0.678833	0.678833	0.678833	0.678833	0.678833	0.678833	0.678833	0.678833	0.678833	0.678833	0.678833	0.678833	0.678833	0.678833	0.678833	0.678833	0.678833
48	0.738837	0.738837	0.738837	0.738837	0.738837	0.738837	0.738837	0.738837	0.738837	0.738837	0.738837	0.738837	0.738837	0.738837	0.738837	0.738837	0.738837	0.738837	0.738837	0.738837	0.738837	0.738837	0.738837	0.738837	0.738837	0.738837	0.738837	0.738837	0.738837	0.738837	0.738837	0.738837	0.738837	0.738837	0.738837	0.738837
49	0.803982	0.803982	0.803982	0.803982	0.803982	0.803982	0.803982	0.803982	0.803982	0.803982	0.803982	0.803982	0.803982	0.803982	0.803982	0.803982	0.803982	0.803982	0.803982	0.803982	0.803982	0.803982	0.803982	0.803982	0.803982	0.803982	0.803982	0.803982	0.803982	0.803982	0.803982	0.803982	0.803982	0.803982	0.803982	0.803982
50	0.874709	0.874709	0.874709	0.874709	0.874709	0.874709	0.874709	0.874709	0.874709	0.874709	0.874709	0.874709	0.874709	0.874709	0.874709	0.874709	0.874709	0.874709	0.874709	0.874709	0.874709	0.874709	0.874709	0.874709	0.874709	0.874709	0.874709	0.874709	0.874709	0.874709	0.874709	0.874709	0.874709	0.874709	0.874709	0.874709
51	0.951496	0.951496	0.951496	0.951496	0.951496	0.951496	0.951496	0.951496	0.951496	0.951496	0.951496	0.951496	0.951496	0.951496	0.951496	0.951496	0.951496	0.951496	0.951496	0.951496	0.951496	0.951496	0.951496	0.951496	0.951496	0.951496	0.951496	0.951496	0.951496	0.951496	0.951496	0.951496	0.951496	0.951496	0.951496	0.951496
52	1.03486	1.03486	1.03486	1.03486	1.03486	1.03486	1.03486	1.03486	1.03486	1.03486	1.03486	1.03486	1.03486	1.03486	1.03486	1.03486	1.03486	1.03486	1.03486	1.03486	1.03486	1.03486	1.03486	1.03486	1.03486	1.03486	1.03486	1.03486	1.03486	1.03486	1.03486	1.03486	1.03486	1.03486	1.03486	1.03486
53	1.12537	1.12537	1.12537	1.12537	1.12537	1.12537	1.12537	1.12537	1.12537	1.12537	1.12537	1.12537	1.12537	1.12537	1.12537	1.12537	1.12537	1.12537	1.12537	1.12537	1.12537	1.12537	1.12537	1.12537	1.12537	1.12537	1.12537	1.12537	1.12537	1.12537	1.12537	1.12537	1.12537	1.12537	1.12537	1.12537
54	1.22363	1.22363	1.22363	1.22363	1.22363	1.22363	1.22363	1.22363	1.22363	1.22363	1.22363	1.22363	1.22363	1.22363	1.22363	1.22363	1.22363	1.22363	1.22363	1.22363	1.22363	1.22363	1.22363	1.22363	1.22363	1.22363	1.22363	1.22363	1.22363	1.22363	1.22363	1.22363	1.22363	1.22363	1.22363	1.22363
55	1.33031	1.33031	1.33031	1.33031	1.33031	1.33031	1.33031	1.33031	1.33031	1.33031	1.33031	1.33031	1.33031	1.33031	1.33031	1.33031	1.33031	1.33031	1.33031	1.33031	1.33031	1.33031	1.33031	1.33031	1.33031	1.33031	1.33031	1.33031	1.33031	1.33031	1.33031	1.33031	1.33031	1.33031	1.33031	1.33031
56	1.44613	1.44613	1.44613	1.44613	1.44613	1.44613	1.44613	1.44613	1.44613	1.44613	1.44613	1.44613	1.44613	1.44613	1.44613	1.44613	1.44613	1.44613	1.44613	1.44613	1.44613	1.44613	1.44613	1.44613	1.44613	1.44613	1.44613	1.44613	1.44613	1.44613	1.44613	1.44613	1.44613	1.44613	1.44613	1.44613
57	1.57187	1.57187	1.57187	1.57187	1.57187	1.57187	1.57187	1.57187	1.57187	1.57187	1.57187	1.57187	1.57187	1.57187	1.57187	1.57187	1.57187	1.57187	1.57187	1.57187	1.57187	1.57187	1.57187	1.57187	1.57187	1.57187	1.57187	1.57187	1.57187	1.57187	1.57187	1.57187	1.57187	1.57187	1.57187	1.57187
58	1.70839	1.70839	1.70839	1.70839	1.70839	1.70839	1.70839	1.70839	1.70839	1.70839	1.70839	1.70839	1.70839	1.70839	1.70839	1.70839	1.70839	1.70839	1.70839	1.70839	1.70839	1.70839	1.70839	1.70839	1.70839	1.70839	1.70839	1.70839	1.70839	1.70839	1.70839	1.70839	1.70839	1.70839	1.70839	1.70839
59	1.8566	1.8566	1.8566	1.8566	1.8566	1.8566	1.8566	1.8566	1.8566	1.8566	1.8566	1.8566	1.8566	1.8566	1.8566	1.8566	1.8566	1.8566	1.8566	1.8566	1.8566	1.8566	1.8566	1.8566	1.8566	1.8566	1.8566	1.8566	1.8566	1.8566	1.8566	1.8566	1.8566	1.8566	1.8566	1.8566
60	2.0175	2.0175	2.0175	2.0175	2.0175	2.0175	2.0175	2.0175	2.0175	2.0175	2.0175	2.0175	2.0175	2.0175	2.0175	2.0175	2.0175	2.0175	2.0175	2.0175	2.0175	2.0175	2.0175	2.0175	2.0175	2.0175	2.0175	2.0175	2.0175	2.0175	2.0175	2.0175	2.0175	2.0175	2.0175	2.0175
61	2.19219	2.19219	2.19219	2.19219	2.19219	2.19219	2.19219	2.19219	2.19219	2.19219	2.19219	2.19219	2.19219	2.19219	2.19219	2.19219	2.19219	2.19219	2.19219	2.19219	2.19219	2.19219	2.19219	2.19219	2.19219	2.19219	2.19219	2.19219	2.19219	2.19219	2.19219	2.19219	2.19219	2.19219	2.19219	2.19219
62	2.38185	2.38185	2.38185	2.38185	2.38185	2.38185	2.38185	2.38185	2.38185	2.38185	2.38185	2.38185	2.38185	2.38185	2.38185	2.38185	2.38185	2.38185	2.38185	2.38185	2.38185	2.38185	2.38185	2.38185	2.38185	2.38185	2.38185	2.38185	2.38185	2.38185	2.38185	2.38185	2.38185	2.38185	2.38185	2.38185
63	2.58775	2.58775	2.58775	2.58775	2.58775	2.58775	2.58775	2.58775	2.58775	2.58775	2.58775	2.58775	2.58775	2.58775	2.58775	2.58775	2.58775	2.58775	2.58775	2.58775	2.58775	2.58775	2.58775	2.58775	2.58775	2.58775	2.58775	2.58775	2.58775	2.58775	2.58775	2.58775	2.58775	2.58775	2.58775	2.58775
64	2.81129	2.81129	2.81129	2.81129	2.81129	2.81129	2.81129	2.81129	2.81129	2.81129	2.81129	2.81129	2.81129	2.81129	2.81129	2.81129	2.81129	2.81129	2.81129	2.81129	2.81129	2.81129	2.81129	2.81129	2.81129	2.81129	2.81129	2.81129	2.81129	2.81129	2.81129	2.81129	2.81129	2.81129	2.81129	2.81129
65	3.05398	3.05398	3.05398	3.05398	3.05398	3.05398	3.05398	3.05398	3.05398	3.05398	3.05398	3.05398	3.05398	3.05398	3.05398	3.05398	3.05398	3.05398	3.05398	3.05398	3.05398	3.05398	3.05398	3.05398	3.05398	3.05398	3.05398	3.05398	3.05398	3.05398	3.05398	3.05398	3.05398	3.05398	3.05398	3.05398
66	3.31747	3.31747	3.31747	3.31747	3.31747	3.31747	3.31747	3.31747	3.31747	3.31747	3.31747	3.31747	3.31747	3.31747	3.31747	3.31747	3.31747	3.31747	3.31747	3.31747	3.31747	3.31747	3.31747	3.31747	3.31747	3.31747	3.31747	3.31747	3.31747	3.31747	3.31747	3.31747	3.31747	3.31747	3.31747	3.31747
67	3.60352	3.60352	3.60352	3.60352	3.60352	3.60352	3.60352	3.60352	3.60352	3.60352	3.60352	3.60352	3.60352	3.60352	3.60352	3.60352	3.60352	3.60352	3.60352	3.60352	3.60352	3.60352	3.60352	3.60352	3.60352	3.60352	3.60352	3.60352	3.60352	3.60352	3.60352	3.60352	3.60352	3.60352	3.60352	3.60352
68	3.91408	3.91408	3.91408	3.91408	3.91408	3.91408	3.91408	3.91408	3.91408	3.91408	3.91408	3.91408	3.91408	3.91408	3.91408	3.91408	3.91408	3.91408	3.91408	3.91408	3.91408	3.91408	3.91408	3.91408	3.91408	3.91408	3.91408	3.91408	3.91408	3.91408	3.91408	3.91408	3.91408	3.91408	3.91408	3.91408
69	4.25125	4.25125	4.25125	4.25125	4.25125	4.25125	4.25125	4.25125	4.25125	4.25125	4.25125	4.25125	4.25125	4.25125	4.25125	4.25125	4.25125	4.25125	4.25125	4.25125	4.25125	4.25125	4.25125	4.25125	4.25125	4.25125	4.25125	4.25125	4.25125	4.25125	4.25125	4.25125	4.25125	4.25125	4.25125	4.25125
70	4.6173	4.6173	4.6173	4.6173	4.6173	4.6173	4.6173	4.6173	4.6173	4.6173	4.6173	4.6173	4.6173	4.6173	4.6173	4.6173	4.6173	4.6173	4.6173	4.6173	4.6173	4.6173	4.6173	4.6173	4.6173	4.6173	4.6173	4.6173	4.6173	4.6173	4.6173	4.6173	4.6173	4.6173	4.6173	4.6173
71	5.0147	5.0147	5.0147	5.0147	5.0147	5.0147	5.0147	5.0147	5.0147	5.0147	5.0147	5.0147	5.0147	5.0147	5.0147	5.0147	5.0147	5.0147	5.0147	5.0147	5.0147	5.0147	5.0147	5.0147	5.0147	5.0147	5.0147	5.0147	5.0147	5.0147	5.0147	5.0147	5.0147	5.0147	5.0147	5.0147
72	5.44616	5.44616	5.44616	5.44616	5.44616	5.44616	5.44616	5.44616	5.44616	5.44616	5.44616	5.44616	5.44616	5.44616	5.44616	5.44616	5.44616	5.44616	5.44616	5.44616	5.44616	5.44616	5.44616	5.44616	5.44616	5.44616	5.44616	5.44616	5.44616	5.44616	5.44616	5.44616	5.44616	5.44616	5.44616	5.44616
73	5.91457	5.91457	5.91457	5.91457	5.91457	5.91457	5.91457	5.91457	5.91457	5.91457	5.91457	5.91457	5.91457	5.91457	5.91457	5.91457	5.91457	5.91457	5.91457	5.91457	5.91457	5.91457	5.91457	5.91457	5.91457	5.91457	5.91457	5.91457	5.91457	5.91457	5.91457	5.91457	5.91457	5.91457	5.91457	5.91457
74	6.42311	6.42311	6.42311	6.42311	6.42311	6.42311	6.42311	6.42311	6.42311	6.42311	6.42311	6.42311	6.42311	6.42311	6.42311	6.42311	6.42311	6.42311	6.42311	6.42311	6.42311	6.42311	6.42311	6.42311	6.42311	6.42311	6.42311	6.42311	6.42311	6.42311	6.42311	6.42311	6.42311	6.42311	6.42311	6.42311
75	6.97521	6.97521	6.97521	6.97521	6.97521	6.97521	6.97521	6.97521	6.97521	6.97521	6.97521	6.97521	6.97521	6.97521	6.97521	6.97521	6.97521	6.97521	6.97521	6.97521	6.97521	6.97521	6.97521	6.97521	6.97521	6.97521	6.97521	6.97521	6.97521	6.97521	6.97521	6.97521	6.97521	6.97521	6.97521	6.97521
76	7.57461	7.57461	7.57461	7.57461	7.57461	7.57461	7.57461	7.57461	7.57461	7.57461	7.57461	7.57461	7.57461	7.57461	7.57461	7.57461	7.57461	7.57461	7.57461	7.57461	7.57461	7.57461	7.57461	7.57461	7.57461	7.57461	7.57461	7.57461	7.57461	7.57461	7.57461	7.57461	7.57461	7.57461	7.57461	7.57461
77	8.22536	8.22536	8.22536	8.22536	8.22536	8.22536	8.22536	8.22536	8.22536	8.22536	8.22536	8.22536	8.22536	8.22536	8.22536	8.22536	8.22536	8.22536	8.22536	8.22536	8.22536	8.22536	8.22536	8.22536	8.22536	8.22536	8.22536	8.22536	8.22536	8.22536	8.22536	8.22536	8.22536	8.22536	8.22536	8.22536
78	8.93186	8.93186	8.93186	8.93186	8.93186	8.93186	8.93186	8.93186	8.93186	8.93186	8.93186	8.93186	8.93186	8.93186	8.93186	8.93186	8.93186	8.93186	8.93186	8.93186	8.93186	8.93186	8.93186	8.93186	8.93186	8.93186	8.93186	8.93186	8.93186	8.93186	8.93186	8.93186	8.93186	8.93186	8.93186	8.93186
79	9.69888	9.69888	9.69888	9.69888	9.69888	9.69888	9.69888	9.69888	9.69888	9.69888	9.69888	9.69888	9.69888	9.69888	9.69888	9.69888	9.69888	9.69888	9.69888	9.69888	9.69888	9.69888	9.69888	9.69888	9.69888	9.69888	9.69888	9.69888	9.69888	9.69888	9.69888	9.69888	9.69888	9.69888	9.69888	9.69888
80	10.5316	10.5316	10.5316	10.5316	10.5316	10.5316	10.5316	10.5316	10.5316	10.5316	10.5316	10.5316	10.5316	10.5316	10.5316	10.5316	10.5316	10.5316	10.5316	10.5316	10.5316	10.5316	10.5316	10.5316	10.5316	10.5316	10.5316	10.5316	10.5316	10.5316	10.5316	10.5316	10.5316	10.5316	10.5316	10.5316
81	11.2283	11.2283	11.2283	11.2283	11.2283	11.2283	11.2283	11.2283	11.2283	11.2283	11.2283	11.2283	11.2283	11.2283	11.2283	11.2283	11.2283	11.2283	11.2283	11.2283	11.2283	11.2283	11.2283	11.2283	11.2283	11.2283	11.2283	11.2283	11.2283	11.2283	11.2283	11.2283	11.2283	11.2283	11.2283	11.2283
82	11.9895	11.9895	11.9895	11.9895	11.9895	11.9895	11.9895	11.9895	11.9895	11.9895	11.9895	11.9895	11.9895	11.9895	11.9895	11.9895	11.9895	11.9895	11.9895	11.9895	11.9895	11.9895	11.9895	11.9895	11.9895	11.9895	11.9895	11.9895	11.9895	11.9895	11.9895	11.9895	11.9895	11.9895	11.9895	11.9895
83	12.8297	12.8297	12.8297	12.8297	12.8297	12.8297	12.8297	12.8297	12.8297	12.8297	12.8297	12.8297	12.8297	12.8297	12.8297	12.8297	12.8297	12.8297	12.8297	12.8297	12.8297	12.8297	12.8297	12.8297	12.8297	12.8297	12.8297	12.8297	12.8297	12.8297	12.8297	12.8297	12.8297	12.8297	12.8297	12.8297
84	13.7494	13.7494	13.7494	13.7494	13.7494	13.7494	13.7494	13.7494	13.7494	13.7494	13.7494	13.7494	13.7494	13.7494	13.7494	13.7494	13.7494	13.7494	13.7494	13.7494	13.7494	13.7494	13.7494	13.7494	13.7494	13.7494	13.7494	13.7494	13.7494	13.7494	13.7494	13.7494	13.7494	13.7494	13.7494	13.7494
85	14.7482	14.7482	14.7482	14.7482	14.7482	14.7482	14.7482	14.7482	14.7482	14.7482	14.7482	14.7482	14.7482	14.7482	14.7482	14.7482	14.7482	14.7482	14.7482	14.7482	14.7482	14.7482	14.7482	14.7482	14.7482	14.7482	14.7482	14.7482	14.7482	14.7482	14.7482	14.7482	14.7482	14.7482	14.7482	14.7482
86	15.8261	15.8261	15.8261	15.8261	15.8261	15.8261	15.8261	15.8261	15.8261	15.8261	15.8261	15.8261	15.8261	15.8261	15.8261	15.8261	15.8261	15.8261	15.8261	15.8261	15.8261	15.8261	15.8261	15.8261	15.8261	15.8261	15.8261	15.8261	15.8261	15.8261	15.8261	15.8261	15.8261	15.8261	15.8261	15.8261
87	16.9826	16.9826	16.9826	16.9826	16.9826	16.9826	16.9826	16.9826	16.9826	16.9826	16.9826	16.9826	16.9826	16.9826	16.9826	16.9826	16.9826	16.9826	16.9826	16.9826	16.9826	16.9826	16.9826	16.9826	16.9826	16.9826	16.9826	16.9826	16.9826	16.9826	16.9826	16.9826	16.9826	16.9826	16.9826	16.9826
88	18.2179	18.2179	18.2179	18.2179	18.2179	18.2179	18.2179	18.2179	18.2179	18.2179	18.2179	18.2179	18.2179	18.2179	18.2179	18.2179	18.2179	18.2179	18.2179	18.2179	18.2179	18.2179	18.2179	18.2179	18.2179	18.2179	18.2179	18.2179	18.2179	18.2179	18.2179	18.2179	18.2179	18.2179	18.2179	18.2179
89	19.532	19.532	19.532	19.532	19.532	19.532	19.532	19.532	19.532	19.532	19.532	19.532	19.532	19.532	19.532	19.532	19.532	19.532	19.532	19.532	19.532	19.532	19.532	19.532	19.532	19.532	19.532	19.532	19.532	19.532	19.532	19.532	19.532	19.532	19.532	19.532
90	20.9253	20.9253	20.9253	20.9253	20.9253	20.9253	20.9253	20.9253	20.9253	20.9253	20.9253	20.9253	20.9253	20.9253	20.9253	20.9253	20.9253	20.9253	20.9253	20.9253	20.9253	20.9253	20.9253	20.9253	20.9253	20.9253	20.9253	20.9253	20.9253	20.9253	20.9253	20.9253	20.9253	20.9253	20.9253	20.9253
91	22.3984	22.3984	22.3984	22.3984	22.3984	22.3984	22.3984	22.3984	22.3984	22.3984	22.3984	22.3984	22.3984	22.3984	22.3984	22.3984	22.3984	22.3984	22.3984	22.3984	22.3984	22.3984	22.3984	22.3984	22.3984	22.3984	22.3984	22.3984	22.3984	22.3984	22.3984	22.3984	22.3984	22.3984	22.3984	22.3984
92	23.9522	23.9522	23.9522	23.9522	23.9522	23.9522	23.9522	23.9522	23.9522	23.9522	23.9522	23.9522	23.9522	23.9522	23.9522	23.9522	23.9522	23.9522	23.9522	23.9522	23.9522	23.9522	23.9522	23.9522	23.9522	23.9522	23.9522	23.9522	23.9522	23.9522	23.9522	23.9522	23.9522	23.9522	23.9522	23.9522
93	25.588	25.588	25.588	25.588	25.588	25.588	25.588	25.588	25.588	25.588	25.588	25.588	25.588	25.588	25.588	25.588	25.588	25.588	25.588	25.588	25.588	25.588	25.588	25.588	25.588	25.588	25.588	25.588	25.588	25.588	25.588	25.588	25.588	25.588	25.588	25.588
94	27.307	27.307	27.307	27.307	27.307	27.307	27.307	27.307	27.307	27.307	27.307	27.307	27.307	27.307	27.307	27.307	27.307	27.307	27.307	27.307	27.307	27.307	27.307	27.307	27.307	27.307	27.307	27.307	27.307	27.307	27.307	27.307	27.307	27.307	27.307	27.307
95	29.111	29.111	29.111	29.111	29.111	29.111	29.111	29.111	29.111	29.111	29.111	29.111	29.111	29.111	29.111	29.111	29.111	29.111	29.111	29.111	29.111	29.111	29.111	29.111	29.111	29.111	29.111	29.111	29.111	29.111	29.111	29.111	29.111	29.111	29.111	29.111
96	31.002	31.002	31.002	31.002	31.002	31.002	31.002	31.002	31.002	31.002	31.002	31.002	31.002	31.002	31.002	31.002	31.002	31.002	31.002	31.002	31.002	31.002	31.002	31.002	31.002	31.002	31.002	31.002	31.002	31.002	31.002	31.002	31.002	31.002	31.002	31.002
97	32.982	32.982	32.982	32.982	32.982	32.982	32.982	32.982	32.982	32.982	32.982	32.982	32.982	32.982	32.982	32.982	32.982	32.982	32.982	32.982	32.982	32.982	32.982	32.982	32.982	32.982	32.982	32.982	32.982	32.982	32.982	32.982	32.982	32.982	32.982	32.982
98	35.0535	35.0535	35.0535	35.0535	35.0535	35.0535	35.0535	35.0535	35.0535	35.0535	35.0535	35.0535	35.0535	35.0535	35.0535	35.0535	35.0535	35.0535	35.0535	35.0535	35.0535	35.0535	35.0535	35.0535	35.0535	35.0535	35.0535	35.0535	35.0535	35.0535	35.0535	35.0535	35.0535	35.0535	35.0535	35.0535
99	37.2191	37.2191	37.2191	37.2191	37.2191	37.2191	37.2191	37.2191	37.2191	37.2191	37.2191	37.2191	37.2191	37.2191	37.2191	37.2191	37.2191	37.2191	37.2191	37.2191	37.2191	37.2191	37.2191	37.2191	37.2191	37.2191	37.2191	37.2191	37.2191	37.2191	37.2191	37.2191	37.2191	37.2191	37.2191	37.2191
100	39.4817	39.4817	39.4817	39.4817	39.4817	39.4817	39.4817	39.4817	39.4817	39.4817	39.4817	39.4817	39.4817	39.4817	39.4817	39.4817	39.4817	39.4817	39.4817	39.4817	39.4817	39.4817	39.4817	39.4817	39.4817	39.4817	39.4817	39.4817	39.4817	39.4817	39.4817	39.4817	39.4817	39.4817	39.4817	39.4817
101	41.8442	41.8442	41.8442	41.8442	41.8442	41.8442	41.8442	41.8442	41.8442	41.8442	41.8442	41.8442	41.8442	41.8442	41.8442	41.8442	41.8442	41.8442	41.8442	41.8442	41.8442	41.8442	41.8442	41.8442	41.8442	41.8442	41.8442	41.8442	41.8442	41.8442	41.8442	41.8442	41.8442	41.8442	41.8442	41.8442
102	44.3099	44.3099	44.3099	44.3099	44.3099	44.3099	44.3099	44.3099	44.3099	44.3099	44.3099	44.3099	44.3099	44.3099	44.3099	44.3099	44.3099	44.3099	44.3099	44.3099	44.3099	44.3099	44.3099	44.3099	44.3099	44.3099	44.3099	44.3099	44.3099	44.3099	44.3099	44.3099	44.3099	44.3099	44.3099	44.3099
103	46.8824	46.8824	46.8824	46.8824	46.8824	46.8824	46.8824	46.8824	46.8824	46.8824	46.8824	46.8824	46.8824	46.8824	46.8824	46.8824	46.8824	46.8824	46.8824	46.8824	46.8824	46.8824	46.8824	46.8824	46.8824	46.8824	46.8824	46.8824	46.8824	46.8824	46.8824	46.8824	46.8824	46.8824	46.8824	46.8824
104	49.5653	49.5653	49.5653	49.5653	49.5653	49.5653	49.5653	49.5653	49.5653	49.5653	49.5653	49.5653	49.5653	49.5653	49.5653	49.5653	49.5653	49.5653	49.5653	49.5653	49.5653	49.5653	49.5653	49.5653	49.5653	49.5653	49.5653	49.5653	49.5653	49.5653	49.5653	49.5653	49.5653	49.5653	49.5653	49.5653
105	52.3625	52.3625	52.3625	52.3625	52.3625	52.3625	52.3625	52.3625	52.3625	52.3625	52.3625	52.3625	52.3625	52.3625	52.3625	52.3625	52.3625	52.3625	52.3625	52.3625	52.3625	52.3625	52.3625	52.3625	52.3625	52.3625	52.3625	52.3625	52.3625	52.3625	52.3625	52.3625	52.3625	52.3625	52.3625	52.3625
106	55.2781	55.2781	55.2781	55.2781	55.2781	55.2781	55.2781	55.2781	55.2781	55.2781	55.2781	55.2781	55.2781	55.2781	55.2781	55.2781	55.2781	55.2781	55.2781	55.2781	55.2781	55.2781	55.2781	55.2781	55.2781	55.2781	55.2781	55.2781	55.2781	55.2781	55.2781	55.2781	55.2781	55.2781	55.2781	55.2781
107	58.3165	58.3165	58.3165	58.3165	58.3165	58.3165	58.3165	58.3165	58.3165	58.3165	58.3165	58.3165	58.3165	58.3165	58.3165	58.3165	58.3165	58.3165	58.3165	58.3165	58.3165	58.3165	58.3165	58.3165	58.3165	58.3165	58.3165	58.3165	58.3165	58.3165	58.3165	58.3165	58.3165	58.3165	58.3165	58.3165
108	61.4821	61.4821	61.4821	61.4821	61.4821	61.4821	61.4821	61.4821	61.4821	61.4821	61.4821	61.4821	61.4821	61.4821	61.4821	61.4821	61.4821	61.4821	61.4821	61.4821	61.4821	61.4821	61.4821	61.4821	61.4821	61.4821	61.4821	61.4821	61.4821	61.4821	61.4821	61.4821	61.4821	61.4821	61.4821	61.4821
109	64.7798	64.7798	64.7798	64.7798	64.7798	64.7798	64.7798	64.7798	64.7798	64.7798	64.7798	64.7798	64.7798	64.7798	64.7798	64.7798	64.7798	64.7798	64.7798	64.7798	64.7798	64.7798	64.7798	64.7798	64.7798	64.7798	64.7798	64.7798	64.7798	64.7798	64.7798	64.7798	64.7798	64.7798	64.7798	64.7798
110	68.2144	68.2144	68.2144	68.2144	68.2144	68.2144	68.2144	68.2144	68.2144	68.2144	68.2144	68.2144	68.2144	68.2144	68.2144	68.2144	68.2144	68.2144	68.2144	68.2144	68.2144	68.2144	68.2144	68.2144	68.2144	68.2144	68.2144	68.2144	68.2144	68.2144	68.2144	68.2144	68.2144	68.2144	68.2144	68.2144
111	71.7914	71.7914	71.7914	71.7914	71.7914	71.7914	71.7914	71.7914	71.7914	71.7914	71.7914	71.7914	71.7914	71.7914	71.7914	71.7914	71.7914	71.7914	71.7914	71.7914	71.7914	71.7914	71.7914	71.7914	71.7914	71.7914	71.7914	71.7914	71.7914	71.7914	71.7914	71.7914	71.7914	71.7914	71.7914	71.7914
112	75.516	75.516	75.516	75.516	75.516	75.516	75.516	75.516	75.516	75.516	75.516	75.516	75.516	75.516	75.516	75.516	75.516	75.516	75.516	75.516	75.516	75.516	75.516	75.516	75.516	75.516	75.516	75.516	75.516	75.516	75.516	75.516	75.516	75.516	75.516	75.516
113	79.394	79.394	79.394	79.394	79.394	79.394	79.394	79.394	79.394	79.394	79.394	79.394	79.394	79.394	79.394	79.394	79.394	79.394	79.394	79.394	79.394	79.394	79.394	79.394	79.394	79.394	79.394	79.394	79.394	79.394	79.394	79.394	79.394	79.394	79.394	79.394
114	83.4314	83.4314	83.4314	83.4314	83.4314	83.4314	83.4314	83.4314	83.4314	83.4314	83.4314	83.4314	83.4314	83.4314	83.4314	83.4314	83.4314	83.4314	83.4314	83.4314	83.4314	83.4314	83.4314	83.4314	83.4314	83.4314	83.4314	83.4314	83.4314	83.4314	83.4314	83.4314	83.4314	83.4314	83.4314	83.4314
115	87.6343	87.6343	87.6343	87.6343	87.6343	87.6343	87.6343	87.6343	87.6343	87.6343	87.6343	87.6343	87.6343	87.6343	87.6343	87.6343	87.6343	87.6343	87.6343	87.6343	87.6343	87.6343	87.6343	87.6343	87.6343	87.6343	87.6343	87.6343	87.6343	87.6343	87.6343	87.6343	87.6343	87.6343	87.6343	87.6343
116	92.0093	92.0093	92.0093	92.0093	92.0093	92.0093	92.0093	92.0093	92.0093	92.0093	92.0093	92.0093	92.0093	92.0093	92.0093	92.0093	92.0093	92.0093	92.0093	92.0093	92.0093	92.0093	92.0093	92.0093	92.0093	92.0093	92.0093	92.0093	92.0093	92.0093	92.0093	92.0093	92.0093	92.0093	92.0093	92.0093
117	96.5631	96.5631	96.5631	96.5631	96.5631	96.5631	96.5631	96.5631	96.5631	96.5631	96.5631	96.5631	96.5631	96.5631	96.5631	96.5631	96.5631	96.5631	96.5631	96.5631	96.5631	96.5631	96.5631	96.5631	96.5631	96.5631	96.5631	96.5631	96.5631	96.5631	96.5631	96.5631	96.5631	96.5631	96.5631	96.5631
118	101.303	101.303	101.303	101.303	101.303	101.303	101.303	101.303	101.303	101.303	101.303	101.303	101.303	101.303	101.303	101.303	101.303	101.303	101.303	101.303	101.303	101.303	101.303	101.303	101.303	101.303	101.303	101.303	101.303	101.303	101.303	101.303	101.303	101.303	101.303	101.303
119	106.236	106.236	106.236	106.236	106.236	106.236	106.236	106.236	106.236	106.236	106.236	106.236	106.236	106.236	106.236	106.236	106.236	106.236	106.236	106.236	106.236	106.236	106.236	106.236	106.236	106.236	106.236	106.236	106.236	106.236	106.236	106.236	106.236	106.236	106.236	106.236
120	111.369	111.369	111.369	111.369	111.369	111.369	111.369	111.369	111.369	111.369	111.369	111.369	111.369	111.369	111.369	111.369	111.369	111.369	111.369	111.369	111.369	111.369	111.369	111.369	111.369	111.369	111.369	111.369	111.369	111.369	111.369	111.369	111.369	111.369	111.369	111.369
121	116.712	116.712	116.712	116.712	116.712	116.712	116.712	116.712	116.712	116.712	116.712	116.712	116.712	116.712	116.712	116.712	116.712	116.712	116.712	116.712	116.712	116.712	116.712	116.712	116.712	116.712	116.712	116.712	116.712	116.712	116.712	116.712	116.712	116.712	116.712	116.712
122	122.271	122.271	122.271	122.271	122.271	122.271	122.271	122.271	122.271	122.271	122.271	122.271	122.271	122.271	122.271	122.271	122.271	122.271	122.271	122.271	122.271	122.271	122.271	122.271	122.271	122.271	122.271	122.271	122.271	122.271	122.271	122.271	122.271	122.271	122.271	122.271
123	128.057	128.057	128.057	128.057	128.057	128.057	128.057	128.057	128.057	128.057	128.057	128.057	128.057	128.057	128.057	128.057	128.057	128.057	128.057	128.057	128.057	128.057	128.057	128.057	128.057	128.057	128.057	128.057	128.057	128.057	128.057	128.057	128.057	128.057	128.057	128.057
124	134.077	134.077	134.077	134.077	134.077	134.077	134.077	134.077	134.077	134.077	134.077	134.077	134.077	134.077	134.077	134.077	134.077	134.077	134.077	134.077	134.077	134.077	134.077	134.077	134.077	134.077	134.077	134.077	134.077	134.077	134.077	134.077	134.077	134.077	134.077	134.077
125	140.341	140.341	140.341	140.341	140.341	140.341	140.341	140.341	140.341	140.341	140.341	140.341	140.341	140.341	140.341	140.341	140.341	140.341	140.341	140.341	140.341	140.341	140.341	140.341	140.341	140.341	140.341	140.341	140.341	140.341	140.341	140.341	140.341	140.341	140.341	140.341
126	146.86	146.86	146.86	146.86	146.86	146.86	146.86	146.86	146.86	146.86	146.86	146.86	146.86	146.86	146.86	146.86	146.86	146.86	146.86	146.86	146.86	146.86	146.86	146.86	146.86	146.86	146.86	146.86	146.86	146.86	146.86	146.86	146.86	146.86	146.86	146.86
127	153.642	153.642	153.642	153.642	153.642	153.642	153.642	153.642	153.642	153.642	153.642	153.642	153.642	153.642	153.642	153.642	153.642	153.642	153.642	153.642	153.642	153.642	153.642	153.642	153.642	153.642	153.642	153.642	153.642	153.642	153.642	153.642	153.642	153.642	153.642	153.642
128	160.699	160.699	160.699	160.699	160.699	160.699	160.699	160.699	160.699	160.699	160.699	160.699	160.699	160.699	160.699	160.699	160.699	160.699	160.699	160.699	160.699	160.699	160.699	160.699	160.699	160.699	160.699	160.699	160.699	160.699	160.699	160.699	160.699	160.699	160.699	160.699
129	168.042	168.042	168.042	168.042	168.042	168.042	168.042	168.042	168.042	168.042	168.042	168.042	168.042	168.042	168.042	168.042	168.042	168.042	168.042	168.042	168.042	168.042	168.042	168.042	168.042	168.042	168.042	168.042	168.042	168.042	168.042	168.042	168.042	168.042	168.042	168.042
130	175.682	175.682	175.682	175.682	175.682	175.682	175.682	175.682	175.682	175.682	175.682	175.682	175.682	175.682	175.682	175.682	175.682	175.682	175.682	175.682	175.682	175.682	175.682	175.682	175.682	175.682	175.682	175.682	175.682	175.682	175.682	175.682	175.682	175.682	175.682	175.682
131	183.631	183.631	183.631	183.631	183.631	183.631	183.631	183.631	183.631	183.631	183.631	183.631	183.631	183.631	183.631	183.631	183.631	183.631	183.631	183.631	183.631	183.631	183.631	183.631	183.631	183.631	183.631	183.631	183.631	183.631	183.631	183.631	183.631	183.631	183.631	183.631
132	191.901	191.901	191.901	191.901	191.901	191.901	191.901	191.901	191.901	191.901	191.901	191.901	191.901	191.901	191.901	191.901	191.901	191.901	191.901	191.901	191.901	191.901	191.901	191.901	191.901	191.901	191.901	191.901	191.901	191.901	191.901	191.901	191.901	191.901	191.901	191.901
133	200.506	200.506	200.506	200.506	200.506	200.506	200.506	200.506	200.506	200.506	200.506	200.506	200.506	200.506	200.506	200.506	200.506	200.506	200.506	200.506	200.506	200.506	200.506	200.506	200.506	200.506	200.506	200.506	200.506	200.506	200.506	200.506	200.506	200.506	200.506	200.506
134	209.459	209.459	209.459	209.459	209.459	209.459	209.459	209.459	209.459	209.459	209.459	209.459	209.459	209.459	209.459	209.459	209.459	209.459	209.459	209.459	209.459	209.459	209.459	209.459	209.459	209.459	209.459	209.459	209.459	209.459	209.459	209.459	209.459	209.459	209.459	209.459
135	218.774	218.774	218.774	218.774	218.774	218.774	218.774	218.774	218.774	218.774	218.774	218.774	218.774	218.774	218.774	218.774	218.774	218.774	218.774	218.774	218.774	218.774	218.774	218.774	218.774	218.774	218.774	218.774	218.774	218.774	218.774	218.774	218.774	218.774	218.774	218.774
136	228.465	228.465	228.465	228.465	228.465	228.465	228.465	228.465	228.465	228.465	228.465	228.465	228.465	228.465	228.465	228.465	228.465	228.465	228.465	228.465	228.465	228.465	228.465	228.465	228.465	228.465	228.465	228.465	228.465	228.465	228.465	228.465	228.465	228.465	228.465	228.465
137	238.547	238.547	238.547	238.547	238.547	238.547	238.547	238.547	238.547	238.547	238.547	238.547	238.547	238.547	238.547	238.547	238.547	238.547	238.547	238.547	238.547	238.547	238.547	238.547	238.547	238.547	238.547	238.547	238.547	238.547	238.547	238.547	238.547	238.547	238.547	238.547
138	249.037	249.037	249.037	249.037	249.037	249.037	249.037	249.037	249.037	249.037	249.037	249.037	249.037	249.037	249.037	249.037	249.037	249.037	249.037	249.037	249.037	249.037	249.037	249.037	249.037	249.037	249.037	249.037	249.037	249.037	249.037	249.037	249.037	249.037	249.037	249.037
139	259.951	259.951	259.951	259.951	259.951	259.951	259.951	259.951	259.951	259.951	259.951	259.951	259.951	259.951	259.951	259.951	259.951	259.951	259.951	259.951	259.951	259.951	259.951	259.951	259.951	259.951	259.951	259.951	259.951	259.951	259.951	259.951	259.951	259.951	259.951	259.951
140	271.306	271.306	271.306	271.306	271.306	271.306	271.306	271.306	271.306	271.306	271.306	271.306	271.306	271.306	271.306	271.306	271.306	271.306	271.306	271.306	271.306	271.306	271.306	271.306	271.306	271.306	271.306	271.306	271.306	271.306	271.306	271.306	271.306	271.306	271.306	271.306
141	283.119	283.119	283.119	283.119	283.119	283.119	283.119	283.119	283.119	283.119	283.119	283.119	283.119	283.119	283.119	283.119	283.119	283.119	283.119	283.119	283.119	283.119	283.119	283.119	283.119	283.119	283.119	283.119	283.119	283.119	283.119	283.119	283.119	283.119	283.119	283.119
142	295.409	295.409	295.409	295.409	295.409	295.409	295.409	295.409	295.409	295.409	295.409	295.409	295.409	295.409	295.409	295.409	295.409	295.409	295.409	295.409	295.409	295.409	295.409	295.409	295.409	295.409	295.409	295.409	295.409	295.409	295.409	295.409	295.409	295.409	295.409	295.409
143	308.196	308.196	308.196	308.196	308.196	308.196	308.196	308.196	308.196	308.196	308.196	308.196	308.196	308.196	308.196	308.196	308.196	308.196	308.196	308.196	308.196	308.196	308.196	308.196	308.196	308.196	308.196	308.196	308.196	308.196	308.196	308.196	308.196	308.196	308.196	308.196
144	321.498	321.498	321.498	321.498	321.498	321.498	321.498	321.498	321.498	321.498	321.498	321.498	321.498	321.498	321.498	321.498	321.498	321.498	321.498	321.498	321.498	321.498	321.498	321.498	321.498	321.498	321.498	321.498	321.498	321.498	321.498	321.498	321.498	321.498	321.498	321.498
145	335.338	335.338	335.338	335.338	335.338	335.338	335.338	335.338	335.338	335.338	335.338	335.338	335.338	335.338	335.338	335.338	335.338	335.338	335.338	335.338	335.338	335.338	335.338	335.338	335.338	335.338	335.338	335.338	335.338	335.338	335.338	335.338	335.338	335.338	335.338	335.338
146	349.737	349.737	349.737	349.737	349.737	349.737	349.737	349.737	349.737	349.737	349.737	349.737	349.737	349.737	349.737	349.737	349.737	349.737	349.737	349.737	349.737	349.737	349.737	349.737	349.737	349.737	349.737	349.737	349.737	349.737	349.737	349.737	349.737	349.737	349.737	349.737
147	364.716	364.716	364.716	364.716	364.716	364.716	364.716	364.716	364.716	364.716	364.716	364.716	364.716	364.716	364.716	364.716	364.716	364.716	364.716	364.716	364.716	364.716	364.716	364.716	364.716	364.716	364.716	364.716	364.716	364.716	364.716	364.716	364.716	364.716	364.716	364.716
148	380.301	380.301	380.301	380.301	380.301	380.301	380.301	380.301	380.301	380.301	380.301	380.301	380.301	380.301	380.301	380.301	380.301	380.301	380.301	380.301	380.301	380.301	380.301	380.301	380.301	380.301	380.301	380.301	380.301	380.301	380.301	380.301	380.301	380.301	380.301	380.301
149	396.514	396.514	396.514	396.514	396.514	396.514	396.514	396.514	396.514	396.514	396.514	396.514	396.514	396.514	396.514	396.514	396.514	396.514	396.514	396.514	396.514	396.514	396.514	396.514	396.514	396.514	396.514	396.514	396.514	396.514	396.514	396.514	396.514	396.514	396.514	396.514
150	413.382	413.382	413.382	413.382	413.382	413.382	413.382	413.382	413.382	413.382	413.382	413.382	413.382	413.382	413.382	413.382	413.382	413.382	413.382	413.382	413.382	413.382	413.382	413.382	413.382	413.382	413.382	413.382	413.382	413.382	413.382	413.382	413.382	413.382	413.382	413.382
151	430.931	430.931	430.931	430.931	430.931	430.931	430.931	430.931	430.931	430.931	430.931	430.931	430.931	430.931	430.931	430.931	430.931	430.931	430.931	430.931	430.931	430.931	430.931	430.931	430.931	430.931	430.931	430.931	430.931	430.931	430.931	430.931	430.931	430.931	430.931	430.931
152	449.188	449.188	449.188	449.188	449.188	449.188	449.188	449.188	449.188	449.188	449.188	449.188	449.188	449.188	449.188	449.188	449.188	449.188	449.188	449.188	449.188	449.188	449.188	449.188	449.188	449.188	449.188	449.188	449.188	449.188	449.188	449.188	449.188	449.188	449.188	449.188
153	468.182	468.182	468.182	468.182	468.182	468.182	468.182	468.182	468.182	468.182	468.182	468.182	468.182	468.182	468.182	468.182	468.182	468.182	468.182	468.182	468.182	468.182	468.182	468.182	468.182	468.182	468.182	468.182	468.182	468.182	468.182	468.182	468.182	468.182	468.182	468.182
154	487.942	487.942	487.942	487.942	487.942	487.942	487.942	487.942	487.942	487.942	487.942	487.942	487.942	487.942	487.942	487.942	487.942	487.942	487.942	487.942	487.942	487.942	487.942	487.942	487.942	487.942	487.942	487.942	487.942	487.942	487.942	487.942	487.942	487.942	487.942	487.942
155	508.5	508.5	508.5	508.5	508.5	508.5	508.5	508.5	508.5	508.5	508.5	508.5	508.5	508.5	508.5	508.5	508.5	508.5	508.5	508.5	508.5	508.5	508.5	508.5	508.5	508.5	508.5	508.5	508.5	508.5	508.5	508.5	508.5	508.5	508.5	508.5
156	529.887	529.887	529.887	529.887	529.887	529.887	529.887	529.887	529.887	529.887	529.887	529.887	529.887	529.887	529.887	529.887	529.887	529.887	529.887	529.887	529.887	529.887	529.887	529.887	529.887	529.887	529.887	529.887	529.887	529.887	529.887	529.887	529.887	529.887	529.887	529.887
157	552.137	552.137	552.137	552.137	552.137	552.137	552.137	552.137	552.137	552.137	552.137	552.137	552.137	552.137	552.137	552.137	552.137	552.137	552.137	552.137	552.137	552.137	552.137	552.137	552.137	552.137	552.137	552.137	552.137	552.137	552.137	552.137	552.137	552.137	552.137	552.137
158	575.285	575.285	575.285	575.285	575.285	575.285	575.285	575.285	575.285	575.285	575.285	575.285	575.285	575.285	575.285	575.285	575.285	575.285	575.285	575.285	575.285	575.285	575.285	575.285	575.285	575.285	575.285	575.285	575.285	575.285	575.285	575.285	575.285	575.285	575.285	575.285
159	599.367	599.367	599.367	599.367	599.367	599.367	599.367	599.367	599.367	599.367	599.367	599.367	599.367	599.367	599.367	599.367	599.367	599.367	599.367	599.367	599.367	599.367	599.367	599.367	599.367	599.367	599.367	599.367	599.367	599.367	599.367	599.367	599.367	599.367	599.367	599.367
160	624.421	624.421	624.421	624.421	624.421	624.421	624.421	624.421	624.421	624.421	624.421	624.421	624.421	624.421	624.421	624.421	624.421	624.421	624.421	624.421	624.421	624.421	624.421	624.421	624.421	624.421	624.421	624.421	624.421	624.421	624.421	624.421	624.421	624.421	624.421	624.421
161	631.83	631.83	631.83	631.83	631.83	631.83	631.83	631.83	631.83	631.83	631.83	631.83	631.83	631.83	631.83	631.83	631.83	631.83	631.83	631.83	631.83	631.83	631.83	631.83	631.83	631.83	631.83	631.83	631.83	631.83	631.83	631.83	631.83	631.83	631.83	631.83
162	638.687	638.687	638.687	638.687	638.687	638.687	638.687	638.687	638.687	638.687	638.687	638.687	638.687	638.687	638.687	638.687	638.687	638.687	638.687	638.687	638.687	638.687	638.687	638.687	638.687	638.687	638.687	638.687	638.687	638.687	638.687	638.687	638.687	638.687	638.687	638.687
163	646.207	646.207	646.207	646.207	646.207	646.207	646.207	646.207	646.207	646.207	646.207	646.207	646.207	646.207	646.207	646.207	646.207	646.207	646.207	646.207	646.207	646.207	646.207	646.207	646.207	646.207	646.207	646.207	646.207	646.207	646.207	646.207	646.207	646.207	646.207	646.207
164	654.362	654.362	654.362	654.362	654.362	654.362	654.362	654.362	654.362	654.362	654.362	654.362	654.362	654.362	654.362	654.362	654.362	654.362	654.362	654.362	654.362	654.362	654.362	654.362	654.362	654.362	654.362	654.362	654.362	654.362	654.362	654.362	654.362	654.362	654.362	654.362
165	663.121	663.121	663.121	663.121	663.121	663.121	663.121	663.121	663.121	663.121	663.121	663.121	663.121	663.121	663.121	663.121	663.121	663.121	663.121	663.121	663.121	663.121	663.121	663.121	663.121	663.121	663.121	663.121	663.121	663.121	663.121	663.121	663.121	663.121	663.121	663.121
166	672.447	672.447	672.447	672.447	672.447	672.447	672.447	672.447	672.447	672.447	672.447	672.447	672.447	672.447	672.447	672.447	672.447	672.447	672.447	672.447	672.447	672.447	672.447	672.447	672.447	672.447	672.447	672.447	672.447	672.447	672.447	672.447	672.447	672.447	672.447	672.447
167	682.304	682.304	682.304	682.304	682.304	682.304	682.304	682.304	682.304	682.304	682.304	682.304	682.304	682.304	682.304	682.304	682.304	682.304	682.304	682.304	682.304	682.304	682.304	682.304	682.304	682.304	682.304	682.304	682.304	682.304	682.304	682.304	682.304	682.304	682.304	682.304
168	692.654	692.654	692.654	692.654	692.654	692.654	692.654	692.654	692.654	692.654	692.654	692.654	692.654	692.654	692.654	692.654	692.654	692.654	692.654	692.654	692.654	692.654	692.654	692.654	692.654	692.654	692.654	692.654	692.654	692.654	692.654	692.654	692.654	692.654	692.654	692.654
169	703.46	703.46	703.46	703.46	703.46	703.46	703.46	703.46	703.46	703.46	703.46	703.46	703.46	703.46	703.46	703.46	703.46	703.46	703.46	703.46	703.46	703.46	703.46	703.46	703.46	703.46	703.46	703.46	703.46	703.46	703.46	703.46	703.46	703.46	703.46	703.46
170	714.685	714.685	714.685	714.685	714.685	714.685	714.685	714.685	714.685	714.685	714.685	714.685	714.685	714.685	714.685	714.685	714.685	714.685	714.685	714.685	714.685	714.685	714.685	714.685	714.685	714.685	714.685	714.685	714.685	714.685	714.685	714.685	714.685	714.685	714.685	714.685
171	726.294	726.294	726.294	726.294	726.294	726.294	726.294	726.294	726.294	726.294	726.294	726.294	726.294	726.294	726.294	726.294	726.294	726.294	726.294	726.294	726.294	726.294	726.294	726.294	726.294	726.294	726.294	726.294	726.294	726.294	726.294	726.294	726.294	726.294	726.294	726.294
172	738.251	738.251	738.251	738.251	738.251	738.251	738.251	738.251	738.251	738.251	738.251	738.251	738.251	738.251	738.251	738.251	738.251	738.251	738.251	738.251	738.251	738.251	738.251	738.251	738.251	738.251	738.251	738.251	738.251	738.251	738.251	738.251	738.251	738.251	738.251	738.251
173	750.526	750.526	750.526	750.526	750.526	750.526	750.526	750.526	750.526	750.526	750.526	750.526	750.526	750.526	750.526	750.526	750.526	750.526	750.526	750.526	750.526	750.526	750.526	750.526	750.526	750.526	750.526	750.526	750.526	750.526	750.526	750.526	750.526	750.526	750.526	750.526
174	763.086	763.086	763.086	763.086	763.086	763.086	763.086	763.086	763.086	763.086	763.086	763.086	763.086	763.086	763.086	763.086	763.086	763.086	763.086	763.086	763.086	763.086	763.086	763.086	763.086	763.086	763.086	763.086	763.086	763.086	763.086	763.086	763.086	763.086	763.086	763.086
175	775.903	775.903	775.903	775.903	775.903	775.903	775.903	775.903	775.903	775.903	775.903	775.903	775.903	775.903	775.903	775.903	775.903	775.903	775.903	775.903	775.903	775.903	775.903	775.903	775.903	775.903	775.903	775.903	775.903	775.903	775.903	775.903	775.903	775.903	775.903	775.903
176	788.949	788.949	788.949	788.949	788.949	788.949	788.949	788.949	788.949	788.949	788.949	788.949	788.949	788.949	788.949	788.949	788.949	788.949	788.949	788.949	788.949	788.949	788.949	788.949	788.949	788.949	788.949	788.949	788.949	788.949	788.949	788.949	788.949	788.949	788.949	788.949
177	802.2	802.2	802.2	802.2	802.2	802.2	802.2	802.2	802.2	802.2	802.2	802.2	802.2	802.2	802.2	802.2	802.2	802.2	802.2	802.2	802.2	802.2	802.2	802.2	802.2	802.2	802.2	802.2	802.2	802.2	802.2	802.2	802.2	802.2	802.2	802.2
178	815.631	815.631	815.631	815.631	815.631	815.631	815.631	815.631	815.631	815.631	815.631	815.631	815.631	815.631	815.631	815.631	815.631	815.631	815.631	815.631	815.631	815.631	815.631	815.631	815.631	815.631	815.631	815.631	815.631	815.631	815.631	815.631	815.631	815.631	815.631	815.631
179	829.221	829.221	829.221	829.221	829.221	829.221	829.221	829.221	829.221	829.221	829.221	829.221	829.221	829.221	829.221	829.221	829.221	829.221	829.221	829.221	829.221	829.221	829.221	829.221	829.221	829.221	829.221	829.221	829.221	829.221	829.221	829.221	829.221	829.221	829.221	829.221
180	842.949	842.949	842.949	842.949	842.949	842.949	842.949	842.949	842.949	842.949	842.949	842.949	842.949	842.949	842.949	842.949	842.949	842.949	842.949	842.949	842.949	842.949	842.949	842.949	842.949	842.949	842.949	842.949	842.949	842.949	842.949	842.949	842.949	842.949	842.949	842.949
181	856.796	856.796	856.796	856.796	856.796	856.796	856.796	856.796	856.796	856.796	856.796	856.796	856.796	856.796	856.796	856.796	856.796	856.796	856.796	856.796	856.796	856.796	856.796	856.796	856.796	856.796	856.796	856.796	856.796	856.796	856.796	856.796	856.796	856.796	856.796	856.796
182	870.745	870.745	870.745	870.745	870.745	870.745	870.745	870.745	870.745	870.745	870.745	870.745	870.745	870.745	870.745	870.745	870.745	870.745	870.745	870.745	870.745	870.745	870.745	870.745	870.745	870.745	870.745	870.745	870.745	870.745	870.745	870.745	870.745	870.745	870.745	870.745
183	884.78	884.78	884.78	884.78	884.78	884.78	884.78	884.78	884.78	884.78	884.78	884.78	884.78	884.78	884.78	884.78	884.78	884.78	884.78	884.78	884.78	884.78	884.78	884.78	884.78	884.78	884.78	884.78	884.78	884.78	884.78	884.78	884.78	884.78	884.78	884.78
184	898.886	898.886	898.886	898.886	898.886	898.886	898.886	898.886	898.886	898.886	898.886	898.886	898.886	898.886	898.886	898.886	898.886	898.886	898.886	898.886	898.886	898.886	898.886	898.886	898.886	898.886	898.886	898.886	898.886	898.886	898.886	898.886	898.886	898.886	898.886	898.886
185	913.049	913.049	913.049	913.049	913.049	913.049	913.049	913.049	913.049	913.049	913.049	913.049	913.049	913.049	913.049	913.049	913.049	913.049	913.049	913.049	913.049	913.049	913.049	913.049	913.049	913.049	913.049	913.049	913.049	913.049	913.049	913.049	913.049	913.049	913.049	913.049
186	927.257	927.257	927.257	927.257	927.257	927.257	927.257	927.257	927.257	927.257	927.257	927.257	927.257	927.257	927.257	927.257	927.257	927.257	927.257	927.257	927.257	927.257	927.257	927.257	927.257	927.257	927.257	927.257	927.257	927.257	927.257	927.257	927.257	927.257	927.257	927.257
187	941.499	941.499	941.499	941.499	941.499	941.499	941.499	941.499	941.499	941.499	941.499	941.499	941.499	941.499	941.499	941.499	941.499	941.499	941.499	941.499	941.499	941.499	941.499	941.499	941.499	941.499	941.499	941.499	941.499	941.499	941.499	941.499	941.499	941.499	941.499	941.499
188	955.763	955.763	955.763	955.763	955.763	955.763	955.763	955.763	955.763	955.763	955.763	955.763	955.763	955.763	955.763	955.763	955.763	955.763	955.763	955.763	955.763	955.763	955.763	955.763	955.763	955.763	955.763	955.763	955.763	955.763	955.763	955.763	955.763	955.763	955.763	955.763
189	970.04	970.04	970.04	970.04	970.04	970.04	970.04	970.04	970.04	970.04	970.04	970.04	970.04	970.04	970.04	970.04	970.04	970.04	970.04	970.04	970.04	970.04	970.04	970.04	970.04	970.04	970.04	970.04	970.04	970.04	970.04	970.04	970.04	970.04	970.04	970.04
190	984.322	984.322	984.322	984.322	984.322	984.322	984.322	984.322	984.322	984.322	984.322	984.322	984.322	984.322	984.322	984.322	984.322	984.322	984.322	984.322	984.322	984.322	984.322	984.322	984.322	984.322	984.322	984.322	984.322	984.322	984.322	984.322	984.322	984.322	984.322	984.322
191	998.601	998.601	998.601	998.601	998.601	998.601	998.601	998.601	998.601	998.601	998.601	998.601	998.601	998.601	998.601	998.601	998.601	998.601	998.601	998.601	998.601	998.601	998.601	998.601	998.601	998.601	998.601	998.601	998.601	998.601	998.601	998.601	998.601	998.601	998.601	998.601
192	1012.87	1012.87	1012.87	1012.87	1012.87	1012.87	1012.87	1012.87	1012.87	1012.87	1012.87	1012.87	1012.87	1012.87	1012.87	1012.87	1012.87	1012.87	1012.87	1012.87	1012.87	1012.87	1012.87	1012.87	1012.87	1012.87	1012.87	1012.87	1012.87	1012.87	1012.87	1012.87	1012.87	1012.87	1012.87	1012.87
193	1027.12	1027.12	1027.12	1027.12	1027.12	1027.12	1027.12	1027.12	1027.12	1027.12	1027.12	1027.12	1027.12	1027.12	1027.12	1027.12	1027.12	1027.12	1027.12	1027.12	1027.12	1027.12	1027.12	1027.12	1027.12	1027.12	1027.12	1027.12	1027.12	1027.12	1027.12	1027.12	1027.12	1027.12	1027.12	1027.12
194	1041.34	1041.34	1041.34	1041.34	1041.34	1041.34	1041.34	1041.34	1041.34	1041.34	1041.34	1041.34	1041.34	1041.34	1041.34	1041.34	1041.34	1041.34	1041.34	1041.34	1041.34	1041.34	1041.34	1041.34	1041.34	1041.34	1041.34	1041.34	1041.34	1041.34	1041.34	1041.34	1041.34	1041.34	1041.34	1041.34
195	1055.54	1055.54	1055.54	1055.54	1055.54	1055.54	1055.54	1055.54	1055.54	1055.54	1055.54	1055.54	1055.54	1055.54	1055.54	1055.54	1055.54	1055.54	1055.54	1055.54	1055.54	1055.54	1055.54	1055.54	1055.54	1055.54	1055.54	1055.54	1055.54	1055.54	1055.54	1055.54	1055.54	1055.54	1055.54	1055.54
196	1069.7	1069.7	1069.7	1069.7	1069.7	1069.7	1069.7	1069.7	1069.7	1069.7	1069.7	1069.7	1069.7	1069.7	1069.7	1069.7	1069.7	1069.7	1069.7	1069.7	1069.7	1069.7	1069.7	1069.7	1069.7	1069.7	1069.7	1069.7	1069.7	1069.7	1069.7	1069.7	1069.7	1069.7	1069.7	1069.7
197	1083.83	1083.83	1083.83	1083.83	1083.83	1083.83	1083.83	1083.83	1083.83	1083.83	1083.83	1083.83	1083.83	1083.83	1083.83	1083.83	1083.83	1083.83	1083.83	1083.83	1083.83	1083.83	1083.83	1083.83	1083.83	1083.83	1083.83	1083.83	1083.83	1083.83	1083.83	1083.83	1083.83	1083.83	1083.83	1083.83
198	1097.91	1097.91	1097.91	1097.91	1097.91	1097.91	1097.91	1097.91	1097.91	1097.91	1097.91	1097.91	1097.91	1097.91	1097.91	1097.91	1097.91	1097.91	1097.91	1097.91	1097.91	1097.91	1097.91	1097.91	1097.91	1097.91	1097.91	1097.91	1097.91	1097.91	1097.91	1097.91	1097.91	1097.91	1097.91	1097.91
199	1111.94	1111.94	1111.94	1111.94	1111.94	1111.94	1111.94	1111.94	1111.94	1111.94	1111.94	1111.94	1111.94	1111.94	1111.94	1111.94	1111.94	1111.94	1111.94	1111.94	1111.94	1111.94	1111.94	1111.94	1111.94	1111.94	1111.94	1111.94	1111.94	1111.94	1111.94	1111.94	1111.94	1111.94	1111.94	1111.94
200	1125.92	1125.92	1125.92	1125.92	1125.92	1125.92	1125.92	1125.92	1125.92	1125.92	1125.92	1125.92	1125.92	1125.92	1125.92	1125.92	1125.92	1125.92	1125.92	1125.92	1125.92	1125.92	1125.92	1125.92	1125.92	1125.92	1125.92	1125.92	1125.92	1125.92	1125.92	1125.92	1125.92	1125.92	1125.92	1125.92
201	1139.6	1139.6	1139.6	1139.6	1139.6	1139.6	1139.6	1139.6	1139.6	1139.6	1139.6	1139.6	1139.6	1139.6	1139.6	1139.6	1139.6	1139.6	1139.6	1139.6	1139.6	1139.6	1139.6	1139.6	1139.6	1139.6	1139.6	1139.6	1139.6	1139.6	1139.6	1139.6	1139.6	1139.6	1139.6	1139.6
202	1153.2	1153.2	1153.2	1153.2	1153.2	1153.2	1153.2	1153.2	1153.2	1153.2	1153.2	1153.2	1153.2	1153.2	1153.2	1153.2	1153.2	1153.2	1153.2	1153.2	1153.2	1153.2	1153.2	1153.2	1153.2	1153.2	1153.2	1153.2	1153.2	1153.2	1153.2	1153.2	1153.2	1153.2	1153.2	1153.2
203	1166.75	1166.75	1166.75	1166.75	1166.75	1166.75	1166.75	1166.75	1166.75	1166.75	1166.75	1166.75	1166.75	1166.75	1166.75	1166.75	1166.75	1166.75	1166.75	1166.75	1166.75	1166.75	1166.75	1166.75	1166.75	1166.75	1166.75	1166.75	1166.75	1166.75	1166.75	1166.75	1166.75	1166.75	1166.75	1166.75
204	1180.23	1180.23	1180.23	1180.23	1180.23	1180.23	1180.23	1180.23	1180.23	1180.23	1180.23	1180.23	1180.23	1180.23	1180.23	1180.23	1180.23	1180.23	1180.23	1180.23	1180.23	1180.23	1180.23	1180.23	1180.23	1180.23	1180.23	1180.23	1180.23	1180.23	1180.23	1180.23	1180.23	1180.23	1180.23	1180.23
205	1193.66	1193.66	1193.66	1193.66	1193.66	1193.66	1193.66	1193.66	1193.66	1193.66	1193.66	1193.66	1193.66	1193.66	1193.66	1193.66	1193.66	1193.66	1193.66	1193.66	1193.66	1193.66	1193.66	1193.66	1193.66	1193.66	1193.66	1193.66	1193.66	1193.66	1193.66	1193.66	1193.66	1193.66	1193.66	1193.66
206	1207.01	1207.01	1207.01	1207.01	1207.01	1207.01	1207.01	1207.01	1207.01	1207.01	1207.01	1207.01	1207.01	1207.01	1207.01	1207.01	1207.01	1207.01	1207.01	1207.01	1207.01	1207.01	1207.01	1207.01	1207.01	1207.01	1207.01	1207.01	1207.01	1207.01	1207.01	1207.01	1207.01	1207.01	1207.01	1207.01
207	1220.3	1220.3	1220.3	1220.3	1220.3	1220.3	1220.3	1220.3	1220.3	1220.3	1220.3	1220.3	1220.3	1220.3	1220.3	1220.3	1220.3	1220.3	1220.3	1220.3	1220.3	1220.3	1220.3	1220.3	1220.3	1220.3	1220.3	1220.3	1220.3	1220.3	1220.3	1220.3	1220.3	1220.3	1220.3	1220.3
208	1233.51	1233.51	1233.51	1233.51	1233.51	1233.51	1233.51	1233.51	1233.51	1233.51	1233.51	1233.51	1233.51	1233.51	1233.51	1233.51	1233.51	1233.51	1233.51	1233.51	1233.51	1233.51	1233.51	1233.51	1233.51	1233.51	1233.51	1233.51	1233.51	1233.51	1233.51	1233.51	1233.51	1233.51	1233.51	1233.51
209	1246.65	1246.65	1246.65	1246.65	1246.65	1246.65	1246.65	1246.65	1246.65	1246.65	1246.65	1246.65	1246.65	1246.65	1246.65	1246.65	1246.65	1246.65	1246.65	1246.65	1246.65	1246.65	1246.65	1246.65	1246.65	1246.65	1246.65	1246.65	1246.65	1246.65	1246.65	1246.65	1246.65	1246.65	1246.65	1246.65
210	1259.71	1259.71	1259.71	1259.71	1259.71	1259.71	1259.71	1259.71	1259.71	1259.71	1259.71	1259.71	1259.71	1259.71	1259.71	1259.71	1259.71	1259.71	1259.71	1259.71	1259.71	1259.71	1259.71	1259.71	1259.71	1259.71	1259.71	1259.71	1259.71	1259.71	1259.71	1259.71	1259.71	1259.71	1259.71	1259.71
211	1272.69	1272.69	1272.69	1272.69	1272.69	1272.69	1272.69	1272.69	1272.69	1272.69	1272.69	1272.69	1272.69	1272.69	1272.69	1272.69	1272.69	1272.69	1272.69	1272.69	1272.69	1272.69	1272.69	1272.69	1272.69	1272.69	1272.69	1272.69	1272.69	1272.69	1272.69	1272.69	1272.69	1272.69	1272.69	1272.69
212	1285.58	1285.58	1285.58	1285.58	1285.58	1285.58	1285.58	1285.58	1285.58	1285.58	1285.58	1285.58	1285.58	1285.58	1285.58	1285.58	1285.58	1285.58	1285.58	1285.58	1285.58	1285.58	1285.58	1285.58	1285.58	1285.58	1285.58	1285.58	1285.58	1285.58	1285.58	1285.58	1285.58	1285.58	1285.58	1285.58
213	1298.39	1298.39	1298.39	1298.39	1298.39	1298.39	1298.39	1298.39	1298.39	1298.39	1298.39	1298.39	1298.39	1298.39	1298.39	1298.39	1298.39	1298.39	1298.39	1298.39	1298.39	1298.39	1298.39	1298.39	1298.39	1298.39	1298.39	1298.39	1298.39	1298.39	1298.39	1298.39	1298.39	1298.39	1298.39	1298.39
214	1311.12	1311.12	1311.12	1311.12	1311.12	1311.12	1311.12	1311.12	1311.12	1311.12	1311.12	1311.12	1311.12	1311.12	1311.12	1311.12	1311.12	1311.12	1311.12	1311.12	1311.12	1311.12	1311.12	1311.12	1311.12	1311.12	1311.12	1311.12	1311.12	1311.12	1311.12	1311.12	1311.12	1311.12	1311.12	1311.12
215	1323.76	1323.76	1323.76	1323.76	1323.76	1323.76	1323.76	1323.76	1323.76	1323.76	1323.76	1323.76	1323.76	1323.76	1323.76	1323.76	1323.76	1323.76	1323.76	1323.76	1323.76	1323.76	1323.76	1323.76	1323.76	1323.76	1323.76	1323.76	1323.76	1323.76	1323.76	1323.76	1323.76	1323.76	1323.76	1323.76
216	1336.31	1336.31	1336.31	1336.31	1336.31	1336.31	1336.31	1336.31	1336.31	1336.31	1336.31	1336.31	1336.31	1336.31	1336.31	1336.31	1336.31	1336.31	1336.31	1336.31	1336.31	1336.31	1336.31	1336.31	1336.31	1336.31	1336.31	1336.31	1336.31	1336.31	1336.31	1336.31	1336.31	1336.31	1336.31	1336.31
217	1348.76	1348.76	1348.76	1348.76	1348.76	1348.76	1348.76	1348.76	1348.76	1348.76	1348.76	1348.76	1348.76	1348.76	1348.76	1348.76	1348.76	1348.76	1348.76	1348.76	1348.76	1348.76	1348.76	1348.76	1348.76	1348.76	1348.76	1348.76	1348.76	1348.76	1348.76	1348.76	1348.76	1348.76	1348.76	1348.76
218	1361.13	1361.13	1361.13	1361.13	1361.13	1361.13	1361.13	1361.13	1361.13	1361.13	1361.13	1361.13	1361.13	1361.13	1361.13	1361.13	1361.13	1361.13	1361.13	1361.13	1361.13	1361.13	1361.13	1361.13	1361.13	1361.13	1361.13	1361.13	1361.13	1361.13	1361.13	1361.13	1361.13	1361.13	1361.13	1361.13
219	1373.4	1373.4	1373.4	1373.4	1373.4	1373.4	1373.4	1373.4	1373.4	1373.4	1373.4	1373.4	1373.4	1373.4	1373.4	1373.4	1373.4	1373.4	1373.4	1373.4	1373.4	1373.4	1373.4	1373.4	1373.4	1373.4	1373.4	1373.4	1373.4	1373.4	1373.4	1373.4	1373.4	1373.4	1373.4	1373.4
220	1385.58	1385.58	1385.58	1385.58	1385.58	1385.58	1385.58	1385.58	1385.58	1385.58	1385.58	1385.58	1385.58	1385.58	1385.58	1385.58	1385.58	1385.58	1385.58	1385.58	1385.58	1385.58	1385.58	1385.58	1385.58	1385.58	1385.58	1385.58	1385.58	1385.58	1385.58	1385.58	1385.58	1385.58	1385.58	1385.58
221	1397.67	1397.67	1397.67	1397.67	1397.67	1397.67	1397.67	1397.67	1397.67	1397.67	1397.67	1397.67	1397.67	1397.67	1397.67	1397.67	1397.67	1397.67	1397.67	1397.67	1397.67	1397.67	1397.67	1397.67	1397.67	1397.67	1397.67	1397.67	1397.67	1397.67	1397.67	1397.67	1397.67	1397.67	1397.67	1397.67
222	1409.66	1409.66	1409.66	1409.66	1409.66	1409.66	1409.66	1409.66	1409.66	1409.66	1409.66	1409.66	1409.66	1409.66	1409.66	1409.66	1409.66	1409.66	1409.66	1409.66	1409.66	1409.66	1409.66	1409.66	1409.66	1409.66	1409.66	1409.66	1409.66	1409.66	1409.66	1409.66	1409.66	1409.66	1409.66	1409.66
223	1421.55	1421.55	1421.55	1421.55	1421.55	1421.55	1421.55	1421.55	1421.55	1421.55	1421.55	1421.55	1421.55	1421.55	1421.55	1421.55	1421.55	1421.55	1421.55	1421.55	1421.55	1421.55	1421.55	1421.55	1421.55	1421.55	1421.55	1421.55	1421.55	1421.55	1421.55	1421.55	1421.55	1421.55	1421.55	1421.55
224	1433.36	1433.36	1433.36	1433.36	1433.36	1433.36	1433.36	1433.36	1433.36	1433.36	1433.36	1433.36	1433.36	1433.36	1433.36	1433.36	1433.36	1433.36	1433.36	1433.36	1433.36	1433.36	1433.36	1433.36	1433.36	1433.36	1433.36	1433.36	1433.36	1433.36	1433.36	1433.36	1433.36	1433.36	1433.36	1433.36
225	1445.06	1445.06	1445.06	1445.06	1445.06	1445.06	1445.06	1445.06	1445.06	1445.06	1445.06	1445.06	1445.06	1445.06	1445.06	1445.06	1445.06	1445.06	1445.06	1445.06	1445.06	1445.06	1445.06	1445.06	1445.06	1445.06	1445.06	1445.06	1445.06	1445.06	1445.06	1445.06	1445.06	1445.06	1445.06	1445.06
226	1456.67	1456.67	1456.67	1456.67	1456.67	1456.67	1456.67	1456.67	1456.67	1456.67	1456.67	1456.67	1456.67	1456.67	1456.67	1456.67	1456.67	1456.67	1456.67	1456.67	1456.67	1456.67	1456.67	1456.67	1456.67	1456.67	1456.67	1456.67	1456.67	1456.67	1456.67	1456.67	1456.67	1456.67	1456.67	1456.67
227	1468.18	1468.18	1468.18	1468.18	1468.18	1468.18	1468.18	1468.18	1468.18	1468.18	1468.18	1468.18	1468.18	1468.18	1468.18	1468.18	1468.18	1468.18	1468.18	1468.18	1468.18	1468.18	1468.18	1468.18	1468.18	1468.18	1468.18	1468.18	1468.18	1468.18	1468.18	1468.18	1468.18	1468.18	1468.18	1468.18
228	1479.6	1479.6	1479.6	1479.6	1479.6	1479.6	1479.6	1479.6	1479.6	1479.6	1479.6	1479.6	1479.6	1479.6	1479.6	1479.6	1479.6	1479.6	1479.6	1479.6	1479.6	1479.6	1479.6	1479.6	1479.6	1479.6	1479.6	1479.6	1479.6	1479.6	1479.6	1479.6	1479.6	1479.6	1479.6	1479.6
229	1490.92	1490.92	1490.92	1490.92	1490.92	1490.92	1490.92	1490.92	1490.92	1490.92	1490.92	1490.92	1490.92	1490.92	1490.92	1490.92	1490.92	1490.92	1490.92	1490.92	1490.92	1490.92	1490.92	1490.92	1490.92	1490.92	1490.92	1490.92	1490.92	1490.92	1490.92	1490.92	1490.92	1490.92	1490.92	1490.92
230	1502.15	1502.15	1502.15	1502.15	1502.15	1502.15	1502.15	1502.15	1502.15	1502.15	1502.15	1502.15	1502.15	1502.15	1502.15	1502.15	1502.15	1502.15	1502.15	1502.15	1502.15	1502.15	1502.15	1502.15	1502.15	1502.15	1502.15	1502.15	1502.15	1502.15	1502.15	1502.15	1502.15	1502.15	1502.15	1502.15
231	1513.28	1513.28	1513.28	1513.28	1513.28	1513.28	1513.28	1513.28	1513.28	1513.28	1513.28	1513.28	1513.28	1513.28	1513.28	1513.28	1513.28	1513.28	1513.28	1513.28	1513.28	1513.28	1513.28	1513.28	1513.28	1513.28	1513.28	1513.28	1513.28	1513.28	1513.28	1513.28	1513.28	1513.28	1513.28	1513.28
232	1524.32	1524.32	1524.32	1524.32	1524.32	1524.32	1524.32	1524.32	1524.32	1524.32	1524.32	1524.32	1524.32	1524.32	1524.32	1524.32	1524.32	1524.32	1524.32	1524.32	1524.32	1524.32	1524.32	1524.32	1524.32	1524.32	1524.32	1524.32	1524.32	1524.32	1524.32	1524.32	1524.32	1524.32	1524.32	1524.32
233	1535.26	1535.26	1535.26	1535.26	1535.26	1535.26	1535.26	1535.26	1535.26	1535.26	1535.26	1535.26	1535.26	1535.26	1535.26	1535.26	1535.26	1535.26	1535.26	1535.26	1535.26	1535.26	1535.26	1535.26	1535.26	1535.26	1535.26	1535.26	1535.26	1535.26	1535.26	1535.26	1535.26	1535.26	1535.26	1535.26
234	1546.1	1546.1	1546.1	1546.1	1546.1	1546.1	1546.1	1546.1	1546.1	1546.1	1546.1	1546.1	1546.1	1546.1	1546.1	1546.1	1546.1	1546.1	1546.1	1546.1	1546.1	1546.1	1546.1	1546.1	1546.1	1546.1	1546.1	1546.1	1546.1	1546.1	1546.1	1546.1	1546.1	1546.1	1546.1	1546.1
235	1556.86	1556.86	1556.86	1556.86	1556.86	1556.86	1556.86	1556.86	1556.86	1556.86	1556.86	1556.86	1556.86	1556.86	1556.86	1556.86	1556.86	1556.86	1556.86	1556.86	1556.86	1556.86	1556.86	1556.86	1556.86	1556.86	1556.86	1556.86	1556.86	1556.86	1556.86	1556.86	1556.86	1556.86	1556.86	1556.86
236	1567.52	1567.52	1567.52	1567.52	1567.52	1567.52	1567.52	1567.52	1567.52	1567.52	1567.52	1567.52	1567.52	1567.52	1567.52	1567.52	1567.52	1567.52	1567.52	1567.52	1567.52	1567.52	1567.52	1567.52	1567.52	1567.52	1567.52	1567.52	1567.52	1567.52	1567.52	1567.52	1567.52	1567.52	1567.52	1567.52
237	1578.08	1578.08	1578.08	1578.08	1578.08	1578.08	1578.08	1578.08	1578.08	1578.08	1578.08	1578.08	1578.08	1578.08	1578.08	1578.08	1578.08	1578.08	1578.08	1578.08	1578.08	1578.08	1578.08	1578.08	1578.08	1578.08	1578.08	1578.08	1578.08	1578.08	1578.08	1578.08	1578.08	1578.08	1578.08	1578.08
238	1588.56	1588.56	1588.56	1588.56	1588.56	1588.56	1588.56	1588.56	1588.56	1588.56	1588.56	1588.56	1588.56	1588.56	1588.56	1588.56	1588.56	1588.56	1588.56	1588.56	1588.56	1588.56	1588.56	1588.56	1588.56	1588.56	1588.56	1588.56	1588.56	1588.56	1588.56	1588.56	1588.56	1588.56	1588.56	1588.56
239	1598.94	1598.94	1598.94	1598.94	1598.94	1598.94	1598.94	1598.94	1598.94	1598.94	1598.94	1598.94	1598.94	1598.94	1598.94	1598.94	1598.94	1598.94	1598.94	1598.94	1598.94	1598.94	1598.94	1598.94	1598.94	1598.94	1598.94	1598.94	1598.94	1598.94	1598.94	1598.94	1598.94	1598.94	1598.94	1598.94
240	1609.23	1609.23	1609.23	1609.23	1609.23	1609.23	1609.23	1609.23	1609.23	1609.23	1609.23	1609.23	1609.23	1609.23	1609.23	1609.23	1609.23	1609.23	1609.23	1609.23	1609.23	1609.23	1609.23	1609.23	1609.23	1609.23	1609.23	1609.23	1609.23	1609.23	1609.23	1609.23	1609.23	1609.23	1609.23	1609.23
241	1619.43	1619.43	1619.43	1619.43	1619.43	1619.43	1619.43	1619.43	1619.43	1619.43	1619.43	1619.43	1619.43	1619.43	1619.43	1619.43	1619.43	1619.43	1619.43	1619.43	1619.43	1619.43	1619.43	1619.43	1619.43	1619.43	1619.43	1619.43	1619.43	1619.43	1619.43	1619.43	1619.43	1619.43	1619.43	1619.43
242	1629.54	1629.54	1629.54	1629.54	1629.54	1629.54	1629.54	1629.54	1629.54	1629.54	1629.54	1629.54	1629.54	1629.54	1629.54	1629.54	1629.54	1629.54	1629.54	1629.54	1629.54	1629.54	1629.54	1629.54	1629.54	1629.54	1629.54	1629.54	1629.54	1629.54	1629.54	1629.54	1629.54	1629.54	1629.54	1629.54
243	1639.55	1639.55	1639.55	1639.55	1639.55	1639.55	1639.55	1639.55	1639.55	1639.55	1639.55	1639.55	1639.55	1639.55	1639.55	1639.55	1639.55	1639.55	1639.55	1639.55	1639.55	1639.55	1639.55	1639.55	1639.55	1639.55	1639.55	1639.55	1639.55	1639.55	1639.55	1639.55	1639.55	1639.55	1639.55	1639.55
244	1649.48	1649.48	1649.48	1649.48	1649.48	1649.48	1649.48	1649.48	1649.48	1649.48	1649.48	1649.48	1649.48	1649.48	1649.48	1649.48	1649.48	1649.48	1649.48	1649.48	1649.48	1649.48	1649.48	1649.48	1649.48	1649.48	1649.48	1649.48	1649.48	1649.48	1649.48	1649.48	1649.48	1649.48	1649.48	1649.48
245	1659.32	1659.32	1659.32	1659.32	1659.32	1659.32	1659.32	1659.32	1659.32	1659.32	1659.32	1659.32	1659.32	1659.32	1659.32	1659.32	1659.32	1659.32	1659.32	1659.32	1659.32	1659.32	1659.32	1659.32	1659.32	1659.32	1659.32	1659.32	1659.32	1659.32	1659.32	1659.32	1659.32	1659.32	1659.32	1659.32
246	1669.08	1669.08	1669.08	1669.08	1669.08	1669.08	1669.08	1669.08	1669.08	1669.08	1669.08	1669.08	1669.08	1669.08	1669.08	1669.08	1669.08	1669.08	1669.08	1669.08	1669.08	1669.08	1669.08	1669.08	1669.08	1669.08	1669.08	1669.08	1669.08	1669.08	1669.08	1669.08	1669.08	1669.08	1669.08	1669.08
247	1678.74	1678.74	1678.74	1678.74	1678.74	1678.74	1678.74	1678.74	1678.74	1678.74	1678.74	1678.74	1678.74	1678.74	1678.74	1678.74	1678.74	1678.74	1678.74	1678.74	1678.74	1678.74	1678.74	1678.74	1678.74	1678.74	1678.74	1678.74	1678.74	1678.74	1678.74	1678.74	1678.74	1678.74	1678.74	1678.74
248	1688.32	1688.32	1688.32	1688.32	1688.32	1688.32	1688.32	1688.32	1688.32	1688.32	1688.32	1688.32	1688.32	1688.32	1688.32	1688.32	1688.32	1688.32	1688.32	1688.32	1688.32	1688.32	1688.32	1688.32	1688.32	1688.32	1688.32	1688.32	1688.32	1688.32	1688.32	1688.32	1688.32	1688.32	1688.32	1688.32
249	1697.81	1697.81	1697.81	1697.81	1697.81	1697.81	1697.81	1697.81	1697.81	1697.81	1697.81	1697.81	1697.81	1697.81	1697.81	1697.81	1697.81	1697.81	1697.81	1697.81	1697.81	1697.81	1697.81	1697.81	1697.81	1697.81	1697.81	1697.81	1697.81	1697.81	1697.81	1697.81	1697.81	1697.81	1697.81	1697.81
250	1707.22	1707.22	1707.22	1707.22	1707.22	1707.22	1707.22	1707.22	1707.22	1707.22	1707.22	1707.22	1707.22	1707.22	1707.22	1707.22	1707.22	1707.22	1707.22	1707.22	1707.22	1707.22	1707.22	1707.22	1707.22	1707.22	1707.22	1707.22	1707.22	1707.22	1707.22	1707.22	1707.22	1707.22	1707.22	1707.22
251	1716.54	1716.54	1716.54	1716.54	1716.54	1716.54	1716.54	1716.54	1716.54	1716.54	1716.54	1716.54	1716.54	1716.54	1716.54	1716.54	1716.54	1716.54	1716.54	1716.54	1716.54	1716.54	1716.54	1716.54	1716.54	1716.54	1716.54	1716.54	1716.54	1716.54	1716.54	1716.54	1716.54	1716.54	1716.54	1716.54
252	1725.78	1725.78	1725.78	1725.78	1725.78	1725.78	1725.78	1725.78	1725.78	1725.78	1725.78	1725.78	1725.78	1725.78	1725.78	1725.78	1725.78	1725.78	1725.78	1725.78	1725.78	1725.78	1725.78	1725.78	1725.78	1725.78	1725.78	1725.78	1725.78	1725.78	1725.78	1725.78	1725.78	1725.78	1725.78	1725.78
253	1734.94	1734.94	1734.94	1734.94	1734.94	1734.94	1734.94	1734.94	1734.94	1734.94	1734.94	1734.94	1734.94	1734.94	1734.94	1734.94	1734.94	1734.94	1734.94	1734.94	1734.94	1734.94	1734.94	1734.94	1734.94	1734.94	1734.94	1734.94	1734.94	1734.94	1734.94	1734.94	1734.94	1734.94	1734.94	1734.94
254	1744.01	1744.01	1744.01	1744.01	1744.01	1744.01	1744.01	1744.01	1744.01	1744.01	1744.01	1744.01	1744.01	1744.01	1744.01	1744.01	1744.01	1744.01	1744.01	1744.01	1744.01	1744.01	1744.01	1744.01	1744.01	1744.01	1744.01	1744.01	1744.01	1744.01	1744.01	1744.01	1744.01	1744.01	1744.01	1744.01
255	1753	1753	1753	1753	1753	1753	1753	1753	1753	1753	1753	1753	1753	1753	1753	1753	1753	1753	1753	1753	1753	1753	1753	1753	1753	1753	1753	1753	1753	1753	1753	1753	1753	1753	1753	1753
256	1761.91	1761.91	1761.91	1761.91	1761.91	1761.91	1761.91	1761.91	1761.91	1761.91	1761.91	1761.91	1761.91	1761.91	1761.91	1761.91	1761.91	1761.91	1761.91	1761.91	1761.91	1761.91	1761.91	1761.91	1761.91	1761.91	1761.91	1761.91	1761.91	1761.91	1761.91	1761.91	1761.91	1761.91	1761.91	1761.91
257	1770.74	1770.74	1770.74	1770.74	1770.74	1770.74	1770.74	1770.74	1770.74	1770.74	1770.74	1770.74	1770.74	1770.74	1770.74	1770.74	1770.74	1770.74	1770.74	1770.74	1770.74	1770.74	1770.74	1770.74	1770.74	1770.74	1770.74	1770.74	1770.74	1770.74	1770.74	1770.74	1770.74	1770.74	1770.74	1770.74
258	1779.49	1779.49	1779.49	1779.49	1779.49	1779.49	1779.49	1779.49	1779.49	1779.49	1779.49	1779.49	1779.49	1779.49	1779.49	1779.49	1779.49	1779.49	1779.49	1779.49	1779.49	1779.49	1779.49	1779.49	1779.49	1779.49	1779.49	1779.49	1779.49	1779.49	1779.49	1779.49	1779.49	1779.49	1779.49	1779.49
259	1788.16	1788.16	1788.16	1788.16	1788.16	1788.16	1788.16	1788.16	1788.16	1788.16	1788.16	1788.16	1788.16	1788.16	1788.16	1788.16	1788.16	1788.16	1788.16	1788.16	1788.16	1788.16	1788.16	1788.16	1788.16	1788.16	1788.16	1788.16	1788.16	1788.16	1788.16	1788.16	1788.16	1788.16	1788.16	1788.16
260	1796.75	1796.75	1796.75	1796.75	1796.75	1796.75	1796.75	1796.75	1796.75	1796.75	1796.75	1796.75	1796.75	1796.75	1796.75	1796.75	1796.75	1796.75	1796.75	1796.75	1796.75	1796.75	1796.75	1796.75	1796.75	1796.75	1796.75	1796.75	1796.75	1796.75	1796.75	1796.75	1796.75	1796.75	1796.75	1796.75
261	1805.26	1805.26	1805.26	1805.26	1805.26	1805.26	1805.26	1805.26	1805.26	1805.26	1805.26	1805.26	1805.26	1805.26	1805.26	1805.26	1805.26	1805.26	1805.26	1805.26	1805.26	1805.26	1805.26	1805.26	1805.26	1805.26	1805.26	1805.26	1805.26	1805.26	1805.26	1805.26	1805.26	1805.26	1805.26	1805.26
262	1813.7	1813.7	1813.7	1813.7	1813.7	1813.7	1813.7	1813.7	1813.7	1813.7	1813.7	1813.7	1813.7	1813.7	1813.7	1813.7	1813.7	1813.7	1813.7	1813.7	1813.7	1813.7	1813.7	1813.7	1813.7	1813.7	1813.7	1813.7	1813.7	1813.7	1813.7	1813.7	1813.7	1813.7	1813.7	1813.7
263	1822.05	1822.05	1822.05	1822.05	1822.05	1822.05	1822.05	1822.05	1822.05	1822.05	1822.05	1822.05	1822.05	1822.05	1822.05	1822.05	1822.05	1822.05	1822.05	1822.05	1822.05	1822.05	1822.05	1822.05	1822.05	1822.05	1822.05	1822.05	1822.05	1822.05	1822.05	1822.05	1822.05	1822.05	1822.05	1822.05
264	1830.34	1830.34	1830.34	1830.34	1830.34	1830.34	1830.34	1830.34	1830.34	1830.34	1830.34	1830.34	1830.34	1830.34	1830.34	1830.34	1830.34	1830.34	1830.34	1830.34	1830.34	1830.34	1830.34	1830.34	1830.34	1830.34	1830.34	1830.34	1830.34	1830.34	1830.34	1830.34	1830.34	1830.34	1830.34	1830.34
265	1838.54	1838.54	1838.54	1838.54	1838.54	1838.54	1838.54	1838.54	1838.54	1838.54	1838.54	1838.54	1838.54	1838.54	1838.54	1838.54	1838.54	1838.54	1838.54	1838.54	1838.54	1838.54	1838.54	1838.54	1838.54	1838.54	1838.54	1838.54	1838.54	1838.54	1838.54	1838.54	1838.54	1838.54	1838.54	1838.54
266	1846.68	1846.68	1846.68	1846.68	1846.68	1846.68	1846.68	1846.68	1846.68	1846.68	1846.68	1846.68	1846.68	1846.68	1846.68	1846.68	1846.68	1846.68	1846.68	1846.68	1846.68	1846.68	1846.68	1846.68	1846.68	1846.68	1846.68	1846.68	1846.68	1846.68	1846.68	1846.68	1846.68	1846.68	1846.68	1846.68
267	1854.74	1854.74	1854.74	1854.74	1854.74	1854.74	1854.74	1854.74	1854.74	1854.74	1854.74	1854.74	1854.74	1854.74	1854.74	1854.74	1854.74	1854.74	1854.74	1854.74	1854.74	1854.74	1854.74	1854.74	1854.74	1854.74	1854.74	1854.74	1854.74	1854.74	1854.74	1854.74	1854.74	1854.74	1854.74	1854.74
268	1862.72	1862.72	1862.72	1862.72	1862.72	1862.72	1862.72	1862.72	1862.72	1862.72	1862.72	1862.72	1862.72	1862.72	1862.72	1862.72	1862.72	1862.72	1862.72	1862.72	1862.72	1862.72	1862.72	1862.72	1862.72	1862.72	1862.72	1862.72	1862.72	1862.72	1862.72	1862.72	1862.72	1862.72	1862.72	1862.72
269	1870.63	1870.63	1870.63	1870.63	1870.63	1870.63	1870.63	1870.63	1870.63	1870.63	1870.63	1870.63	1870.63	1870.63	1870.63	1870.63	1870.63	1870.63	1870.63	1870.63	1870.63	1870.63	1870.63	1870.63	1870.63	1870.63	1870.63	1870.63	1870.63	1870.63	1870.63	1870.63	1870.63	1870.63	1870.63	1870.63
270	1878.47	1878.47	1878.47	1878.47	1878.47	1878.47	1878.47	1878.47	1878.47	1878.47	1878.47	1878.47	1878.47	1878.47	1878.47	1878.47	1878.47	1878.47	1878.47	1878.47	1878.47	1878.47	1878.47	1878.47	1878.47	1878.47	1878.47	1878.47	1878.47	1878.47	1878.47	1878.47	1878.47	1878.47	1878.47	1878.47
271	1886.24	1886.24	1886.24	1886.24	1886.24	1886.24	1886.24	1886.24	1886.24	1886.24	1886.24	1886.24	1886.24	1886.24	1886.24	1886.24	1886.24	1886.24	1886.24	1886.24	1886.24	1886.24	1886.24	1886.24	1886.24	1886.24	1886.24	1886.24	1886.24	1886.24	1886.24	1886.24	1886.24	1886.24	1886.24	1886.24
272	1893.94	1893.94	1893.94	1893.94	1893.94	1893.94	1893.94	1893.94	1893.94	1893.94	1893.94	1893.94	1893.94	1893.94	1893.94	1893.94	1893.94	1893.94	1893.94	1893.94	1893.94	1893.94	1893.94	1893.94	1893.94	1893.94	1893.94	1893.94	1893.94	1893.94	1893.94	1893.94	1893.94	1893.94	1893.94	1893.94
273	1901.57	1901.57	1901.57	1901.57	1901.57	1901.57	1901.57	1901.57	1901.57	1901.57	1901.57	1901.57	1901.57	1901.57	1901.57	1901.57	1901.57	1901.57	1901.57	1901.57	1901.57	1901.57	1901.57	1901.57	1901.57	1901.57	1901.57	1901.57	1901.57	1901.57	1901.57	1901.57	1901.57	1901.57	1901.57	1901.57
274	1909.13	1909.13	1909.13	1909.13	1909.13	1909.13	1909.13	1909.13	1909.13	1909.13	1909.13	1909.13	1909.13	1909.13	1909.13	1909.13	1909.13	1909.13	1909.13	1909.13	1909.13	1909.13	1909.13	1909.13	1909.13	1909.13	1909.13	1909.13	1909.13	1909.13	1909.13	1909.13	1909.13	1909.13	1909.13	1909.13
275	1916.62	1916.62	1916.62	1916.62	1916.62	1916.62	1916.62	1916.62	1916.62	1916.62	1916.62	1916.62	1916.62	1916.62	1916.62	1916.62	1916.62	1916.62	1916.62	1916.62	1916.62	1916.62	1916.62	1916.62	1916.62	1916.62	1916.62	1916.62	1916.62	1916.62	1916.62	1916.62	1916.62	1916.62	1916.62	1916.62
276	1924.04	1924.04	1924.04	1924.04	1924.04	1924.04	1924.04	1924.04	1924.04	1924.04	1924.04	1924.04	1924.04	1924.04	1924.04	1924.04	1924.04	1924.04	1924.04	1924.04	1924.04	1924.04	1924.04	1924.04	1924.04	1924.04	1924.04	1924.04	1924.04	1924.04	1924.04	1924.04	1924.04	1924.04	1924.04	1924.04
277	1931.39	1931.39	1931.39	1931.39	1931.39	1931.39	1931.39	1931.39	1931.39	1931.39	1931.39	1931.39	1931.39	1931.39	1931.39	1931.39	1931.39	1931.39	1931.39	1931.39	1931.39	1931.39	1931.39	1931.39	1931.39	1931.39	1931.39	1931.39	1931.39	1931.39	1931.39	1931.39	1931.39	1931.39	1931.39	1931.39
278	1938.68	1938.68	1938.68	1938.68	1938.68	1938.68	1938.68	1938.68	1938.68	1938.68	1938.68	1938.68	1938.68	1938.68	1938.68	1938.68	1938.68	1938.68	1938.68	1938.68	1938.68	1938.68	1938.68	1938.68	1938.68	1938.68	1938.68	1938.68	1938.68	1938.68	1938.68	1938.68	1938.68	1938.68	1938.68	1938.68
279	1945.9	1945.9	1945.9	1945.9	1945.9	1945.9	1945.9	1945.9	1945.9	1945.9	1945.9	1945.9	1945.9	1945.9	1945.9	1945.9	1945.9	1945.9	1945.9	1945.9	1945.9	1945.9	1945.9	1945.9	1945.9	1945.9	1945.9	1945.9	1945.9	1945.9	1945.9	1945.9	1945.9	1945.9	1945.9	1945.9
280	1953.05	1953.05	1953.05	1953.05	1953.05	1953.05	1953.05	1953.05	1953.05	1953.05	1953.05	1953.05	1953.05	1953.05	1953.05	1953.05	1953.05	1953.05	1953.05	1953.05	1953.05	1953.05	1953.05	1953.05	1953.05	1953.05	1953.05	1953.05	1953.05	1953.05	1953.05	1953.05	1953.05	1953.05	1953.05	1953.05
281	1960.14	1960.14	1960.14	1960.14	1960.14	1960.14	1960.14	1960.14	1960.14	1960.14	1960.14	1960.14	1960.14	1960.14	1960.14	1960.14	1960.14	1960.14	1960.14	1960.14	1960.14	1960.14	1960.14	1960.14	1960.14	1960.14	1960.14	1960.14	1960.14	1960.14	1960.14	1960.14	1960.14	1960.14	1960.14	1960.14
282	1967.17	1967.17	1967.17	1967.17	1967.17	1967.17	1967.17	1967.17	1967.17	1967.17	1967.17	1967.17	1967.17	1967.17	1967.17	1967.17	1967.17	1967.17	1967.17	1967.17	1967.17	1967.17	1967.17	1967.17	1967.17	1967.17	1967.17	1967.17	1967.17	1967.17	1967.17	1967.17	1967.17	1967.17	1967.17	1967.17
283	1974.13	1974.13	1974.13	1974.13	1974.13	1974.13	1974.13	1974.13	1974.13	1974.13	1974.13	1974.13	1974.13	1974.13	1974.13	1974.13	1974.13	1974.13	1974.13	1974.13	1974.13	1974.13	1974.13	1974.13	1974.13	1974.13	1974.13	1974.13	1974.13	1974.13	1974.13	1974.13	1974.13	1974.13	1974.13	1974.13
284	1981.02	1981.02	1981.02	1981.02	1981.02	1981.02	1981.02	1981.02	1981.02	1981.02	1981.02	1981.02	1981.02	1981.02	1981.02	1981.02	1981.02	1981.02	1981.02	1981.02	1981.02	1981.02	1981.02	1981.02	1981.02	1981.02	1981.02	1981.02	1981.02	1981.02	1981.02	1981.02	1981.02	1981.02	1981.02	1981.02
285	1987.86	1987.86	1987.86	1987.86	1987.86	1987.86	1987.86	1987.86	1987.86	1987.86	1987.86	1987.86	1987.86	1987.86	1987.86	1987.86	1987.86	1987.86	1987.86	1987.86	1987.86	1987.86	1987.86	1987.86	1987.86	1987.86	1987.86	1987.86	1987.86	1987.86	1987.86	1987.86	1987.86	1987.86	1987.86	1987.86
286	1994.63	1994.63	1994.63	1994.63	1994.63	1994.63	1994.63	1994.63	1994.63	1994.63	1994.63	1994.63	1994.63	1994.63	1994.63	1994.63	1994.63	1994.63	1994.63	1994.63	1994.63	1994.63	1994.63	1994.63	1994.63	1994.63	1994.63	1994.63	1994.63	1994.63	1994.63	1994.63	1994.63	1994.63	1994.63	1994.63
287	2001.34	2001.34	2001.34	2001.34	2001.34	2001.34	2001.34	2001.34	2001.34	2001.34	2001.34	2001.34	2001.34	2001.34	2001.34	2001.34	2001.34	2001.34	2001.34	2001.34	2001.34	2001.34	2001.34	2001.34	2001.34	2001.34	2001.34	2001.34	2001.34	2001.34	2001.34	2001.34	2001.34	2001.34	2001.34	2001.34
288	2007.98	2007.98	2007.98	2007.98	2007.98	2007.98	2007.98	2007.98	2007.98	2007.98	2007.98	2007.98	2007.98	2007.98	2007.98	2007.98	2007.98	2007.98	2007.98	2007.98	2007.98	2007.98	2007.98	2007.98	2007.98	2007.98	2007.98	2007.98	2007.98	2007.98	2007.98	2007.98	2007.98	2007.98	2007.98	2007.98
289	2014.57	2014.57	2014.57	2014.57	2014.57	2014.57	2014.57	2014.57	2014.57	2014.57	2014.57	2014.57	2014.57	2014.57	2014.57	2014.57	2014.57	2014.57	2014.57	2014.57	2014.57	2014.57	2014.57	2014.57	2014.57	2014.57	2014.57	2014.57	2014.57	2014.57	2014.57	2014.57	2014.57	2014.57	2014.57	2014.57
290	2021.1	2021.1	2021.1	2021.1	2021.1	2021.1	2021.1	2021.1	2021.1	2021.1	2021.1	2021.1	2021.1	2021.1	2021.1	2021.1	2021.1	2021.1	2021.1	2021.1	2021.1	2021.1	2021.1	2021.1	2021.1	2021.1	2021.1	2021.1	2021.1	2021.1	2021.1	2021.1	2021.1	2021.1	2021.1	2021.1
291	2027.57	2027.57	2027.57	2027.57	2027.57	2027.57	2027.57	2027.57	2027.57	2027.57	2027.57	2027.57	2027.57	2027.57	2027.57	2027.57	2027.57	2027.57	2027.57	2027.57	2027.57	2027.57	2027.57	2027.57	2027.57	2027.57	2027.57	2027.57	2027.57	2027.57	2027.57	2027.57	2027.57	2027.57	2027.57	2027.57
292	2033.98	2033.98	2033.98	2033.98	2033.98	2033.98	2033.98	2033.98	2033.98	2033.98	2033.98	2033.98	2033.98	2033.98	2033.98	2033.98	2033.98	2033.98	2033.98	2033.98	2033.98	2033.98	2033.98	2033.98	2033.98	2033.98	2033.98	2033.98	2033.98	2033.98	2033.98	2033.98	2033.98	2033.98	2033.98	2033.98
293	2040.33	2040.33	2040.33	2040.33	2040.33	2040.33	2040.33	2040.33	2040.33	2040.33	2040.33	2040.33	2040.33	2040.33	2040.33	2040.33	2040.33	2040.33	2040.33	2040.33	2040.33	2040.33	2040.33	2040.33	2040.33	2040.33	2040.33	2040.33	2040.33	2040.33	2040.33	2040.33	2040.33	2040.33	2040.33	2040.33
294	2046.62	2046.62	2046.62	2046.62	2046.62	2046.62	2046.62	2046.62	2046.62	2046.62	2046.62	2046.62	2046.62	2046.62	2046.62	2046.62	2046.62	2046.62	2046.62	2046.62	2046.62	2046.62	2046.62	2046.62	2046.62	2046.62	2046.62	2046.62	2046.62	2046.62	2046.62	2046.62	2046.62	2046.62	2046.62	2046.62
295	2052.85	2052.85	2052.85	2052.85	2052.85	2052.85	2052.85	2052.85	2052.85	2052.85	2052.85	2052.85	2052.85	2052.85	2052.85	2052.85	2052.85	2052.85	2052.85	2052.85	2052.85	2052.85	2052.85	2052.85	2052.85	2052.85	2052.85	2052.85	2052.85	2052.85	2052.85	2052.85	2052.85	2052.85	2052.85	2052.85
296	2059.03	2059.03	2059.03	2059.03	2059.03	2059.03	2059.03	2059.03	2059.03	2059.03	2059.03	2059.03	2059.03	2059.03	2059.03	2059.03	2059.03	2059.03	2059.03	2059.03	2059.03	2059.03	2059.03	2059.03	2059.03	2059.03	2059.03	2059.03	2059.03	2059.03	2059.03	2059.03	2059.03	2059.03	2059.03	2059.03
297	2065.15	2065.15	2065.15	2065.15	2065.15	2065.15	2065.15	2065.15	2065.15	2065.15	2065.15	2065.15	2065.15	2065.15	2065.15	2065.15	2065.15	2065.15	2065.15	2065.15	2065.15	2065.15	2065.15	2065.15	2065.15	2065.15	2065.15	2065.15	2065.15	2065.15	2065.15	2065.15	2065.15	2065.15	2065.15	2065.15
298	2071.22	2071.22	2071.22	2071.22	2071.22	2071.22	2071.22	2071.22	2071.22	2071.22	2071.22	2071.22	2071.22	2071.22	2071.22	2071.22	2071.22	2071.22	2071.22	2071.22	2071.22	2071.22	2071.22	2071.22	2071.22	2071.22	2071.22	2071.22	2071.22	2071.22	2071.22	2071.22	2071.22	2071.22	2071.22	2071.22
299	2077.23	2077.23	2077.23	2077.23	2077.23	2077.23	2077.23	2077.23	2077.23	2077.23	2077.23	2077.23	2077.23	2077.23	2077.23	2077.23	2077.23	2077.23	2077.23	2077.23	2077.23	2077.23	2077.23	2077.23	2077.23	2077.23	2077.23	2077.23	2077.23	2077.23	2077.23	2077.23	2077.23	2077.23	2077.23	2077.23
300	2083.18	2083.18	2083.18	2083.18	2083.18	2083.18	2083.18	2083.18	2083.18	2083.18	2083.18	2083.18	2083.18	2083.18	2083.18	2083.18	2083.18	2083.18	2083.18	2083.18	2083.18	2083.18	2083.18	2083.18	2083.18	2083.18	2083.18	2083.18	2083.18	2083.18	2083.18	2083.18	2083.18	2083.18	2083.18	2083.18
301	2089.08	2089.08	2089.08	2089.08	2089.08	2089.08	2089.08	2089.08	2089.08	2089.08	2089.08	2089.08	2089.08	2089.08	2089.08	2089.08	2089.08	2089.08	2089.08	2089.08	2089.08	2089.08	2089.08	2089.08	2089.08	2089.08	2089.08	2089.08	2089.08	2089.08	2089.08	2089.08	2089.08	2089.08	2089.08	2089.08
302	2094.93	2094.93	2094.93	2094.93	2094.93	2094.93	2094.93	2094.93	2094.93	2094.93	2094.93	2094.93	2094.93	2094.93	2094.93	2094.93	2094.93	2094.93	2094.93	2094.93	2094.93	2094.93	2094.93	2094.93	2094.93	2094.93	2094.93	2094.93	2094.93	2094.93	2094.93	2094.93	2094.93	2094.93	2094.93	2094.93
303	2100.72	2100.72	2100.72	2100.72	2100.72	2100.72	2100.72	2100.72	2100.72	2100.72	2100.72	2100.72	2100.72	2100.72	2100.72	2100.72	2100.72	2100.72	2100.72	2100.72	2100.72	2100.72	2100.72	2100.72	2100.72	2100.72	2100.72	2100.72	2100.72	2100.72	2100.72	2100.72	2100.72	2100.72	2100.72	2100.72
304	2106.46	2106.46	2106.46	2106.46	2106.46	2106.46	2106.46	2106.46	2106.46	2106.46	2106.46	2106.46	2106.46	2106.46	2106.46	2106.46	2106.46	2106.46	2106.46	2106.46	2106.46	2106.46	2106.46	2106.46	2106.46	2106.46	2106.46	2106.46	2106.46	2106.46	2106.46	2106.46	2106.46	2106.46	2106.46	2106.46
305	2112.15	2112.15	2112.15	2112.15	2112.15	2112.15	2112.15	2112.15	2112.15	2112.15	2112.15	2112.15	2112.15	2112.15	2112.15	2112.15	2112.15	2112.15	2112.15	2112.15	2112.15	2112.15	2112.15	2112.15	2112.15	2112.15	2112.15	2112.15	2112.15	2112.15	2112.15	2112.15	2112.15	2112.15	2112.15	2112.15
306	2117.79	2117.79	2117.79	2117.79	2117.79	2117.79	2117.79	2117.79	2117.79	2117.79	2117.79	2117.79	2117.79	2117.79	2117.79	2117.79	2117.79	2117.79	2117.79	2117.79	2117.79	2117.79	2117.79	2117.79	2117.79	2117.79	2117.79	2117.79	2117.79	2117.79	2117.79	2117.79	2117.79	2117.79	2117.79	2117.79
307	2123.37	2123.37	2123.37	2123.37	2123.37	2123.37	2123.37	2123.37	2123.37	2123.37	2123.37	2123.37	2123.37	2123.37	2123.37	2123.37	2123.37	2123.37	2123.37	2123.37	2123.37	2123.37	2123.37	2123.37	2123.37	2123.37	2123.37	2123.37	2123.37	2123.37	2123.37	2123.37	2123.37	2123.37	2123.37	2123.37
308	2128.91	2128.91	2128.91	2128.91	2128.91	2128.91	2128.91	2128.91	2128.91	2128.91	2128.91	2128.91	2128.91	2128.91	2128.91	2128.91	2128.91	2128.91	2128.91	2128.91	2128.91	2128.91	2128.91	2128.91	2128.91	2128.91	2128.91	2128.91	2128.91	2128.91	2128.91	2128.91	2128.91	2128.91	2128.91	2128.91
309	2134.39	2134.39	2134.39	2134.39	2134.39	2134.39	2134.39	2134.39	2134.39	2134.39	2134.39	2134.39	2134.39	2134.39	2134.39	2134.39	2134.39	2134.39	2134.39	2134.39	2134.39	2134.39	2134.39	2134.39	2134.39	2134.39	2134.39	2134.39	2134.39	2134.39	2134.39	2134.39	2134.39	2134.39	2134.39	2134.39
310	2139.82	2139.82	2139.82	2139.82	2139.82	2139.82	2139.82	2139.82	2139.82	2139.82	2139.82	2139.82	2139.82	2139.82	2139.82	2139.82	2139.82	2139.82	2139.82	2139.82	2139.82	2139.82	2139.82	2139.82	2139.82	2139.82	2139.82	2139.82	2139.82	2139.82	2139.82	2139.82	2139.82	2139.82	2139.82	2139.82
311	2145.21	2145.21	2145.21	2145.21	2145.21	2145.21	2145.21	2145.21	2145.21	2145.21	2145.21	2145.21	2145.21	2145.21	2145.21	2145.21	2145.21	2145.21	2145.21	2145.21	2145.21	2145.21	2145.21	2145.21	2145.21	2145.21	2145.21	2145.21	2145.21	2145.21	2145.21	2145.21	2145.21	2145.21	2145.21	2145.21
312	2150.54	2150.54	2150.54	2150.54	2150.54	2150.54	2150.54	2150.54	2150.54	2150.54	2150.54	2150.54	2150.54	2150.54	2150.54	2150.54	2150.54	2150.54	2150.54	2150.54	2150.54	2150.54	2150.54	2150.54	2150.54	2150.54	2150.54	2150.54	2150.54	2150.54	2150.54	2150.54	2150.54	2150.54	2150.54	2150.54
313	2155.83	2155.83	2155.83	2155.83	2155.83	2155.83	2155.83	2155.83	2155.83	2155.83	2155.83	2155.83	2155.83	2155.83	2155.83	2155.83	2155.83	2155.83	2155.83	2155.83	2155.83	2155.83	2155.83	2155.83	2155.83	2155.83	2155.83	2155.83	2155.83	2155.83	2155.83	2155.83	2155.83	2155.83	2155.83	2155.83
314	2161.06	2161.06	2161.06	2161.06	2161.06	2161.06	2161.06	2161.06	2161.06	2161.06	2161.06	2161.06	2161.06	2161.06	2161.06	2161.06	2161.06	2161.06	2161.06	2161.06	2161.06	2161.06	2161.06	2161.06	2161.06	2161.06	2161.06	2161.06	2161.06	2161.06	2161.06	2161.06	2161.06	2161.06	2161.06	2161.06
315	2166.25	2166.25	2166.25	2166.25	2166.25	2166.25	2166.25	2166.25	2166.25	2166.25	2166.25	2166.25	2166.25	2166.25	2166.25	2166.25	2166.25	2166.25	2166.25	2166.25	2166.25	2166.25	2166.25	2166.25	2166.25	2166.25	2166.25	2166.25	2166.25	2166.25	2166.25	2166.25	2166.25	2166.25	2166.25	2166.25
316	2171.4	2171.4	2171.4	2171.4	2171.4	2171.4	2171.4	2171.4	2171.4	2171.4	2171.4	2171.4	2171.4	2171.4	2171.4	2171.4	2171.4	2171.4	2171.4	2171.4	2171.4	2171.4	2171.4	2171.4	2171.4	2171.4	2171.4	2171.4	2171.4	2171.4	2171.4	2171.4	2171.4	2171.4	2171.4	2171.4
317	2176.49	2176.49	2176.49	2176.49	2176.49	2176.49	2176.49	2176.49	2176.49	2176.49	2176.49	2176.49	2176.49	2176.49	2176.49	2176.49	2176.49	2176.49	2176.49	2176.49	2176.49	2176.49	2176.49	2176.49	2176.49	2176.49	2176.49	2176.49	2176.49	2176.49	2176.49	2176.49	2176.49	2176.49	2176.49	2176.49
318	2181.54	2181.54	2181.54	2181.54	2181.54	2181.54	2181.54	2181.54	2181.54	2181.54	2181.54	2181.54	2181.54	2181.54	2181.54	2181.54	2181.54	2181.54	2181.54	2181.54	2181.54	2181.54	2181.54	2181.54	2181.54	2181.54	2181.54	2181.54	2181.54	2181.54	2181.54	2181.54	2181.54	2181.54	2181.54	2181.54
319	2186.54	2186.54	2186.54	2186.54	2186.54	2186.54	2186.54	2186.54	2186.54	2186.54	2186.54	2186.54	2186.54	2186.54	2186.54	2186.54	2186.54	2186.54	2186.54	2186.54	2186.54	2186.54	2186.54	2186.54	2186.54	2186.54	2186.54	2186.54	2186.54	2186.54	2186.54	2186.54	2186.54	2186.54	2186.54	2186.54
320	2191.5	2191.5	2191.5	2191.5	2191.5	2191.5	2191.5	2191.5	2191.5	2191.5	2191.5	2191.5	2191.5	2191.5	2191.5	2191.5	2191.5	2191.5	2191.5	2191.5	2191.5	2191.5	2191.5	2191.5	2191.5	2191.5	2191.5	2191.5	2191.5	2191.5	2191.5	2191.5	2191.5	2191.5	2191.5	2191.5
321	2196.41	2196.41	2196.41	2196.41	2196.41	2196.41	2196.41	2196.41	2196.41	2196.41	2196.41	2196.41	2196.41	2196.41	2196.41	2196.41	2196.41	2196.41	2196.41	2196.41	2196.41	2196.41	2196.41	2196.41	2196.41	2196.41	2196.41	2196.41	2196.41	2196.41	2196.41	2196.41	2196.41	2196.41	2196.41	2196.41
322	2201.28	2201.28	2201.28	2201.28	2201.28	2201.28	2201.28	2201.28	2201.28	2201.28	2201.28	2201.28	2201.28	2201.28	2201.28	2201.28	2201.28	2201.28	2201.28	2201.28	2201.28	2201.28	2201.28	2201.28	2201.28	2201.28	2201.28	2201.28	2201.28	2201.28	2201.28	2201.28	2201.28	2201.28	2201.28	2201.28
323	2206.1	2206.1	2206.1	2206.1	2206.1	2206.1	2206.1	2206.1	2206.1	2206.1	2206.1	2206.1	2206.1	2206.1	2206.1	2206.1	2206.1	2206.1	2206.1	2206.1	2206.1	2206.1	2206.1	2206.1	2206.1	2206.1	2206.1	2206.1	2206.1	2206.1	2206.1	2206.1	2206.1	2206.1	2206.1	2206.1
324	2210.88	2210.88	2210.88	2210.88	2210.88	2210.88	2210.88	2210.88	2210.88	2210.88	2210.88	2210.88	2210.88	2210.88	2210.88	2210.88	2210.88	2210.88	2210.88	2210.88	2210.88	2210.88	2210.88	2210.88	2210.88	2210.88	2210.88	2210.88	2210.88	2210.88	2210.88	2210.88	2210.88	2210.88	2210.88	2210.88
325	2215.61	2215.61	2215.61	2215.61	2215.61	2215.61	2215.61	2215.61	2215.61	2215.61	2215.61	2215.61	2215.61	2215.61	2215.61	2215.61	2215.61	2215.61	2215.61	2215.61	2215.61	2215.61	2215.61	2215.61	2215.61	2215.61	2215.61	2215.61	2215.61	2215.61	2215.61	2215.61	2215.61	2215.61	2215.61	2215.61
326	2221.03	2221.03	2221.03	2221.03	2221.03	2221.03	2221.03	2221.03	2221.03	2221.03	2221.03	2221.03	2221.03	2221.03	2221.03	2221.03	2221.03	2221.03	2221.03	2221.03	2221.03	2221.03	2221.03	2221.03	2221.03	2221.03	2221.03	2221.03	2221.03	2221.03	2221.03	2221.03	2221.03	2221.03	2221.03	2221.03
327	2226.46	2226.46	2226.46	2226.46	2226.46	2226.46	2226.46	2226.46	2226.46	2226.46	2226.46	2226.46	2226.46	2226.46	2226.46	2226.46	2226.46	2226.46	2226.46	2226.46	2226.46	2226.46	2226.46	2226.46	2226.46	2226.46	2226.46	2226.46	2226.46	2226.46	2226.46	2226.46	2226.46	2226.46	2226.46	2226.46
328	2231.85	2231.85	2231.85	2231.85	2231.85	2231.85	2231.85	2231.85	2231.85	2231.85	2231.85	2231.85	2231.85	2231.85	2231.85	2231.85	2231.85	2231.85	2231.85	2231.85	2231.85	2231.85	2231.85	2231.85	2231.85	2231.85	2231.85	2231.85	2231.85	2231.85	2231.85	2231.85	2231.85	2231.85	2231.85	2231.85
329	2237.22	2237.22	2237.22	2237.22	2237.22	2237.22	2237.22	2237.22	2237.22	2237.22	2237.22	2237.22	2237.22	2237.22	2237.22	2237.22	2237.22	2237.22	2237.22	2237.22	2237.22	2237.22	2237.22	2237.22	2237.22	2237.22	2237.22	2237.22	2237.22	2237.22	2237.22	2237.22	2237.22	2237.22	2237.22	2237.22
330	2242.57	2242.57	2242.57	2242.57	2242.57	2242.57	2242.57	2242.57	2242.57	2242.57	2242.57	2242.57	2242.57	2242.57	2242.57	2242.57	2242.57	2242.57	2242.57	2242.57	2242.57	2242.57	2242.57	2242.57	2242.57	2242.57	2242.57	2242.57	2242.57	2242.57	2242.57	2242.57	2242.57	2242.57	2242.57	2242.57
331	2247.91	2247.91	2247.91	2247.91	2247.91	2247.91	2247.91	2247.91	2247.91	2247.91	2247.91	2247.91	2247.91	2247.91	2247.91	2247.91	2247.91	2247.91	2247.91	2247.91	2247.91	2247.91	2247.91	2247.91	2247.91	2247.91	2247.91	2247.91	2247.91	2247.91	2247.91	2247.91	2247.91	2247.91	2247.91	2247.91
332	2253.26	2253.26	2253.26	2253.26	2253.26	2253.26	2253.26	2253.26	2253.26	2253.26	2253.26	2253.26	2253.26	2253.26	2253.26	2253.26	2253.26	2253.26	2253.26	2253.26	2253.26	2253.26	2253.26	2253.26	2253.26	2253.26	2253.26	2253.26	2253.26	2253.26	2253.26	2253.26	2253.26	2253.26	2253.26	2253.26
333	2258.62	2258.62	2258.62	2258.62	2258.62	2258.62	2258.62	2258.62	2258.62	2258.62	2258.62	2258.62	2258.62	2258.62	2258.62	2258.62	2258.62	2258.62	2258.62	2258.62	2258.62	2258.62	2258.62	2258.62	2258.62	2258.62	2258.62	2258.62	2258.62	2258.62	2258.62	2258.62	2258.62	2258.62	2258.62	2258.62
334	2264.02	2264.02	2264.02	2264.02	2264.02	2264.02	2264.02	2264.02	2264.02	2264.02	2264.02	2264.02	2264.02	2264.02	2264.02	2264.02	2264.02	2264.02	2264.02	2264.02	2264.02	2264.02	2264.02	2264.02	2264.02	2264.02	2264.02	2264.02	2264.02	2264.02	2264.02	2264.02	2264.02	2264.02	2264.02	2264.02
335	2269.46	2269.46	2269.46	2269.46	2269.46	2269.46	2269.46	2269.46	2269.46	2269.46	2269.46	2269.46	2269.46	2269.46	2269.46	2269.46	2269.46	2269.46	2269.46	2269.46	2269.46	2269.46	2269.46	2269.46	2269.46	2269.46	2269.46	2269.46	2269.46	2269.46	2269.46	2269.46	2269.46	2269.46	2269.46	2269.46
336	2274.95	2274.95	2274.95	2274.95	2274.95	2274.95	2274.95	2274.95	2274.95	2274.95	2274.95	2274.95	2274.95	2274.95	2274.95	2274.95	2274.95	2274.95	2274.95	2274.95	2274.95	2274.95	2274.95	2274.95	2274.95	2274.95	2274.95	2274.95	2274.95	2274.95	2274.95	2274.95	2274.95	2274.95	2274.95	2274.95
337	2280.51	2280.51	2280.51	2280.51	2280.51	2280.51	2280.51	2280.51	2280.51	2280.51	2280.51	2280.51	2280.51	2280.51	2280.51	2280.51	2280.51	2280.51	2280.51	2280.51	2280.51	2280.51	2280.51	2280.51	2280.51	2280.51	2280.51	2280.51	2280.51	2280.51	2280.51	2280.51	2280.51	2280.51	2280.51	2280.51
338	2286.16	2286.16	2286.16	2286.16	2286.16	2286.16	2286.16	2286.16	2286.16	2286.16	2286.16	2286.16	2286.16	2286.16	2286.16	2286.16	2286.16	2286.16	2286.16	2286.16	2286.16	2286.16	2286.16	2286.16	2286.16	2286.16	2286.16	2286.16	2286.16	2286.16	2286.16	2286.16	2286.16	2286.16	2286.16	2286.16
339	2291.9	2291.9	2291.9	2291.9	2291.9	2291.9	2291.9	2291.9	2291.9	2291.9	2291.9	2291.9	2291.9	2291.9	2291.9	2291.9	2291.9	2291.9	2291.9	2291.9	2291.9	2291.9	2291.9	2291.9	2291.9	2291.9	2291.9	2291.9	2291.9	2291.9	2291.9	2291.9	2291.9	2291.9	2291.9	2291.9
340	2297.76	2297.76	2297.76	2297.76	2297.76	2297.76	2297.76	2297.76	2297.76	2297.76	2297.76	2297.76	2297.76	2297.76	2297.76	2297.76	2297.76	2297.76	2297.76	2297.76	2297.76	2297.76	2297.76	2297.76	2297.76	2297.76	2297.76	2297.76	2297.76	2297.76	2297.76	2297.76	2297.76	2297.76	2297.76	2297.76
341	2303.73	2303.73	2303.73	2303.73	2303.73	2303.73	2303.73	2303.73	2303.73	2303.73	2303.73	2303.73	2303.73	2303.73	2303.73	2303.73	2303.73	2303.73	2303.73	2303.73	2303.73	2303.73	2303.73	2303.73	2303.73	2303.73	2303.73	2303.73	2303.73	2303.73	2303.73	2303.73	2303.73	2303.73	2303.73	2303.73
342	2309.84	2309.84	2309.84	2309.84	2309.84	2309.84	2309.84	2309.84	2309.84	2309.84	2309.84	2309.84	2309.84	2309.84	2309.84	2309.84	2309.84	2309.84	2309.84	2309.84	2309.84	2309.84	2309.84	2309.84	2309.84	2309.84	2309.84	2309.84	2309.84	2309.84	2309.84	2309.84	2309.84	2309.84	2309.84	2309.84
343	2316.1	2316.1	2316.1	2316.1	2316.1	2316.1	2316.1	2316.1	2316.1	2316.1	2316.1	2316.1	2316.1	2316.1	2316.1	2316.1	2316.1	2316.1	2316.1	2316.1	2316.1	2316.1	2316.1	2316.1	2316.1	2316.1	2316.1	2316.1	2316.1	2316.1	2316.1	2316.1	2316.1	2316.1	2316.1	2316.1
344	2322.52	2322.52	2322.52	2322.52	2322.52	2322.52	2322.52	2322.52	2322.52	2322.52	2322.52	2322.52	2322.52	2322.52	2322.52	2322.52	2322.52	2322.52	2322.52	2322.52	2322.52	2322.52	2322.52	2322.52	2322.52	2322.52	2322.52	2322.52	2322.52	2322.52	2322.52	2322.52	2322.52	2322.52	2322.52	2322.52
345	2329.11	2329.11	2329.11	2329.11	2329.11	2329.11	2329.11	2329.11	2329.11	2329.11	2329.11	2329.11	2329.11	2329.11	2329.11	2329.11	2329.11	2329.11	2329.11	2329.11	2329.11	2329.11	2329.11	2329.11	2329.11	2329.11	2329.11	2329.11	2329.11	2329.11	2329.11	2329.11	2329.11	2329.11	2329.11	2329.11
346	2335.89	2335.89	2335.89	2335.89	2335.89	2335.89	2335.89	2335.89	2335.89	2335.89	2335.89	2335.89	2335.89	2335.89	2335.89	2335.89	2335.89	2335.89	2335.89	2335.89	2335.89	2335.89	2335.89	2335.89	2335.89	2335.89	2335.89	2335.89	2335.89	2335.89	2335.89	2335.89	2335.89	2335.89	2335.89	2335.89
347	2342.88	2342.88	2342.88	2342.88	2342.88	2342.88	2342.88	2342.88	2342.88	2342.88	2342.88	2342.88	2342.88	2342.88	2342.88	2342.88	2342.88	2342.88	2342.88	2342.88	2342.88	2342.88	2342.88	2342.88	2342.88	2342.88	2342.88	2342.88	2342.88	2342.88	2342.88	2342.88	2342.88	2342.88	2342.88	2342.88
348	2350.07	2350.07	2350.07	2350.07	2350.07	2350.07	2350.07	2350.07	2350.07	2350.07	2350.07	2350.07	2350.07	2350.07	2350.07	2350.07	2350.07	2350.07	2350.07	2350.07	2350.07	2350.07	2350.07	2350.07	2350.07	2350.07	2350.07	2350.07	2350.07	2350.07	2350.07	2350.07	2350.07	2350.07	2350.07	2350.07
349	2357.5	2357.5	2357.5	2357.5	2357.5	2357.5	2357.5	2357.5	2357.5	2357.5	2357.5	2357.5	2357.5	2357.5	2357.5	2357.5	2357.5	2357.5	2357.5	2357.5	2357.5	2357.5	2357.5	2357.5	2357.5	2357.5	2357.5	2357.5	2357.5	2357.5	2357.5	2357.5	2357.5	2357.5	2357.5	2357.5
350	2365.17	2365.17	2365.17	2365.17	2365.17	2365.17	2365.17	2365.17	2365.17	2365.17	2365.17	2365.17	2365.17	2365.17	2365.17	2365.17	2365.17	2365.17	2365.17	2365.17	2365.17	2365.17	2365.17	2365.17	2365.17	2365.17	2365.17	2365.17	2365.17	2365.17	2365.17	2365.17	2365.17	2365.17	2365.17	2365.17
351	2373.09	2373.09	2373.09	2373.09	2373.09	2373.09	2373.09	2373.09	2373.09	2373.09	2373.09	2373.09	2373.09	2373.09	2373.09	2373.09	2373.09	2373.09	2373.09	2373.09	2373.09	2373.09	2373.09	2373.09	2373.09	2373.09	2373.09	2373.09	2373.09	2373.09	2373.09	2373.09	2373.09	2373.09	2373.09	2373.09
352	2381.28	2381.28	2381.28	2381.28	2381.28	2381.28	2381.28	2381.28	2381.28	2381.28	2381.28	2381.28	2381.28	2381.28	2381.28	2381.28	2381.28	2381.28	2381.28	2381.28	2381.28	2381.28	2381.28	2381.28	2381.28	2381.28	2381.28	2381.28	2381.28	2381.28	2381.28	2381.28	2381.28	2381.28	2381.28	2381.28
353	2389.75	2389.75	2389.75	2389.75	2389.75	2389.75	2389.75	2389.75	2389.75	2389.75	2389.75	2389.75	2389.75	2389.75	2389.75	2389.75	2389.75	2389.75	2389.75	2389.75	2389.75	2389.75	2389.75	2389.75	2389.75	2389.75	2389.75	2389.75	2389.75	2389.75	2389.75	2389.75	2389.75	2389.75	2389.75	2389.75
354	2398.53	2398.53	2398.53	2398.53	2398.53	2398.53	2398.53	2398.53	2398.53	2398.53	2398.53	2398.53	2398.53	2398.53	2398.53	2398.53	2398.53	2398.53	2398.53	2398.53	2398.53	2398.53	2398.53	2398.53	2398.53	2398.53	2398.53	2398.53	2398.53	2398.53	2398.53	2398.53	2398.53	2398.53	2398.53	2398.53
355	2407.61	2407.61	2407.61	2407.61	2407.61	2407.61	2407.61	2407.61	2407.61	2407.61	2407.61	2407.61	2407.61	2407.61	2407.61	2407.61	2407.61	2407.61	2407.61	2407.61	2407.61	2407.61	2407.61	2407.61	2407.61	2407.61	2407.61	2407.61	2407.61	2407.61	2407.61	2407.61	2407.61	2407.61	2407.61	2407.61
356	2417.02	2417.02	2417.02	2417.02	2417.02	2417.02	2417.02	2417.02	2417.02	2417.02	2417.02	2417.02	2417.02	2417.02	2417.02	2417.02	2417.02	2417.02	2417.02	2417.02	2417.02	2417.02	2417.02	2417.02	2417.02	2417.02	2417.02	2417.02	2417.02	2417.02	2417.02	2417.02	2417.02	2417.02	2417.02	2417.02
357	2426.78	2426.78	2426.78	2426.78	2426.78	2426.78	2426.78	2426.78	2426.78	2426.78	2426.78	2426.78	2426.78	2426.78	2426.78	2426.78	2426.78	2426.78	2426.78	2426.78	2426.78	2426.78	2426.78	2426.78	2426.78	2426.78	2426.78	2426.78	2426.78	2426.78	2426.78	2426.78	2426.78	2426.78	2426.78	2426.78
358	2436.9	2436.9	2436.9	2436.9	2436.9	2436.9	2436.9	2436.9	2436.9	2436.9	2436.9	2436.9	2436.9	2436.9	2436.9	2436.9	2436.9	2436.9	2436.9	2436.9	2436.9	2436.9	2436.9	2436.9	2436.9	2436.9	2436.9	2436.9	2436.9	2436.9	2436.9	2436.9	2436.9	2436.9	2436.9	2436.9
359	2447.39	2447.39	2447.39	2447.39	2447.39	2447.39	2447.39	2447.39	2447.39	2447.39	2447.39	2447.39	2447.39	2447.39	2447.39	2447.39	2447.39	2447.39	2447.39	2447.39	2447.39	2447.39	2447.39	2447.39	2447.39	2447.39	2447.39	2447.39	2447.39	2447.39	2447.39	2447.39	2447.39	2447.39	2447.39	2447.39
360	2458.27	2458.27	2458.27	2458.27	2458.27	2458.27	2458.27	2458.27	2458.27	2458.27	2458.27	2458.27	2458.27	2458.27	2458.27	2458.27	2458.27	2458.27	2458.27	2458.27	2458.27	2458.27	2458.27	2458.27	2458.27	2458.27	2458.27	2458.27	2458.27	2458.27	2458.27	2458.27	2458.27	2458.27	2458.27	2458.27
361	2469.57	2469.57	2469.57	2469.57	2469.57	2469.57	2469.57	2469.57	2469.57	2469.57	2469.57	2469.57	2469.57	2469.57	2469.57	2469.57	2469.57	2469.57	2469.57	2469.57	2469.57	2469.57	2469.57	2469.57	2469.57	2469.57	2469.57	2469.57	2469.57	2469.57	2469.57	2469.57	2469.57	2469.57	2469.57	2469.57
362	2481.29	2481.29	2481.29	2481.29	2481.29	2481.29	2481.29	2481.29	2481.29	2481.29	2481.29	2481.29	2481.29	2481.29	2481.29	2481.29	2481.29	2481.29	2481.29	2481.29	2481.29	2481.29	2481.29	2481.29	2481.29	2481.29	2481.29	2481.29	2481.29	2481.29	2481.29	2481.29	2481.29	2481.29	2481.29	2481.29
363	2493.46	2493.46	2493.46	2493.46	2493.46	2493.46	2493.46	2493.46	2493.46	2493.46	2493.46	2493.46	2493.46	2493.46	2493.46	2493.46	2493.46	2493.46	2493.46	2493.46	2493.46	2493.46	2493.46	2493.46	2493.46	2493.46	2493.46	2493.46	2493.46	2493.46	2493.46	2493.46	2493.46	2493.46	2493.46	2493.46
364	2506.1	2506.1	2506.1	2506.1	2506.1	2506.1	2506.1	2506.1	2506.1	2506.1	2506.1	2506.1	2506.1	2506.1	2506.1	2506.1	2506.1	2506.1	2506.1	2506.1	2506.1	2506.1	2506.1	2506.1	2506.1	2506.1	2506.1	2506.1	2506.1	2506.1	2506.1	2506.1	2506.1	2506.1	2506.1	2506.1
365	2519.22	2519.22	2519.22	2519.22	2519.22	2519.22	2519.22	2519.22	2519.22	2519.22	2519.22	2519.22	2519.22	2519.22	2519.22	2519.22	2519.22	2519.22	2519.22	2519.22	2519.22	2519.22	2519.22	2519.22	2519.22	2519.22	2519.22	2519.22	2519.22	2519.22	2519.22	2519.22	2519.22	2519.22	2519.22	2519.22
366	2532.84	2532.84	2532.84	2532.84	2532.84	2532.84	2532.84	2532.84	2532.84	2532.84	2532.84	2532.84	2532.84	2532.84	2532.84	2532.84	2532.84	2532.84	2532.84	2532.84	2532.84	2532.84	2532.84	2532.84	2532.84	2532.84	2532.84	2532.84	2532.84	2532.84	2532.84	2532.84	2532.84	2532.84	2532.84	2532.84
367	2546.99	2546.99	2546.99	2546.99	2546.99	2546.99	2546.99	2546.99	2546.99	2546.99	2546.99	2546.99	2546.99	2546.99	2546.99	2546.99	2546.99	2546.99	2546.99	2546.99	2546.99	2546.99	2546.99	2546.99	2546.99	2546.99	2546.99	2546.99	2546.99	2546.99	2546.99	2546.99	2546.99	2546.99	2546.99	2546.99
368	2561.7	2561.7	2561.7	2561.7	2561.7	2561.7	2561.7	2561.7	2561.7	2561.7	2561.7	2561.7	2561.7	2561.7	2561.7	2561.7	2561.7	2561.7	2561.7	2561.7	2561.7	2561.7	2561.7	2561.7	2561.7	2561.7	2561.7	2561.7	2561.7	2561.7	2561.7	2561.7	2561.7	2561.7	2561.7	2561.7
369	2576.97	2576.97	2576.97	2576.97	2576.97	2576.97	2576.97	2576.97	2576.97	2576.97	2576.97	2576.97	2576.97	2576.97	2576.97	2576.97	2576.97	2576.97	2576.97	2576.97	2576.97	2576.97	2576.97	2576.97	2576.97	2576.97	2576.97	2576.97	2576.97	2576.97	2576.97	2576.97	2576.97	2576.97	2576.97	2576.97
370	2592.84	2592.84	2592.84	2592.84	2592.84	2592.84	2592.84	2592.84	2592.84	2592.84	2592.84	2592.84	2592.84	2592.84	2592.84	2592.84	2592.84	2592.84	2592.84	2592.84	2592.84	2592.84	2592.84	2592.84	2592.84	2592.84	2592.84	2592.84	2592.84	2592.84	2592.84	2592.84	2592.84	2592.84	2592.84	2592.84
371	2608.74	2608.74	2608.74	2608.74	2608.74	2608.74	2608.74	2608.74	2608.74	2608.74	2608.74	2608.74	2608.74	2608.74	2608.74	2608.74	2608.74	2608.74	2608.74	2608.74	2608.74	2608.74	2608.74	2608.74	2608.74	2608.74	2608.74	2608.74	2608.74	2608.74	2608.74	2608.74	2608.74	2608.74	2608.74	2608.74
372	2625.02	2625.02	2625.02	2625.02	2625.02	2625.02	2625.02	2625.02	2625.02	2625.02	2625.02	2625.02	2625.02	2625.02	2625.02	2625.02	2625.02	2625.02	2625.02	2625.02	2625.02	2625.02	2625.02	2625.02	2625.02	2625.02	2625.02	2625.02	2625.02	2625.02	2625.02	2625.02	2625.02	2625.02	2625.02	2625.02
373	2641.71	2641.71	2641.71	2641.71	2641.71	2641.71	2641.71	2641.71	2641.71	2641.71	2641.71	2641.71	2641.71	2641.71	2641.71	2641.71	2641.71	2641.71	2641.71	2641.71	2641.71	2641.71	2641.71	2641.71	2641.71	2641.71	2641.71	2641.71	2641.71	2641.71	2641.71	2641.71	2641.71	2641.71	2641.71	2641.71
374	2658.84	2658.84	2658.84	2658.84	2658.84	2658.84	2658.84	2658.84	2658.84	2658.84	2658.84	2658.84	2658.84	2658.84	2658.84	2658.84	2658.84	2658.84	2658.84	2658.84	2658.84	2658.84	2658.84	2658.84	2658.84	2658.84	2658.84	2658.84	2658.84	2658.84	2658.84	2658.84	2658.84	2658.84	2658.84	2658.84
375	2676.47	2676.47	2676.47	2676.47	2676.47	2676.47	2676.47	2676.47	2676.47	2676.47	2676.47	2676.47	2676.47	2676.47	2676.47	2676.47	2676.47	2676.47	2676.47	2676.47	2676.47	2676.47	2676.47	2676.47	2676.47	2676.47	2676.47	2676.47	2676.47	2676.47	2676.47	2676.47	2676.47	2676.47	2676.47	2676.47
376	2694.65	2694.65	2694.65	2694.65	2694.65	2694.65	2694.65	2694.65	2694.65	2694.65	2694.65	2694.65	2694.65	2694.65	2694.65	2694.65	2694.65	2694.65	2694.65	2694.65	2694.65	2694.65	2694.65	2694.65	2694.65	2694.65	2694.65	2694.65	2694.65	2694.65	2694.65	2694.65	2694.65	2694.65	2694.65	2694.65
377	2713.45	2713.45	2713.45	2713.45	2713.45	2713.45	2713.45	2713.45	2713.45	2713.45	2713.45	2713.45	2713.45	2713.45	2713.45	2713.45	2713.45	2713.45	2713.45	2713.45	2713.45	2713.45	2713.45	2713.45	2713.45	2713.45	2713.45	2713.45	2713.45	2713.45	2713.45	2713.45	2713.45	2713.45	2713.45	2713.45
378	2732.89	2732.89	2732.89	2732.89	2732.89	2732.89	2732.89	2732.89	2732.89	2732.89	2732.89	2732.89	2732.89	2732.89	2732.89	2732.89	2732.89	2732.89	2732.89	2732.89	2732.89	2732.89	2732.89	2732.89	2732.89	2732.89	2732.89	2732.89	2732.89	2732.89	2732.89	2732.89	2732.89	2732.89	2732.89	2732.89
379	2752.99	2752.99	2752.99	2752.99	2752.99	2752.99	2752.99	2752.99	2752.99	2752.99	2752.99	2752.99	2752.99	2752.99	2752.99	2752.99	2752.99	2752.99	2752.99	2752.99	2752.99	2752.99	2752.99	2752.99	2752.99	2752.99	2752.99	2752.99	2752.99	2752.99	2752.99	2752.99	2752.99	2752.99	2752.99	2752.99
380	2773.76	2773.76	2773.76	2773.76	2773.76	2773.76	2773.76	2773.76	2773.76	2773.76	2773.76	2773.76	2773.76	2773.76	2773.76	2773.76	2773.76	2773.76	2773.76	2773.76	2773.76	2773.76	2773.76	2773.76	2773.76	2773.76	2773.76	2773.76	2773.76	2773.76	2773.76	2773.76	2773.76	2773.76	2773.76	2773.76
381	2795.19	2795.19	2795.19	2795.19	2795.19	2795.19	2795.19	2795.19	2795.19	2795.19	2795.19	2795.19	2795.19	2795.19	2795.19	2795.19	2795.19	2795.19	2795.19	2795.19	2795.19	2795.19	2795.19	2795.19	2795.19	2795.19	2795.19	2795.19	2795.19	2795.19	2795.19	2795.19	2795.19	2795.19	2795.19	2795.19
382	2817.24	2817.24	2817.24	2817.24	2817.24	2817.24	2817.24	2817.24	2817.24	2817.24	2817.24	2817.24	2817.24	2817.24	2817.24	2817.24	2817.24	2817.24	2817.24	2817.24	2817.24	2817.24	2817.24	2817.24	2817.24	2817.24	2817.24	2817.24	2817.24	2817.24	2817.24	2817.24	2817.24	2817.24	2817.24	2817.24
383	2839.91	2839.91	2839.91	2839.91	2839.91	2839.91	2839.91	2839.91	2839.91	2839.91	2839.91	2839.91	2839.91	2839.91	2839.91	2839.91	2839.91	2839.91	2839.91	2839.91	2839.91	2839.91	2839.91	2839.91	2839.91	2839.91	2839.91	2839.91	2839.91	2839.91	2839.91	2839.91	2839.91	2839.91	2839.91	2839.91
384	2863.16	2863.16	2863.16	2863.16	2863.16	2863.16	2863.16	2863.16	2863.16	2863.16	2863.16	2863.16	2863.16	2863.16	2863.16	2863.16	2863.16	2863.16	2863.16	2863.16	2863.16	2863.16	2863.16	2863.16	2863.16	2863.16	2863.16	2863.16	2863.16	2863.16	2863.16	2863.16	2863.16	2863.16	2863.16	2863.16
385	2886.96	2886.96	2886.96	2886.96	2886.96	2886.96	2886.96	2886.96	2886.96	2886.96	2886.96	2886.96	2886.96	2886.96	2886.96	2886.96	2886.96	2886.96	2886.96	2886.96	2886.96	2886.96	2886.96	2886.96	2886.96	2886.96	2886.96	2886.96	2886.96	2886.96	2886.96	2886.96	2886.96	2886.96	2886.96	2886.96
386	2911.28	2911.28	2911.28	2911.28	2911.28	2911.28	2911.28	2911.28	2911.28	2911.28	2911.28	2911.28	2911.28	2911.28	2911.28	2911.28	2911.28	2911.28	2911.28	2911.28	2911.28	2911.28	2911.28	2911.28	2911.28	2911.28	2911.28	2911.28	2911.28	2911.28	2911.28	2911.28	2911.28	2911.28	2911.28	2911.28
387	2936.09	2936.09	2936.09	2936.09	2936.09	2936.09	2936.09	2936.09	2936.09	2936.09	2936.09	2936.09	2936.09	2936.09	2936.09	2936.09	2936.09	2936.09	2936.09	2936.09	2936.09	2936.09	2936.09	2936.09	2936.09	2936.09	2936.09	2936.09	2936.09	2936.09	2936.09	2936.09	2936.09	2936.09	2936.09	2936.09
388	2961.38	2961.38	2961.38	2961.38	2961.38	2961.38	2961.38	2961.38	2961.38	2961.38	2961.38	2961.38	2961.38	2961.38	2961.38	2961.38	2961.38	2961.38	2961.38	2961.38	2961.38	2961.38	2961.38	2961.38	2961.38	2961.38	2961.38	2961.38	2961.38	2961.38	2961.38	2961.38	2961.38	2961.38	2961.38	2961.38
389	2987.1	2987.1	2987.1	2987.1	2987.1	2987.1	2987.1	2987.1	2987.1	2987.1	2987.1	2987.1	2987.1	2987.1	2987.1	2987.1	2987.1	2987.1	2987.1	2987.1	2987.1	2987.1	2987.1	2987.1	2987.1	2987.1	2987.1	2987.1	2987.1	2987.1	2987.1	2987.1	2987.1	2987.1	2987.1	2987.1
390	3013.26	3013.26	3013.26	3013.26	3013.26	3013.26	3013.26	3013.26	3013.26	3013.26	3013.26	3013.26	3013.26	3013.26	3013.26	3013.26	3013.26	3013.26	3013.26	3013.26	3013.26	3013.26	3013.26	3013.26	3013.26	3013.26	3013.26	3013.26	3013.26	3013.26	3013.26	3013.26	3013.26	3013.26	3013.26	3013.26
391	3039.82	3039.82	3039.82	3039.82	3039.82	3039.82	3039.82	3039.82	3039.82	3039.82	3039.82	3039.82	3039.82	3039.82	3039.82	3039.82	3039.82	3039.82	3039.82	3039.82	3039.82	3039.82	3039.82	3039.82	3039.82	3039.82	3039.82	3039.82	3039.82	3039.82	3039.82	3039.82	3039.82	3039.82	3039.82	3039.82
392	3066.79	3066.79	3066.79	3066.79	3066.79	3066.79	3066.79	3066.79	3066.79	3066.79	3066.79	3066.79	3066.79	3066.79	3066.79	3066.79	3066.79	3066.79	3066.79	3066.79	3066.79	3066.79	3066.79	3066.79	3066.79	3066.79	3066.79	3066.79	3066.79	3066.79	3066.79	3066.79	3066.79	3066.79	3066.79	3066.79
393	3094.16	3094.16	3094.16	3094.16	3094.16	3094.16	3094.16	3094.16	3094.16	3094.16	3094.16	3094.16	3094.16	3094.16	3094.16	3094.16	3094.16	3094.16	3094.16	3094.16	3094.16	3094.16	3094.16	3094.16	3094.16	3094.16	3094.16	3094.16	3094.16	3094.16	3094.16	3094.16	3094.16	3094.16	3094.16	3094.16
394	3121.93	3121.93	3121.93	3121.93	3121.93	3121.93	3121.93	3121.93	3121.93	3121.93	3121.93	3121.93	3121.93	3121.93	3121.93	3121.93	3121.93	3121.93	3121.93	3121.93	3121.93	3121.93	3121.93	3121.93	3121.93	3121.93	3121.93	3121.93	3121.93	3121.93	3121.93	3121.93	3121.93	3121.93	3121.93	3121.93
395	3150.11	3150.11	3150.11	3150.11	3150.11	3150.11	3150.11	3150.11	3150.11	3150.11	3150.11	3150.11	3150.11	3150.11	3150.11	3150.11	3150.11	3150.11	3150.11	3150.11	3150.11	3150.11	3150.11	3150.11	3150.11	3150.11	3150.11	3150.11	3150.11	3150.11	3150.11	3150.11	3150.11	3150.11	3150.11	3150.11
396	3178.71	3178.71	3178.71	3178.71	3178.71	3178.71	3178.71	3178.71	3178.71	3178.71	3178.71	3178.71	3178.71	3178.71	3178.71	3178.71	3178.71	3178.71	3178.71	3178.71	3178.71	3178.71	3178.71	3178.71	3178.71	3178.71	3178.71	3178.71	3178.71	3178.71	3178.71	3178.71	3178.71	3178.71	3178.71	3178.71
397	3207.76	3207.76	3207.76	3207.76	3207.76	3207.76	3207.76	3207.76	3207.76	3207.76	3207.76	3207.76	3207.76	3207.76	3207.76	3207.76	3207.76	3207.76	3207.76	3207.76	3207.76	3207.76	3207.76	3207.76	3207.76	3207.76	3207.76	3207.76	3207.76	3207.76	3207.76	3207.76	3207.76	3207.76	3207.76	3207.76
398	3237.29	3237.29	3237.29	3237.29	3237.29	3237.29	3237.29	3237.29	3237.29	3237.29	3237.29	3237.29	3237.29	3237.29	3237.29	3237.29	3237.29	3237.29	3237.29	3237.29	3237.29	3237.29	3237.29	3237.29	3237.29	3237.29	3237.29	3237.29	3237.29	3237.29	3237.29	3237.29	3237.29	3237.29	3237.29	3237.29
399	3267.33	3267.33	3267.33	3267.33	3267.33	3267.33	3267.33	3267.33	3267.33	3267.33	3267.33	3267.33	3267.33	3267.33	3267.33	3267.33	3267.33	3267.33	3267.33	3267.33	3267.33	3267.33	3267.33	3267.33	3267.33	3267.33	3267.33	3267.33	3267.33	3267.33	3267.33	3267.33	3267.33	3267.33	3267.33	3267.33
400	3297.95	3297.95	3297.95	3297.95	3297.95	3297.95	3297.95	3297.95	3297.95	3297.95	3297.95	3297.95	3297.95	3297.95	3297.95	3297.95	3297.95	3297.95	3297.95	3297.95	3297.95	3297.95	3297.95	3297.95	3297.95	3297.95	3297.95	3297.95	3297.95	3297.95	3297.95	3297.95	3297.95	3297.95	3297.95	3297.95
401	3311.81	3311.81	3311.81	3311.81	3311.81	3311.81	3311.81	3311.81	3311.81	3311.81	3311.81	3311.81	3311.81	3311.81	3311.81	3311.81	3311.81	3311.81	3311.81	3311.81	3311.81	3311.81	3311.81	3311.81	3311.81	3311.81	3311.81	3311.81	3311.81	3311.81	3311.81	3311.81	3311.81	3311.81	3311.81	3311.81
402	3325.13	3325.13	3325.13	3325.13	3325.13	3325.13	3325.13	3325.13	3325.13	3325.13	3325.13	3325.13	3325.13	3325.13	3325.13	3325.13	3325.13	3325.13	3325.13	3325.13	3325.13	3325.13	3325.13	3325.13	3325.13	3325.13	3325.13	3325.13	3325.13	3325.13	3325.13	3325.13	3325.13	3325.13	3325.13	3325.13
403	3339.08	3339.08	3339.08	3339.08	3339.08	3339.08	3339.08	3339.08	3339.08	3339.08	3339.08	3339.08	3339.08	3339.08	3339.08	3339.08	3339.08	3339.08	3339.08	3339.08	3339.08	3339.08	3339.08	3339.08	3339.08	3339.08	3339.08	3339.08	3339.08	3339.08	3339.08	3339.08	3339.08	3339.08	3339.08	3339.08
404	3353.66	3353.66	3353.66	3353.66	3353.66	3353.66	3353.66	3353.66	3353.66	3353.66	3353.66	3353.66	3353.66	3353.66	3353.66	3353.66	3353.66	3353.66	3353.66	3353.66	3353.66	3353.66	3353.66	3353.66	3353.66	3353.66	3353.66	3353.66	3353.66	3353.66	3353.66	3353.66	3353.66	3353.66	3353.66	3353.66
405	3368.86	3368.86	3368.86	3368.86	3368.86	3368.86	3368.86	3368.86	3368.86	3368.86	3368.86	3368.86	3368.86	3368.86	3368.86	3368.86	3368.86	3368.86	3368.86	3368.86	3368.86	3368.86	3368.86	3368.86	3368.86	3368.86	3368.86	3368.86	3368.86	3368.86	3368.86	3368.86	3368.86	3368.86	3368.86	3368.86
406	3384.67	3384.67	3384.67	3384.67	3384.67	3384.67	3384.67	3384.67	3384.67	3384.67	3384.67	3384.67	3384.67	3384.67	3384.67	3384.67	3384.67	3384.67	3384.67	3384.67	3384.67	3384.67	3384.67	3384.67	3384.67	3384.67	3384.67	3384.67	3384.67	3384.67	3384.67	3384.67	3384.67	3384.67	3384.67	3384.67
407	3401.05	3401.05	3401.05	3401.05	3401.05	3401.05	3401.05	3401.05	3401.05	3401.05	3401.05	3401.05	3401.05	3401.05	3401.05	3401.05	3401.05	3401.05	3401.05	3401.05	3401.05	3401.05	3401.05	3401.05	3401.05	3401.05	3401.05	3401.05	3401.05	3401.05	3401.05	3401.05	3401.05	3401.05	3401.05	3401.05
408	3417.95	3417.95	3417.95	3417.95	3417.95	3417.95	3417.95	3417.95	3417.95	3417.95	3417.95	3417.95	3417.95	3417.95	3417.95	3417.95	3417.95	3417.95	3417.95	3417.95	3417.95	3417.95	3417.95	3417.95	3417.95	3417.95	3417.95	3417.95	3417.95	3417.95	3417.95	3417.95	3417.95	3417.95	3417.95	3417.95
409	3435.32	3435.32	3435.32	3435.32	3435.32	3435.32	3435.32	3435.32	3435.32	3435.32	3435.32	3435.32	3435.32	3435.32	3435.32	3435.32	3435.32	3435.32	3435.32	3435.32	3435.32	3435.32	3435.32	3435.32	3435.32	3435.32	3435.32	3435.32	3435.32	3435.32	3435.32	3435.32	3435.32	3435.32	3435.32	3435.32
410	3453.09	3453.09	3453.09	3453.09	3453.09	3453.09	3453.09	3453.09	3453.09	3453.09	3453.09	3453.09	3453.09	3453.09	3453.09	3453.09	3453.09	3453.09	3453.09	3453.09	3453.09	3453.09	3453.09	3453.09	3453.09	3453.09	3453.09	3453.09	3453.09	3453.09	3453.09	3453.09	3453.09	3453.09	3453.09	3453.09
411	3471.2	3471.2	3471.2	3471.2	3471.2	3471.2	3471.2	3471.2	3471.2	3471.2	3471.2	3471.2	3471.2	3471.2	3471.2	3471.2	3471.2	3471.2	3471.2	3471.2	3471.2	3471.2	3471.2	3471.2	3471.2	3471.2	3471.2	3471.2	3471.2	3471.2	3471.2	3471.2	3471.2	3471.2	3471.2	3471.2
412	3489.58	3489.58	3489.58	3489.58	3489.58	3489.58	3489.58	3489.58	3489.58	3489.58	3489.58	3489.58	3489.58	3489.58	3489.58	3489.58	3489.58	3489.58	3489.58	3489.58	3489.58	3489.58	3489.58	3489.58	3489.58	3489.58	3489.58	3489.58	3489.58	3489.58	3489.58	3489.58	3489.58	3489.58	3489.58	3489.58
413	3508.18	3508.18	3508.18	3508.18	3508.18	3508.18	3508.18	3508.18	3508.18	3508.18	3508.18	3508.18	3508.18	3508.18	3508.18	3508.18	3508.18	3508.18	3508.18	3508.18	3508.18	3508.18	3508.18	3508.18	3508.18	3508.18	3508.18	3508.18	3508.18	3508.18	3508.18	3508.18	3508.18	3508.18	3508.18	3508.18
414	3526.94	3526.94	3526.94	3526.94	3526.94	3526.94	3526.94	3526.94	3526.94	3526.94	3526.94	3526.94	3526.94	3526.94	3526.94	3526.94	3526.94	3526.94	3526.94	3526.94	3526.94	3526.94	3526.94	3526.94	3526.94	3526.94	3526.94	3526.94	3526.94	3526.94	3526.94	3526.94	3526.94	3526.94	3526.94	3526.94
415	3545.82	3545.82	3545.82	3545.82	3545.82	3545.82	3545.82	3545.82	3545.82	3545.82	3545.82	3545.82	3545.82	3545.82	3545.82	3545.82	3545.82	3545.82	3545.82	3545.82	3545.82	3545.82	3545.82	3545.82	3545.82	3545.82	3545.82	3545.82	3545.82	3545.82	3545.82	3545.82	3545.82	3545.82	3545.82	3545.82
416	3564.76	3564.76	3564.76	3564.76	3564.76	3564.76	3564.76	3564.76	3564.76	3564.76	3564.76	3564.76	3564.76	3564.76	3564.76	3564.76	3564.76	3564.76	3564.76	3564.76	3564.76	3564.76	3564.76	3564.76	3564.76	3564.76	3564.76	3564.76	3564.76	3564.76	3564.76	3564.76	3564.76	3564.76	3564.76	3564.76
417	3583.73	3583.73	3583.73	3583.73	3583.73	3583.73	3583.73	3583.73	3583.73	3583.73	3583.73	3583.73	3583.73	3583.73	3583.73	3583.73	3583.73	3583.73	3583.73	3583.73	3583.73	3583.73	3583.73	3583.73	3583.73	3583.73	3583.73	3583.73	3583.73	3583.73	3583.73	3583.73	3583.73	3583.73	3583.73	3583.73
418	3602.7	3602.7	3602.7	3602.7	3602.7	3602.7	3602.7	3602.7	3602.7	3602.7	3602.7	3602.7	3602.7	3602.7	3602.7	3602.7	3602.7	3602.7	3602.7	3602.7	3602.7	3602.7	3602.7	3602.7	3602.7	3602.7	3602.7	3602.7	3602.7	3602.7	3602.7	3602.7	3602.7	3602.7	3602.7	3602.7
419	3621.61	3621.61	3621.61	3621.61	3621.61	3621.61	3621.61	3621.61	3621.61	3621.61	3621.61	3621.61	3621.61	3621.61	3621.61	3621.61	3621.61	3621.61	3621.61	3621.61	3621.61	3621.61	3621.61	3621.61	3621.61	3621.61	3621.61	3621.61	3621.61	3621.61	3621.61	3621.61	3621.61	3621.61	3621.61	3621.61
420	3640.46	3640.46	3640.46	3640.46	3640.46	3640.46	3640.46	3640.46	3640.46	3640.46	3640.46	3640.46	3640.46	3640.46	3640.46	3640.46	3640.46	3640.46	3640.46	3640.46	3640.46	3640.46	3640.46	3640.46	3640.46	3640.46	3640.46	3640.46	3640.46	3640.46	3640.46	3640.46	3640.46	3640.46	3640.46	3640.46
421	3659.2	3659.2	3659.2	3659.2	3659.2	3659.2	3659.2	3659.2	3659.2	3659.2	3659.2	3659.2	3659.2	3659.2	3659.2	3659.2	3659.2	3659.2	3659.2	3659.2	3659.2	3659.2	3659.2	3659.2	3659.2	3659.2	3659.2	3659.2	3659.2	3659.2	3659.2	3659.2	3659.2	3659.2	3659.2	3659.2
422	3677.81	3677.81	3677.81	3677.81	3677.81	3677.81	3677.81	3677.81	3677.81	3677.81	3677.81	3677.81	3677.81	3677.81	3677.81	3677.81	3677.81	3677.81	3677.81	3677.81	3677.81	3677.81	3677.81	3677.81	3677.81	3677.81	3677.81	3677.81	3677.81	3677.81	3677.81	3677.81	3677.81	3677.81	3677.81	3677.81
423	3696.27	3696.27	3696.27	3696.27	3696.27	3696.27	3696.27	3696.27	3696.27	3696.27	3696.27	3696.27	3696.27	3696.27	3696.27	3696.27	3696.27	3696.27	3696.27	3696.27	3696.27	3696.27	3696.27	3696.27	3696.27	3696.27	3696.27	3696.27	3696.27	3696.27	3696.27	3696.27	3696.27	3696.27	3696.27	3696.27
424	3714.56	3714.56	3714.56	3714.56	3714.56	3714.56	3714.56	3714.56	3714.56	3714.56	3714.56	3714.56	3714.56	3714.56	3714.56	3714.56	3714.56	3714.56	3714.56	3714.56	3714.56	3714.56	3714.56	3714.56	3714.56	3714.56	3714.56	3714.56	3714.56	3714.56	3714.56	3714.56	3714.56	3714.56	3714.56	3714.56
425	3732.66	3732.66	3732.66	3732.66	3732.66	3732.66	3732.66	3732.66	3732.66	3732.66	3732.66	3732.66	3732.66	3732.66	3732.66	3732.66	3732.66	3732.66	3732.66	3732.66	3732.66	3732.66	3732.66	3732.66	3732.66	3732.66	3732.66	3732.66	3732.66	3732.66	3732.66	3732.66	3732.66	3732.66	3732.66	3732.66
426	3750.56	3750.56	3750.56	3750.56	3750.56	3750.56	3750.56	3750.56	3750.56	3750.56	3750.56	3750.56	3750.56	3750.56	3750.56	3750.56	3750.56	3750.56	3750.56	3750.56	3750.56	3750.56	3750.56	3750.56	3750.56	3750.56	3750.56	3750.56	3750.56	3750.56	3750.56	3750.56	3750.56	3750.56	3750.56	3750.56
427	3768.23	3768.23	3768.23	3768.23	3768.23	3768.23	3768.23	3768.23	3768.23	3768.23	3768.23	3768.23	3768.23	3768.23	3768.23	3768.23	3768.23	3768.23	3768.23	3768.23	3768.23	3768.23	3768.23	3768.23	3768.23	3768.23	3768.23	3768.23	3768.23	3768.23	3768.23	3768.23	3768.23	3768.23	3768.23	3768.23
428	3785.67	3785.67	3785.67	3785.67	3785.67	3785.67	3785.67	3785.67	3785.67	3785.67	3785.67	3785.67	3785.67	3785.67	3785.67	3785.67	3785.67	3785.67	3785.67	3785.67	3785.67	3785.67	3785.67	3785.67	3785.67	3785.67	3785.67	3785.67	3785.67	3785.67	3785.67	3785.67	3785.67	3785.67	3785.67	3785.67
429	3802.87	3802.87	3802.87	3802.87	3802.87	3802.87	3802.87	3802.87	3802.87	3802.87	3802.87	3802.87	3802.87	3802.87	3802.87	3802.87	3802.87	3802.87	3802.87	3802.87	3802.87	3802.87	3802.87	3802.87	3802.87	3802.87	3802.87	3802.87	3802.87	3802.87	3802.87	3802.87	3802.87	3802.87	3802.87	3802.87
430	3819.81	3819.81	3819.81	3819.81	3819.81	3819.81	3819.81	3819.81	3819.81	3819.81	3819.81	3819.81	3819.81	3819.81	3819.81	3819.81	3819.81	3819.81	3819.81	3819.81	3819.81	3819.81	3819.81	3819.81	3819.81	3819.81	3819.81	3819.81	3819.81	3819.81	3819.81	3819.81	3819.81	3819.81	3819.81	3819.81
431	3836.49	3836.49	3836.49	3836.49	3836.49	3836.49	3836.49	3836.49	3836.49	3836.49	3836.49	3836.49	3836.49	3836.49	3836.49	3836.49	3836.49	3836.49	3836.49	3836.49	3836.49	3836.49	3836.49	3836.49	3836.49	3836.49	3836.49	3836.49	3836.49	3836.49	3836.49	3836.49	3836.49	3836.49	3836.49	3836.49
432	3852.9	3852.9	3852.9	3852.9	3852.9	3852.9	3852.9	3852.9	3852.9	3852.9	3852.9	3852.9	3852.9	3852.9	3852.9	3852.9	3852.9	3852.9	3852.9	3852.9	3852.9	3852.9	3852.9	3852.9	3852.9	3852.9	3852.9	3852.9	3852.9	3852.9	3852.9	3852.9	3852.9	3852.9	3852.9	3852.9
433	3869.04	3869.04	3869.04	3869.04	3869.04	3869.04	3869.04	3869.04	3869.04	3869.04	3869.04	3869.04	3869.04	3869.04	3869.04	3869.04	3869.04	3869.04	3869.04	3869.04	3869.04	3869.04	3869.04	3869.04	3869.04	3869.04	3869.04	3869.04	3869.04	3869.04	3869.04	3869.04	3869.04	3869.04	3869.04	3869.04
434	3884.9	3884.9	3884.9	3884.9	3884.9	3884.9	3884.9	3884.9	3884.9	3884.9	3884.9	3884.9	3884.9	3884.9	3884.9	3884.9	3884.9	3884.9	3884.9	3884.9	3884.9	3884.9	3884.9	3884.9	3884.9	3884.9	3884.9	3884.9	3884.9	3884.9	3884.9	3884.9	3884.9	3884.9	3884.9	3884.9
435	3900.47	3900.47	3900.47	3900.47	3900.47	3900.47	3900.47	3900.47	3900.47	3900.47	3900.47	3900.47	3900.47	3900.47	3900.47	3900.47	3900.47	3900.47	3900.47	3900.47	3900.47	3900.47	3900.47	3900.47	3900.47	3900.47	3900.47	3900.47	3900.47	3900.47	3900.47	3900.47	3900.47	3900.47	3900.47	3900.47
436	3915.76	3915.76	3915.76	3915.76	3915.76	3915.76	3915.76	3915.76	3915.76	3915.76	3915.76	3915.76	3915.76	3915.76	3915.76	3915.76	3915.76	3915.76	3915.76	3915.76	3915.76	3915.76	3915.76	3915.76	3915.76	3915.76	3915.76	3915.76	3915.76	3915.76	3915.76	3915.76	3915.76	3915.76	3915.76	3915.76
437	3930.75	3930.75	3930.75	3930.75	3930.75	3930.75	3930.75	3930.75	3930.75	3930.75	3930.75	3930.75	3930.75	3930.75	3930.75	3930.75	3930.75	3930.75	3930.75	3930.75	3930.75	3930.75	3930.75	3930.75	3930.75	3930.75	3930.75	3930.75	3930.75	3930.75	3930.75	3930.75	3930.75	3930.75	3930.75	3930.75
438	3945.46	3945.46	3945.46	3945.46	3945.46	3945.46	3945.46	3945.46	3945.46	3945.46	3945.46	3945.46	3945.46	3945.46	3945.46	3945.46	3945.46	3945.46	3945.46	3945.46	3945.46	3945.46	3945.46	3945.46	3945.46	3945.46	3945.46	3945.46	3945.46	3945.46	3945.46	3945.46	3945.46	3945.46	3945.46	3945.46
439	3959.87	3959.87	3959.87	3959.87	3959.87	3959.87	3959.87	3959.87	3959.87	3959.87	3959.87	3959.87	3959.87	3959.87	3959.87	3959.87	3959.87	3959.87	3959.87	3959.87	3959.87	3959.87	3959.87	3959.87	3959.87	3959.87	3959.87	3959.87	3959.87	3959.87	3959.87	3959.87	3959.87	3959.87	3959.87	3959.87
440	3973.99	3973.99	3973.99	3973.99	3973.99	3973.99	3973.99	3973.99	3973.99	3973.99	3973.99	3973.99	3973.99	3973.99	3973.99	3973.99	3973.99	3973.99	3973.99	3973.99	3973.99	3973.99	3973.99	3973.99	3973.99	3973.99	3973.99	3973.99	3973.99	3973.99	3973.99	3973.99	3973.99	3973.99	3973.99	3973.99
441	3987.83	3987.83	3987.83	3987.83	3987.83	3987.83	3987.83	3987.83	3987.83	3987.83	3987.83	3987.83	3987.83	3987.83	3987.83	3987.83	3987.83	3987.83	3987.83	3987.83	3987.83	3987.83	3987.83	3987.83	3987.83	3987.83	3987.83	3987.83	3987.83	3987.83	3987.83	3987.83	3987.83	3987.83	3987.83	3987.83
442	4001.37	4001.37	4001.37	4001.37	4001.37	4001.37	4001.37	4001.37	4001.37	4001.37	4001.37	4001.37	4001.37	4001.37	4001.37	4001.37	4001.37	4001.37	4001.37	4001.37	4001.37	4001.37	4001.37	4001.37	4001.37	4001.37	4001.37	4001.37	4001.37	4001.37	4001.37	4001.37	4001.37	4001.37	4001.37	4001.37
443	4014.62	4014.62	4014.62	4014.62	4014.62	4014.62	4014.62	4014.62	4014.62	4014.62	4014.62	4014.62	4014.62	4014.62	4014.62	4014.62	4014.62	4014.62	4014.62	4014.62	4014.62	4014.62	4014.62	4014.62	4014.62	4014.62	4014.62	4014.62	4014.62	4014.62	4014.62	4014.62	4014.62	4014.62	4014.62	4014.62
444	4027.58	4027.58	4027.58	4027.58	4027.58	4027.58	4027.58	4027.58	4027.58	4027.58	4027.58	4027.58	4027.58	4027.58	4027.58	4027.58	4027.58	4027.58	4027.58	4027.58	4027.58	4027.58	4027.58	4027.58	4027.58	4027.58	4027.58	4027.58	4027.58	4027.58	4027.58	4027.58	4027.58	4027.58	4027.58	4027.58
445	4040.26	4040.26	4040.26	4040.26	4040.26	4040.26	4040.26	4040.26	4040.26	4040.26	4040.26	4040.26	4040.26	4040.26	4040.26	4040.26	4040.26	4040.26	4040.26	4040.26	4040.26	4040.26	4040.26	4040.26	4040.26	4040.26	4040.26	4040.26	4040.26	4040.26	4040.26	4040.26	4040.26	4040.26	4040.26	4040.26
446	4052.65	4052.65	4052.65	4052.65	4052.65	4052.65	4052.65	4052.65	4052.65	4052.65	4052.65	4052.65	4052.65	4052.65	4052.65	4052.65	4052.65	4052.65	4052.65	4052.65	4052.65	4052.65	4052.65	4052.65	4052.65	4052.65	4052.65	4052.65	4052.65	4052.65	4052.65	4052.65	4052.65	4052.65	4052.65	4052.65
447	4064.77	4064.77	4064.77	4064.77	4064.77	4064.77	4064.77	4064.77	4064.77	4064.77	4064.77	4064.77	4064.77	4064.77	4064.77	4064.77	4064.77	4064.77	4064.77	4064.77	4064.77	4064.77	4064.77	4064.77	4064.77	4064.77	4064.77	4064.77	4064.77	4064.77	4064.77	4064.77	4064.77	4064.77	4064.77	4064.77
448	4076.61	4076.61	4076.61	4076.61	4076.61	4076.61	4076.61	4076.61	4076.61	4076.61	4076.61	4076.61	4076.61	4076.61	4076.61	4076.61	4076.61	4076.61	4076.61	4076.61	4076.61	4076.61	4076.61	4076.61	4076.61	4076.61	4076.61	4076.61	4076.61	4076.61	4076.61	4076.61	4076.61	4076.61	4076.61	4076.61
449	4088.17	4088.17	4088.17	4088.17	4088.17	4088.17	4088.17	4088.17	4088.17	4088.17	4088.17	4088.17	4088.17	4088.17	4088.17	4088.17	4088.17	4088.17	4088.17	4088.17	4088.17	4088.17	4088.17	4088.17	4088.17	4088.17	4088.17	4088.17	4088.17	4088.17	4088.17	4088.17	4088.17	4088.17	4088.17	4088.17
450	4099.46	4099.46	4099.46	4099.46	4099.46	4099.46	4099.46	4099.46	4099.46	4099.46	4099.46	4099.46	4099.46	4099.46	4099.46	4099.46	4099.46	4099.46	4099.46	4099.46	4099.46	4099.46	4099.46	4099.46	4099.46	4099.46	4099.46	4099.46	4099.46	4099.46	4099.46	4099.46	4099.46	4099.46	4099.46	4099.46
451	4116.01	4116.01	4116.01	4116.01	4116.01	4116.01	4116.01	4116.01	4116.01	4116.01	4116.01	4116.01	4116.01	4116.01	4116.01	4116.01	4116.01	4116.01	4116.01	4116.01	4116.01	4116.01	4116.01	4116.01	4116.01	4116.01	4116.01	4116.01	4116.01	4116.01	4116.01	4116.01	4116.01	4116.01	4116.01	4116.01
452	4132.47	4132.47	4132.47	4132.47	4132.47	4132.47	4132.47	4132.47	4132.47	4132.47	4132.47	4132.47	4132.47	4132.47	4132.47	4132.47	4132.47	4132.47	4132.47	4132.47	4132.47	4132.47	4132.47	4132.47	4132.47	4132.47	4132.47	4132.47	4132.47	4132.47	4132.47	4132.47	4132.47	4132.47	4132.47	4132.47
453	4148.48	4148.48	4148.48	4148.48	4148.48	4148.48	4148.48	4148.48	4148.48	4148.48	4148.48	4148.48	4148.48	4148.48	4148.48	4148.48	4148.48	4148.48	4148.48	4148.48	4148.48	4148.48	4148.48	4148.48	4148.48	4148.48	4148.48	4148.48	4148.48	4148.48	4148.48	4148.48	4148.48	4148.48	4148.48	4148.48
454	4164.04	4164.04	4164.04	4164.04	4164.04	4164.04	4164.04	4164.04	4164.04	4164.04	4164.04	4164.04	4164.04	4164.04	4164.04	4164.04	4164.04	4164.04	4164.04	4164.04	4164.04	4164.04	4164.04	4164.04	4164.04	4164.04	4164.04	4164.04	4164.04	4164.04	4164.04	4164.04	4164.04	4164.04	4164.04	4164.04
455	4179.17	4179.17	4179.17	4179.17	4179.17	4179.17	4179.17	4179.17	4179.17	4179.17	4179.17	4179.17	4179.17	4179.17	4179.17	4179.17	4179.17	4179.17	4179.17	4179.17	4179.17	4179.17	4179.17	4179.17	4179.17	4179.17	4179.17	4179.17	4179.17	4179.17	4179.17	4179.17	4179.17	4179.17	4179.17	4179.17
456	4193.87	4193.87	4193.87	4193.87	4193.87	4193.87	4193.87	4193.87	4193.87	4193.87	4193.87	4193.87	4193.87	4193.87	4193.87	4193.87	4193.87	4193.87	4193.87	4193.87	4193.87	4193.87	4193.87	4193.87	4193.87	4193.87	4193.87	4193.87	4193.87	4193.87	4193.87	4193.87	4193.87	4193.87	4193.87	4193.87
457	4208.17	4208.17	4208.17	4208.17	4208.17	4208.17	4208.17	4208.17	4208.17	4208.17	4208.17	4208.17	4208.17	4208.17	4208.17	4208.17	4208.17	4208.17	4208.17	4208.17	4208.17	4208.17	4208.17	4208.17	4208.17	4208.17	4208.17	4208.17	4208.17	4208.17	4208.17	4208.17	4208.17	4208.17	4208.17	4208.17
458	4222.06	4222.06	4222.06	4222.06	4222.06	4222.06	4222.06	4222.06	4222.06	4222.06	4222.06	4222.06	4222.06	4222.06	4222.06	4222.06	4222.06	4222.06	4222.06	4222.06	4222.06	4222.06	4222.06	4222.06	4222.06	4222.06	4222.06	4222.06	4222.06	4222.06	4222.06	4222.06	4222.06	4222.06	4222.06	4222.06
459	4235.57	4235.57	4235.57	4235.57	4235.57	4235.57	4235.57	4235.57	4235.57	4235.57	4235.57	4235.57	4235.57	4235.57	4235.57	4235.57	4235.57	4235.57	4235.57	4235.57	4235.57	4235.57	4235.57	4235.57	4235.57	4235.57	4235.57	4235.57	4235.57	4235.57	4235.57	4235.57	4235.57	4235.57	4235.57	4235.57
460	4248.7	4248.7	4248.7	4248.7	4248.7	4248.7	4248.7	4248.7	4248.7	4248.7	4248.7	4248.7	4248.7	4248.7	4248.7	4248.7	4248.7	4248.7	4248.7	4248.7	4248.7	4248.7	4248.7	4248.7	4248.7	4248.7	4248.7	4248.7	4248.7	4248.7	4248.7	4248.7	4248.7	4248.7	4248.7	4248.7
461	4261.46	4261.46	4261.46	4261.46	4261.46	4261.46	4261.46	4261.46	4261.46	4261.46	4261.46	4261.46	4261.46	4261.46	4261.46	4261.46	4261.46	4261.46	4261.46	4261.46	4261.46	4261.46	4261.46	4261.46	4261.46	4261.46	4261.46	4261.46	4261.46	4261.46	4261.46	4261.46	4261.46	4261.46	4261.46	4261.46
462	4273.86	4273.86	4273.86	4273.86	4273.86	4273.86	4273.86	4273.86	4273.86	4273.86	4273.86	4273.86	4273.86	4273.86	4273.86	4273.86	4273.86	4273.86	4273.86	4273.86	4273.86	4273.86	4273.86	4273.86	4273.86	4273.86	4273.86	4273.86	4273.86	4273.86	4273.86	4273.86	4273.86	4273.86	4273.86	4273.86
463	4285.92	4285.92	4285.92	4285.92	4285.92	4285.92	4285.92	4285.92	4285.92	4285.92	4285.92	4285.92	4285.92	4285.92	4285.92	4285.92	4285.92	4285.92	4285.92	4285.92	4285.92	4285.92	4285.92	4285.92	4285.92	4285.92	4285.92	4285.92	4285.92	4285.92	4285.92	4285.92	4285.92	4285.92	4285.92	4285.92
464	4297.63	4297.63	4297.63	4297.63	4297.63	4297.63	4297.63	4297.63	4297.63	4297.63	4297.63	4297.63	4297.63	4297.63	4297.63	4297.63	4297.63	4297.63	4297.63	4297.63	4297.63	4297.63	4297.63	4297.63	4297.63	4297.63	4297.63	4297.63	4297.63	4297.63	4297.63	4297.63	4297.63	4297.63	4297.63	4297.63
465	4309.01	4309.01	4309.01	4309.01	4309.01	4309.01	4309.01	4309.01	4309.01	4309.01	4309.01	4309.01	4309.01	4309.01	4309.01	4309.01	4309.01	4309.01	4309.01	4309.01	4309.01	4309.01	4309.01	4309.01	4309.01	4309.01	4309.01	4309.01	4309.01	4309.01	4309.01	4309.01	4309.01	4309.01	4309.01	4309.01
466	4320.07	4320.07	4320.07	4320.07	4320.07	4320.07	4320.07	4320.07	4320.07	4320.07	4320.07	4320.07	4320.07	4320.07	4320.07	4320.07	4320.07	4320.07	4320.07	4320.07	4320.07	4320.07	4320.07	4320.07	4320.07	4320.07	4320.07	4320.07	4320.07	4320.07	4320.07	4320.07	4320.07	4320.07	4320.07	4320.07
467	4330.82	4330.82	4330.82	4330.82	4330.82	4330.82	4330.82	4330.82	4330.82	4330.82	4330.82	4330.82	4330.82	4330.82	4330.82	4330.82	4330.82	4330.82	4330.82	4330.82	4330.82	4330.82	4330.82	4330.82	4330.82	4330.82	4330.82	4330.82	4330.82	4330.82	4330.82	4330.82	4330.82	4330.82	4330.82	4330.82
468	4341.26	4341.26	4341.26	4341.26	4341.26	4341.26	4341.26	4341.26	4341.26	4341.26	4341.26	4341.26	4341.26	4341.26	4341.26	4341.26	4341.26	4341.26	4341.26	4341.26	4341.26	4341.26	4341.26	4341.26	4341.26	4341.26	4341.26	4341.26	4341.26	4341.26	4341.26	4341.26	4341.26	4341.26	4341.26	4341.26
469	4351.4	4351.4	4351.4	4351.4	4351.4	4351.4	4351.4	4351.4	4351.4	4351.4	4351.4	4351.4	4351.4	4351.4	4351.4	4351.4	4351.4	4351.4	4351.4	4351.4	4351.4	4351.4	4351.4	4351.4	4351.4	4351.4	4351.4	4351.4	4351.4	4351.4	4351.4	4351.4	4351.4	4351.4	4351.4	4351.4
470	4361.26	4361.26	4361.26	4361.26	4361.26	4361.26	4361.26	4361.26	4361.26	4361.26	4361.26	4361.26	4361.26	4361.26	4361.26	4361.26	4361.26	4361.26	4361.26	4361.26	4361.26	4361.26	4361.26	4361.26	4361.26	4361.26	4361.26	4361.26	4361.26	4361.26	4361.26	4361.26	4361.26	4361.26	4361.26	4361.26
471	4370.84	4370.84	4370.84	4370.84	4370.84	4370.84	4370.84	4370.84	4370.84	4370.84	4370.84	4370.84	4370.84	4370.84	4370.84	4370.84	4370.84	4370.84	4370.84	4370.84	4370.84	4370.84	4370.84	4370.84	4370.84	4370.84	4370.84	4370.84	4370.84	4370.84	4370.84	4370.84	4370.84	4370.84	4370.84	4370.84
472	4380.14	4380.14	4380.14	4380.14	4380.14	4380.14	4380.14	4380.14	4380.14	4380.14	4380.14	4380.14	4380.14	4380.14	4380.14	4380.14	4380.14	4380.14	4380.14	4380.14	4380.14	4380.14	4380.14	4380.14	4380.14	4380.14	4380.14	4380.14	4380.14	4380.14	4380.14	4380.14	4380.14	4380.14	4380.14	4380.14
473	4389.18	4389.18	4389.18	4389.18	4389.18	4389.18	4389.18	4389.18	4389.18	4389.18	4389.18	4389.18	4389.18	4389.18	4389.18	4389.18	4389.18	4389.18	4389.18	4389.18	4389.18	4389.18	4389.18	4389.18	4389.18	4389.18	4389.18	4389.18	4389.18	4389.18	4389.18	4389.18	4389.18	4389.18	4389.18	4389.18
474	4397.96	4397.96	4397.96	4397.96	4397.96	4397.96	4397.96	4397.96	4397.96	4397.96	4397.96	4397.96	4397.96	4397.96	4397.96	4397.96	4397.96	4397.96	4397.96	4397.96	4397.96	4397.96	4397.96	4397.96	4397.96	4397.96	4397.96	4397.96	4397.96	4397.96	4397.96	4397.96	4397.96	4397.96	4397.96	4397.96
475	4406.49	4406.49	4406.49	4406.49	4406.49	4406.49	4406.49	4406.49	4406.49	4406.49	4406.49	4406.49	4406.49	4406.49	4406.49	4406.49	4406.49	4406.49	4406.49	4406.49	4406.49	4406.49	4406.49	4406.49	4406.49	4406.49	4406.49	4406.49	4406.49	4406.49	4406.49	4406.49	4406.49	4406.49	4406.49	4406.49
476	4414.77	4414.77	4414.77	4414.77	4414.77	4414.77	4414.77	4414.77	4414.77	4414.77	4414.77	4414.77	4414.77	4414.77	4414.77	4414.77	4414.77	4414.77	4414.77	4414.77	4414.77	4414.77	4414.77	4414.77	4414.77	4414.77	4414.77	4414.77	4414.77	4414.77	4414.77	4414.77	4414.77	4414.77	4414.77	4414.77
[truncated: 491 more rows]

## Sheet: Recoveries 65_100
Time (Time)	Scenario 65	Scenario 66	Scenario 67	Scenario 68	Scenario 69	Scenario 70	Scenario 71	Scenario 72	Scenario 73	Scenario 74	Scenario 75	Scenario 76	Scenario 77	Scenario 78	Scenario 79	Scenario 80	Scenario 81	Scenario 82	Scenario 83	Scenario 84	Scenario 85	Scenario 86	Scenario 87	Scenario 88	Scenario 89	Scenario 90	Scenario 91	Scenario 92	Scenario 93	Scenario 94	Scenario 95	Scenario 96	Scenario 97	Scenario 98	Scenario 99	Scenario 100
[truncated: 968 more rows]
